# Supplementary material for: CEP signaling coordinates plant immunity with nitrogen status
Source: Nat Commun. 2024 Dec 16;15:10686. doi: 10.1038/s41467-024-55194-x (PMC11649690; doi:10.1038/s41467-024-55194-x)
Supplement: Supplementary file 4 — Source Data [file 41467_2024_55194_MOESM4_ESM.zip]

Archive with 77 entries (73 files):
- !Source_data/
- !Source_data/Source_data_blots_gels.pptx
- __MACOSX/!Source_data/._Source_data_blots_gels.pptx
- !Source_data/Source data Fig. 5.xlsx
- __MACOSX/!Source_data/._Source data Fig. 5.xlsx
- !Source_data/Source data Fig. S5.xlsx
- __MACOSX/!Source_data/._Source data Fig. S5.xlsx
- !Source_data/Source data Fig. S4.xlsx
- __MACOSX/!Source_data/._Source data Fig. S4.xlsx
- !Source_data/.DS_Store
- __MACOSX/!Source_data/._.DS_Store
- !Source_data/Source data Fig. 4.xlsx
- __MACOSX/!Source_data/._Source data Fig. 4.xlsx
- !Source_data/Source data Fig. S8.xlsx
- __MACOSX/!Source_data/._Source data Fig. S8.xlsx
- !Source_data/Source data Fig. 3.xlsx
- __MACOSX/!Source_data/._Source data Fig. 3.xlsx
- !Source_data/Source data Fig. S3.xlsx
- __MACOSX/!Source_data/._Source data Fig. S3.xlsx
- !Source_data/Source data Fig. S12.xlsx
- __MACOSX/!Source_data/._Source data Fig. S12.xlsx
- !Source_data/Source data Fig. S13.xlsx
- __MACOSX/!Source_data/._Source data Fig. S13.xlsx
- !Source_data/Source data Fig. S2.xlsx
- __MACOSX/!Source_data/._Source data Fig. S2.xlsx
- !Source_data/Source_data_ITC_SEC/
- __MACOSX/!Source_data/._Source_data_ITC_SEC
- !Source_data/Source data Fig. 2.xlsx
- __MACOSX/!Source_data/._Source data Fig. 2.xlsx
- !Source_data/Source data Fig. S1.xlsx
- __MACOSX/!Source_data/._Source data Fig. S1.xlsx
- !Source_data/Source data Fig. 1.xlsx
- __MACOSX/!Source_data/._Source data Fig. 1.xlsx
- !Source_data/Source data Fig. S11.xlsx
- __MACOSX/!Source_data/._Source data Fig. S11.xlsx
- !Source_data/Source data Fig. S7.xlsx
- __MACOSX/!Source_data/._Source data Fig. S7.xlsx
- !Source_data/Source_data_ITC_SEC/Source_data_analysis_table.xlsx
- __MACOSX/!Source_data/Source_data_ITC_SEC/._Source_data_analysis_table.xlsx
- !Source_data/Source_data_ITC_SEC/Source_data_table_raw.xlsx
- __MACOSX/!Source_data/Source_data_ITC_SEC/._Source_data_table_raw.xlsx
- !Source_data/Source_data_ITC_SEC/.DS_Store
- __MACOSX/!Source_data/Source_data_ITC_SEC/._.DS_Store
- !Source_data/Source_data_ITC_SEC/Source_data_ITC/
- !Source_data/Source_data_ITC_SEC/Source_data_SEC_Supplementary_Fig_6A/
- !Source_data/Source_data_ITC_SEC/Source_data_ITC/20220818_20uM CEPR2 vs. 400uM CEP4, citrate5.itc
- __MACOSX/!Source_data/Source_data_ITC_SEC/Source_data_ITC/._20220818_20uM CEPR2 vs. 400uM CEP4, citrate5.itc
- !Source_data/Source_data_ITC_SEC/Source_data_ITC/.DS_Store
- __MACOSX/!Source_data/Source_data_ITC_SEC/Source_data_ITC/._.DS_Store
- !Source_data/Source_data_ITC_SEC/Source_data_ITC/20221031_30uMCEPR2 vs 550uMCEP4_3.itc
- __MACOSX/!Source_data/Source_data_ITC_SEC/Source_data_ITC/._20221031_30uMCEPR2 vs 550uMCEP4_3.itc
- !Source_data/Source_data_ITC_SEC/Source_data_ITC/20221031_30uMCEPR2 vs 300uMCEP4scr_1.itc
- __MACOSX/!Source_data/Source_data_ITC_SEC/Source_data_ITC/._20221031_30uMCEPR2 vs 300uMCEP4scr_1.itc
- !Source_data/Source_data_ITC_SEC/Source_data_ITC/20221101_30uMRLK7 vs 300uMCEP1_1.itc
- __MACOSX/!Source_data/Source_data_ITC_SEC/Source_data_ITC/._20221101_30uMRLK7 vs 300uMCEP1_1.itc
- !Source_data/Source_data_ITC_SEC/Source_data_ITC/20221110_30uMRLK7 vs 300uMPIP1_2.itc
- __MACOSX/!Source_data/Source_data_ITC_SEC/Source_data_ITC/._20221110_30uMRLK7 vs 300uMPIP1_2.itc
- !Source_data/Source_data_ITC_SEC/Source_data_ITC/20221101_30uMRLK7 vs 300uMCEP1_2.itc
- __MACOSX/!Source_data/Source_data_ITC_SEC/Source_data_ITC/._20221101_30uMRLK7 vs 300uMCEP1_2.itc
- !Source_data/Source_data_ITC_SEC/Source_data_ITC/20221103_30uMRLK7 vs 300uMCEP4_1.itc
- __MACOSX/!Source_data/Source_data_ITC_SEC/Source_data_ITC/._20221103_30uMRLK7 vs 300uMCEP4_1.itc
- !Source_data/Source_data_ITC_SEC/Source_data_ITC/20221027_50uMCEPR2 vs 500uMCEP1_1.itc
- __MACOSX/!Source_data/Source_data_ITC_SEC/Source_data_ITC/._20221027_50uMCEPR2 vs 500uMCEP1_1.itc
- !Source_data/Source_data_ITC_SEC/Source_data_ITC/20220818_20uM CEPR2 vs. 200uM CEP4scr, citrate5.itc
- __MACOSX/!Source_data/Source_data_ITC_SEC/Source_data_ITC/._20220818_20uM CEPR2 vs. 200uM CEP4scr, citrate5.itc
- !Source_data/Source_data_ITC_SEC/Source_data_ITC/20221103_30uMRLK7 vs 300uMCEP4_2.itc
- __MACOSX/!Source_data/Source_data_ITC_SEC/Source_data_ITC/._20221103_30uMRLK7 vs 300uMCEP4_2.itc
- !Source_data/Source_data_ITC_SEC/Source_data_ITC/20221101_30uMRLK7 vs 300uMPIP1_1.itc
- __MACOSX/!Source_data/Source_data_ITC_SEC/Source_data_ITC/._20221101_30uMRLK7 vs 300uMPIP1_1.itc
- !Source_data/Source_data_ITC_SEC/Source_data_ITC/20220819_35uM CEPR2 vs. 350uM CEP1, citrate5.itc
- __MACOSX/!Source_data/Source_data_ITC_SEC/Source_data_ITC/._20220819_35uM CEPR2 vs. 350uM CEP1, citrate5.itc
- !Source_data/Source_data_ITC_SEC/Source_data_SEC_Supplementary_Fig_6A/Supplementary_Fig_6A_20221108_CEPR1_citrate pH5_1ml loop_2(638035070635725977).csv
- __MACOSX/!Source_data/Source_data_ITC_SEC/Source_data_SEC_Supplementary_Fig_6A/._Supplementary_Fig_6A_20221108_CEPR1_citrate pH5_1ml loop_2(638035070635725977).csv
- !Source_data/Source_data_ITC_SEC/Source_data_SEC_Supplementary_Fig_6A/Supplementary_Fig_6A_20221012_RLK7_citrate pH5_analytical_S200 100u loop_150ug proteins.csv
- __MACOSX/!Source_data/Source_data_ITC_SEC/Source_data_SEC_Supplementary_Fig_6A/._Supplementary_Fig_6A_20221012_RLK7_citrate pH5_analytical_S200 100u loop_150ug proteins.csv
- !Source_data/Source_data_ITC_SEC/Source_data_SEC_Supplementary_Fig_6A/Supplementary_Fig_6A_20221012_CEPR2_citrate pH5_analytical_150ug_S200 100 ull loop.csv
- __MACOSX/!Source_data/Source_data_ITC_SEC/Source_data_SEC_Supplementary_Fig_6A/._Supplementary_Fig_6A_20221012_CEPR2_citrate pH5_analytical_150ug_S200 100 ull loop.csv
