# Supplementary material for: CEP signaling coordinates plant immunity with nitrogen status
Source: Nat Commun. 2024 Dec 16;15:10686. doi: 10.1038/s41467-024-55194-x (PMC11649690; doi:10.1038/s41467-024-55194-x)
Supplement: Supplementary file 4 — Source Data [file 41467_2024_55194_MOESM4_ESM.zip › !Source_data/Source data Fig. 5.xlsx]

## Sheet: Fig. 5A
Fig. 5A	Ethylene concentration in Col-0 leaf discs 3.5 h after mock (ddH2O), CEP4 (1 μM) and/or flg22 (500 nM) treatment - % relative to flg22
	Mock	flg22 [500nM]	CEP4 [1μM]	flg22 [500nM] + CEP4 [1μM]		Statistical analysis mock vs. CEP4 [1μM]
1	34.27	99.25	53.08	107.77		Column C	CEP4 [1μM]
2	30.36	103.68	37.28	68.53		vs.	vs,
3	28.58	105.28	58.77	219.97		Column A	Mock
4	31.78	91.79	53.08	147.18
5	26.28	126.9	47.23	156.67		Mann Whitney test
6	0	75.77	32.85	145.79		P value	0.0042
7	25.67	109.24	41.68	132.44		Exact or approximate P value?	Exact
8	30.39	88.09	38.81	182.55		P value summary	**
9	18.13	81.11	24.58	104.33		Significantly different (P < 0.05)?	Yes
10	18.24	140.58	23.11	91.31		One- or two-tailed P value?	Two-tailed
11	23.79	78.84	25.83	97.2		Sum of ranks in column A,C	724,5 , 1106
12	20.39	99.46	27.64	119.85		Mann-Whitney U	259.5
13	0	107.7	0	152.99
14	0	138.68	0	107.55		Difference between medians
15	0	95.6	0	124.53		Median of column A	20,30, n=30
16	0	81.6	12.58	136.16		Median of column C	32,73, n=30
17	0	114.15	12.11	100.94		Difference: Actual	12.43
18	0	62.26	0	109.12		Difference: Hodges-Lehmann	12.58
19	0	123.89	42.8	78.37
20	15.07	92.24	44.01	171.51		F test to compare variances
21	22	89.53	34.06	155.84		F, DFn, Dfd	1,476, 29, 29
22	0	94.35	29.84	165.79		P value	0.3002
23	19.6	120.7	21.2	95.1		P value summary	ns
24	16.6	80.6	32.6	104.1		Significantly different (P < 0.05)?	No
25	20.2	89	13.5	154.2
26	21.7	109.6	31.5	114.2		Normality of Residuals
27	36.5	86.9	48.7	114		Test name	Statistics	P value	Passed normality test (alpha=0,05)?	P value summary
28	35.5	110	41.1	123.2		Shapiro-Wilk (W)	0.9508	0.0171	No	*
29	44.7	118.8	52.8	146
30	41.1	84.3	43.7	140.7
						Statistical analysis flg22 [500nM] vs. flg22 [500nM] + CEP4 [1μM]
						Column D	flg22 [500nM] + CEP4 [1μM]
						vs.	vs,
						Column B	flg22 [500nM]
						Unpaired t test with Welch's correction
						P value	0.0001
						P value summary	***
						Significantly different (P < 0.05)?	Yes
						One- or two-tailed P value?	Two-tailed
						Welch-corrected t, df	t=4,159, df=46,00
						How big is the difference?
						Mean of column B	100
						Mean of column D	128.9
						Difference between means (D - B) ± SEM	28,93 ± 6,957
						95% confidence interval	14,93 to 42,94
						R squared (eta squared)	0.2733
						F test to compare variances
						F, DFn, Dfd	3,088, 29, 29
						P value	0.0033
						P value summary	**
						Significantly different (P < 0.05)?	Yes
						Data analyzed
						Sample size, column B	30
						Sample size, column D	30
						Normality of Residuals
						Test name	Statistics	P value	Passed normality test (alpha=0,05)?	P value summary
						Shapiro-Wilk (W)	0.9756	0.2726	Yes	ns

## Sheet: Fig. 5B
Fig. 5B	cfu of Pto DC3000 (3 dpi) in Col-0 leaves upon mock (ddH2O), CEP4 (1 μM) and/or flg22 (100 nM) pre-treatment [log10(cfu/cm2)]
	Mock	CEP4 [1μM]	flg22 [100nM]	CEP4 [1μM] + flg22 [100nM]		Statistical analysis
1	4.72471	4.42368	4.83866	4.26878		Number of families	1
2	5.12265	4.72471	3.9008	2.9008		Number of comparisons per family	6
3	4.26878	4.26878	4.85504	4.32677		Alpha	0.05
4	5.20183	5.26878	4.85504	4.02574
5	7.00347	6.53763	5.9008	5.9008		Tukey's multiple comparisons test	Mean Diff,	95,00% CI of diff,	Below threshold?	Summary	Adjusted P Value
6	7.13125	5.42368	6.53763	5.42368		Mock vs. CEP4 [1μM]	0.4026	-0,4655 to 1,271	No	ns	0.6063	A-B
7	6.20183	6.50286	6.37792	5.42368		Mock vs. flg22 [100nM]	0.3995	-0,4685 to 1,268	No	ns	0.6121	A-C
8	6.50286	6.46507	5.32677	4.9008		Mock vs. CEP4 [1μM] + flg22 [100nM]	1.015	0,1468 to 1,883	Yes	*	0.0162	A-D
9	5.72471	4.9008	5.12265	4.9008		CEP4 [1μM] vs. flg22 [100nM]	-0.00305	-0,8711 to 0,8650	No	ns	>0,9999	B-C
10	5.26878	5.12265	5.46507	5.12265		CEP4 [1μM] vs. CEP4 [1μM] + flg22 [100nM]	0.6123	-0,2558 to 1,480	No	ns	0.2499	B-D
11	6.12265	5.50286	5.59977	4.72471		flg22 [100nM] vs. CEP4 [1μM] + flg22 [100nM]	0.6153	-0,2527 to 1,483	No	ns	0.2459	C-D
12	5.72471	5.02574	5.42368	4.9008
						Test details	Mean 1	Mean 2	Mean Diff,	SE of diff,	n1	n2	q	DF
						Mock vs. CEP4 [1μM]	5.75	5.347	0.4026	0.3251	12	12	1.751	44
						Mock vs. flg22 [100nM]	5.75	5.35	0.3995	0.3251	12	12	1.738	44
						Mock vs. CEP4 [1μM] + flg22 [100nM]	5.75	4.735	1.015	0.3251	12	12	4.415	44
						CEP4 [1μM] vs. flg22 [100nM]	5.347	5.35	-0.00305	0.3251	12	12	0.01327	44
						CEP4 [1μM] vs. CEP4 [1μM] + flg22 [100nM]	5.347	4.735	0.6123	0.3251	12	12	2.663	44
						flg22 [100nM] vs. CEP4 [1μM] + flg22 [100nM]	5.35	4.735	0.6153	0.3251	12	12	2.677	44
						Compact letter display
						Mock	A
						flg22 [100nM]	A B
						CEP4 [1μM]	A B
						CEP4 [1μM] + flg22 [100nM]	B
						Brown-Forsythe test
						F (DFn, DFd)	0,2641 (3, 44)
						P value	0.8509
						P value summary	ns
						Are SDs significantly different (P < 0.05)?	No
						Normality of Residuals
						Test name	Statistics	P value	Passed normality test (alpha=0,05)?	P value summary
						Shapiro-Wilk (W)	0.9737	0.351	Yes	ns
						ANOVA summary
						F	3.32
						P value	0.0283
						P value summary	*
						Significant diff. among means (P < 0.05)?	Yes
						R squared	0.1846
						ANOVA table	SS	DF	MS	F (DFn, DFd)	P value
						Treatment (between columns)	6.315	3	2.105	F (3, 44) = 3,320	P=0,0283
						Residual (within columns)	27.9	44	0.6342
						Total	34.22	47
						Data summary
						Number of treatments (columns)	4
						Number of values (total)	48

## Sheet: Fig. 5E
Fig. 5E	Quantification of pMPK6/MPK3 band intensities normalized to the CBB band and relative to 100% N flg22 of each respective genotype set as 1 using ImageJ software
	MPK6					MPK3
	Col-0 10%	cep6x 10%	cep5x CEP4 WT 10%			Col-0 10%	cep6x 10%	cep5x CEP4 WT 10%
1	3.91408	1.69412	0.913467		1	3.43218	2.14979	1.50537
2	3.01725	1.61768	1.28175		2	2.23267	1.20696	1.33316
3	1.7287	1.44442	1.0566		3	1.33441	1.2304	0.922032
4	2.48779	2.40356	1.83035		4	1.95079	1.35917	1.22236
5	3.81175	2.28178	2.39708		5	2.82839	1.49385	2.44343

## Sheet: Fig. 5H
Fig. 5F	Quantification of pMPK6/MPK3 band intensities normalized to the CBB band and relative to 100% N flg22 of each respective genotype set as 1 using ImageJ software
	MPK6					MPK3
	Col-0 10%	cepr1/2 10%	cepr1/2/r7 10%			P2 10%	cepr1/2 10%	cepr1/2/r7 10%
1	10.1871	3.75148	2.91961		1	4.96593	4.61991	3.17704
2	9.71748	2.7952	1.73276		2	4.50669	1.99008	0.967306
3	2.88873	2.37609	2.75445		3	1.40548	1.68805	2.01375

## Sheet: Fig. 5G
Fig. 5G	cfu of Pto COR- 3 days after flood inoculation [log10(cfu/g)]
	Col-0AEQ 100%	cepr1/2AEQ 100%	cepr1/2/rlk7AEQ 100%	Col-0AEQ 10%	cepr1/2AEQ 10%	cepr1/2/rlk7AEQ 10%			Statistical analysis
1	8.41454	8.04576	8.24508	8.1463	8.90785	8.51039			Number of families	1
2	7.81775	7.88689	9.22185	7.85907	9.1539	9.48396			Number of comparisons per family	15
3	8.68338	8.55284	8.77169	7.98464	8.78516	8.11847			Alpha	0.05
4	7.77019	7.85387	8.20296	8.09983	8.32239	8.18023
5	9.10652	9.11729	7.85387	7.42185	7.99337	8.7508			Tukey's multiple comparisons test	Mean Diff,	95,00% CI of diff,	Below threshold?	Summary	Adjusted P Value
6	8.97996	9.3098	8.02093	7.65139	8.64782	8.09691			Col-0AEQ 100% vs. cepr1/2AEQ100%	0.1097	-0,3835 to 0,6029	No	ns	0.9873	A-B
7	7.64486	8.90785	7.63592	6.83367	8.61529	7.52288			Col-0AEQ 100% vs. cepr1/2/rlk7AEQ100%	0.1411	-0,3349 to 0,6172	No	ns	0.9553	A-C
8	8.82102	7.41454	8.78516	7.54719	8.60462	7.70997			Col-0AEQ 100% vs. Col-0AEQ 10%	0.7411	0,2699 to 1,212	Yes	***	0.0002	A-D
9	7.52288	8.84094	7.7723	7.57241	8.97881	7.99384			Col-0AEQ 100% vs. cepr1/2AEQ 10%	-0.1315	-0,6560 to 0,3930	No	ns	0.9783	A-E
10	8.67778	8.18452	7.90683	6.81177	8.04796	8.60831			Col-0AEQ 100% vs. cepr1/2/rlk7AEQ10%	0.01223	-0,5123 to 0,5367	No	ns	>0,9999	A-F
11	8.19609	8.31203	8.87759	7.1821	8.11776	8.85001			cepr1/2AEQ100% vs. cepr1/2/rlk7AEQ100%	0.03144	-0,4566 to 0,5195	No	ns	>0,9999	B-C
12	7.90381	8.1707	8.76459	7.41103	7.66925	8.2703			cepr1/2AEQ100% vs. Col-0AEQ 10%	0.6314	0,1481 to 1,115	Yes	**	0.0033	B-D
13	7.9343	7.46471	8.63985	6.46579	8.40478	9.16431			cepr1/2AEQ100% vs. cepr1/2AEQ 10%	-0.2412	-0,7766 to 0,2942	No	ns	0.7814	B-E
14	8.51999	8.10237	7.99759	8.19418	7.91483	6.9814			cepr1/2AEQ100% vs. cepr1/2/rlk7AEQ10%	-0.09745	-0,6329 to 0,4380	No	ns	0.995	B-F
15	8.40811	8.43771	7.58503	6.94564	8.5021	8.21501			cepr1/2/rlk7AEQ100% vs. Col-0AEQ 10%	0.6	0,1342 to 1,066	Yes	**	0.0039	C-D
16	8.36527	7.51689	7.93461	7.41266	7.63078	7.54011			cepr1/2/rlk7AEQ100% vs. cepr1/2AEQ 10%	-0.2726	-0,7923 to 0,2470	No	ns	0.6519	C-E
17	7.62739	7.1259	8.88941	6.6909					cepr1/2/rlk7AEQ100% vs. cepr1/2/rlk7AEQ10%	-0.1289	-0,6486 to 0,3908	No	ns	0.9793	C-F
18	7.65758	8.6437	8.26761	8.17249					Col-0AEQ 10% vs. cepr1/2AEQ 10%	-0.8726	-1,388 to -0,3574	Yes	****	<0,0001	D-E
19	8.39025	7.66254	7.40279	7.57065					Col-0AEQ 10% vs. cepr1/2/rlk7AEQ10%	-0.7289	-1,244 to -0,2137	Yes	**	0.0011	D-F
20	8.06397	7.49621	7.70078	7.21163					cepr1/2AEQ 10% vs. cepr1/2/rlk7AEQ10%	0.1437	-0,4207 to 0,7081	No	ns	0.9767	E-F
21	8.66325		7.29886	8.39862
22	8.5959		7.32179	7.22257					Test details	Mean 1	Mean 2	Mean Diff,	SE of diff,	n1	n2	q	DF
23			7.68403	8.1943					Col-0AEQ 100% vs. cepr1/2AEQ100%	8.262	8.152	0.1097	0.1702	22	20	0.9116	115
24				7.50169					Col-0AEQ 100% vs. cepr1/2/rlk7AEQ100%	8.262	8.121	0.1411	0.1642	22	23	1.215	115
									Col-0AEQ 100% vs. Col-0AEQ 10%	8.262	7.521	0.7411	0.1626	22	24	6.447	115
									Col-0AEQ 100% vs. cepr1/2AEQ 10%	8.262	8.394	-0.1315	0.181	22	16	1.028	115
									Col-0AEQ 100% vs. cepr1/2/rlk7AEQ10%	8.262	8.25	0.01223	0.181	22	16	0.09558	115
									cepr1/2AEQ100% vs. cepr1/2/rlk7AEQ100%	8.152	8.121	0.03144	0.1684	20	23	0.264	115
									cepr1/2AEQ100% vs. Col-0AEQ 10%	8.152	7.521	0.6314	0.1668	20	24	5.355	115
									cepr1/2AEQ100% vs. cepr1/2AEQ 10%	8.152	8.394	-0.2412	0.1847	20	16	1.846	115
									cepr1/2AEQ100% vs. cepr1/2/rlk7AEQ10%	8.152	8.25	-0.09745	0.1847	20	16	0.746	115
									cepr1/2/rlk7AEQ100% vs. Col-0AEQ 10%	8.121	7.521	0.6	0.1607	23	24	5.28	115
									cepr1/2/rlk7AEQ100% vs. cepr1/2AEQ 10%	8.121	8.394	-0.2726	0.1793	23	16	2.15	115
									cepr1/2/rlk7AEQ100% vs. cepr1/2/rlk7AEQ10%	8.121	8.25	-0.1289	0.1793	23	16	1.017	115
									Col-0AEQ 10% vs. cepr1/2AEQ 10%	7.521	8.394	-0.8726	0.1778	24	16	6.942	115
									Col-0AEQ 10% vs. cepr1/2/rlk7AEQ10%	7.521	8.25	-0.7289	0.1778	24	16	5.799	115
									cepr1/2AEQ 10% vs. cepr1/2/rlk7AEQ10%	8.394	8.25	0.1437	0.1947	16	16	1.044	115
									Compact letter display
									cepr1/2AEQ 10%	A
									Col-0AEQ 100%	A
									cepr1/2/rlk7AEQ10%	A
									cepr1/2AEQ100%	A
									cepr1/2/rlk7AEQ100%	A
									Col-0AEQ 10%	B
									ANOVA summary
									F	6.859
									P value	<0,0001
									P value summary	****
									Significant diff. among means (P < 0.05)?	Yes
									R squared	0.2297
									Brown-Forsythe test
									F (DFn, DFd)	0,3794 (5, 115)
									P value	0.862
									P value summary	ns
									Are SDs significantly different (P < 0.05)?	No
									ANOVA table	SS	DF	MS	F (DFn, DFd)
									Treatment (between columns)	10.4	5	2.081	F (5, 115) = 6,859
									Residual (within columns)	34.89	115	0.3033
									Total	45.29	120
									Normality of Residuals
									Test name	Statistics	P value	Passed normality test (alpha=0,05)?	P value summary
									Shapiro-Wilk (W)	0.9855	0.2215	Yes	ns
									Data summary
									Number of treatments (columns)	6
									Number of values (total)	121
