# Supplementary material for: CEP signaling coordinates plant immunity with nitrogen status
Source: Nat Commun. 2024 Dec 16;15:10686. doi: 10.1038/s41467-024-55194-x (PMC11649690; doi:10.1038/s41467-024-55194-x)
Supplement: Supplementary file 4 — Source Data [file 41467_2024_55194_MOESM4_ESM.zip › !Source_data/Source data Fig. S5.xlsx]

## Sheet: Fig. S5C
Fig. S5C	Relative fresh weight of five-day-old seedlings treated with CEP4 (1 μM) for seven days [% of MS control]
Col-0 vs. cepr1-3	Col-0 mock	cepr1-3 mock	Col-0 CEP4 [1μM]	cepr1-3 CEP4 [1μM]				Statistical analysis for Col-0 vs. cepr1-3
1	115.26	84.4221	60.3232	97.9899				Number of families	1							Normality of Residuals
2	101.257	90.4523	51.7056	104.02				Number of comparisons per family	6							Test name	Statistics	P value	Passed normality test (alpha=0,05)?	P value summary
3	128.187	104.02	35.5476	57.2864				Alpha	0.05							Shapiro-Wilk (W)	0.9806	0.0057	No	**
4	80.7899	119.095	44.1652	75.3769
5	103.411	149.246	64.632	123.618				Dunn's multiple comparisons test	Mean rank diff,	Significant?	Summary	Adjusted P Value				Brown-Forsythe test
6	78.6355	82.9146	89.4075	105.528				Col-0 mock vs. cepr1-3 mock	4.06	No	ns	>0,9999	A-B			F (DFn, DFd)	1,080 (3, 204)
7	103.411	87.4372	72.1724	110.05				Col-0 mock vs. Col-0 CEP4 [1μM]	81.23	Yes	****	<0,0001	A-C			P value	0.3584
8	102.334	108.543	53.86	90.4523				Col-0 mock vs. cepr1-3 CEP4 [1μM]	6.411	No	ns	>0,9999	A-D			P value summary	ns
9	68.9408	101.005	48.474	117.588				cepr1-3 mock vs. Col-0 CEP4 [1μM]	77.17	Yes	****	<0,0001	B-C			Are SDs significantly different (P < 0.05)?	No
10	110.952	69.3467	47.3968	81.407				cepr1-3 mock vs. cepr1-3 CEP4 [1μM]	2.351	No	ns	>0,9999	B-D
11	116.338	105.528	32.316	81.407				Col-0 CEP4 [1μM] vs. cepr1-3 CEP4 [1μM]	-74.82	Yes	****	<0,0001	C-D			Kruskal-Wallis test
12	90.4847	97.9899	53.86	99.4975												P value	<0,0001
13	100.116	106.479	88.9919	82.8169				Test details	Mean rank 1	Mean rank 2	Mean rank diff,	n1	n2	Z		Exact or approximate P value?	Approximate
14	90.3824	114.93	100.116	77.7465				Col-0 mock vs. cepr1-3 mock	130.1	126.1	4.06	60	46	0.3442		P value summary	****
15	82.0394	82.8169	40.3244	162.254				Col-0 mock vs. Col-0 CEP4 [1μM]	130.1	48.89	81.23	60	60	7.392		Do the medians vary signif. (P < 0.05)?	Yes
16	115.411	114.93	101.506	99.7183				Col-0 mock vs. cepr1-3 CEP4 [1μM]	130.1	123.7	6.411	60	42	0.5294		Number of groups	4
17	101.506	101.408	62.5724	82.8169				cepr1-3 mock vs. Col-0 CEP4 [1μM]	126.1	48.89	77.17	46	60	6.543		Kruskal-Wallis statistic	72.28
18	132.097	87.8873	70.9154	86.1972				cepr1-3 mock vs. cepr1-3 CEP4 [1μM]	126.1	123.7	2.351	46	42	0.183
19	102.897	91.2676	79.2584	144.222				Col-0 CEP4 [1μM] vs. cepr1-3 CEP4 [1μM]	48.89	123.7	-74.82	60	42	6.179		Data summary
20	76.4774	67.6056	62.5724	94.2989												Number of treatments (columns)	4
21	57.0104	157.183	66.7439	107.242				Compact letter display								Number of values (total)	208
22	97.3349	99.7183	76.4774	97.9969				cepr1-3 mock	A
23	120.973	91.2676	77.8679	97.9969				Col-0 mock	A
24	123.754	84.507	76.4774	118.336				cepr1-3 CEP4 [1μM]	A
25	96.5035	147.92	44.0559	122.034				Col-0 CEP4 [1μM]	B
26	104.895	105.393	96.5035	51.772
27	86.014	99.8459	90.2098	96.1479
28	104.895	83.2049	115.385	75.8089
29	86.014	68.4129	79.7203	112.789
30	73.4266	125.732	79.7203	96.1479
31	119.58	116.487	81.8182	71.7213
32	111.189	86.9029	69.2308	104.508
33	159.441	72.1109	71.3287	141.393
34	75.5245	70.2619	58.7413	81.9672
35	88.1119	129.43	46.1538	106.557
36	94.4056	94.2989	62.9371	110.656
37	71.1864	71.7213	40.678	116.803
38	69.7337	133.197	61.0169	133.197
39	116.223	81.9672	74.092	67.623
40	106.053	153.689	90.0726	96.3115
41	87.1671	84.0164	84.2615	65.5738
42	92.9782	129.098	72.6392	79.918
43	82.8087	90.1639	91.5254
44	94.431	104.508	62.4697
45	106.053	75.8197	47.9419
46	132.203	75.8197	61.0169
47	101.695		76.9976
48	139.467		65.3753
49	68.2171		65.1163
50	100.775		57.3643
51	125.581		89.9225
52	88.3721		68.2171
53	74.4186		66.6667
54	100.775		48.062
55	93.0233		52.7132
56	124.031		68.2171
57	99.2248		58.9147
58	88.3721		49.6124
59	103.876		86.8217
60	133.333		49.6124
Col-0 vs. cepr2-3 and cepr2-4	Col-0 mock	cepr2-3 mock	cepr2-4 mock	Col-0 CEP4 [1μM]	cepr2-3 CEP4 [1μM]	cep2-4 CEP4 [1μM]		Statistical analysis for Col-0 vs. cepr2-3 and cepr2-4								Normality of Residuals																																	Col-0m
1	105.857	136.466	105.366	92.096	94.691	119.024		Number of families	1							Test name	Statistics	P value	Passed normality test (alpha=0,05)?	P value summary
2	96.3303	86.3359	187.317	61.3973	84.9434	179.512		Number of comparisons per family	15							Shapiro-Wilk (W)	0.9895	0.0401	No	*
3	104.799	91.906	70.2439	85.7445	50.1305	72.1951		Alpha	0.05
4	143.966	132.289	54.6341	28.5815	54.3081	72.1951										Brown-Forsythe test
5	92.096	125.326	115.122	65.6316	83.5509	120.976		Dunn's multiple comparisons test	Mean rank diff,	Significant?	Summary	Adjusted P Value				F (DFn, DFd)	3,255 (5, 276)
6	142.908	98.8686	68.2927	89.9788	136.466	109.268		Col-0 mock vs. cepr2-3 mock	4.883	No	ns	>0,9999	A-B			P value	0.0071
7	92.096	77.9809	83.9024	70.9245	91.906	171.707		Col-0 mock vs. cepr2-4 mock	9.622	No	ns	>0,9999	A-C			P value summary	**
8	60.3387	115.579	78.0488	35.9915	73.8033	105.366		Col-0 mock vs. Col-0 CEP4 [1μM]	102.5	Yes	****	<0,0001	A-D			Are SDs significantly different (P < 0.05)?	Yes
9	56.1044	82.1584	156.098	47.6359	132.289	115.122		Col-0 mock vs. cepr2-3 CEP4 [1μM]	55.54	Yes	*	0.0163	A-E
10	117.502	132.289	119.024	59.2802	110.009	111.22		Col-0 mock vs. cep2-4 CEP4 [1μM]	14.27	No	ns	>0,9999	A-F			Kruskal-Wallis test
11	71.9831	84.9434	74.1463	29.6401	122.541	97.561		cepr2-3 mock vs. cepr2-4 mock	4.74	No	ns	>0,9999	B-C			P value	<0,0001
12	121.736	126.719	148.293	56.1044	62.6632	119.024		cepr2-3 mock vs. Col-0 CEP4 [1μM]	97.66	Yes	****	<0,0001	B-D			Exact or approximate P value?	Approximate
13	99.506	61.2707	103.415	68.8073	77.9809	144.39		cepr2-3 mock vs. cepr2-3 CEP4 [1μM]	50.66	Yes	*	0.0391	B-E			P value summary	****
14	95.2717	91.906	83.9024	64.573	126.719	169.756		cepr2-3 mock vs. cep2-4 CEP4 [1μM]	9.385	No	ns	>0,9999	B-F			Do the medians vary signif. (P < 0.05)?	Yes
15	99.506	79.3734	95.6098	63.5145	73.8033	136.585		cepr2-4 mock vs. Col-0 CEP4 [1μM]	92.92	Yes	****	<0,0001	C-D			Number of groups	6
16	111.295	76.5883	56.5854	17.9958	84.9434	161.951		cepr2-4 mock vs. cepr2-3 CEP4 [1μM]	45.92	No	ns	0.0952	C-E			Kruskal-Wallis statistic	56.46
17	59.5041	108.012	78.6441	84.8485	59.3472	39.322		cepr2-4 mock vs. cep2-4 CEP4 [1μM]	4.646	No	ns	>0,9999	C-F
18	110.193	79.5252	61.0169	81.5427	45.1039	107.119		Col-0 CEP4 [1μM] vs. cepr2-3 CEP4 [1μM]	-47	No	ns	0.0856	D-E			Data summary
19	101.377	97.3294	113.898	66.1157	59.3472	94.9153		Col-0 CEP4 [1μM] vs. cep2-4 CEP4 [1μM]	-88.28	Yes	****	<0,0001	D-F			Number of treatments (columns)	6
20	121.212	52.2255	134.237	104.683	74.7774	48.8136		cepr2-3 CEP4 [1μM] vs. cep2-4 CEP4 [1μM]	-41.28	No	ns	0.2125	E-F			Number of values (total)	282
21	76.0331	130.564	105.763	93.6639	93.7685	62.3729
22	126.722	89.0208	115.254	60.6061	124.629	85.4237		Test details	Mean rank 1	Mean rank 2	Mean rank diff,	n1	n2	Z
23	95.8678	61.7211	94.9153	82.6446	89.0208	58.3051		Col-0 mock vs. cepr2-3 mock	172.2	167.3	4.883	46	48	0.2902
24	78.2369	151.929	93.5593	45.1791	83.0861	119.322		Col-0 mock vs. cepr2-4 mock	172.2	162.6	9.622	46	48	0.5719
25	94.7658	136.499	149.153	67.2176	62.908	128.814		Col-0 mock vs. Col-0 CEP4 [1μM]	172.2	69.64	102.5	46	46	6.03
26	127.824	66.4688	92.2034	110.193	92.5816	66.4407		Col-0 mock vs. cepr2-3 CEP4 [1μM]	172.2	116.6	55.54	46	46	3.266
27	99.1736	91.3947	73.2203	60.6061	77.1513	78.6441		Col-0 mock vs. cep2-4 CEP4 [1μM]	172.2	157.9	14.27	46	48	0.848
28	66.1157	103.264	65.0847	51.7906	100.89	61.0169		cepr2-3 mock vs. cepr2-4 mock	167.3	162.6	4.74	48	48	0.2847
29	121.212	129.377	67.7966	80.4408	72.4036	107.119		cepr2-3 mock vs. Col-0 CEP4 [1μM]	167.3	69.64	97.66	48	46	5.804
30	117.906	77.1513	161.356	44.0771	84.273	65.0847		cepr2-3 mock vs. cepr2-3 CEP4 [1μM]	167.3	116.6	50.66	48	46	3.011
31	92.562	100.89	84.0678	69.4215	77.1513	65.0847		cepr2-3 mock vs. cep2-4 CEP4 [1μM]	167.3	157.9	9.385	48	48	0.5638
32	97.9228	124.629	109.831	81.8991	74.7774	101.695		cepr2-4 mock vs. Col-0 CEP4 [1μM]	162.6	69.64	92.92	48	46	5.522
33	129.08	63.5838	90.8927	91.6914	72.8324	132.732		cepr2-4 mock vs. cepr2-3 CEP4 [1μM]	162.6	116.6	45.92	48	46	2.729
34	122.849	91.3295	80.7935	56.9733	98.2659	109.648		cepr2-4 mock vs. cep2-4 CEP4 [1μM]	162.6	157.9	4.646	48	48	0.2791
35	88.1306	145.665	129.847	68.546	93.6416	121.19		Col-0 CEP4 [1μM] vs. cepr2-3 CEP4 [1μM]	69.64	116.6	-47	46	46	2.764
36	102.374	90.1734	116.862	77.4481	94.7977	38.954		Col-0 CEP4 [1μM] vs. cep2-4 CEP4 [1μM]	69.64	157.9	-88.28	46	48	5.246
37	96.1424	87.8613	113.977	83.6795	91.3295	57.7096		cepr2-3 CEP4 [1μM] vs. cep2-4 CEP4 [1μM]	116.6	157.9	-41.28	46	48	2.453
38	123.739	94.7977	134.175	65.8754	73.9884	98.1064
39	118.398	135.26	99.5491	58.7537	95.9538	80.7935		Compact letter display
40	94.362	54.3353	95.2209	54.3027	93.6416	112.534		cepr2-3 mock	A
41	97.9228	109.827	83.679	80.1187	60.1156	75.0225		cepr2-4 mock	A B
42	130.861	108.671	75.0225	45.4006	64.7399	100.992		Col-0 mock	A
43	60.5341	117.919	76.4653	45.4006	62.4277	85.1217		cep2-4 CEP4 [1μM]	A B
44	48.9614	132.948	122.633	74.7774	68.2081	79.3508		cepr2-3 CEP4 [1μM]	B C
45	70.3264	112.139	90.8927	57.8635	40.4624	80.7935		Col-0 CEP4 [1μM]	C
46	118.398	72.8324	83.679	74.7774	68.2081	102.435
47		115.607	118.305			98.1064
48		67.052	88.0072			57.7096
[truncated: 5 more columns]

## Sheet: Fig. S5D
Fig. S5D	Relative fresh weight of five-day-old seedlings treated with CEP4 (1 μM) for seven days [% of MS control]
	No-0 mock	No-0 cepr1-1/cepr2-1 mock	No-0 CEP4 [1μM]	No-0 cepr1-1/cepr2-1 CEP4 [1μM]		Statistical analysis
1	94.1709	90.1691	90.549	81.1522		Number of families	1
2	133.107	84.1578	54.3294	143.269		Number of comparisons per family	6
3	86.0215	111.209	95.0764	99.186		Alpha	0.05
4	128.579	85.1597	45.2745	82.154
5	128.579	87.1634	102.32	107.201		Tukey's multiple comparisons test	Mean Diff,	95,00% CI of diff,	Below threshold?	Summary	Adjusted P Value
6	69.7227	154.289	89.6435	112.21		No-0 mock vs. No-0 cepr1-1/cepr2-1 mock	6.25e-06	-20,49 to 20,49	No	ns	>0,9999	A-B
7	89.6435	81.1522	79.6831	107.201		No-0 mock vs. No-0 CEP4 [1μM]	26.94	6,452 to 47,42	Yes	**	0.0052	A-C
8	113.186	133.25	76.9666	138.259		No-0 mock vs. No-0 cepr1-1/cepr2-1 CEP4 [1μM]	-2.129	-22,62 to 18,36	No	ns	0.9927	A-D
9	113.186	76.1428	48.8964	102.192		No-0 cepr1-1/cepr2-1 mock vs. No-0 CEP4 [1μM]	26.94	6,452 to 47,42	Yes	**	0.0052	B-C
10	111.375	98.1841	86.927	100.188		No-0 cepr1-1/cepr2-1 mock vs. No-0 cepr1-1/cepr2-1 CEP4 [1μM]	-2.129	-22,62 to 18,36	No	ns	0.9927	B-D
11	67.9117	110.207	37.1251	71.1334		No-0 CEP4 [1μM] vs. No-0 cepr1-1/cepr2-1 CEP4 [1μM]	-29.07	-49,55 to -8,581	Yes	**	0.0022	C-D
12	69.7227	89.1672	86.927	91.1709
13	108.659	80.1503	65.1952	87.1634		Test details	Mean 1	Mean 2	Mean Diff,	SE of diff,	n1	n2	q	DF
14	107.753	133.25	71.5337	145.272		No-0 mock vs. No-0 cepr1-1/cepr2-1 mock	100	100	6.25e-06	7.753	16	16	1.14e-06	60
15	67.9117	92.1728	76.9666	78.1465		No-0 mock vs. No-0 CEP4 [1μM]	100	73.06	26.94	7.753	16	16	4.914	60
16	110.47	94.1766	61.5733	88.1653		No-0 mock vs. Column D	100	102.1	-2.129	7.753	16	16	0.3884	60
						No-0 cepr1-1/cepr2-1 mock vs. No-0 CEP4 [1μM]	100	73.06	26.94	7.753	16	16	4.914	60
						No-0 cepr1-1/cepr2-1 mock vs. Column D	100	102.1	-2.129	7.753	16	16	0.3884	60
						No-0 CEP4 [1μM] vs. Column D	73.06	102.1	-29.07	7.753	16	16	5.302	60
						Compact letter display
						Column D	A
						No-0 mock	A
						No-0 cepr1-1/cepr2-1 mock	A
						No-0 CEP4 [1μM]	B
						Normality of Residuals
						Test name	Statistics	P value	Passed normality test (alpha=0,05)?	P value summary
						Shapiro-Wilk (W)	0.9701	0.1231	Yes	ns
						Brown-Forsythe test
						F (DFn, DFd)	0,1324 (3, 60)
						P value	0.9404
						P value summary	ns
						Are SDs significantly different (P < 0.05)?	No
						ANOVA summary
						F	6.393
						P value	0.0008
						P value summary	***
						Significant diff. among means (P < 0.05)?	Yes
						R squared	0.2422
						ANOVA table	SS	DF	MS	F (DFn, DFd)	P value
						Treatment (between columns)	9221	3	3074	F (3, 60) = 6,393	P=0,0008
						Residual (within columns)	28850	60	480.8
						Total	38071	63
						Data summary
						Number of treatments (columns)	4
						Number of values (total)	64
