# Supplementary material for: CEP signaling coordinates plant immunity with nitrogen status
Source: Nat Commun. 2024 Dec 16;15:10686. doi: 10.1038/s41467-024-55194-x (PMC11649690; doi:10.1038/s41467-024-55194-x)
Supplement: Supplementary file 4 — Source Data [file 41467_2024_55194_MOESM4_ESM.zip › !Source_data/Source data Fig. S4.xlsx]

## Sheet: Fig. S4A
Fig. S4A	Cfu of Pto DC3000 (3 dpi) upon spray infection [log10(cfu/cm2)]
	Col-0	cep6x	cep6x 35S::CEP4 #1	cep6x 35S::CEP4 #9	bak1-5/bkk1-1		Statistical analysis
1	5.12265	6.20183	6.3531	5.07689	7.29874		Number of families	1
2	5.59977	7.52059	5.9008	6.2366	7.02574		Number of comparisons per family	10
3	6.07689	6.82162	5.69085	6.70244	6.42368		Alpha	0.05
4	6.59977	7.02574	5.73544	6.12265	6.9008
5	5.42368	6.46507	5.2366	6.82162	7.02574		Tukey's multiple comparisons test	Mean Diff,	95,00% CI of diff,	Below threshold?	Summary	Adjusted P Value
6	5.42368	6.12265	6.29874	5.42368	7.9008		Col-0 vs. cep6x	-0.6933	-1,367 to -0,01957	Yes	*	0.0406	A-B
7	6.02574	7.58505	6.67895	6.46507	7.42368		Col-0 vs. cep6x 35S::CEP4 #1	-0.3306	-1,004 to 0,3432	No	ns	0.6476	A-C
8	5.59977	6.72471	7.40141	6.65413	7.72471		Col-0 vs. cep6x 35S::CEP4 #9	-0.3413	-1,015 to 0,3324	No	ns	0.6194	A-D
9	5.26878	6.3531	5.20183	5.44487	6.72471		Col-0 vs. bak1-5/bkk1-1	-1.476	-2,150 to -0,8021	Yes	****	<0,0001	A-E
10	5.02574	6.07689	5.59977	5.26878	6.72471		cep6x vs. cep6x 35S::CEP4 #1	0.3627	-0,3110 to 1,036	No	ns	0.5626	B-C
11	6.12265	5.9008	6.37792	5.72471	6.9008		cep6x vs. cep6x 35S::CEP4 #9	0.352	-0,3218 to 1,026	No	ns	0.5911	B-D
12	5.9008	5.42368	6.29874	6.02574	7.44487		cep6x vs. bak1-5/bkk1-1	-0.7825	-1,456 to -0,1088	Yes	*	0.0146	B-E
13	6.40141	5.50286	5.96775	5.59977	8.29874		cep6x 35S::CEP4 #1 vs. cep6x 35S::CEP4 #9	-0.01072	-0,6845 to 0,6630	No	ns	>0,9999	C-D
14	6.79475	6.9008	6.12265	7.42368	7.96775		cep6x 35S::CEP4 #1 vs. bak1-5/bkk1-1	-1.145	-1,819 to -0,4715	Yes	****	<0,0001	C-E
15	6.50286	7.32677	7.29874	7.44487	8.16404		cep6x 35S::CEP4 #9 vs. bak1-5/bkk1-1	-1.135	-1,808 to -0,4608	Yes	***	0.0001	D-E
16	6.56981	7.59977	7.58505	7.48438	8.12265
							Test details	Mean 1	Mean 2	Mean Diff,	SE of diff,	n1	n2	q	DF
							Col-0 vs. cep6x	5.904	6.597	-0.6933	0.241	16	16	4.068	75
							Col-0 vs. cep6x 35S::CEP4 #1	5.904	6.234	-0.3306	0.241	16	16	1.94	75
							Col-0 vs. cep6x 35S::CEP4 #9	5.904	6.245	-0.3413	0.241	16	16	2.003	75
							Col-0 vs. bak1-5/bkk1-1	5.904	7.38	-1.476	0.241	16	16	8.659	75
							cep6x vs. cep6x 35S::CEP4 #1	6.597	6.234	0.3627	0.241	16	16	2.128	75
							cep6x vs. cep6x 35S::CEP4 #9	6.597	6.245	0.352	0.241	16	16	2.065	75
							cep6x vs. bak1-5/bkk1-1	6.597	7.38	-0.7825	0.241	16	16	4.591	75
							cep6x 35S::CEP4 #1 vs. cep6x 35S::CEP4 #9	6.234	6.245	-0.01072	0.241	16	16	0.0629	75
							cep6x 35S::CEP4 #1 vs. bak1-5/bkk1-1	6.234	7.38	-1.145	0.241	16	16	6.719	75
							cep6x 35S::CEP4 #9 vs. bak1-5/bkk1-1	6.245	7.38	-1.135	0.241	16	16	6.656	75
							Compact letter display
							bak1-5/bkk1-1	A
							cep6x	B
							cep6x 35S::CEP4 #9	B C
							cep6x 35S::CEP4 #1	B C
							Col-0	C
							Brown-Forsythe test
							F (DFn, DFd)	0,6162 (4, 75)
							P value	0.6523
							P value summary	ns
							Are SDs significantly different (P < 0.05)?	No
							Normality of Residuals
							Test name	Statistics	P value	Passed normality test (alpha=0,05)?	P value summary
							Shapiro-Wilk (W)	0.9717	0.0727	Yes	ns
							ANOVA summary
							F	10.93
							P value	<0,0001
							P value summary	****
							Significant diff. among means (P < 0.05)?	Yes
							R squared	0.3683
							ANOVA table	SS	DF	MS	F (DFn, DFd)	P value
							Treatment (between columns)	20.32	4	5.081	F (4, 75) = 10,93	P<0,0001
							Residual (within columns)	34.86	75	0.4648
							Total	55.18	79
							Data summary
							Number of treatments (columns)	5
							Number of values (total)	80

## Sheet: Fig. S4B
Fig. S4B	Cfu of Pto DC3000 COR- (3 dpi) upon spray infection [log10(cfu/cm2)]
	Col-0	cep6x	cep5x	bak1-5/bkk1-1		Statistical analysis
1	4.59977	4.59977	5.07689	5.48438		Number of families	1
2	4.59977	5.02574	4.96775	5.12265		Number of comparisons per family	6
3	4.12265	4.12265	4.82162	5.59977		Alpha	0.05
4	3.12265	5.9008	7.26878	5.12265
5	4.12265	5.46507	5.2366	7.83866		Dunn's multiple comparisons test	Mean rank diff,	Significant?	Summary	Adjusted P Value
6	5.64117	4.96775	5.72471	7.40141		Col-0 vs. cep6x	-35.38	Yes	***	0.0008	A-B
7	5.29874	5.82162	5.42368	6.42368		Col-0 vs. cep5x CEP4 WT	-25.63	Yes	*	0.0342	A-C
8	5.42368	6.48438	5.12265	7.75612		Col-0 vs. bak1-5/bkk1-1	-53.38	Yes	****	<0,0001	A-D
9	3.59977	4.58505	3.59977	7.02574		cep6x vs. cep5x CEP4 WT	9.75	No	ns	>0,9999	B-C
10	3.59977	4.9008	5.44487	6.72471		cep6x vs. bak1-5/bkk1-1	-18	No	ns	0.3131	B-D
11	3.59977	5.12265	5.9008	6.72471		cep5x CEP4 WT vs. bak1-5/bkk1-1	-27.75	Yes	*	0.0166	C-D
12	3.42368	5.42368	5.72471	6.96775
13	4.72471	6.26878	6.50286	7.20183		Test details	Mean rank 1	Mean rank 2	Mean rank diff,	n1	n2	Z
14	5.72471	6.59977	6.12265	7.20183		Col-0 vs. cep6x	35.91	71.28	-35.38	32	32	3.816
15	5.42368	6.42368	5.72471	6.59977		Col-0 vs. cep5x CEP4 WT	35.91	61.53	-25.63	32	32	2.764
16	6.52059	6.82162	6.9008	6.72471		Col-0 vs. bak1-5/bkk1-1	35.91	89.28	-53.38	32	32	5.758
17	5.26878	6.50286	5.37792	5.72471		cep6x vs. cep5x CEP4 WT	71.28	61.53	9.75	32	32	1.052
18	5.52059	6.99188	6.48438	6.96775		cep6x vs. bak1-5/bkk1-1	71.28	89.28	-18	32	32	1.942
19	5.07689	5.82162	5.59977	7.37792		cep5x CEP4 WT vs. bak1-5/bkk1-1	61.53	89.28	-27.75	32	32	2.993
20	5.55402	6.72471	5.42368	7.12265
21	5.9008	7.02574	7.07689	7.07689		Compact letter display
22	6.07689	6.72471	6.82162	7.50286		bak1-5/bkk1-1	A
23	5.12265	6.59977	6.42368	6.42368		cep6x	A B
24	6.26878	6.59977	7.42368	7.02574		cep5x CEP4 WT	B
25	3.42368	6.9008	4.2366	4.9008		Col-0	C
26	4.96775	4.72471	4.59977	5.2366
27	5.29874	4.59977	4.12265	6.12265		Normality of Residuals
28	3.12265	5.16404	4.72471	5.59977		Test name	Statistics	P value	Passed normality test (alpha=0,05)?	P value summary
29	5.2366	7.16404	5.6278	5.59977		Shapiro-Wilk (W)	0.9725	0.0103	No	*
30	4.9008	7.32677	5.53763	5.59977
31	4.72471	6.42368	5.96775	5.9008		Brown-Forsythe test
32	5.29874	7.02574	5.9008	6.07689		F (DFn, DFd)	0,2222 (3, 124)
						P value	0.8808
						P value summary	ns
						Are SDs significantly different (P < 0.05)?	No
						Kruskal-Wallis test
						P value	<0,0001
						Exact or approximate P value?	Approximate
						P value summary	****
						Do the medians vary signif. (P < 0.05)?	Yes
						Number of groups	4
						Kruskal-Wallis statistic	34.59
						Data summary
						Number of treatments (columns)	4
						Number of values (total)	128

## Sheet: Fig. S4C
Fig. S4C	Cfu of Pto DC3000 (3 dpi) upon spray infection [log10(cfu/cm2)]
	Col-0	cep6x	cep5x	bak1-5/bkk1-1		Statistical analysis
1	5.56981	5.44487	5.48438	7.96775		Number of families	1
2	5.42368	6.66672	6.46507	8.12265		Number of comparisons per family	6
3	5.46507	7.32677	5.72471	7.96775		Alpha	0.05
4	6.3531	6.9008	5.9008	8.07689
5	6.48438	7.64117	5.59977	7.59977		Tukey's multiple comparisons test	Mean Diff,	95,00% CI of diff,	Below threshold?	Summary	Adjusted P Value
6	5.12265	7.12265	6.42368	7.82162		Col-0 vs. cep6x	-1.082	-1,745 to -0,4195	Yes	***	0.0004	A-B
7	5.59977	7.3531	6.20183	7.42368		Col-0 vs. cep5x CEP4 Wt	-0.5611	-1,224 to 0,1015	No	ns	0.1231	A-C
8	5.42368	7.29874	7.42368	7.12265		Col-0 vs. bak1-5/bkk1-1	-1.767	-2,430 to -1,104	Yes	****	<0,0001	A-D
9	5.61401	7.73544	7.32677	7.40141		cep6x vs. cep5x CEP4 Wt	0.5211	-0,1416 to 1,184	No	ns	0.1692	B-C
10	5.69085	6.96775	7.16404	7.65413		cep6x vs. bak1-5/bkk1-1	-0.6848	-1,347 to -0,02221	Yes	*	0.0404	B-D
11	7.12265	6.72471	7.16404	7.65413		cep5x CEP4 Wt vs. bak1-5/bkk1-1	-1.206	-1,869 to -0,5433	Yes	****	<0,0001	C-D
12	7.3531	7.02574	7.07689	7.61401
						Test details	Mean 1	Mean 2	Mean Diff,	SE of diff,	n1	n2	q	DF
						Col-0 vs. cep6x	5.935	7.017	-1.082	0.2482	12	12	6.167	44
						Col-0 vs. cep5x CEP4 Wt	5.935	6.496	-0.5611	0.2482	12	12	3.197	44
						Col-0 vs. bak1-5/bkk1-1	5.935	7.702	-1.767	0.2482	12	12	10.07	44
						cep6x vs. cep5x CEP4 Wt	7.017	6.496	0.5211	0.2482	12	12	2.969	44
						cep6x vs. bak1-5/bkk1-1	7.017	7.702	-0.6848	0.2482	12	12	3.903	44
						cep5x CEP4 Wt vs. bak1-5/bkk1-1	6.496	7.702	-1.206	0.2482	12	12	6.872	44
						Compact letter display
						bak1-5/bkk1-1	A
						cep6x	B
						cep5x CEP4 Wt	B C
						Col-0	C
						Brown-Forsythe test
						F (DFn, DFd)	1,749 (3, 44)
						P value	0.1709
						P value summary	ns
						Are SDs significantly different (P < 0.05)?	No
						Normality of Residuals
						Test name	Statistics	P value	Passed normality test (alpha=0,05)?	P value summary
						Shapiro-Wilk (W)	0.9912	0.9735	Yes	ns
						ANOVA summary
						F	18.41
						P value	<0,0001
						P value summary	****
						Significant diff. among means (P < 0.05)?	Yes
						R squared	0.5566
						ANOVA table	SS	DF	MS	F (DFn, DFd)	P value
						Treatment (between columns)	20.41	3	6.803	F (3, 44) = 18,41	P<0,0001
						Residual (within columns)	16.26	44	0.3695
						Total	36.67	47
						Data summary
						Number of treatments (columns)	4
						Number of values (total)	48

## Sheet: Fig. S4D
Fig. S4D	RT-qPCR analysis of CEP expression in mock (ddH2O) and Pto DC3000-inoculated leaves 24 h post-treatment. Housekeeping gene UBQ5
		mock				Pto DC3000
	CEP5	0.5109	0.6152	0.732138	0.077628	1.0331	1.1741	0.612689	0.412717
	CEP7	0.1488	0.6168	0.242784	0.08436	0.6956	1.941	0.21496	0.791533
	CEP8	0.1129	1.1291	1.10784	0.387622	1.8419	2.7875	2.23237	1.87049
	CEP10	0.139	0.2815	0	0.123512	0.8723	1.2921	0.722917	0.668349
	CEP11	0.132	0.7061	0	0	1.2618	2.6534	0.408054	0.865432
	CEP12	0.2232	0.5911	0.125673	0.082986	1.7734	1.553	0.435849	1.21756
