# Supplementary material for: CEP signaling coordinates plant immunity with nitrogen status
Source: Nat Commun. 2024 Dec 16;15:10686. doi: 10.1038/s41467-024-55194-x (PMC11649690; doi:10.1038/s41467-024-55194-x)
Supplement: Supplementary file 4 — Source Data [file 41467_2024_55194_MOESM4_ESM.zip › !Source_data/Source data Fig. 4.xlsx]

## Sheet: Fig. 4A
Fig. 4A	Cfu of PtoCOR- (3 dpi) upon spray infection of reciprocally grafted Col-0 (C) and cep6x (6x) plants [log10(cfu/cm2)]
	S:Col-0/R:Col-0	S:cep6x/R:cep6x	S:Col-0/R:cep6x	S:cep6x/R:Col-0		Statistical analysis
1	5.72471	7.20183	5.72471	7.46507		Number of families	1
2	6.12265	7.64117	5.72471	6.42368		Number of comparisons per family	6
3	5.9008	6.2366	5.59977	6.16404		Alpha	0.05
4	5.82162	7.2366	6.12265	7.37792
5	5.12265	6.26878	6.32677	6.82162		Dunn's multiple comparisons test	Mean rank diff,	Significant?	Summary	Adjusted P Value
6	6.55402	7.2366	6.56981	7.07689		S:Col-0/R:Col-0 vs. S:cep6x/R:cep6x	-30.97	Yes	****	<0,0001	A-B
7	6.3531	6.96775	6.02574	6.96775		S:Col-0/R:Col-0 vs. S:Col-0/R:cep6x	-4.365	No	ns	>0,9999	A-C
8	6.07689	6.40141	6.59977	7.07689		S:Col-0/R:Col-0 vs. S:cep6x/R:Col-0	-33.73	Yes	****	<0,0001	A-D
9	5.82162	6.46507	6.16404	7.26878		S:cep6x/R:cep6x vs. S:Col-0/R:cep6x	26.61	Yes	**	0.001	B-C
10	6.16404	6.96775	5.42368	7.29874		S:cep6x/R:cep6x vs. S:cep6x/R:Col-0	-2.754	No	ns	>0,9999	B-D
11	5.82162	6.9008	5.12265	7.2366		S:Col-0/R:cep6x vs. S:cep6x/R:Col-0	-29.36	Yes	***	0.0003	C-D
12	5.72471	5.42368	6.07689	7.02574
13	4.42368	7.29874	6.9008	6.96775		Test details	Mean rank 1	Mean rank 2	Mean rank diff,	n1	n2	Z
14	5.42368	7.2366	5.58505	6.56981		S:Col-0/R:Col-0 vs. S:cep6x/R:cep6x	19.61	50.58	-30.97	19	19	4.504
15	5.59977	6.26878	5.42368	6.20183		S:Col-0/R:Col-0 vs. S:Col-0/R:cep6x	19.61	23.97	-4.365	19	17	0.6169
16	5.59977	6.48438	5.9008	5.42368		S:Col-0/R:Col-0 vs. S:cep6x/R:Col-0	19.61	53.33	-33.73	19	18	4.837
17	5.59977	6.96775	5.9008	7.29874		S:cep6x/R:cep6x vs. S:Col-0/R:cep6x	50.58	23.97	26.61	19	17	3.76
18	5.72471	6.96775		7.12265		S:cep6x/R:cep6x vs. S:cep6x/R:Col-0	50.58	53.33	-2.754	19	18	0.3951
19	6.02574	7.20183				S:Col-0/R:cep6x vs. S:cep6x/R:Col-0	23.97	53.33	-29.36	17	18	4.096
	S - shoot					Compact letter display
	R - root					S:cep6x/R:Col-0	A
						S:cep6x/R:cep6x	A
						S:Col-0/R:cep6x	B
						S:Col-0/R:Col-0	B
						Brown-Forsythe test
						F (DFn, DFd)	0,2035 (3, 69)
						P value	0.8937
						P value summary	ns
						Are SDs significantly different (P < 0.05)?	No
						Normality of Residuals
						Test name	Statistics	P value	Passed normality test (alpha=0,05)?	P value summary
						Shapiro-Wilk (W)	0.9506	0.0062	No	**
						Kruskal-Wallis test
						P value	<0,0001
						Exact or approximate P value?	Approximate
						P value summary	****
						Do the medians vary signif. (P < 0.05)?	Yes
						Number of groups	4
						Kruskal-Wallis statistic	37.7
						Data summary
						Number of treatments (columns)	4
						Number of values (total)	73

## Sheet: Fig. 4B
Fig. 4B	RT-qPCR analysis of CEP expression in mock (ddH2O) and Pto DC3000-inoculated leaves 24 h post-treatment - expression relative to UBQ5 [x10-4]
		mock							Pto DC3000
	CEP1	0.402682	0.76722	0.00637974	0.3733	0.6519	0.386288	0.446814	0.198569	0.459365	0	2.7827	1.2203	0.538806	1.13502
	CEP2	0.223402	1.11552	3.04768	0.3431	0.8378	0.148419	0.321103	0.76722	0.469017	0.123084	1.8699	1.6944	0.922527	0.772631
	CEP3	0.16241	0.253088	0.00384637	0.2007	0.3424	0.205576	0.098942	0	0.26938	0.0882483	1.6708	1.9406	0	0.878261
	CEP4	0.437608	0.565544	0.116444	0.4097	0.4293	0.131921	0.005877	2.39116	0.857205	0.208441	2.4086	1.099	0.321265	0.686956
	CEP6	0.209891	0.328604	0.077359	0.1585	0.7154	0.415643	0	0.437608	0.00312422	0.27314	0.9237	1.4335	0.013476	0
	CEP9	0.464861	0.493752	0.154378	0.2577	0.2703	0.074726	0.07316	0.249754	0.673131	0.170521	1.0269	1.3298	0.317061	1.1759

## Sheet: Fig. 4C
Fig. 4C	cfu of PtoCOR- (3 dpi) upon spray infection of reciprocally grafted Col-0AEQ (C) and cepr1/2/rlk7AEQ (3x) plants [log10(cfu/cm2)]
	S:C/R:C	S:3x/R:3x	S:C/R:c3	S:c3/R:C			Statistical analysis
1	4.72471	5.42368	4.12265	7.16404			Number of families	1
2	4.96775	5.72471	4.42368	6.73544			Number of comparisons per family	6
3	4.72471	7.42368	4.82162	5.59977			Alpha	0.05
4	4.12265	7.44487	5.79475	6.07689
5	4.12265	6.56981	4.42368	6.53763			Tukey's multiple comparisons test	Mean Diff,	95,00% CI of diff,	Below threshold?	Summary	Adjusted P Value
6	3.96775	6.6278	4.82162	6.40141			S:C/R:C vs. S:3x/R:3x	-1.643	-2,261 to -1,025	Yes	****	<0,0001	A-B
7	5.40141	6.6278	4.42368	6.2366			S:C/R:C vs. S:C/R:c3	-0.07487	-0,6840 to 0,5342	No	ns	0.988	A-C
8	5.42368	6.82162	6.20183	6.37792			S:C/R:C vs. S:c3/R:C	-1.533	-2,150 to -0,9146	Yes	****	<0,0001	A-D
9	5.96775	6.42368	4.59977	6.59977			S:3x/R:3x vs. S:C/R:c3	1.568	0,9693 to 2,167	Yes	****	<0,0001	B-C
10	4.82162	7.16404	4.3531	6.42368			S:3x/R:3x vs. S:c3/R:C	0.1105	-0,4974 to 0,7184	No	ns	0.9631	B-D
11	5.29874	6.42368	5.50286	5.9008			S:C/R:c3 vs. S:c3/R:C	-1.458	-2,057 to -0,8588	Yes	****	<0,0001	C-D
12	5.16404	5.07689	4.02574	6.42368
13	5.2366	6.02574	4.9008	6.59977			Test details	Mean 1	Mean 2	Mean Diff,	SE of diff,	n1	n2	q	DF
14	3.72471	6.37792	5.26878	5.07689			S:C/R:C vs. S:3x/R:3x	4.86	6.503	-1.643	0.2338	15	16	9.936	60
15	5.2366	6.82162	4.42368	6.96775			S:C/R:C vs. S:C/R:c3	4.86	4.935	-0.07487	0.2305	15	17	0.4594	60
16		7.07689	5.2366	7.16404			S:C/R:C vs. S:c3/R:C	4.86	6.393	-1.533	0.2338	15	16	9.268	60
17			6.55402				S:3x/R:3x vs. S:C/R:c3	6.503	4.935	1.568	0.2266	16	17	9.785	60
							S:3x/R:3x vs. S:c3/R:C	6.503	6.393	0.1105	0.23	16	16	0.6794	60
	S - shoot						S:C/R:c3 vs. S:c3/R:C	4.935	6.393	-1.458	0.2266	17	16	9.096	60
	R - root
	C - Col-0AEQ						Compact letter display
	c3 - c1/2/r7AEQ						S:3x/R:3x	A
							S:c3/R:C	A
							S:C/R:c3	B
							S:C/R:C	B
							Brown-Forsythe test
							F (DFn, DFd)	0,5084 (3, 60)
							P value	0.678
							P value summary	ns
							Are SDs significantly different (P < 0.05)?	No
							Normality of Residuals
							Test name	Statistics	P value	Passed normality test (alpha=0,05)?	P value summary
							Shapiro-Wilk (W)	0.9918	0.9504	Yes	ns
							ANOVA summary
							F	30.3
							P value	<0,0001
							P value summary	****
							Significant diff. among means (P < 0.05)?	Yes
							R squared	0.6024
							ANOVA table	SS	DF	MS	F (DFn, DFd)	P value
							Treatment (between columns)	38.48	3	12.83	F (3, 60) = 30,30	P<0,0001
							Residual (within columns)	25.4	60	0.4234
							Total	63.89	63
							Data summary
							Number of treatments (columns)	4
							Number of values (total)	64
