# Supplementary material for: CEP signaling coordinates plant immunity with nitrogen status
Source: Nat Commun. 2024 Dec 16;15:10686. doi: 10.1038/s41467-024-55194-x (PMC11649690; doi:10.1038/s41467-024-55194-x)
Supplement: Supplementary file 4 — Source Data [file 41467_2024_55194_MOESM4_ESM.zip › !Source_data/Source data Fig. S8.xlsx]

## Sheet: Fig. S8A
Fig. S8A	RT-qPCR of FRK1 in seedlings upon mock (ddH2O) or CEP4 (1 µM) treatment for 4 h. Housekeeping gene UBQ5.
		Mock			CEP4 [1μM]
		1	2	3	1	2	3
	Col-0	0.002019	0.00727419	0.00224	0.023357	0.0511975	0.01923
	cepr1-3	0.0011	0.00338486	0.00365	0.014279	0.0359667	0.01091
	cepr2-4	0.002005	0.00266241	0.00317	0.015625	0.0262786	0.01074
	cepr1-3xcepr2-4	0.001873	0.00407211	0.00138	0.014886	0.0159097	0.01066

## Sheet: Fig. S8B
Fig. S8B	Ethylene concentration in leaf discs upon mock (ddH2O) or CEP4 (1 μM) treatment for 3.5 h
	Col-0 mock	Col-0 CEP4 [1μM]	iku2-4 mock	iku2-4 CEP4 [1μM]	rlk7-1 mock	rlk7-1 CEP4 [1μM]	rlk7-3 mock	rlk7-3 CEP4 [1μM]		Statistical analysis								Normality of Residuals
1	0	0.35	0	0.66	0	0	0	0		Number of families	1							Test name	Statistics	P value	Passed normality test (alpha=0,05)?	P value summary
2	0	0.5	0	0	0.41	0	0	0		Number of comparisons per family	28							Shapiro-Wilk (W)	0.9186	<0,0001	No	****
3	0	0	0	0.36	0	0	0.26	0		Alpha	0.05
4	0	0.52	0	0.44	0	0	0	0										Brown-Forsythe test
5	0	0.43	0	0.42	0	0.27	0	0		Dunn's multiple comparisons test	Mean rank diff,	Significant?	Summary	Adjusted P Value				F (DFn, DFd)	0,8028 (7, 112)
6	0.35	0.83	0.47	0.69	0	0.5	0	0.5		Col-0 mock vs. Col-0 CEP4 [1μM]	-40.73	Yes	*	0.0147	A-B			P value	0.5867
7	0	0.88	0	0.69	0.35	0.56	0	0		Col-0 mock vs. iku2-4 mock	-0.3667	No	ns	>0,9999	A-C			P value summary	ns
8	0.53	0.97	0	0.65	0.29	0.38	0	0.42		Col-0 mock vs. iku2-4 CEP4 [1μM]	-43.77	Yes	**	0.0054	A-D			Are SDs significantly different (P < 0.05)?	No
9	0.52	0.58	0.62	0.68	0.31	0.36	0.37	0		Col-0 mock vs. rlk7-1 mock	6.333	No	ns	>0,9999	A-E
10	0.71	0.77	0	0.6	0	0	0	0.56		Col-0 mock vs. rlk7-1 CEP4 [1μM]	-8.8	No	ns	>0,9999	A-F
11	0	0.49	0	0.63	0	0.39	0	0.39		Col-0 mock vs. rlk7-3 mock	6.667	No	ns	>0,9999	A-G
12	0	0.54	0	0.65	0	0	0	0.37		Col-0 mock vs. rlk7-3 CEP4 [1μM]	-4.933	No	ns	>0,9999	A-H
13	0	0	0.41	0.46	0	0.33	0	0		Col-0 CEP4 [1μM] vs. iku2-4 mock	40.37	Yes	*	0.0165	B-C
14	0	0.36	0.33	0.46	0	0	0.35	0		Col-0 CEP4 [1μM] vs. iku2-4 CEP4 [1μM]	-3.033	No	ns	>0,9999	B-D
15	0	0.31	0.31	0	0	0.22	0.32	0.33		Col-0 CEP4 [1μM] vs. rlk7-1 mock	47.07	Yes	**	0.0017	B-E
										Col-0 CEP4 [1μM] vs. rlk7-1 CEP4 [1μM]	31.93	No	ns	0.1836	B-F
										Col-0 CEP4 [1μM] vs. rlk7-3 mock	47.4	Yes	**	0.0015	B-G
										Col-0 CEP4 [1μM] vs. rlk7-3 CEP4 [1μM]	35.8	No	ns	0.0645	B-H
										iku2-4 mock vs. iku2-4 CEP4 [1μM]	-43.4	Yes	**	0.0062	C-D
										iku2-4 mock vs. rlk7-1 mock	6.7	No	ns	>0,9999	C-E
										iku2-4 mock vs. rlk7-1 CEP4 [1μM]	-8.433	No	ns	>0,9999	C-F
										iku2-4 mock vs. rlk7-3 mock	7.033	No	ns	>0,9999	C-G
										iku2-4 mock vs. rlk7-3 CEP4 [1μM]	-4.567	No	ns	>0,9999	C-H
										iku2-4 CEP4 [1μM] vs. rlk7-1 mock	50.1	Yes	***	0.0006	D-E
										iku2-4 CEP4 [1μM] vs. rlk7-1 CEP4 [1μM]	34.97	No	ns	0.0815	D-F
										iku2-4 CEP4 [1μM] vs. rlk7-3 mock	50.43	Yes	***	0.0005	D-G
										iku2-4 CEP4 [1μM] vs. rlk7-3 CEP4 [1μM]	38.83	Yes	*	0.0265	D-H
										rlk7-1 mock vs. rlk7-1 CEP4 [1μM]	-15.13	No	ns	>0,9999	E-F
										rlk7-1 mock vs. rlk7-3 mock	0.3333	No	ns	>0,9999	E-G
										rlk7-1 mock vs. rlk7-3 CEP4 [1μM]	-11.27	No	ns	>0,9999	E-H
										rlk7-1 CEP4 [1μM] vs. rlk7-3 mock	15.47	No	ns	>0,9999	F-G
										rlk7-1 CEP4 [1μM] vs. rlk7-3 CEP4 [1μM]	3.867	No	ns	>0,9999	F-H
										rlk7-3 mock vs. rlk7-3 CEP4 [1μM]	-11.6	No	ns	>0,9999	G-H
										Test details	Mean rank 1	Mean rank 2	Mean rank diff,	n1	n2	Z
										Col-0 mock vs. Col-0 CEP4 [1μM]	49.8	90.53	-40.73	15	15	3.468
										Col-0 mock vs. iku2-4 mock	49.8	50.17	-0.3667	15	15	0.03122
										Col-0 mock vs. iku2-4 CEP4 [1μM]	49.8	93.57	-43.77	15	15	3.726
										Col-0 mock vs. rlk7-1 mock	49.8	43.47	6.333	15	15	0.5392
										Col-0 mock vs. rlk7-1 CEP4 [1μM]	49.8	58.6	-8.8	15	15	0.7492
										Col-0 mock vs. rlk7-3 mock	49.8	43.13	6.667	15	15	0.5676
										Col-0 mock vs. rlk7-3 CEP4 [1μM]	49.8	54.73	-4.933	15	15	0.42
										Col-0 CEP4 [1μM] vs. iku2-4 mock	90.53	50.17	40.37	15	15	3.437
										Col-0 CEP4 [1μM] vs. iku2-4 CEP4 [1μM]	90.53	93.57	-3.033	15	15	0.2582
										Col-0 CEP4 [1μM] vs. rlk7-1 mock	90.53	43.47	47.07	15	15	4.007
										Col-0 CEP4 [1μM] vs. rlk7-1 CEP4 [1μM]	90.53	58.6	31.93	15	15	2.719
										Col-0 CEP4 [1μM] vs. rlk7-3 mock	90.53	43.13	47.4	15	15	4.035
										Col-0 CEP4 [1μM] vs. rlk7-3 CEP4 [1μM]	90.53	54.73	35.8	15	15	3.048
										iku2-4 mock vs. iku2-4 CEP4 [1μM]	50.17	93.57	-43.4	15	15	3.695
										iku2-4 mock vs. rlk7-1 mock	50.17	43.47	6.7	15	15	0.5704
										iku2-4 mock vs. rlk7-1 CEP4 [1μM]	50.17	58.6	-8.433	15	15	0.718
										iku2-4 mock vs. rlk7-3 mock	50.17	43.13	7.033	15	15	0.5988
										iku2-4 mock vs. rlk7-3 CEP4 [1μM]	50.17	54.73	-4.567	15	15	0.3888
										iku2-4 CEP4 [1μM] vs. rlk7-1 mock	93.57	43.47	50.1	15	15	4.265
										iku2-4 CEP4 [1μM] vs. rlk7-1 CEP4 [1μM]	93.57	58.6	34.97	15	15	2.977
										iku2-4 CEP4 [1μM] vs. rlk7-3 mock	93.57	43.13	50.43	15	15	4.294
										iku2-4 CEP4 [1μM] vs. rlk7-3 CEP4 [1μM]	93.57	54.73	38.83	15	15	3.306
										rlk7-1 mock vs. rlk7-1 CEP4 [1μM]	43.47	58.6	-15.13	15	15	1.288
										rlk7-1 mock vs. rlk7-3 mock	43.47	43.13	0.3333	15	15	0.02838
										rlk7-1 mock vs. rlk7-3 CEP4 [1μM]	43.47	54.73	-11.27	15	15	0.9592
										rlk7-1 CEP4 [1μM] vs. rlk7-3 mock	58.6	43.13	15.47	15	15	1.317
										rlk7-1 CEP4 [1μM] vs. rlk7-3 CEP4 [1μM]	58.6	54.73	3.867	15	15	0.3292
										rlk7-3 mock vs. rlk7-3 CEP4 [1μM]	43.13	54.73	-11.6	15	15	0.9876
										Compact letter display
										Col-0 CEP4 [1μM]	A B
										iku2-4 CEP4 [1μM]	A
										rlk7-1 CEP4 [1μM]	A C
										rlk7-3 CEP4 [1μM]	B C
										iku2-4 mock	C
										Col-0 mock	C
										rlk7-1 mock	C
										rlk7-3 mock	C
										Kruskal-Wallis test
										P value	<0,0001
										Exact or approximate P value?	Approximate
										P value summary	****
										Do the medians vary signif. (P < 0.05)?	Yes
										Number of groups	8
										Kruskal-Wallis statistic	41.24
										Data summary
										Number of treatments (columns)	8
										Number of values (total)	120

## Sheet: Fig. S8D
Fig. S8D	Ca2+]cyt kinetics in seedlings upon CEP4 treatment (1 μM)
	Time [min]	Col-0AEQ						rlk7/iku2AEQ
	-1.83333	0.0177329	0.0636371	0.0346267	0.0262912	0.0277486	0.0781368	0.0666161	0.0343802	0.0309042	0.0289107	0.0150541	0.0243752
	-1.66667	0.00696774	0.0398473	0.0157029	0.0202294	0.0277564	0.0461368	0.0369515	0.0322731	0.0392827	0.0576309	0.0239672	0.0311329
	-1.5	0.0270283	0.0517831	0.023558	0.0179572	0.018412	0.0281642	0.032825	0.0301639	0.0256292	0.0426258	0.0235119	0.0215747
	-1.33333	0.013729	0.0506369	0.0138609	0.02049	0.0225076	0.0435625	0.0310609	0.0342504	0.0531515	0.0346547	0.0315103	0.0472869
	-1.16667	0.029363	0.0320797	0.0212563	0.0228979	0.0239746	0.0485399	0.0374326	0.0305096	0.0483919	0.0354971	0.0430521	0.0369838
	-1	0.0245116	0.0283723	0.0249584	0.0144252	0.0301216	0.0433416	0.0293061	0.0264389	0.0364398	0.0708117	0.0372253	0.0281707
	-0.833333	0.0128929	0.0330778	0.0388339	0.0210081	0.0348112	0.0329121	0.0239847	0.0337919	0.0294363	0.0464446	0.0241593	0.0251729
	-0.666667	0.0279029	0.0516889	0.0305242	0.0222783	0.0269222	0.0457263	0.0288774	0.0199228	0.019687	0.0446991	0.032015	0.0287495
	-0.5	0.0200872	0.0797283	0.0282204	0.0224099	0.0117085	0.0331994	0.0210348	0.0316868	0.0277385	0.0365032	0.0295617	0.0268781
	-0.333333	0.0277048	0.076459	0.0430366	0.0188691	0.0190285	0.0300724	0.0231135	0.0437873	0.0332269	0.0423426	0.0449718	0.0349698
	-0.166667	0.0129043	0.0435561	0.0254627	0.0255857	0.0234241	0.0287736	0.0251936	0.0480564	0.0233008	0.0374687	0.0380583	0.022569
	0	0.0135407	0.0278724	0.0277846	0.0249588	0.0298728	0.0327067	0.019567	0.0488972	0.0298183	0.0373787	0.0294409	0.0376235
	0.166667	0.0243342	0.0390715	0.0368248	0.0363704	0.0521465	0.1204	0.0386969	0.0384497	0.0701111	0.0363511	0.043018	0.0434716
	0.333333	0.0357694	0.0361405	0.0234005	0.0233261	0.0296042	0.0668239	0.0277361	0.0327357	0.0394544	0.0224021	0.031159	0.0291819
	0.5	0.0296421	0.0398868	0.044031	0.0342365	0.0313721	0.218962	0.0477727	0.0278345	0.0904378	0.0235535	0.034872	0.0391717
	0.666667	0.0173669	0.0365611	0.0456733	0.0301891	0.0439934	0.188694	0.0391864	0.0257131	0.0740303	0.023976	0.0251598	0.0384334
	0.833333	0.0137689	0.0216301	0.0498693	0.0440285	0.0346234	0.103214	0.044696	0.0283409	0.0541458	0.0220007	0.0302611	0.0324171
	1	0.019279	0.0336322	0.031561	0.031354	0.0196659	0.0648392	0.0488756	0.0262186	0.0558949	0.0213798	0.0383012	0.0426084
	1.16667	0.0254278	0.0310858	0.0301781	0.0295861	0.0384587	0.122641	0.0425083	0.0340932	0.0369973	0.0258698	0.0271919	0.0358365
	1.33333	0.0307331	0.0411327	0.0269363	0.0287058	0.0193836	0.174285	0.0230475	0.0368922	0.127559	0.0263982	0.0253448	0.0388682
	1.5	0.0341348	0.0332741	0.0322858	0.0364643	0.0481747	0.12962	0.0529472	0.0362497	0.0772191	0.0279707	0.0350898	0.0268031
	1.66667	0.0161188	0.0303308	0.0304374	0.0335543	0.0417323	0.0834351	0.0330351	0.0369192	0.0567516	0.0292313	0.0252055	0.0339848
	1.83333	0.0216367	0.0281729	0.0369544	0.0375069	0.0499821	0.0964944	0.0375117	0.0366045	0.0512608	0.0310151	0.0340282	0.0453285
	2	0.0256726	0.0443405	0.0478957	0.0319247	0.0335341	0.143555	0.0312715	0.0298855	0.0630296	0.0361433	0.0340398	0.0368461
	2.16667	0.0233447	0.0508663	0.0444295	0.0371513	0.0235406	0.101775	0.0309834	0.0285804	0.0542569	0.031245	0.029408	0.0300548
	2.33333	0.0176188	0.0512867	0.0409584	0.0329649	0.0353193	0.0856529	0.0363571	0.0215236	0.0489269	0.0258191	0.0243075	0.0480266
	2.5	0.0284497	0.0493394	0.041208	0.0370501	0.0385705	0.086525	0.0409912	0.0397697	0.0544859	0.0305309	0.0371669	0.0406719
	2.66667	0.0254846	0.0546951	0.0470478	0.0357901	0.0253308	0.0703458	0.0344467	0.0455396	0.0417088	0.036711	0.0429128	0.0325508
	2.83333	0.040361	0.065591	0.0542935	0.0391157	0.0471391	0.0754616	0.0372928	0.0269744	0.0512488	0.0380847	0.0347169	0.0395659
	3	0.0291141	0.0571333	0.0627162	0.0358169	0.0506984	0.057106	0.0399928	0.0450791	0.0549128	0.0322378	0.0434113	0.0393921
	3.16667	0.0314609	0.0516273	0.0564567	0.0418227	0.0572121	0.0918489	0.0320966	0.0480621	0.04957	0.030887	0.043275	0.0456599
	3.33333	0.0393385	0.0522477	0.050653	0.0613571	0.0525236	0.0665448	0.0413657	0.0408395	0.0492478	0.0188522	0.0301039	0.0504194
	3.5	0.0321214	0.0653438	0.0672602	0.0592248	0.0549131	0.0649846	0.0440719	0.0438216	0.0477106	0.0282836	0.044859	0.0477898
	3.66667	0.0521342	0.0816341	0.0551531	0.053385	0.0691222	0.08697	0.0443903	0.0306556	0.0562386	0.0388747	0.040531	0.0544533
	3.83333	0.0427936	0.0797178	0.0696809	0.0647863	0.0484781	0.0816891	0.0426157	0.0339623	0.0455025	0.0300846	0.0396153	0.0415741
	4	0.0359961	0.0696599	0.0591998	0.0521695	0.060627	0.0654047	0.0393428	0.0418901	0.065331	0.0303033	0.0442934	0.0404519
	4.16667	0.0392052	0.0943348	0.0730486	0.0481029	0.0689496	0.110778	0.0505821	0.0471873	0.0535508	0.031781	0.0405814	0.0611774
	4.33333	0.0260049	0.0733524	0.0726334	0.0577256	0.056856	0.107141	0.0384799	0.0277315	0.0596681	0.037247	0.0430867	0.065017
	4.5	0.0458403	0.074003	0.0534595	0.0457205	0.0477033	0.0994608	0.0546714	0.0554784	0.0548299	0.039465	0.0477737	0.0536454
	4.66667	0.0522605	0.0593259	0.0849241	0.0622699	0.0548405	0.0570451	0.0615952	0.0502226	0.0870793	0.0446257	0.0431259	0.0403508
	4.83333	0.070642	0.0806754	0.0586991	0.0651292	0.053091	0.0942319	0.0578842	0.0494214	0.0427061	0.0370821	0.0708691	0.0556
	5	0.0775262	0.079345	0.0631973	0.0706882	0.0525257	0.0902785	0.0430632	0.0616833	0.0592909	0.04214	0.0674903	0.0632516
	5.16667	0.047877	0.0706292	0.0775773	0.0514809	0.0540378	0.0876627	0.0424813	0.0651963	0.0687484	0.0435245	0.0516267	0.0596695
	5.33333	0.0585918	0.0590989	0.0783434	0.0610126	0.0525817	0.0820703	0.0482059	0.0695439	0.0600653	0.043859	0.0546184	0.0377687
	5.5	0.0665429	0.0795111	0.0835847	0.0525671	0.040423	0.0837589	0.0611504	0.0579936	0.0660417	0.0335663	0.0515255	0.0536213
	5.66667	0.0511715	0.0721768	0.0886032	0.0676402	0.0517386	0.0795024	0.0496118	0.0540482	0.0498262	0.0331566	0.0538953	0.054032
	5.83333	0.0734762	0.0920368	0.0806627	0.0660131	0.0422453	0.0752356	0.0616694	0.0514233	0.0535243	0.0405381	0.0495479	0.0628485
	6	0.0778177	0.0865142	0.105749	0.0775169	0.0627995	0.192022	0.0594499	0.0466368	0.055128	0.0374998	0.0508235	0.052566
	6.16667	0.0495589	0.0881926	0.075851	0.0724224	0.048246	0.160643	0.0561722	0.0436697	0.0555087	0.0398322	0.0452168	0.0481949
	6.33333	0.0830684	0.111943	0.0782734	0.0718301	0.0539305	0.158999	0.0650939	0.0676097	0.0595692	0.0351042	0.0601076	0.0482181
	6.5	0.0891526	0.115684	0.0809379	0.0663325	0.10464	0.110251	0.055788	0.0482066	0.0641627	0.0442911	0.0473006	0.0532187
	6.66667	0.0892322	0.114611	0.105399	0.0653434	0.0769954	0.143894	0.0586855	0.0602041	0.0677123	0.0423062	0.0471663	0.0528639
	6.83333	0.0798426	0.130646	0.0934183	0.0655154	0.0884039	0.123359	0.0713999	0.0482589	0.0746042	0.0388411	0.0404473	0.0438849
	7	0.0949831	0.142306	0.115102	0.0674979	0.107912	0.157669	0.0747742	0.0582716	0.0542821	0.0426573	0.0757518	0.0569413
	7.16667	0.109518	0.15684	0.0976525	0.0756953	0.158003	0.140949	0.087831	0.0444788	0.0674941	0.0401404	0.0541494	0.0565901
	7.33333	0.140285	0.153852	0.0979858	0.0964713	0.152559	0.197059	0.0850334	0.0778309	0.0816104	0.0483991	0.039574	0.0310942
	7.5	0.131188	0.160366	0.157836	0.0829547	0.178607	0.181521	0.0858629	0.0685512	0.0716435	0.040916	0.0545144	0.0554877
	7.66667	0.191739	0.219843	0.149263	0.09885	0.181633	0.200008	0.0794195	0.0577493	0.070814	0.0347981	0.0512432	0.0668528
	7.83333	0.25954	0.228661	0.166679	0.107908	0.203052	0.227424	0.0759938	0.0514366	0.06822	0.0315303	0.0419906	0.0659363
	8	0.205216	0.304969	0.168632	0.109974	0.238785	0.213575	0.085615	0.0623238	0.057859	0.0419125	0.0649791	0.0759826
	8.16667	0.293861	0.338392	0.169636	0.113218	0.318638	0.214863	0.0679126	0.0692176	0.0674236	0.0538949	0.0730506	0.0492819
	8.33333	0.278779	0.358815	0.264486	0.11947	0.367013	0.317162	0.104295	0.0744521	0.107915	0.0403635	0.0688501	0.0893674
	8.5	0.345285	0.355374	0.220187	0.13344	0.370498	0.307036	0.0861405	0.0830466	0.0892898	0.0620006	0.0666903	0.0738326
	8.66667	0.282285	0.327524	0.206926	0.164312	0.518669	0.259397	0.100838	0.0589853	0.0693721	0.062039	0.0698901	0.0661705
	8.83333	0.342171	0.309331	0.277682	0.187478	0.405171	0.32418	0.09789	0.067739	0.0844731	0.0660038	0.0772013	0.073743
	9	0.337593	0.319436	0.270216	0.191369	0.412066	0.377755	0.105312	0.0758385	0.0804679	0.044067	0.0538773	0.0703201
	9.16667	0.361157	0.268544	0.280425	0.189766	0.447245	0.290663	0.0902971	0.0718662	0.116542	0.0561969	0.0603877	0.0636033
	9.33333	0.368258	0.2862	0.259769	0.249599	0.43431	0.334488	0.0942018	0.0675491	0.0689056	0.0457056	0.0827274	0.0843425
	9.5	0.355756	0.318471	0.287566	0.215796	0.573789	0.331355	0.0941376	0.0627185	0.07464	0.053383	0.0634821	0.0667952
	9.66667	0.390686	0.279736	0.24527	0.251558	0.532442	0.350958	0.107862	0.076218	0.0634914	0.0556459	0.0579781	0.0743957
	9.83333	0.442232	0.29866	0.298683	0.278167	0.546358	0.373046	0.0970889	0.0550602	0.0720738	0.0433279	0.0673633	0.0589404
	10	0.434692	0.30992	0.304998	0.283992	0.52647	0.444687	0.102096	0.0763181	0.0874414	0.055914	0.0590025	0.0890448
	10.1667	0.545453	0.287329	0.287398	0.270808	0.580072	0.406354	0.0988194	0.0590105	0.0750408	0.0563715	0.0839536	0.0592219
	10.3333	0.481946	0.286667	0.292687	0.410923	0.479624	0.394421	0.084918	0.0749032	0.0708161	0.0545907	0.0705231	0.0542056
	10.5	0.503568	0.310969	0.287829	0.297353	0.518113	0.457819	0.101157	0.0570637	0.0840756	0.0575009	0.0605591	0.0725077
	10.6667	0.507271	0.280466	0.287912	0.254635	0.438988	0.43776	0.0784489	0.0633464	0.0682461	0.0483542	0.0939951	0.0879283
	10.8333	0.912315	0.300149	0.256244	0.262031	0.461796	0.459018	0.0815954	0.0478357	0.0788405	0.0552124	0.066543	0.0720401
	11	0.465625	0.275426	0.33059	0.306281	0.418069	0.468492	0.0813533	0.0723798	0.0724617	0.051503	0.0519317	0.0726765
	11.1667	0.479798	0.297133	0.290445	0.30003	0.42772	0.41866	0.0761666	0.0632936	0.0782438	0.0378454	0.0565808	0.0832586
	11.3333	0.467459	0.255135	0.321556	0.361772	0.350915	0.33016	0.0890577	0.0501251	0.0749005	0.0412821	0.0599618	0.0723997
	11.5	0.468704	0.288141	0.320316	0.361037	0.371715	0.353596	0.086042	0.0647209	0.0636593	0.0529613	0.0599978	0.0562432
	11.6667	0.431073	0.326212	0.315507	0.335611	0.339153	0.362623	0.0758937	0.0603548	0.105329	0.0483862	0.0643447	0.0625276
	11.8333	0.397	0.309146	0.331274	0.313494	0.315594	0.330639	0.0765713	0.0446149	0.0528099	0.0586914	0.0691792	0.0471206
	12	0.430094	0.296298	0.367376	0.325519	0.237864	0.313674	0.0694944	0.0668674	0.0573308	0.045759	0.0551578	0.0735506
	12.1667	0.4363	0.325313	0.408732	0.345687	0.261603	0.30379	0.0869284	0.0497595	0.0606005	0.0398832	0.0595073	0.0608805
	12.3333	0.427293	0.2697	0.392901	0.321186	0.259932	0.267762	0.0860719	0.065926	0.0449831	0.0467635	0.0550611	0.0493609
	12.5	0.401347	0.290773	0.362657	0.253651	0.204234	0.262407	0.0761941	0.0593385	0.0790259	0.0426005	0.0523689	0.0503651
	12.6667	0.439664	0.319341	0.359567	0.297192	0.21277	0.25518	0.066604	0.0459338	0.0563888	0.0415451	0.0618501	0.0539198
	12.8333	0.462248	0.234934	0.352793	0.301581	0.192207	0.208818	0.0900065	0.0609329	0.065073	0.0390922	0.0562767	0.0653272
	13	0.3728	0.27362	0.333139	0.264822	0.214314	0.202525	0.0732546	0.0510922	0.059163	0.0387852	0.0490894	0.0420095
	13.1667	0.373699	0.211312	0.403987	0.301887	0.149083	0.204468	0.0680051	0.0408946	0.0638905	0.0345011	0.0460639	0.0473296
	13.3333	0.364654	0.22767	0.262433	0.278769	0.14351	0.19475	0.0546284	0.0501164	0.0503866	0.0456947	0.0422314	0.0554078
	13.5	0.376724	0.224821	0.264443	0.281391	0.144399	0.209904	0.0698064	0.0469011	0.0520382	0.0301185	0.041446	0.0452158
	13.6667	0.331036	0.194488	0.250855	0.284602	0.0977728	0.186905	0.0486017	0.0448756	0.0403144	0.0405647	0.0427488	0.0507433
	13.8333	0.33113	0.165321	0.236895	0.274865	0.158095	0.144613	0.065355	0.0570159	0.0575119	0.0386436	0.0540216	0.0318782
	14	0.242677	0.165595	0.194646	0.271477	0.119616	0.16865	0.0572621	0.0459461	0.0439731	0.0331666	0.0608072	0.0413368
	14.1667	0.274624	0.178768	0.196624	0.278809	0.11873	0.154676	0.0619912	0.0377649	0.051596	0.0371633	0.0334804	0.0423385
	14.3333	0.244951	0.144631	0.200749	0.242502	0.122307	0.152432	0.0480887	0.0444461	0.0632151	0.030927	0.0566781	0.0476756
	14.5	0.277836	0.117825	0.176009	0.259663	0.127616	0.174429	0.0609625	0.0495966	0.0496616	0.0252236	0.0452715	0.0382375
	14.6667	0.228649	0.158194	0.203651	0.223354	0.126401	0.130817	0.0550409	0.0390125	0.0469662	0.0338555	0.0491604	0.0477166
	14.8333	0.26724	0.12794	0.179633	0.201266	0.0951796	0.120073	0.0536591	0.0580281	0.0321117	0.0386127	0.029672	0.0491203
	15	0.237984	0.131523	0.166775	0.179328	0.120469	0.139264	0.0456818	0.0217518	0.0330294	0.0344196	0.0387141	0.0361182
	15.1667	0.257811	0.12462	0.134721	0.180813	0.118195	0.113506	0.0422475	0.0394015	0.0424804	0.0261204	0.0630962	0.0649572
	15.3333	0.24303	0.128204	0.163232	0.168764	0.0941141	0.125217	0.0568775	0.038046	0.045586	0.0308776	0.0402068	0.0470209
	15.5	0.232783	0.11647	0.138636	0.159568	0.0786177	0.126941	0.0410317	0.0373747	0.0417911	0.0286192	0.0377999	0.0343928
	15.6667	0.239535	0.133558	0.123133	0.14536	0.0994759	0.105448	0.0401049	0.033787	0.0441716	0.0340288	0.034259	0.039941
	15.8333	0.248926	0.107586	0.133039	0.138842	0.0929829	0.113728	0.0357156	0.03397	0.0427363	0.0245307	0.031361	0.0310557
	16	0.247467	0.0969083	0.13186	0.138595	0.0909858	0.102534	0.0473755	0.038787	0.0316566	0.0315627	0.0459243	0.0223591
	16.1667	0.199351	0.109415	0.10867	0.140108	0.078903	0.101695	0.0489726	0.0513355	0.045134	0.0237876	0.0299292	0.0324576
	16.3333	0.169722	0.101481	0.130002	0.139129	0.0869662	0.115666	0.0371807	0.0223312	0.0402384	0.0346084	0.0467683	0.0279147
	16.5	0.197212	0.0900664	0.113831	0.115343	0.0609293	0.105703	0.0475964	0.0324734	0.039526	0.0226114	0.0280093	0.0459434
	16.6667	0.158291	0.104673	0.114779	0.10384	0.0836112	0.0808614	0.0345317	0.0300778	0.0349861	0.0231576	0.0239685	0.0301147
	16.8333	0.175078	0.0943965	0.0715122	0.0992296	0.0815891	0.0613274	0.037856	0.0324938	0.0267956	0.0253277	0.0375812	0.0374565
	17	0.103864	0.0868621	0.0622765	0.103018	0.0910775	0.0901496	0.0370814	0.0304406	0.0392014	0.0242515	0.0319236	0.0414357
	17.1667	0.080019	0.0506365	0.0819939	0.0908615	0.0555346	0.0883314	0.0441985	0.0244287	0.0344743	0.0292388	0.0270708	0.0190406
	17.3333	0.0582183	0.0619976	0.0828818	0.10307	0.0660495	0.0674954	0.0396383	0.0311456	0.0233557	0.0241561	0.0290239	0.0317403
	17.5	0.0619424	0.0553232	0.101019	0.0971072	0.0542034	0.0808589	0.0330187	0.0215161	0.0434372	0.0247037	0.0277348	0.0250034
	17.6667	0.0704207	0.0361305	0.103313	0.0814952	0.0496842	0.0517281	0.0298689	0.0278908	0.034144	0.0185324	0.0290403	0.0313613
	17.8333	0.0572736	0.0484231	0.0960135	0.0987638	0.0840151	0.0482622	0.0425245	0.0363371	0.0253885	0.0113816	0.0296979	0.0424901
	18	0.0570424	0.0591095	0.0950074	0.0684311	0.0515025	0.0673456	0.0272019	0.0189504	0.0383664	0.0207061	0.0314924	0.0413163
	18.1667	0.0602457	0.0371102	0.0863026	0.0852633	0.0441678	0.0667553	0.0240455	0.018954	0.0162663	0.0210357	0.0261437	0.0121218
	18.3333	0.0478555	0.0348038	0.0566678	0.0866741	0.0543574	0.0493046	0.0172473	0.0253342	0.0312583	0.017678	0.0268002	0.0325937
	18.5	0.049201	0.041779	0.0682601	0.0882372	0.0445622	0.0400997	0.0283284	0.0193071	0.0321823	0.0220201	0.0274573	0.0238569
	18.6667	0.0643104	0.0364558	0.0644507	0.0750604	0.0519539	0.0334298	0.0167802	0.0253455	0.0310952	0.0218079	0.0404659	0.0349984
	18.8333	0.0587905	0.0241579	0.0727605	0.086593	0.0502248	0.0474543	0.0313495	0.0355272	0.0283603	0.0130225	0.0222734	0.0246666
	19	0.0545854	0.0422865	0.0617812	0.0713035	0.0477902	0.036006	0.020431	0.0132843	0.0243419	0.0196448	0.0364259	0.0248717
	19.1667	0.0442755	0.0346338	0.0607154	0.0759819	0.0474615	0.044944	0.0231282	0.0227761	0.0267277	0.0237738	0.032047	0.0252759
	19.3333	0.0376641	0.0383662	0.0546771	0.0697653	0.0404494	0.0522988	0.0212322	0.0136343	0.0296647	0.0222593	0.0170863	0.0203055
	19.5	0.0459038	0.0321004	0.0790212	0.0508282	0.0489108	0.0481783	0.027893	0.030034	0.0238121	0.0217213	0.0190423	0.170839
	19.6667	0.0507032	0.0300165	0.0500495	0.0670077	0.0433019	0.0338368	0.0329736	0.020374	0.0287645	0.0257453	0.0229528	0.0799812
	19.8333	0.0217789	0.0242066	0.0556077	0.0588207	0.0433207	0.0546043	0.0269585	0.0300492	0.0285895	0.0261865	0.0234465	0.0590857
	20	0.0478178	0.0470281	0.0470575	0.0622998	0.0345306	0.0268378	0.0198278	0.0266032	0.0274978	0.0236936	0.0213348	0.0301595
	20.1667	0.0385383	0.0211959	0.0515107	0.0557451	0.0250257	0.0373913	0.0168173	0.0319669	0.0291556	0.0180462	0.0180815	0.0385599
	20.3333	0.0319061	0.0307522	0.0432248	0.0592247	0.0440704	0.0501934	0.0211045	0.0191863	0.0163246	0.0183757	0.0149892	0.0185878
	20.5	0.0292566	0.0240034	0.0401943	0.0469578	0.0352719	0.0435015	0.0184108	0.0228205	0.0234819	0.0156602	0.0241166	0.0165922
	20.6667	0.0417693	0.0177155	0.0385465	0.0495315	0.0268161	0.0230402	0.0233352	0.0257654	0.0291758	0.0175118	0.0185808	0.0269918
	20.8333	0.0295435	0.0242466	0.0640841	0.0537608	0.022941	0.0329679	0.0171482	0.0294043	0.0339565	0.0152303	0.0224967	0.030799
	21	0.0572408	0.0275172	0.0460813	0.0432722	0.0465985	0.0329788	0.0196921	0.0240494	0.0258892	0.0132741	0.0249476	0.0202056
	21.1667	0.0269053	0.0405874	0.0358267	0.0470488	0.0360247	0.0208187	0.0293851	0.0166137	0.0216717	0.0218726	0.0280527	0.02101
	21.3333	0.0343734	0.021002	0.0394512	0.0353408	0.0197854	0.0355594	0.0133464	0.0261363	0.0216764	0.0265576	0.020556	0.0256176
	21.5	0.0261221	0.0273084	0.0211231	0.0598749	0.0272103	0.0371744	0.0243127	0.0183521	0.0227836	0.015242	0.0207234	0.0322304
	21.6667	0.01973	0.0268489	0.0255754	0.0365787	0.0282781	0.0304558	0.0149408	0.0145459	0.0253617	0.0213421	0.0212173	0.0318403
	21.8333	0.0402678	0.018916	0.0369827	0.0415614	0.0289933	0.0323892	0.0271837	0.0207828	0.0150738	0.0186238	0.0202424	0.00981555
	22	0.026945	0.0175182	0.0322675	0.0536305	0.027587	0.0234176	0.0289402	0.0200942	0.0156276	0.0155772	0.017634	0.0326549
	22.1667	0.0213483	0.0221936	0.0336692	0.0425053	0.0279484	0.0205353	0.0262446	0.0256426	0.0248243	0.0155797	0.0127379	0.030862
	22.3333	0.0242889	0.0238342	0.0267217	0.0295553	0.0378647	0.0250326	0.0295926	0.0332746	0.0178411	0.0199407	0.0215592	0.0206478
	22.5	0.0229599	0.0158932	0.0350817	0.0451002	0.0162845	0.0227918	0.0132092	0.0140424	0.0202358	0.0120976	0.0138858	0.0148374
	22.6667	0.0269707	0.0121556	0.0206107	0.0273138	0.0198278	0.019265	0.017986	0.0166452	0.0266799	0.0143881	0.0227106	0.0262701
	22.8333	0.0216358	0.0217424	0.0156005	0.0338119	0.0219565	0.0237648	0.0183076	0.0284403	0.0163803	0.0151532	0.029416	0.0218641
	23	0.0296555	0.0187072	0.0189465	0.0282365	0.0308168	0.017346	0.0242023	0.0242852	0.0217212	0.0202801	0.0243571	0.0234739
	23.1667	0.0240521	0.0154364	0.0379001	0.0348902	0.0372041	0.0244171	0.0133782	0.0282818	0.020253	0.0157039	0.0207658	0.0232788
	23.3333	0.0256618	0.0128656	0.0270419	0.0253835	0.0258753	0.0308502	0.01784	0.0310667	0.013075	0.0247593	0.0160273	0.0323169
	23.5	0.0171123	0.0135691	0.035415	0.0275058	0.0117001	0.0173586	0.0184804	0.0203125	0.0254168	0.0199651	0.017502	0.0375479
	23.6667	0.019522	0.0215264	0.0145058	0.0238853	0.0287218	0.0102884	0.0116321	0.0293462	0.0228441	0.0230245	0.0179959	0.0305317
	23.8333	0.0125714	0.0238713	0.0217618	0.021774	0.0102861	0.0321544	0.0176892	0.0163275	0.0292987	0.0193188	0.0235625	0.0178825
	24	0.0144456	0.0201316	0.0117205	0.0237449	0.0237668	0.0244452	0.0210395	0.0145929	0.0164047	0.01441	0.0193127	0.0174838
	24.1667	0.0200662	0.0156871	0.0234436	0.0193635	0.0202243	0.0347465	0.013551	0.0276264	0.0158543	0.0151764	0.0199713	0.0297478
	24.3333	0.019535	0.0145187	0.0164702	0.0220908	0.0294554	0.0167356	0.0194523	0.0121659	0.0178851	0.0183455	0.0191566	0.0215132
	24.5	0.0133828	0.0133498	0.020661	0.0275439	0.0149095	0.0202792	0.0188182	0.0250301	0.0125402	0.015946	0.015885	0.0148815
	24.6667	0.0248953	0.0231895	0.0242956	0.0174089	0.0152668	0.0309079	0.0173862	0.0205159	0.0129107	0.0176963	0.0194909	0.0291641
	24.8333	0.0128524	0.00749734	0.0136871	0.015595	0.022371	0.0251204	0.0175488	0.0215635	0.0217665	0.0220697	0.0299792	0.0263559
	25	0.0216912	0.016636	0.0206731	0.0148403	0.0163381	0.00450993	0.0148393	0.01635	0.0291513	0.0182498	0.0172063	0.0154957
	25.1667	0.0171424	0.0171074	0.0159272	0.0184774	0.0195378	0.0135304	0.0268104	0.0137432	0.0197475	0.0126788	0.0208151	0.0187185
	25.3333	0.0133948	0.0215637	0.0156502	0.0156027	0.0191864	0.0412411	0.0234654	0.0234885	0.0232586	0.0134456	0.0198358	0.0354309
	25.5	0.0273291	0.0164107	0.0299078	0.0181807	0.00888428	0.0180504	0.0143699	0.0214057	0.0236333	0.0196792	0.0350885	0.038867
	25.6667	0.0147403	0.0131307	0.0178941	0.0116681	0.0113729	0.0180537	0.00798445	0.0264582	0.02013	0.0176054	0.0200107	0.0294134
	25.8333	0.012062	0.00984935	0.0148212	0.0195501	0.0106633	0.00677135	0.0172478	0.0177595	0.0829376	0.022202	0.026905	0.0112852
	26	0.0257354	0.0164172	0.0148234	0.0186444	0.0213289	0.0274097	0.0220427	0.014454	0.0251423	0.0184875	0.0195278	0.025193
	26.1667	0.0166251	0.023457	0.0220986	0.0198608	0.0106667	0.011612	0.0146983	0.0214228	0.0186765	0.0168498	0.0190392	0.0258041
	26.3333	0.0236008	0.0122005	0.010632	0.0183483	0.0174241	0.0106456	0.0164582	0.0163754	0.0177553	0.0141168	0.0144463	0.0270207
	26.5	0.0104619	0.0100901	0.0176287	0.0198684	0.0273856	0.0141956	0.0295657	0.0182947	0.0125789	0.00886528	0.0187172	0.0145225
	26.6667	0.00804846	0.0117339	0.0100753	0.0209342	0.0170762	0.0258139	0.0142277	0.0273599	0.0172056	0.0128065	0.0218409	0.0195679
	26.8333	0.0225375	0.0168988	0.0181934	0.0247318	0.024907	0.0135558	0.0254216	0.0261472	0.0153582	0.015326	0.0188891	0.0296602
	27	0.0303251	0.0152584	0.0184766	0.0147213	0.00818578	0.017754	0.0231891	0.0235386	0.0175814	0.0134671	0.0183998	0.009486
	27.1667	0.0179859	0.0115042	0.0126	0.0177593	0.0142373	0.0145286	0.0201552	0.0162193	0.0181397	0.0192725	0.0106804	0.0298736
	27.3333	0.0185261	0.0124448	0.0100813	0.0138152	0.0160193	0.0335821	0.0129595	0.0167452	0.0229565	0.0152239	0.0154472	0.0226138
	27.5	0.0255116	0.0096283	0.0154035	0.00971755	0.0217185	0.0206728	0.0259224	0.0143056	0.0162955	0.0112827	0.0118337	0.0280717
	27.6667	0.0147737	0.0100989	0.0238091	0.0135148	0.0178059	0.0132463	0.0230481	0.0169249	0.0203726	0.021582	0.0161089	0.0268675
	27.8333	0.0107461	0.0204348	0.0168104	0.0145797	0.0106854	0.0161561	0.015369	0.0118669	0.0201915	0.017094	0.0251537	0.0143467
	28	0.00483625	0.0202041	0.0137308	0.00425304	0.0185234	0.0219759	0.0172928	0.0181515	0.017787	0.0120555	0.03552	0.0137425
	28.1667	0.0120912	0.0164485	0.0193379	0.0121521	0.0131826	0.0193948	0.0139327	0.0237409	0.0157517	0.020168	0.0169438	0.0192017
	28.3333	0.0276788	0.00376027	0.0170991	0.0133689	0.0103336	0.0181053	0.0126533	0.0165877	0.0192757	0.0181987	0.0217181	0.0185989
	28.5	0.0169344	0.018332	0.0114948	0.0136745	0.0178185	0.0181086	0.00993168	0.0174636	0.0218747	0.0132678	0.0181023	0.0220397
	28.6667	0.0198946	0.0211562	0.0134589	0.015348	0.015683	0.017465	0.0120153	0.022532	0.0304088	0.0190818	0.0172826	0.0204266
	28.8333	0.0155962	0.0148125	0.00981511	0.0123107	0.013903	0.0142332	0.017945	0.00960883	0.0153945	0.0157948	0.0164625	0.0323656
	29	0.0115645	0.015285	0.0114988	0.00972814	0.0199661	0.0187646	0.0121792	0.0188701	0.0226315	0.0134936	0.0232159	0.0188186
	29.1667	0.0234006	0.00658531	0.0162685	0.0130735	0.0153342	0.0239456	0.0128217	0.02866	0.0202245	0.0184327	0.01861	0.018215
	29.3333	0.00591878	0.00823218	0.00673289	0.0136833	0.0139099	0.0200673	0.0193954	0.0181798	0.0120629	0.0188751	0.0322853	0.021862
	29.5	0.0123764	0.0169362	0.027775	0.0100358	0.0196192	0.0110069	0.0144291	0.0167844	0.0178182	0.0142687	0.015324	0.0172099
	29.6667	0.0131852	0.00776372	0.0210476	0.0142949	0.0221206	0.0161884	0.0155536	0.0208092	0.0146655	0.0159174	0.0217535	0.0155929
	29.8333	0.00807361	0.00964658	0.0182451	0.0123197	0.012847	0.0174863	0.0259802	0.0118934	0.026179	0.0117478	0.0227472	0.0121522
	30	0.015072	0.0103534	0.0123527	0.0155156	0.0174885	0.0106879	0.0206933	0.018367	0.0191287	0.012408	0.010387	0.00992548

## Sheet: Fig. S8F
Fig. S8F	Relative fresh weight of five-day-old seedlings treated with CEP4 (1 μM) for seven days [% of MS control]
	Col-0 mock	Col-0 CEP4 [1μM]	rlk7-1 mock	rlk7-1 CEP4 [1μM]	rlk7-3 mock	rlk7-3 CEP4 [1μM]		Statistical analysis
	115.26	60.3232	100.935	68.4112	127.53	54.6559		Number of families	1
	101.257	51.7056	103.178	69.5327	97.166	99.5951		Number of comparisons per family	15
	128.187	35.5476	82.9907	74.0187	68.0162	63.1579		Alpha	0.05
	80.7899	44.1652	120	84.1121	119.028	71.6599
	103.411	64.632	91.9626	87.4766	81.3765	76.5182		Dunn's multiple comparisons test	Mean rank diff,	Significant?	Summary	Adjusted P Value
	78.6355	89.4075	108.785	52.7103	133.603	71.6599		Col-0 mock vs. Col-0 CEP4 [1μM]	112.5	Yes	****	<0,0001	A-B
	103.411	72.1724	142.43	97.5701	106.883	60.7287		Col-0 mock vs. rlk7-1 mock	2.208	No	ns	>0,9999	A-C
	102.334	53.86	114.393	58.3178	74.0891	48.583		Col-0 mock vs. rlk7-1 CEP4 [1μM]	73.71	Yes	***	0.0002	A-D
	68.9408	48.474	78.5047	72.8972	86.2348	153.036		Col-0 mock vs. rlk7-3 mock	-1.229	No	ns	>0,9999	A-E
	110.952	47.3968	71.7757	81.8692	61.9433	85.0202		Col-0 mock vs. rlk7-3 CEP4 [1μM]	93.41	Yes	****	<0,0001	A-F
	116.338	32.316	100.935	52.7103	129.96	115.385		Col-0 CEP4 [1μM] vs. rlk7-1 mock	-110.3	Yes	****	<0,0001	B-C
	90.4847	53.86	84.1121	74.0187	114.17	51.0121		Col-0 CEP4 [1μM] vs. rlk7-1 CEP4 [1μM]	-38.82	No	ns	0.3395	B-D
	100.116	88.9919	68.8946	61.6967	125.04	94.0226		Col-0 CEP4 [1μM] vs. rlk7-3 mock	-113.8	Yes	****	<0,0001	B-E
	90.3824	100.116	97.6864	74.036	85.2989	84.3296		Col-0 CEP4 [1μM] vs. rlk7-3 CEP4 [1μM]	-19.13	No	ns	>0,9999	B-F
	82.0394	40.3244	112.082	74.036	89.1761	92.084		rlk7-1 mock vs. rlk7-1 CEP4 [1μM]	71.5	Yes	***	0.0004	C-D
	115.411	101.506	107.969	79.1774	95.9612	65.9128		rlk7-1 mock vs. rlk7-3 mock	-3.438	No	ns	>0,9999	C-E
	101.506	62.5724	112.082	80.2057	109.532	58.1583		rlk7-1 mock vs. rlk7-3 CEP4 [1μM]	91.2	Yes	****	<0,0001	C-F
	132.097	70.9154	102.828	79.1774	125.04	92.084		rlk7-1 CEP4 [1μM] vs. rlk7-3 mock	-74.94	Yes	***	0.0002	D-E
	102.897	79.2584	103.856	104.884	96.9305	63.0048		rlk7-1 CEP4 [1μM] vs. rlk7-3 CEP4 [1μM]	19.7	No	ns	>0,9999	D-F
	76.4774	62.5724	90.4884	74.036	98.8691	65.9128		rlk7-3 mock vs. rlk7-3 CEP4 [1μM]	94.64	Yes	****	<0,0001	E-F
	57.0104	66.7439	133.676	91.5167	69.79	63.0048
	97.3349	76.4774	100.771	66.838	106.624	86.2682		Test details	Mean rank 1	Mean rank 2	Mean rank diff,	n1	n2	Z
	120.973	77.8679	84.3188	69.9229	108.562	77.5444		Col-0 mock vs. Col-0 CEP4 [1μM]	190.7	78.15	112.5	48	48	6.643
	123.754	76.4774	85.347	64.7815	89.1761	82.391		Col-0 mock vs. rlk7-1 mock	190.7	188.5	2.208	48	48	0.1304
	96.5035	44.0559	83.8356	67.3973	69.0763	78.7149		Col-0 mock vs. rlk7-1 CEP4 [1μM]	190.7	117	73.71	48	47	4.328
	104.895	96.5035	88.7671	124.932	122.088	54.6185		Col-0 mock vs. rlk7-3 mock	190.7	191.9	-1.229	48	48	0.07256
	86.014	90.2098	100.274	108.493	102.811	93.1727		Col-0 mock vs. rlk7-3 CEP4 [1μM]	190.7	97.27	93.41	48	48	5.514
	104.895	115.385	96.9863	82.1918	110.843	78.7149		Col-0 CEP4 [1μM] vs. rlk7-1 mock	78.15	188.5	-110.3	48	48	6.512
	86.014	79.7203	98.6301	67.3973	104.418	73.8956		Col-0 CEP4 [1μM] vs. rlk7-1 CEP4 [1μM]	78.15	117	-38.82	48	47	2.28
	73.4266	79.7203	87.1233	118.356	62.6506	83.5341		Col-0 CEP4 [1μM] vs. rlk7-3 mock	78.15	191.9	-113.8	48	48	6.715
	119.58	81.8182	126.575	106.849	114.056	91.5663		Col-0 CEP4 [1μM] vs. rlk7-3 CEP4 [1μM]	78.15	97.27	-19.13	48	48	1.129
	111.189	69.2308	100.274	52.6027	88.3534	77.1084		rlk7-1 mock vs. rlk7-1 CEP4 [1μM]	188.5	117	71.5	48	47	4.198
	159.441	71.3287	129.863	101.918	107.631	80.3213		rlk7-1 mock vs. rlk7-3 mock	188.5	191.9	-3.438	48	48	0.2029
	75.5245	58.7413	87.1233	110.137	93.1727	80.3213		rlk7-1 mock vs. rlk7-3 CEP4 [1μM]	188.5	97.27	91.2	48	48	5.383
	88.1119	46.1538	126.575	126.575	136.546	43.3735		rlk7-1 CEP4 [1μM] vs. rlk7-3 mock	117	191.9	-74.94	47	48	4.4
	94.4056	62.9371	73.9726		88.3534	69.0763		rlk7-1 CEP4 [1μM] vs. rlk7-3 CEP4 [1μM]	117	97.27	19.7	47	48	1.157
	71.1864	40.678	126.554	92.6554	80.4954	82.9721		rlk7-3 mock vs. rlk7-3 CEP4 [1μM]	191.9	97.27	94.64	48	48	5.586
	69.7337	61.0169	87.0056	124.294	126.316	84.2105
	116.223	74.092	185.311	63.2768	107.74	79.257		Compact letter display
	106.053	90.0726	92.6554	88.1356	133.746	74.3034		Col-0 mock	A
	87.1671	84.2615	96.0452	58.7571	96.5944	65.6347		rlk7-1 mock	A
	92.9782	72.6392	92.6554	70.0565	76.7802	58.2043		rlk7-3 mock	A
	82.8087	91.5254	67.7966	77.9661	82.9721	74.3034		rlk7-1 CEP4 [1μM]	B
	94.431	62.4697	79.096	54.2373	107.74	64.3963		rlk7-3 CEP4 [1μM]	B
	106.053	47.9419	118.644	62.1469	96.5944	95.356		Col-0 CEP4 [1μM]	B
	132.203	61.0169	94.9153	90.3955	99.0712	32.1981
	101.695	76.9976	75.7062	53.1073	85.4489	33.4365		Kruskal-Wallis test
	139.467	65.3753	83.6158	84.7458	106.502	50.774		P value	<0,0001
								Exact or approximate P value?	Approximate
								P value summary	****
								Do the medians vary signif. (P < 0.05)?	Yes
								Number of groups	6
								Kruskal-Wallis statistic	95.38
								Data summary
								Number of treatments (columns)	6
								Number of values (total)	287
								Normality of Residuals
								Test name	Statistics	P value	Passed normality test (alpha=0,05)?	P value summary
								Shapiro-Wilk (W)	0.9762	0.0001	No	***
								Brown-Forsythe test
								F (DFn, DFd)	0,05347 (5, 281)
								P value	0.9982
								P value summary	ns
								Are SDs significantly different (P < 0.05)?	No

## Sheet: Fig. S8G
Fig. S8G	[Ca2+]cyt kinetics in seedlings upon CEP9.5 (10 μM) treatment
	Time (min)	Col-0AEQ						cepr1/2AEQ						rlk7.2AEQ						cepr1/2/rlk7AEQ
	-1.83333	0.0183288	0.0252565	0.0843824	0.0216382	0.0127469	0.0338942	0.0202787	0.0297456	0.0561844	0.0242903	0.0311773	0.0315002	0.0175205	0.0192849	0.0346712	0.0200703	0.0412958	0.0213465	0.0594411	0.0240132	0.0238529	0.0362795	0.0363981	0.0238458
	-1.66667	0.0219986	0.0200687	0.0237626	0.024782	0.0263196	0.0357429	0.0219185	0.0362633	0.0220098	0.0262529	0.0426334	0.0258505	0.0289519	0.0307839	0.0190313	0.0272081	0.0281179	0.0309686	0.0262452	0.0541518	0.0274374	0.0219218	0.0458078	0.025316
	-1.5	0.0212395	0.0281018	0.0229653	0.0229703	0.0255039	0.0387632	0.0373024	0.0238122	0.0295865	0.0203881	0.0544347	0.0244802	0.0131465	0.0245567	0.0233045	0.0199138	0.0296971	0.0194335	0.0245523	0.0388881	0.0210013	0.0375188	0.0274189	0.0359955
	-1.33333	0.0310254	0.0250389	0.0146176	0.0302484	0.0234531	0.0488071	0.0366616	0.0180495	0.0309979	0.0358903	0.0275643	0.019742	0.026868	0.01696	0.0160144	0.0169301	0.0286057	0.0327163	0.0251251	0.0135505	0.022438	0.028759	0.0673907	0.0387301
	-1.16667	0.0174285	0.0250451	0.0298822	0.0317457	0.0384803	0.0304357	0.0243955	0.0342444	0.0333927	0.0256218	0.0252465	0.0293892	0.024588	0.0218373	0.0263391	0.0237394	0.0309722	0.0261816	0.0202185	0.0236074	0.0255468	0.0341306	0.0292093	0.0309961
	-1	0.030123	0.0189067	0.023945	0.030598	0.0253203	0.0373034	0.0173594	0.0333253	0.0342459	0.0238328	0.0337259	0.0313883	0.0356518	0.032178	0.0217177	0.017103	0.0284655	0.0350463	0.0268374	0.0214266	0.0265086	0.0602367	0.0249038	0.0291202
	-0.833333	0.0260023	0.0226924	0.0245937	0.0218388	0.0321217	0.0513741	0.0316127	0.0240245	0.0269569	0.0233486	0.0405512	0.0220553	0.0165926	0.0331637	0.0227907	0.0161095	0.0280016	0.0217671	0.028357	0.0223059	0.0160049	0.0324547	0.0288328	0.0276618
	-0.666667	0.0237141	0.027899	0.0356938	0.0251532	0.0296603	0.0406851	0.021628	0.0230989	0.0196613	0.0284168	0.0374087	0.0271156	0.0259422	0.0288815	0.030632	0.031892	0.0396539	0.026974	0.0179645	0.0258106	0.0236529	0.0578516	0.0361004	0.0320714
	-0.5	0.0220364	0.0196294	0.0249302	0.0240008	0.0358502	0.0361793	0.0219604	0.0249675	0.0296383	0.0298952	0.0314351	0.0277359	0.00667803	0.0152258	0.0260095	0.0207696	0.023298	0.0229341	0.0217504	0.0371944	0.0262872	0.0571523	0.0225709	0.0207587
	-0.333333	0.0205106	0.0288585	0.0189839	0.029139	0.0327714	0.0522779	0.0337674	0.0210599	0.0341433	0.0281066	0.0359371	0.0205395	0.0234701	0.0224516	0.0201359	0.0149572	0.0277122	0.0267947	0.0240253	0.0337063	0.0368117	0.0317695	0.0290544	0.0295716
	-0.166667	0.0211272	0.0222416	0.0160911	0.0264977	0.0298957	0.0305114	0.0232845	0.0313169	0.0431505	0.0310567	0.0286269	0.0360281	0.0217578	0.0183559	0.0222787	0.0174527	0.0270899	0.0393352	0.0283831	0.0262735	0.0308471	0.0623368	0.0239572	0.0331468
	0	0.0240411	0.0260332	0.0167374	0.0354501	0.0332044	0.0278375	0.02493	0.0249868	0.0345916	0.022891	0.0314653	0.0302132	0.0251988	0.0199218	0.0246012	0.0126347	0.0242615	0.0289343	0.0285805	0.0337265	0.0270295	0.0305763	0.027302	0.0226648
	0.166667	0.04549	0.0340887	0.0206034	0.0493826	0.0410551	0.0476389	0.0188662	0.0466288	0.0526086	0.0716325	0.0614516	0.0317565	0.0234866	0.0265676	0.0777446	0.0302605	0.0237946	0.0324158	0.0200688	0.0122683	0.0323006	0.0690013	0.0463672	0.0549956
	0.333333	0.0536321	0.028417	0.0326824	0.0615101	0.0239415	0.0429626	0.0293712	0.0268707	0.0378587	0.0248766	0.0436591	0.0409742	0.0490851	0.0386896	0.0340843	0.0349265	0.0209632	0.0351285	0.022724	0.0363713	0.0505009	0.0394216	0.0686002	0.0550258
	0.5	0.0291302	0.0203713	0.0372024	0.0444605	0.0367466	0.0502005	0.0216656	0.0278112	0.0198517	0.0378153	0.0496797	0.0425263	0.0407014	0.0478921	0.0473059	0.0229597	0.0118238	0.0272245	0.023108	0.0355078	0.0481318	0.0438462	0.0588124	0.065563
	0.666667	0.059811	0.0322216	0.0649271	0.0307047	0.0402709	0.0581208	0.0264312	0.0474229	0.0426685	0.0766418	0.0533739	0.0316395	0.0437766	0.0242509	0.0584013	0.0246291	0.0305879	0.0382405	0.0314493	0.0333278	0.0694774	0.046071	0.0472351	0.0653958
	0.833333	0.0613813	0.041001	0.0659366	0.0363589	0.0456587	0.0389938	0.0224971	0.0308208	0.0443773	0.0691616	0.042555	0.0313422	0.0453258	0.0264086	0.0752334	0.019808	0.0359596	0.0372891	0.0227416	0.0359709	0.0244539	0.0279495	0.0466667	0.0521825
	1	0.0821479	0.0429146	0.0546877	0.0486622	0.0353448	0.0527967	0.0351493	0.0285881	0.0326987	0.0388688	0.0462461	0.0421101	0.0375016	0.0313073	0.0634868	0.0264715	0.0325015	0.0355635	0.0312768	0.035545	0.0304549	0.0394836	0.0330956	0.0612623
	1.16667	0.104652	0.0407982	0.0443874	0.0608158	0.0541732	0.04946	0.0276036	0.0198118	0.037926	0.0452826	0.0397533	0.0478167	0.0266055	0.059894	0.119896	0.0424655	0.0298291	0.0342227	0.0261669	0.0548729	0.0283053	0.0365552	0.0604983	0.0471861
	1.33333	0.125375	0.0524424	0.045699	0.0932744	0.0235843	0.0585734	0.0251459	0.0261717	0.0304651	0.0407071	0.0507976	0.0499931	0.0283357	0.0808857	0.0677242	0.0284889	0.0217865	0.0344279	0.0269325	0.0342595	0.0319125	0.021843	0.0563941	0.067019
	1.5	0.0968836	0.0624415	0.0470123	0.0740568	0.0362125	0.0515344	0.0157818	0.0222518	0.0356946	0.0484415	0.0354426	0.0332428	0.015704	0.0548822	0.075838	0.026164	0.0336343	0.0371485	0.0297855	0.0360288	0.0220818	0.0191474	0.0507044	0.0746561
	1.66667	0.101449	0.0477513	0.0349121	0.071447	0.0322926	0.035048	0.0300888	0.0450746	0.0450223	0.0644009	0.0401379	0.0429529	0.0310298	0.0806034	0.0654891	0.0331719	0.0391742	0.0238071	0.0259989	0.0364813	0.0110434	0.0208698	0.0523093	0.0498079
	1.83333	0.0702219	0.0375538	0.0263549	0.0599984	0.0412071	0.0460166	0.0300978	0.0250735	0.0495609	0.0641136	0.0560484	0.0474379	0.0247166	0.0700697	0.09749	0.0420206	0.0369772	0.0274911	0.0225888	0.031658	0.0485001	0.0262769	0.0827512	0.0603906
	2	0.0704257	0.0727581	0.0367126	0.0570327	0.0298305	0.0618896	0.0281327	0.0218981	0.0422395	0.0301034	0.0493837	0.0286612	0.0364133	0.0705116	0.160126	0.0380346	0.0368328	0.0385369	0.0157588	0.0228713	0.0293064	0.0351269	0.0644373	0.0743717
	2.16667	0.04992	0.0459233	0.0352699	0.0480549	0.0563632	0.0509598	0.0297862	0.0323863	0.0412681	0.0199104	0.0428762	0.0376093	0.0396857	0.0664338	0.126182	0.0488964	0.0407999	0.0354521	0.0286741	0.0175973	0.0329192	0.0316991	0.0672479	0.0706212
	2.33333	0.0547384	0.0492771	0.0268664	0.0579274	0.0590904	0.0506481	0.0429642	0.0440072	0.0377504	0.0269914	0.0462457	0.0348479	0.028002	0.0627411	0.174824	0.0347284	0.0463536	0.0346895	0.0220341	0.0171604	0.0382181	0.0403124	0.0621472	0.0575525
	2.5	0.0434744	0.0447762	0.045329	0.0501103	0.0483375	0.0663827	0.0164685	0.0406543	0.0271566	0.0345715	0.0372149	0.0325464	0.0230218	0.0486106	0.124577	0.0509416	0.049699	0.045364	0.0182392	0.0316862	0.0293358	0.028771	0.0560465	0.0571622
	2.66667	0.0533992	0.0421752	0.0289913	0.0503026	0.0394359	0.0500314	0.0235538	0.0209914	0.0505081	0.029643	0.0493029	0.0422778	0.0368434	0.058873	0.0842394	0.0431135	0.0692014	0.0288988	0.0277438	0.0308158	0.0303065	0.0388644	0.0610318	0.0614316
	2.83333	0.0492464	0.0543503	0.0374242	0.043807	0.0496258	0.075761	0.0385516	0.0309313	0.0339722	0.0225683	0.0275159	0.0737858	0.04204	0.0579226	0.0622378	0.0384511	0.0575229	0.0422936	0.0271812	0.0242199	0.0353683	0.0268219	0.0576984	0.0532028
	3	0.0364107	0.0620121	0.0359796	0.0468372	0.0567137	0.064818	0.0319739	0.036379	0.0427628	0.0301527	0.047159	0.0369201	0.0368724	0.0575619	0.0801991	0.0282641	0.0455057	0.0459992	0.0359346	0.0286305	0.0317706	0.0561196	0.05178	0.0443239
	3.16667	0.0457237	0.06038	0.0499356	0.0639292	0.053628	0.0497881	0.0265436	0.02645	0.045331	0.0242284	0.0399614	0.0506874	0.050142	0.0471412	0.0679432	0.0453357	0.0528234	0.0462146	0.0300514	0.046703	0.0450226	0.0325086	0.045058	0.0526182
	3.33333	0.0482257	0.0391632	0.0407146	0.0674868	0.0503292	0.0487964	0.0296839	0.0347131	0.0317461	0.0374229	0.0888572	0.0361795	0.0467073	0.0625556	0.0739724	0.047532	0.0374562	0.0456531	0.032724	0.035264	0.0337219	0.0391708	0.0663267	0.0626231
	3.5	0.0541444	0.0654569	0.0374857	0.0479262	0.0530596	0.0510239	0.0351364	0.0302203	0.042247	0.0272119	0.0521177	0.0360379	0.0263452	0.0736525	0.0803775	0.0368381	0.0481079	0.0557806	0.0291187	0.0365993	0.0228905	0.0167588	0.0451082	0.0499175
	3.66667	0.0473438	0.0360966	0.048701	0.0467756	0.0539205	0.061226	0.0292081	0.0225312	0.0407048	0.028539	0.0388563	0.0303261	0.0402015	0.0565151	0.0633732	0.0363491	0.0560735	0.0585342	0.0310309	0.0313193	0.0190396	0.0372207	0.0514903	0.0435668
	3.83333	0.0450367	0.0370662	0.0407663	0.0566937	0.0622815	0.0682214	0.0346638	0.0300484	0.0397281	0.0308573	0.0531748	0.0476697	0.051571	0.0371708	0.0599611	0.0430651	0.0505421	0.0714108	0.038277	0.020739	0.0395327	0.0323028	0.0475387	0.0433732
	4	0.0494073	0.0499981	0.0545939	0.0473275	0.047105	0.0623242	0.0249336	0.0264881	0.0381826	0.0232739	0.0321575	0.0312788	0.0356177	0.0358001	0.0472704	0.0392279	0.0475464	0.0451748	0.0358151	0.0185366	0.0344843	0.0389733	0.0509444	0.0265882
	4.16667	0.0480328	0.0366198	0.035603	0.0483574	0.0610986	0.0389132	0.0343542	0.0246161	0.0302453	0.0348365	0.0400835	0.040892	0.0562383	0.06292	0.0747589	0.0323673	0.0534554	0.057468	0.0293484	0.0167743	0.0258118	0.0219619	0.0298654	0.0527651
	4.33333	0.0547432	0.0351966	0.0422834	0.0586281	0.0523724	0.046748	0.0342007	0.0325162	0.0379246	0.026921	0.0404366	0.0226238	0.0526086	0.056624	0.0682617	0.0400948	0.0520514	0.0606198	0.0249725	0.0415013	0.0393309	0.0372693	0.0468031	0.0366144
	4.5	0.06551	0.0558074	0.0405117	0.0524432	0.0405003	0.0692195	0.0399972	0.0381673	0.0338183	0.0241198	0.0330366	0.0342533	0.0439599	0.0485341	0.0601114	0.038097	0.0557415	0.0442734	0.0291736	0.0220843	0.0444156	0.0264192	0.054596	0.0483402
	4.66667	0.0621274	0.0416992	0.0367845	0.0533116	0.0501237	0.0655232	0.0284391	0.0295298	0.0425004	0.0317268	0.0234367	0.0289935	0.0557457	0.063224	0.0614234	0.0376078	0.0581629	0.0561956	0.0265119	0.0295995	0.0275306	0.0469251	0.0474487	0.0570989
	4.83333	0.0540642	0.0405179	0.0374493	0.0524987	0.0545369	0.0693128	0.0315896	0.0259638	0.0496286	0.025125	0.0323806	0.0372217	0.0430388	0.0517615	0.0603669	0.0384617	0.0430496	0.0691125	0.0192691	0.0419819	0.0393747	0.0276741	0.048668	0.0500967
	5	0.0597054	0.026863	0.0532631	0.0516845	0.061884	0.0645891	0.029118	0.0276643	0.0428241	0.0287687	0.031885	0.0398731	0.0386164	0.0406766	0.0578485	0.0487257	0.0558291	0.0668159	0.0270965	0.0181261	0.0306906	0.039051	0.0279379	0.0400974
	5.16667	0.060209	0.0405452	0.0524767	0.0429524	0.0642235	0.053717	0.0266441	0.0227776	0.0431271	0.033077	0.0324015	0.024368	0.0361203	0.0543899	0.0593427	0.0505986	0.0351122	0.0568902	0.0206142	0.0300683	0.0188551	0.0318959	0.0287441	0.0307252
	5.33333	0.0582163	0.0432017	0.0436992	0.0571259	0.0537982	0.0653481	0.0240026	0.0348332	0.0381619	0.0301101	0.0437224	0.034465	0.0388386	0.0488584	0.0580991	0.0363283	0.0501323	0.0758967	0.0192821	0.0614816	0.023936	0.0279487	0.0281534	0.0493036
	5.5	0.0598119	0.059308	0.0556266	0.0542922	0.0582255	0.0715372	0.0238428	0.0278762	0.0427349	0.0271403	0.0361416	0.0298179	0.0344077	0.0367611	0.0471644	0.0415572	0.058943	0.0542252	0.0322703	0.0238996	0.0360335	0.0249877	0.0329547	0.033953
	5.66667	0.0510971	0.0557394	0.062676	0.0457179	0.0582594	0.0529652	0.0205362	0.0384347	0.041613	0.0155603	0.0397026	0.0355746	0.0361599	0.0441295	0.0577945	0.0658123	0.0546623	0.0470076	0.0244493	0.0278896	0.0212892	0.0366248	0.037361	0.0459268
	5.83333	0.0570642	0.027164	0.062552	0.0491144	0.061229	0.0784642	0.0286572	0.0333606	0.039777	0.0279797	0.0322817	0.0332563	0.0425564	0.0622461	0.0633179	0.0350332	0.053093	0.045462	0.0412682	0.0163842	0.0304888	0.0321822	0.0449699	0.0780046
	6	0.0527167	0.0516979	0.0650425	0.0577505	0.0463695	0.0757886	0.022866	0.0375196	0.040078	0.0130829	0.0432816	0.0432164	0.0487672	0.0616879	0.0525542	0.0412795	0.0540812	0.0458748	0.0175845	0.0243588	0.0304981	0.0361547	0.0381916	0.0382842
	6.16667	0.0579094	0.0421014	0.0690095	0.053222	0.0468109	0.0650598	0.0233685	0.0475301	0.0393807	0.0369351	0.0294307	0.0398136	0.0460804	0.044602	0.0509329	0.0391053	0.0448252	0.0555065	0.0214109	0.0252507	0.031718	0.0393882	0.0414067	0.0252473
	6.33333	0.0458846	0.0483768	0.0788757	0.041924	0.0487229	0.0591059	0.0253632	0.0341549	0.0379688	0.0187229	0.0309621	0.0381181	0.0391283	0.0468131	0.0531585	0.0510928	0.0771981	0.0567148	0.0271518	0.0132932	0.0249465	0.0205692	0.0410236	0.0314601
	6.5	0.0640799	0.0589953	0.0692754	0.0490446	0.0596726	0.0605122	0.0291834	0.0375644	0.0496924	0.0202179	0.0539889	0.0480938	0.0418565	0.0536112	0.0416324	0.0516251	0.043758	0.0439838	0.0149184	0.0469756	0.0220456	0.0309842	0.0394389	0.0353234
	6.66667	0.0523628	0.0465013	0.0529349	0.0595593	0.0510884	0.0715266	0.0255429	0.0324799	0.0404308	0.0212165	0.0450433	0.0317665	0.0492407	0.0538393	0.0466037	0.0440559	0.0556435	0.0605044	0.0256329	0.0230555	0.0164773	0.0178524	0.0296409	0.0383341
	6.83333	0.0517628	0.0429072	0.0634572	0.0631501	0.0410178	0.0676298	0.0262131	0.0340017	0.0335869	0.0255316	0.0462495	0.0281939	0.040149	0.0668367	0.053968	0.0461018	0.0489358	0.0597548	0.0348238	0.028826	0.0210847	0.0161196	0.0410688	0.0642718
	7	0.0641878	0.0540187	0.0859759	0.0662394	0.0582903	0.0638968	0.0288751	0.0359028	0.0410326	0.0194023	0.043898	0.0344344	0.0570462	0.0614909	0.0675883	0.0435888	0.0478361	0.0538901	0.0248828	0.0306087	0.0196347	0.021579	0.0338707	0.0673144
	7.16667	0.0584186	0.0504286	0.0645374	0.0744204	0.0671677	0.0577501	0.0312074	0.0578432	0.0444822	0.0290262	0.0322173	0.0364725	0.0384408	0.0617285	0.0378603	0.0567916	0.0473772	0.054116	0.0260377	0.0186371	0.0157593	0.0285301	0.0525273	0.0444059
	7.33333	0.0499676	0.0668698	0.0787109	0.0532697	0.0549923	0.0517644	0.0323795	0.0423673	0.0476501	0.0366666	0.0201847	0.0297811	0.0489434	0.035181	0.058099	0.0392355	0.0544694	0.0476478	0.00957519	0.0372811	0.0191567	0.0491354	0.0385135	0.0508642
	7.5	0.060054	0.0536282	0.0567362	0.0463388	0.0706228	0.0615988	0.0327222	0.02668	0.0360767	0.0287133	0.0447886	0.0361847	0.0419721	0.0483909	0.0463591	0.069535	0.0601258	0.0573228	0.0235572	0.0195355	0.0414736	0.0320282	0.0431438	0.0672092
	7.66667	0.0712587	0.071301	0.0645021	0.0630024	0.0525299	0.061809	0.0220989	0.0342579	0.0332254	0.0287216	0.0322486	0.0351056	0.0466552	0.0582172	0.0531904	0.0367387	0.0580708	0.0676049	0.0344821	0.0279767	0.0109186	0.0330319	0.037742	0.0507094
	7.83333	0.0541511	0.0769149	0.053512	0.0504677	0.0491803	0.0630531	0.0247628	0.039571	0.0398265	0.0350404	0.0383713	0.0363666	0.0507612	0.046641	0.0493516	0.0682541	0.0735562	0.0566056	0.0174386	0.0342034	0.0332448	0.0377632	0.0245014	0.0318169
	8	0.0504004	0.0842358	0.064743	0.0702145	0.0658876	0.0817105	0.0372366	0.0278433	0.0353995	0.0290721	0.0358383	0.0346623	0.0443657	0.0608818	0.0434803	0.0608435	0.0533151	0.0639394	0.0220417	0.0377699	0.0315567	0.0347951	0.0431893	0.035913
	8.16667	0.0716993	0.0833378	0.0792916	0.0646495	0.0598028	0.0703906	0.0152993	0.035619	0.033835	0.0235968	0.0440068	0.0334248	0.0589858	0.0498974	0.0578761	0.0602022	0.0585006	0.0582537	0.0339325	0.0240041	0.0410366	0.0174036	0.0293412	0.0389376
	8.33333	0.0596083	0.0906812	0.0631866	0.0594139	0.0499007	0.0752743	0.0321002	0.0293772	0.0421646	0.0277577	0.0333171	0.0304674	0.059605	0.0583429	0.0621514	0.0458152	0.0736927	0.076663	0.0205198	0.0493535	0.0165186	0.0325752	0.0295508	0.0518653
	8.5	0.0616951	0.101927	0.0691695	0.0591085	0.0653687	0.0526971	0.0424258	0.0269212	0.0517954	0.0254378	0.0482919	0.0287575	0.0740634	0.0489484	0.0596065	0.0684148	0.0718106	0.0707897	0.0377872	0.0222423	0.0269686	0.023631	0.028152	0.0370351
	8.66667	0.0587333	0.137985	0.0639311	0.057439	0.0687985	0.0584296	0.0277965	0.0286352	0.0393332	0.0297681	0.0372572	0.0403346	0.0733381	0.0521837	0.0679513	0.0859593	0.0723466	0.0856806	0.0404879	0.0151281	0.0165258	0.0126891	0.0307747	0.0600967
	8.83333	0.0609796	0.119444	0.0687658	0.0758904	0.0631264	0.0818147	0.0201456	0.0311094	0.0465291	0.0312742	0.0386326	0.0397252	0.0925207	0.0592393	0.0604217	0.0862032	0.0696517	0.0974389	0.0443436	0.0106803	0.0281956	0.0303582	0.0342047	0.0338382
	9	0.0559584	0.103999	0.0653394	0.0628065	0.071433	0.0688983	0.0234802	0.0261856	0.039367	0.0239622	0.0454576	0.0394281	0.0783442	0.0456112	0.0630467	0.0988704	0.0886212	0.0582825	0.0245822	0.0280388	0.0354976	0.0500315	0.0299897	0.0476482
	9.16667	0.0615254	0.0933796	0.0657131	0.0594304	0.0710598	0.0583787	0.0276498	0.0286598	0.03004	0.0437747	0.043264	0.0294262	0.0625681	0.0669403	0.0521712	0.0821045	0.0778551	0.0850944	0.018057	0.0129103	0.0321051	0.0283903	0.0310053	0.0513379
	9.33333	0.0599807	0.0949311	0.0831478	0.061858	0.0874551	0.075746	0.0284905	0.0284782	0.0452891	0.0249775	0.0296504	0.0353845	0.0778678	0.0716118	0.053309	0.0859225	0.0902268	0.0732554	0.0247849	0.0338384	0.0228701	0.0343769	0.0515573	0.0412209
	9.5	0.0595416	0.0859833	0.0818909	0.0704455	0.0909309	0.0669568	0.0311652	0.0467175	0.0576799	0.0279818	0.0424433	0.0336741	0.104166	0.07428	0.0574119	0.10613	0.0916054	0.0977455	0.0253675	0.0369676	0.0199551	0.0226766	0.0261949	0.0399425
	9.66667	0.0679749	0.102193	0.0869352	0.079906	0.0890998	0.0718619	0.0290076	0.0267896	0.0426013	0.02699	0.0324002	0.0297686	0.0752656	0.0860193	0.0722693	0.0743019	0.0926631	0.0990343	0.0157626	0.0325257	0.018742	0.0157028	0.0338608	0.026135
	9.83333	0.0578735	0.0910399	0.061605	0.0789424	0.0868381	0.0691343	0.0265147	0.0229958	0.046363	0.0229977	0.0356518	0.0302476	0.0912106	0.0937551	0.0671293	0.0735025	0.114353	0.0977391	0.0217251	0.0387761	0.0158242	0.0316598	0.0540343	0.0280862
	10	0.0659981	0.095777	0.0581537	0.050899	0.0852094	0.0679654	0.0333606	0.0233813	0.047825	0.0290038	0.0342993	0.0297864	0.108178	0.111401	0.0573395	0.0708196	0.0964328	0.0874734	0.0255758	0.0231855	0.0331143	0.0206976	0.027637	0.0354418
	10.1667	0.0549289	0.0993015	0.0651701	0.0833316	0.0965819	0.0777524	0.0285329	0.0311824	0.0573599	0.0218425	0.0199721	0.0315203	0.109671	0.0929376	0.0592291	0.0919253	0.101735	0.0981198	0.0188501	0.0254208	0.0294717	0.0316764	0.0318821	0.0374001
	10.3333	0.0513058	0.0861468	0.0906655	0.0813418	0.098596	0.0743313	0.025036	0.0311921	0.0537877	0.0361898	0.0206591	0.0320009	0.0909028	0.071588	0.0590784	0.0937233	0.101187	0.111391	0.0302044	0.0258733	0.0280186	0.0319359	0.0373422	0.0320074
	10.5	0.0457698	0.0862211	0.0834213	0.0884497	0.0910029	0.0815291	0.0203677	0.0289188	0.0471797	0.0298632	0.0401313	0.0370324	0.07976	0.0793294	0.0685937	0.0893522	0.0957434	0.109517	0.02521	0.0419435	0.0251019	0.02371	0.0329138	0.0430508
	10.6667	0.0484937	0.0941629	0.0871572	0.078214	0.106694	0.0693912	0.0208728	0.044152	0.0571621	0.0250325	0.0377556	0.0351625	0.098942	0.0931646	0.0725472	0.0938951	0.0886516	0.104636	0.0244464	0.0620489	0.0260833	0.0252134	0.0290868	0.0493457
	10.8333	0.0470855	0.089576	0.0837306	0.0602117	0.0986746	0.0799076	0.0258877	0.0262744	0.0686048	0.0302134	0.0270029	0.0285795	0.108115	0.111699	0.0793014	0.0599638	0.105725	0.0731013	0.0177135	0.031267	0.0199943	0.0402019	0.0224276	0.0573819
	11	0.0821202	0.0785724	0.0951522	0.0688549	0.085274	0.0504624	0.0327438	0.0297093	0.0442263	0.0263821	0.0369253	0.0276453	0.0849269	0.112027	0.0734027	0.0835527	0.085389	0.124263	0.022531	0.0174257	0.0190228	0.031475	0.03375	0.0537316
	11.1667	0.0552697	0.0840572	0.101927	0.0787209	0.0862045	0.0812348	0.0240646	0.0289561	0.0490175	0.0305646	0.036597	0.0369229	0.0674062	0.0849271	0.0650669	0.0743311	0.109365	0.11017	0.0302407	0.0339636	0.0229292	0.0384815	0.0285051	0.0444391
	11.3333	0.0640654	0.0895556	0.0958418	0.089816	0.109029	0.0699362	0.0294193	0.0383018	0.065678	0.0207168	0.0398608	0.0300208	0.110771	0.0791022	0.0968244	0.074903	0.099487	0.097434	0.03314	0.0245873	0.0219586	0.0379964	0.028311	0.0307959
	11.5	0.068731	0.0725976	0.0817028	0.101285	0.0835799	0.0664859	0.0305984	0.0141066	0.0312682	0.0255671	0.0391921	0.0319165	0.134261	0.096056	0.0692807	0.0875385	0.110414	0.0914963	0.0296817	0.0192275	0.0273322	0.045513	0.0295327	0.0436048
	11.6667	0.0644697	0.0753686	0.120309	0.0877425	0.125797	0.0689812	0.0309423	0.0346994	0.0561846	0.0469686	0.0249969	0.0325558	0.0709882	0.102871	0.0622276	0.0658839	0.105609	0.111708	0.0331608	0.00939198	0.0227017	0.0252687	0.0337906	0.0284315
	11.8333	0.0512577	0.0828443	0.105019	0.0717423	0.0955971	0.0660504	0.0284423	0.0324228	0.0550571	0.0255857	0.0414436	0.0369715	0.0936599	0.0831969	0.0718027	0.0773179	0.0876346	0.095914	0.0250717	0.0290731	0.0241718	0.0252751	0.0418983	0.029525
	12	0.0589527	0.083903	0.0816183	0.0560511	0.104525	0.0825738	0.02594	0.0288084	0.0652351	0.0336211	0.0412895	0.0283291	0.0965284	0.0934703	0.0853269	0.0808321	0.0794834	0.101452	0.0227631	0.0331083	0.0283294	0.0287858	0.0433333	0.0551586
	12.1667	0.0591473	0.062175	0.116141	0.0860278	0.0662323	0.0629904	0.0309687	0.0311068	0.0568641	0.0261028	0.0437061	0.0294391	0.0992062	0.101525	0.0668591	0.0603274	0.0828405	0.0890371	0.0189092	0.0241681	0.0254059	0.0310476	0.038085	0.0438905
	12.3333	0.0679797	0.0793163	0.117453	0.0805581	0.0716733	0.0809384	0.040523	0.0393251	0.056461	0.0194148	0.0361804	0.0233062	0.0937325	0.0936529	0.046664	0.0793897	0.105161	0.0976038	0.0291412	0.012087	0.0351864	0.0252966	0.0423553	0.0454314
	12.5	0.0576219	0.0746661	0.113717	0.0742079	0.0985134	0.0720426	0.027808	0.0118404	0.0769698	0.0246081	0.0346497	0.0400079	0.0854543	0.0865771	0.0609353	0.069586	0.0920716	0.0867762	0.0250958	0.0461151	0.0320211	0.0180378	0.0360882	0.0426249
	12.6667	0.0552529	0.0759631	0.123291	0.0831121	0.0821755	0.0587306	0.020778	0.0357163	0.0539203	0.0386793	0.0319163	0.0291513	0.0913089	0.0805066	0.0780447	0.0850511	0.105369	0.107907	0.0223988	0.0264277	0.0168715	0.0122779	0.0387378	0.0348107
	12.8333	0.0410219	0.0655866	0.117026	0.108014	0.0850566	0.0633397	0.0288271	0.0389771	0.0554036	0.0254612	0.0315832	0.0260074	0.102367	0.0893871	0.061771	0.0688269	0.0940723	0.084716	0.0224038	0.0264346	0.0288576	0.0375901	0.0377384	0.0293817
	13	0.0509778	0.0701044	0.12866	0.0799682	0.0738652	0.0642601	0.0229678	0.0351695	0.0615452	0.0306617	0.0312497	0.028379	0.0783024	0.0816695	0.073645	0.0704357	0.0916786	0.116431	0.0285905	0.0210637	0.0210379	0.0208077	0.0375497	0.0352685
	13.1667	0.044909	0.0587101	0.114267	0.0784663	0.0676333	0.0648299	0.0373941	0.0281073	0.0428024	0.0243023	0.0453435	0.0342222	0.0657696	0.0763967	0.0584706	0.0527772	0.0871249	0.0871206	0.0202896	0.00941341	0.0286273	0.0398688	0.0383759	0.0348453
	13.3333	0.0532732	0.0624784	0.0911795	0.0740008	0.0906726	0.0618752	0.0246591	0.0374869	0.0483554	0.0241405	0.0383189	0.027608	0.0780153	0.0735778	0.057188	0.0569739	0.081067	0.0941072	0.0351758	0.0273463	0.0171323	0.0218237	0.0282344	0.0457504
	13.5	0.0467191	0.0714841	0.0868522	0.0728359	0.0753396	0.0495661	0.0286922	0.0409449	0.0480874	0.0313567	0.0379897	0.0342434	0.0698682	0.0730149	0.0702083	0.0679558	0.084617	0.0762925	0.0241677	0.0282506	0.0408799	0.0213267	0.033322	0.0418481
	13.6667	0.03357	0.0520936	0.0816645	0.0870134	0.0767001	0.0404137	0.0285326	0.0248833	0.0558373	0.0335471	0.0426472	0.0262044	0.0486815	0.0907693	0.0582027	0.0497406	0.110095	0.077776	0.030362	0.0426122	0.0308561	0.0341299	0.0136178	0.0460086
	13.8333	0.0625029	0.0628441	0.0880183	0.0726034	0.0717577	0.061263	0.0344168	0.0310161	0.0409897	0.0172826	0.0414612	0.0284218	0.0775675	0.0873496	0.0552211	0.0635117	0.0927614	0.0839494	0.0162496	0.034553	0.0377247	0.018075	0.0333376	0.0412305
	14	0.0405156	0.0623846	0.103572	0.0913441	0.0665867	0.0575908	0.0408105	0.0348561	0.044217	0.0411161	0.0430273	0.0284299	0.0840466	0.0668066	0.062606	0.0790484	0.0790369	0.0862632	0.0205087	0.0161602	0.0281816	0.0283728	0.0292818	0.0440846
	14.1667	0.0519518	0.0664186	0.0830798	0.0811136	0.0600986	0.0733556	0.0235218	0.0231816	0.0408787	0.0317312	0.0346089	0.0315978	0.0871286	0.0552967	0.0573618	0.0616856	0.0781003	0.0728665	0.0323176	0.0314278	0.0370142	0.0263716	0.0341721	0.0229254
	14.3333	0.0468292	0.0719597	0.110411	0.0629841	0.0690678	0.0672183	0.03193	0.0373675	0.0541864	0.0302298	0.0280756	0.020387	0.0880084	0.0776234	0.0762746	0.0639903	0.0836609	0.0837453	0.0387162	0.0260483	0.0242765	0.0236151	0.0227892	0.029919
	14.5	0.0454021	0.0465074	0.106268	0.0719521	0.0486207	0.0554039	0.0218538	0.0391068	0.0552387	0.0364547	0.0416945	0.0373048	0.0639528	0.066527	0.0540376	0.0601929	0.0748909	0.09649	0.0408614	0.0247074	0.0223202	0.0359335	0.0339881	0.0395399
	14.6667	0.0560536	0.0515322	0.0855492	0.044674	0.0567154	0.0634045	0.0240444	0.0339441	0.0486895	0.0337791	0.0334385	0.0295703	0.0772754	0.0880726	0.0470722	0.0614512	0.0637634	0.0734605	0.019761	0.0193215	0.0208532	0.0231264	0.0252452	0.0251319
	14.8333	0.0496385	0.0460525	0.0837425	0.0678296	0.0602398	0.0492671	0.0316185	0.0425885	0.0574904	0.0349673	0.0398292	0.0221448	0.0535707	0.0916679	0.0557945	0.0620131	0.0604635	0.0647091	0.0302286	0.0373022	0.0544751	0.0279089	0.0325827	0.0260126
	15	0.039666	0.0545873	0.0930492	0.0540199	0.057437	0.0668448	0.0247308	0.0345459	0.0466921	0.025562	0.0300132	0.0332245	0.0499724	0.0569567	0.0522301	0.0671205	0.0650126	0.0682345	0.0314008	0.0238284	0.0267613	0.0321923	0.027908	0.0282059
	15.1667	0.0606518	0.0716537	0.101696	0.072475	0.0541923	0.0526955	0.0255783	0.0391655	0.047739	0.0381846	0.0350259	0.0280128	0.0683432	0.0671436	0.0579375	0.0433778	0.0668944	0.068076	0.0352885	0.0229346	0.0358551	0.0188687	0.0271008	0.0310571
	15.3333	0.0387374	0.0481377	0.0757499	0.0635713	0.0631857	0.0576938	0.0217134	0.0332269	0.0451246	0.0311315	0.039871	0.0280207	0.0589081	0.0700919	0.0388369	0.0440966	0.0734658	0.0882308	0.0236633	0.0238395	0.043238	0.0349766	0.0415794	0.01794
	15.5	0.0482791	0.0438966	0.0826677	0.0660719	0.0590689	0.0529313	0.027274	0.0391939	0.0362039	0.0338345	0.0404049	0.0346793	0.0597503	0.0616328	0.0481385	0.0402646	0.0730174	0.0710577	0.028519	0.0233953	0.0162213	0.0319683	0.036499	0.0183808
	15.6667	0.0373172	0.0426612	0.0636828	0.0569719	0.0523179	0.0550919	0.0299759	0.0353652	0.0475074	0.0392343	0.0428396	0.0285135	0.0458494	0.0510809	0.0570735	0.0683023	0.0690485	0.0719303	0.0333787	0.0279009	0.0314646	0.0264389	0.029781	0.0361118
	15.8333	0.0481588	0.0537258	0.0875982	0.0605232	0.0586968	0.0453425	0.0368915	0.0311478	0.0423956	0.0399235	0.0506347	0.0296308	0.0592072	0.0641954	0.0479995	0.0439887	0.0699348	0.0600536	0.0186362	0.0261081	0.027786	0.0256903	0.0226485	0.0470718
	16	0.0444633	0.0271285	0.0775322	0.049469	0.055444	0.0530126	0.0168516	0.0357734	0.0441747	0.0246041	0.0380385	0.028847	0.0584335	0.0532187	0.0446059	0.0459367	0.0612567	0.0777874	0.0254354	0.031518	0.0209068	0.0483706	0.0346947	0.0251898
	16.1667	0.0435125	0.0643221	0.0727751	0.0630557	0.049116	0.048057	0.0283155	0.0402114	0.0515354	0.0394436	0.0382259	0.029331	0.0503753	0.0619829	0.0622862	0.0399938	0.0604546	0.0591068	0.0186444	0.0324288	0.0309978	0.0161313	0.0326652	0.0287017
	16.3333	0.0372202	0.0387187	0.0843635	0.038245	0.0491402	0.071764	0.0222542	0.0446545	0.0468612	0.0419886	0.0372023	0.0241061	0.055461	0.0586913	0.0729659	0.0510652	0.0401594	0.0548143	0.0400153	0.0261317	0.0214099	0.0310074	0.0302252	0.0392296
	16.5	0.0284922	0.0508065	0.0709941	0.0486621	0.0605775	0.0529261	0.0300162	0.0377422	0.0327741	0.0207501	0.0347928	0.0283949	0.0443529	0.0772598	0.0479189	0.0482821	0.04774	0.0678338	0.0248738	0.0500237	0.00910729	0.0297562	0.0361586	0.0320099
	16.6667	0.0387021	0.0246612	0.0803562	0.0580348	0.0538061	0.0559852	0.0182175	0.0331333	0.0442522	0.0258164	0.0410386	0.0241187	0.0496406	0.0587712	0.0549809	0.0353069	0.046081	0.0427086	0.0406244	0.0198391	0.0184624	0.0285038	0.0349455	0.0410121
	16.8333	0.0289973	0.0420351	0.0797305	0.0566565	0.0410904	0.0410312	0.0276687	0.0341077	0.0525084	0.0374688	0.0374176	0.0168237	0.0448001	0.0617252	0.045113	0.0358465	0.0506452	0.0602717	0.0208066	0.0198431	0.0209279	0.0264934	0.0376153	0.0234764
	17	0.0387283	0.0435637	0.0747854	0.0384988	0.0542968	0.0510424	0.0283514	0.0335411	0.0412047	0.0344437	0.038818	0.0261922	0.0458342	0.0657278	0.0424672	0.0344531	0.0454522	0.0503944	0.0313136	0.0351833	0.0293052	0.0184241	0.0286311	0.0125091
	17.1667	0.0395538	0.0476134	0.0738043	0.0526471	0.0461884	0.0391048	0.0246457	0.035095	0.0449022	0.0339489	0.0365794	0.0309626	0.0310435	0.0480233	0.0464861	0.0367509	0.0431151	0.0613716	0.0231521	0.0252687	0.0251261	0.0166605	0.0257754	0.0291915
	17.3333	0.0300014	0.0254563	0.0709183	0.0457812	0.0409286	0.0373338	0.0219502	0.0360718	0.0425658	0.0326087	0.0461311	0.0214423	0.0369391	0.0547311	0.0476514	0.0392271	0.0490308	0.0665784	0.0264657	0.0257264	0.0384378	0.0315592	0.0345807	0.0408361
	17.5	0.0337415	0.0468919	0.0770269	0.0466863	0.0488703	0.0398495	0.0265149	0.034541	0.0447942	0.0354926	0.048061	0.0222412	0.043856	0.0549701	0.0404276	0.0339633	0.0416377	0.0593812	0.0293925	0.0352137	0.0263746	0.0328319	0.0251769	0.0131783
	17.6667	0.0421911	0.0562462	0.0673856	0.0337926	0.0363402	0.0496977	0.0277044	0.0312714	0.0414237	0.0331382	0.0466954	0.0220872	0.0542347	0.0662932	0.0494103	0.0364393	0.0397999	0.0503073	0.0311535	0.023484	0.0293402	0.0272847	0.0374678	0.0507432
	17.8333	0.0224032	0.0320506	0.0698578	0.0293794	0.0396583	0.0468607	0.0251775	0.0399704	0.0399661	0.0334874	0.0220561	0.02988	0.0294693	0.0521071	0.0459991	0.0621631	0.0504446	0.0571679	0.024541	0.0266516	0.0261426	0.0174367	0.0389155	0.037802
	18	0.03004	0.0499847	0.0711209	0.0596613	0.0407761	0.0316726	0.0285642	0.0285893	0.0472113	0.0290998	0.0324834	0.0319557	0.0325274	0.0456436	0.0437288	0.0368277	0.0432118	0.0491179	0.0313657	0.0388585	0.0426779	0.0272969	0.026227	0.0375965
	18.1667	0.0250138	0.0287935	0.061277	0.0426913	0.0299882	0.0409906	0.0192737	0.0370994	0.0538758	0.0304622	0.0448313	0.0294214	0.0309111	0.0477592	0.0374437	0.0274987	0.0432305	0.0584729	0.0294267	0.0293812	0.0246798	0.0219952	0.0282834	0.0246338
	18.3333	0.0172216	0.0414341	0.0778156	0.041469	0.0425695	0.0352771	0.0260414	0.0231958	0.035592	0.0382586	0.0389407	0.0257711	0.028683	0.0500873	0.0338266	0.0303274	0.0527099	0.0508306	0.0382075	0.0221554	0.028142	0.0303449	0.040387	0.0228799
	18.5	0.0229119	0.0320995	0.0500633	0.0356356	0.0425877	0.0342147	0.0301076	0.0371218	0.0540718	0.0308218	0.0264344	0.0278464	0.0223832	0.0415157	0.0393821	0.0310422	0.0468216	0.0325897	0.0278865	0.0257783	0.0390148	0.0215008	0.0129209	0.0341077
	18.6667	0.024705	0.0434873	0.0704367	0.0365351	0.0368662	0.0340473	0.0247024	0.0330739	0.0459711	0.033203	0.0321819	0.0192591	0.0213706	0.0622994	0.0286876	0.0257589	0.0439687	0.0456819	0.0189213	0.0126663	0.0377949	0.0258065	0.0166147	0.0352199
	18.8333	0.0310515	0.0331355	0.043162	0.0345968	0.0461549	0.0489372	0.0220007	0.0445001	0.0451049	0.0301637	0.0241877	0.0318394	0.028093	0.0295949	0.0286958	0.0282362	0.0399276	0.0357313	0.0257535	0.0126679	0.0269359	0.0339114	0.0322091	0.0189374
	19	0.0333378	0.0404843	0.0712133	0.0312366	0.0391062	0.030668	0.0282687	0.0272926	0.0402429	0.0261046	0.038292	0.0289831	0.0360425	0.0428309	0.02813	0.0301859	0.0467136	0.049252	0.029468	0.0239816	0.0313925	0.0235435	0.0287307	0.0449298
	19.1667	0.0229376	0.0280974	0.0526204	0.0252102	0.0333748	0.0382122	0.0250596	0.0352384	0.0358187	0.0337413	0.0351725	0.0237348	0.0211851	0.032347	0.0243096	0.022249	0.0394542	0.0417912	0.0302575	0.0303236	0.0239845	0.0496303	0.0275073	0.0367973
	19.3333	0.0180614	0.0296245	0.0550887	0.0403109	0.0313961	0.0403804	0.0233722	0.0242107	0.0454558	0.0206926	0.0357074	0.0333004	0.0338219	0.0468552	0.0367605	0.0151892	0.0409944	0.0361926	0.0158168	0.0285219	0.0455073	0.0230541	0.0201228	0.0204994
	19.5	0.0221333	0.0222882	0.0736084	0.0300233	0.0473301	0.0396785	0.027274	0.0354531	0.043847	0.0239202	0.0651675	0.0329927	0.0336295	0.0409913	0.0450098	0.0340926	0.0233865	0.052644	0.0267561	0.0163029	0.0356306	0.0154574	0.024029	0.0328499
	19.6667	0.0167664	0.0271065	0.0616183	0.0257674	0.035625	0.0274807	0.0196562	0.0281012	0.0299357	0.0302044	0.0230153	0.0285393	0.0146796	0.0349094	0.0394732	0.0219115	0.034071	0.0420541	0.0226609	0.0181173	0.021782	0.0266111	0.0306084	0.0304348
	19.8333	0.0144899	0.0471325	0.0665468	0.020086	0.0281117	0.0379086	0.0223718	0.0230689	0.0379497	0.0278371	0.0292989	0.0204138	0.0161092	0.0353424	0.0369968	0.0305768	0.0445956	0.0297835	0.0318496	0.0122314	0.0237674	0.0149569	0.0289739	0.0218403
	20	0.0276813	0.0286478	0.0533079	0.0209789	0.0270125	0.0339689	0.0222073	0.0391679	0.0421164	0.0230909	0.0444846	0.0242464	0.0309999	0.0395638	0.0304905	0.0229838	0.034946	0.0360425	0.0142685	0.0285433	0.0314497	0.0134379	0.0221992	0.0209624
	20.1667	0.0247572	0.0256129	0.0522871	0.020272	0.0334426	0.0357784	0.028825	0.0356917	0.0367932	0.0303987	0.0240847	0.0295175	0.019789	0.0298951	0.0445028	0.0304163	0.0425947	0.0356387	0.0400748	0.0181279	0.0279916	0.0235828	0.0189146	0.0203047
	20.3333	0.0219938	0.0213073	0.0537142	0.0277463	0.0232626	0.0339926	0.0435892	0.0341521	0.0531324	0.0365235	0.0361358	0.0248978	0.028159	0.0385383	0.0349273	0.0279491	0.0292008	0.0356514	0.0305081	0.0294632	0.0240349	0.0276466	0.0236478	0.027152
	20.5	0.027702	0.0436384	0.0484913	0.0265086	0.025484	0.0399414	0.0256219	0.0302815	0.0372718	0.0358571	0.0302114	0.0371964	0.0261258	0.0400279	0.0397388	0.0145093	0.0351531	0.0339956	0.0334518	0.0258446	0.0203231	0.026132	0.0261215	0.0289259
	20.6667	0.0241237	0.022844	0.0437859	0.0279393	0.0325835	0.0338378	0.0246101	0.0312615	0.0478327	0.03383	0.0352864	0.0237954	0.0218453	0.0271877	0.0328408	0.0189356	0.0324474	0.0294172	0.0256354	0.0480743	0.023054	0.0238548	0.0160473	0.0284925
	20.8333	0.013206	0.0314812	0.0322405	0.0178007	0.0250553	0.0444721	0.0246162	0.0289405	0.0349256	0.0370725	0.0265615	0.0166128	0.0163365	0.031833	0.0180588	0.0214172	0.0378959	0.0250433	0.0274036	0.0213262	0.0156209	0.0164993	0.0331287	0.030489
	21	0.022339	0.0228564	0.0313746	0.0238572	0.0317151	0.0385477	0.0234336	0.0338061	0.0392493	0.0244973	0.0305888	0.0202902	0.0194027	0.0337411	0.0253637	0.0125698	0.0300902	0.0371569	0.0229079	0.0304077	0.0352144	0.0111706	0.0288171	0.0258573
	21.1667	0.0249536	0.0266719	0.0436576	0.0375752	0.0150861	0.0344179	0.0307426	0.0458675	0.0364389	0.0302888	0.0407393	0.0257274	0.0257391	0.0421906	0.0449743	0.0182374	0.0181956	0.0386325	0.0301592	0.0118036	0.0151326	0.0185351	0.0382966	0.0254218
	21.3333	0.0164767	0.0172779	0.0510439	0.0315323	0.0215231	0.0335285	0.0242958	0.0328608	0.0477598	0.0221278	0.0300859	0.0222176	0.0149162	0.0312342	0.040572	0.0231993	0.0176887	0.0231884	0.0229201	0.0199777	0.0325029	0.0292046	0.0224512	0.0302928
	21.5	0.0248007	0.0289708	0.0345731	0.0155038	0.0239691	0.0335397	0.043845	0.0307321	0.0455497	0.02707	0.0302699	0.0252601	0.0239103	0.0382106	0.0213522	0.024976	0.0227952	0.0240296	0.0154795	0.0267936	0.0156362	0.0264188	0.0255466	0.0216759
	21.6667	0.0135459	0.0343175	0.022296	0.0213879	0.0319664	0.0387821	0.030773	0.0324926	0.0373797	0.023501	0.0327294	0.0156716	0.0220764	0.0276657	0.0169315	0.0239192	0.0343708	0.0372026	0.029004	0.00953925	0.0146458	0.0279503	0.0358568	0.0353969
	21.8333	0.0156696	0.0226319	0.0326612	0.0247796	0.0355296	0.0261655	0.0255103	0.0260804	0.0499079	0.0306607	0.0206595	0.0227114	0.0179921	0.0357008	0.0273259	0.0274694	0.0260422	0.0225808	0.025876	0.0145374	0.0315302	0.0284665	0.0342205	0.0387291
	22	0.0182841	0.0256892	0.0384685	0.0269255	0.0186597	0.0267138	0.0275582	0.0290074	0.0341332	0.0315221	0.0364243	0.0297555	0.0139055	0.0266267	0.0254085	0.017727	0.026049	0.0263502	0.0166669	0.0349857	0.0151492	0.0289831	0.0270145	0.0245748
	22.1667	0.0287374	0.0198443	0.035496	0.0208684	0.0217737	0.0315957	0.029948	0.0422579	0.034294	0.0271005	0.0341602	0.0251237	0.0212702	0.0325524	0.035812	0.0322689	0.02844	0.0334694	0.0196113	0.0240895	0.0377546	0.0305173	0.0243403	0.0338817
	22.3333	0.0240092	0.025192	0.0348055	0.0290792	0.031112	0.0225755	0.0386377	0.0393535	0.0340074	0.0322225	0.0282137	0.0291316	0.0204565	0.0217791	0.0360174	0.032102	0.022997	0.0182051	0.0164768	0.0372795	0.0332962	0.0218774	0.0284727	0.0261399
	22.5	0.0199308	0.0198532	0.0369278	0.0203435	0.0255642	0.030529	0.0332038	0.0259212	0.0420761	0.0202948	0.0243653	0.0241767	0.0130948	0.016708	0.0348744	0.020048	0.0276027	0.0234407	0.0309971	0.029107	0.0236134	0.0256989	0.0245595	0.0276978
	22.6667	0.0112746	0.00967401	0.0404596	0.0165994	0.0135636	0.03614	0.0400281	0.0245633	0.0403026	0.0201283	0.0299819	0.0262645	0.0231236	0.0313063	0.0248639	0.0214716	0.0214747	0.028261	0.0333617	0.0250212	0.0218786	0.013489	0.0361258	0.0268189
	22.8333	0.0253298	0.0127302	0.0322048	0.0171377	0.0277981	0.0363339	0.0284569	0.036659	0.0436041	0.0348052	0.0306924	0.0281937	0.0268132	0.0217943	0.0225566	0.0244936	0.0211384	0.0184272	0.0384769	0.0145614	0.0238728	0.0160363	0.0249875	0.0383546
	23	0.0169998	0.0147689	0.026934	0.0201759	0.0215773	0.039602	0.0323854	0.038428	0.0403364	0.0298678	0.0373686	0.0232343	0.0227256	0.0279367	0.019862	0.0108295	0.0288156	0.030578	0.0214061	0.0191146	0.0131829	0.0173118	0.0274724	0.0217352
	23.1667	0.0225612	0.021902	0.0281739	0.0242874	0.0162421	0.0253264	0.0204605	0.0333691	0.0297414	0.0276573	0.03475	0.0182712	0.0202734	0.0359891	0.0208303	0.02539	0.0231956	0.0354059	0.0278928	0.0291326	0.0218915	0.0198611	0.0250006	0.0277295
	23.3333	0.0294343	0.0112081	0.0243068	0.0141116	0.0204728	0.0345612	0.0283095	0.036894	0.0351323	0.0131494	0.0386245	0.0203585	0.0147473	0.0271074	0.0329881	0.029126	0.0228598	0.0251492	0.0212202	0.0195792	0.0169199	0.0354005	0.0237668	0.0397197
	23.5	0.0212644	0.0150307	0.0429877	0.0357306	0.030493	0.0296858	0.0209823	0.0275342	0.0408276	0.0351835	0.0288039	0.0184386	0.0151592	0.0313515	0.0387883	0.0138566	0.0156984	0.020963	0.0304613	0.0296022	0.0246375	0.0346487	0.0239792	0.0244185
	23.6667	0.0255227	0.0107015	0.0215031	0.0255565	0.0209286	0.0262544	0.0213279	0.0289091	0.0336628	0.0141809	0.0418129	0.0222908	0.0176201	0.0281828	0.0291508	0.0266511	0.0131409	0.0255802	0.023197	0.0368999	0.0311157	0.0135075	0.0281203	0.0308636
	23.8333	0.0137465	0.0254824	0.0237995	0.0157311	0.0233825	0.0335058	0.0279882	0.0339976	0.0443002	0.0310998	0.0272424	0.0187669	0.0288939	0.0207721	0.0204694	0.0327007	0.0117772	0.0289423	0.0283147	0.0282548	0.0211652	0.0290578	0.0266804	0.0788486
	24	0.0121117	0.00994066	0.0148121	0.0191306	0.0187104	0.0342417	0.027996	0.0275591	0.030994	0.0418781	0.0267225	0.0263107	0.0245976	0.0224725	0.0247229	0.0174224	0.0124614	0.034615	0.0239957	0.0237042	0.0326263	0.0334006	0.0312389	0.0384551
	24.1667	0.0124405	0.0165694	0.0250433	0.0200284	0.0291848	0.0164924	0.022369	0.0240476	0.034748	0.0372786	0.0369291	0.017973	0.0235785	0.0311717	0.0264678	0.0145804	0.0239015	0.018048	0.0232145	0.0314612	0.0241663	0.0216794	0.026282	0.0333554
	24.3333	0.0162074	0.0155523	0.0178169	0.0194958	0.0220621	0.0382469	0.0298889	0.0285511	0.0441992	0.0186462	0.0284986	0.0146057	0.0211231	0.0235451	0.0287937	0.00906965	0.0112706	0.0203601	0.0249909	0.0246295	0.0154502	0.0221943	0.0242189	0.0204648
	24.5	0.0158826	0.0196347	0.0275241	0.0202152	0.0140426	0.0199468	0.0257975	0.0203436	0.02833	0.0301133	0.0313223	0.0187815	0.0211276	0.0184586	0.0253226	0.0222315	0.0198111	0.0251929	0.0212574	0.0114054	0.0376346	0.0278129	0.0178062	0.0258087
	24.6667	0.0167039	0.0196385	0.0307084	0.0218296	0.0238535	0.0408084	0.0319562	0.0291521	0.0404829	0.0313204	0.0256993	0.0301845	0.0116944	0.0320433	0.0210753	0.0211691	0.0199858	0.0264592	0.02264	0.0305699	0.0306675	0.0193979	0.0316842	0.0402809
	24.8333	0.0111378	0.0122446	0.0254217	0.0137807	0.0185076	0.017963	0.0256415	0.0307262	0.0377993	0.0196884	0.0306359	0.0297118	0.0274954	0.0365114	0.0245608	0.020284	0.0208441	0.0315074	0.0283557	0.0182563	0.0164608	0.0178699	0.0215438	0.0320596
	25	0.0134324	0.0127564	0.0194243	0.0144986	0.018065	0.0439175	0.0254771	0.0256457	0.0282101	0.0232883	0.0424454	0.0292386	0.0162144	0.0225094	0.0210849	0.0238474	0.0181142	0.0226925	0.0309243	0.0118687	0.0281875	0.0403421	0.00973823	0.0260568
	25.1667	0.0191683	0.0265366	0.0284356	0.0245259	0.0227526	0.0332249	0.0354034	0.0301561	0.0337717	0.0256916	0.0327726	0.0179983	0.0184751	0.0242137	0.0259263	0.0199369	0.017092	0.01282	0.0307369	0.0214576	0.0329363	0.0280976	0.0209289	0.027623
	25.3333	0.0140922	0.0252675	0.0217303	0.01916	0.0298975	0.0305117	0.0263481	0.0266394	0.0481972	0.0258695	0.0244994	0.0249128	0.0186839	0.0229448	0.0228366	0.0229676	0.0164111	0.021019	0.0199063	0.0246587	0.0361919	0.0298941	0.0236276	0.0227284
	25.5	0.0168803	0.0117434	0.021735	0.0148653	0.0236573	0.0308844	0.0256705	0.0239035	0.040409	0.0260476	0.0324388	0.0237936	0.0190981	0.0214626	0.0274876	0.0195893	0.0206882	0.0195518	0.0169533	0.0200972	0.0239702	0.0332256	0.0298525	0.0205048
	25.6667	0.020817	0.0145534	0.0213862	0.024182	0.025672	0.0314391	0.0443357	0.0346879	0.0383214	0.0262258	0.0211626	0.0228345	0.0129399	0.0244429	0.0205245	0.0165651	0.013681	0.0153501	0.0199136	0.0319792	0.0307192	0.0391169	0.025714	0.0296489
	25.8333	0.0173785	0.0158323	0.0197997	0.0107502	0.0185333	0.0267226	0.0325387	0.0296028	0.0335253	0.0365199	0.0333382	0.0199445	0.0217747	0.0212599	0.0377652	0.0204871	0.0198402	0.0271297	0.0183399	0.0228496	0.0289799	0.0319708	0.0178385	0.022745
	26	0.0121343	0.019155	0.0196268	0.00842187	0.0247901	0.028548	0.0286091	0.0196103	0.0362435	0.0260707	0.0389957	0.0315315	0.0203412	0.0193506	0.0224739	0.0131857	0.0239498	0.0145152	0.0199212	0.0246832	0.0219911	0.0314693	0.0138999	0.0256497
	26.1667	0.0237795	0.0150715	0.0286502	0.0188164	0.0207752	0.0220083	0.0320445	0.0288328	0.0395664	0.0277931	0.0330092	0.021564	0.026305	0.0263729	0.0182157	0.0171081	0.0191644	0.0185148	0.0240681	0.0242321	0.0247454	0.0189387	0.0298786	0.0258793
	26.3333	0.0214886	0.0196725	0.0242358	0.0198954	0.029717	0.0243782	0.0281122	0.0243286	0.0301004	0.0185339	0.0250741	0.0349284	0.019734	0.0221251	0.0207387	0.0169327	0.0136915	0.0271461	0.0244685	0.0283539	0.0257516	0.0248298	0.0267742	0.0223156
	26.5	0.0165711	0.0293868	0.0217644	0.0143419	0.0205622	0.0242021	0.0317209	0.0221758	0.0410995	0.0245448	0.0353245	0.0123983	0.018093	0.0259602	0.0186105	0.0340495	0.0147204	0.0174708	0.0258561	0.0375109	0.0290093	0.0140822	0.0330096	0.0276775
	26.6667	0.0183789	0.017126	0.0288486	0.0197229	0.0281671	0.0296685	0.0192101	0.0327803	0.0329835	0.020087	0.0307432	0.0188413	0.0213865	0.0193687	0.0325745	0.0185464	0.029445	0.0208423	0.0270474	0.0224235	0.018011	0.0250955	0.0172371	0.0256757
	26.8333	0.0180541	0.0227534	0.0329287	0.0057387	0.0210194	0.01584	0.0329379	0.0267041	0.0266667	0.0434448	0.0394129	0.026415	0.027973	0.0206498	0.0306455	0.0185498	0.00993207	0.0208467	0.0286345	0.0402798	0.024019	0.0171614	0.0170324	0.0267989
	27	0.0174007	0.0219915	0.0191262	0.0114781	0.0286282	0.0165709	0.0360377	0.0265148	0.0339073	0.0188973	0.0311184	0.0227164	0.0106986	0.0206541	0.0349233	0.0160557	0.0193523	0.00884589	0.0171856	0.0210638	0.0182688	0.0376592	0.015581	0.0294867
	27.1667	0.0103437	0.0202059	0.0249751	0.0125556	0.0167792	0.0251337	0.0257505	0.0198423	0.0518581	0.0274921	0.0343116	0.0410922	0.0181072	0.0242789	0.0209613	0.025158	0.0167867	0.0280144	0.0290428	0.0201522	0.0282843	0.0210151	0.0295047	0.0196636
	27.3333	0.0119868	0.0370943	0.015414	0.0163243	0.00850287	0.0391674	0.0305651	0.0304571	0.0423829	0.0266403	0.0231771	0.0351443	0.0189337	0.017255	0.0264013	0.0187394	0.0154189	0.0166448	0.0231224	0.0247373	0.0190284	0.0189688	0.0174586	0.0382175
	27.5	0.0182287	0.0299423	0.0143532	0.0165064	0.0250632	0.0189535	0.020612	0.017297	0.0466258	0.0362749	0.0199971	0.0201586	0.0238774	0.0198147	0.0254373	0.0151728	0.0226179	0.0145403	0.0124534	0.0183284	0.0217867	0.0243565	0.0245295	0.0366671
	27.6667	0.0131402	0.0156156	0.0225076	0.0190213	0.028427	0.0288002	0.0331578	0.0198557	0.0300416	0.0328484	0.0300902	0.0283891	0.0168829	0.0202448	0.0246669	0.0142825	0.0111401	0.0181253	0.025503	0.0375802	0.0265505	0.0274398	0.0307734	0.0261684
	27.8333	0.0136348	0.0384051	0.0276534	0.0125636	0.00917984	0.0353725	0.0367778	0.0292979	0.0424333	0.0287303	0.0341715	0.0256542	0.00844287	0.0142808	0.0254501	0.0180342	0.0226256	0.0172854	0.0183906	0.0403451	0.014782	0.0151345	0.0178873	0.0434017
	28	0.0180726	0.0189538	0.0216324	0.0154373	0.01657	0.0315547	0.0340406	0.0287164	0.0386746	0.0251247	0.0380797	0.0213033	0.0109149	0.0243022	0.0182665	0.0255381	0.0300028	0.0196076	0.03303	0.0165115	0.0228028	0.0200113	0.0187227	0.0266343
	28.1667	0.0179116	0.0128091	0.0228785	0.011849	0.0349372	0.0299225	0.0423073	0.0210516	0.0338533	0.0287458	0.0304754	0.0138824	0.0249216	0.0249478	0.0172981	0.0387636	0.0246954	0.0217202	0.023742	0.015138	0.0245624	0.0230946	0.0214311	0.034477
	28.3333	0.0136415	0.0222906	0.0122401	0.0228031	0.0217313	0.0198935	0.028905	0.0198754	0.0312947	0.0335751	0.0260538	0.0240554	0.0255458	0.0336985	0.0217721	0.0109009	0.0224715	0.016241	0.0257266	0.00825836	0.0185517	0.0205333	0.0245573	0.0210517
	28.5	0.0197254	0.0248583	0.0276767	0.0210124	0.0150136	0.0271993	0.023234	0.022438	0.0359926	0.0153292	0.0308472	0.0243841	0.0160733	0.031363	0.0215824	0.0271659	0.0171577	0.0107587	0.026327	0.030742	0.0303402	0.0159166	0.0191511	0.0313602
	28.6667	0.0215378	0.0405009	0.0163267	0.0120353	0.0165846	0.0251981	0.0278872	0.0161433	0.0282901	0.0275623	0.0397236	0.0193829	0.0158697	0.0245434	0.026838	0.0132291	0.0195631	0.00970501	0.022374	0.0183591	0.0225739	0.0213111	0.030606	0.0652048
	28.8333	0.0210491	0.0161556	0.0241391	0.0179653	0.017484	0.0365282	0.0237624	0.0232343	0.0220937	0.0186097	0.0303367	0.0240717	0.0169029	0.0328749	0.016146	0.006973	0.017164	0.0253199	0.026736	0.029839	0.0210738	0.0243974	0.0206185	0.0273546
	29	0.0108557	0.0269304	0.0259203	0.0208434	0.00717418	0.0328874	0.0327241	0.0283603	0.0361751	0.0313665	0.032298	0.0109884	0.0206168	0.0234898	0.0287952	0.0271787	0.0132185	0.028281	0.0160459	0.0234191	0.0138012	0.0416141	0.0252056	0.0260164
	29.1667	0.0126664	0.0200108	0.0218426	0.0167142	0.0264567	0.0274152	0.0341132	0.0238373	0.0257405	0.031204	0.0266278	0.0210095	0.00886706	0.0213594	0.0253003	0.0116256	0.0169975	0.0156223	0.021596	0.0151571	0.0250966	0.0174749	0.0254203	0.0163766
	29.3333	0.0263231	0.0238638	0.0170516	0.0199525	0.0143532	0.0349182	0.0272309	0.0137935	0.0269588	0.0272473	0.0248593	0.0284496	0.0214478	0.0423006	0.0274481	0.0175299	0.0293643	0.0257597	0.0245733	0.0303188	0.035144	0.0156788	0.0302204	0.0385924
	29.5	0.018431	0.0251528	0.0108367	0.0172597	0.0284862	0.0314557	0.0325826	0.0311381	0.0346923	0.0182848	0.0349893	0.0202115	0.0200085	0.0228691	0.0266767	0.0177119	0.0192384	0.0164736	0.0200203	0.0248138	0.0256139	0.0375321	0.0227242	0.0329957
	29.6667	0.0116861	0.0264428	0.0198991	0.0160039	0.0273725	0.0360391	0.0262125	0.0218823	0.0327342	0.0270872	0.0255849	0.0171428	0.0239325	0.0282188	0.0216198	0.0212938	0.013229	0.0245032	0.0174469	0.0261988	0.029137	0.0236593	0.0254403	0.0334557
	29.8333	0.0204119	0.0223411	0.0167043	0.0109707	0.0269311	0.0250717	0.0277718	0.0276054	0.0309258	0.0165674	0.0280795	0.0231305	0.00804819	0.0226669	0.0243519	0.0128864	0.0231967	0.00845144	0.0115011	0.0432164	0.0238692	0.0324106	0.0271154	0.0460451
	30	0.010702	0.0164385	0.0167071	0.0120511	0.0179589	0.0325831	0.023811	0.0321494	0.0445833	0.0210579	0.0257764	0.0113253	0.0123828	0.0297303	0.0204605	0.0146781	0.0290456	0.0169043	0.0142789	0.034956	0.0268906	0.0205848	0.03213	0.0379766

## Sheet: Fig. S8H
Fig. S8H	cfu of PtoCOR- (3 dpi) upon spray infection [log10(cfu/cm2)]
	Col-0AEQ	cepr1/2AEQ	cepr1/2/rlk7AEQ		Statistical analysis
1	5.52059	7.20183	6.59977		Number of families	1									Normality of Residuals
2	6.55402	7.48438	7.42368		Number of comparisons per family	3									Test name	Statistics	P value	Passed normality test (alpha=0,05)?	P value summary
3	6.66672	7.48438	7.48438		Alpha	0.05									Shapiro-Wilk (W)	0.9688	0.3947	Yes	ns
4	7.42368	7.37792	7.8935
5	5.66672	6.42368	7.3531		Dunnett's T3 multiple comparisons test	Mean Diff,	95,00% CI of diff,	Below threshold?	Summary	Adjusted P Value					Brown-Forsythe test
6	5.16404	6.2366	6.96775		Col-0AEQ vs. cepr1/2AEQ	-0.8819	-1,647 to -0,1171	Yes	*	0.0208	A-B				F (DFn, DFd)	3,643 (2, 33)
7	5.82162	6.26878	7.20183		Col-0AEQ vs. cepr1/2/rlk7AEQ	-1.312	-1,938 to -0,6867	Yes	***	0.0001	A-C				P value	0.0372
8	5.59977	7.52059	6.96775		cepr1/2AEQ vs. cepr1/2/rlk7AEQ	-0.4303	-1,036 to 0,1759	No	ns	0.209	B-C				P value summary	*
9	5.55402	5.90798	6.96775												Are SDs significantly different (P < 0.05)?	Yes
10	4.72471	5.72471	7.37792		Test details	Mean 1	Mean 2	Mean Diff,	SE of diff,	n1	n2	t	DF
11	5.42368	5.99188	7.02574		Col-0AEQ vs. cepr1/2AEQ	5.868	6.75	-0.8819	0.2971	12	12	2.968	21.97
12	6.29874	7.37792	6.9008		Col-0AEQ vs. cepr1/2/rlk7AEQ	5.868	7.18	-1.312	0.236	12	12	5.56	15.53
					cepr1/2AEQ vs. cepr1/2/rlk7AEQ	6.75	7.18	-0.4303	0.2287	12	12	1.881	15.86
					Compact letter display
					cepr1/2/rlk7AEQ	A
					cepr1/2AEQ	A
					Col-0AEQ	B
					Welch's ANOVA test
					W (DFn, DFd)	15,31 (2,000, 19,24)
					P value	0.0001
					P value summary	***
					Significant diff. among means (P < 0.05)?	Yes
