# Supplementary material for: CEP signaling coordinates plant immunity with nitrogen status
Source: Nat Commun. 2024 Dec 16;15:10686. doi: 10.1038/s41467-024-55194-x (PMC11649690; doi:10.1038/s41467-024-55194-x)
Supplement: Supplementary file 4 — Source Data [file 41467_2024_55194_MOESM4_ESM.zip › !Source_data/Source data Fig. 3.xlsx]

## Sheet: Fig. 3A
Fig. 3A	[Ca2+]cyt kinetics in seedlings upon CEP4 (1 μM) treatment measure for 30 min
	Time [min]	Col-0AEQ CEP4 [1μM]						cepr1/2AEQCEP4 [1μM]
	-1.83333	0.0837926	0.0263447	0.0631908	0.0216029	0.0284656	0.0406262	0.0317223	0.0312305	0.0467324	0.0460589	0.0304153	0.0290588
	-1.66667	0.0981576	0.0248425	0.0240786	0.0192067	0.0225061	0.0248833	0.035894	0.0263228	0.0261095	0.0515165	0.0209769	0.0253565
	-1.5	0.0581893	0.0218297	0.047973	0.0227323	0.0257514	0.0257191	0.0270603	0.0332738	0.0485885	0.0331533	0.0248253	0.0251155
	-1.33333	0.0513032	0.0233443	0.0327157	0.0209761	0.0226876	0.018091	0.0359166	0.0248913	0.0376744	0.0246141	0.0264335	0.0274731
	-1.16667	0.029604	0.0177737	0.0276312	0.0225821	0.0223515	0.0200863	0.0684744	0.0321352	0.0331295	0.0305809	0.015704	0.0241384
	-1	0.0336726	0.0204492	0.0319513	0.0209852	0.0215032	0.0190941	0.0333488	0.0243263	0.0252354	0.0324049	0.0171489	0.0240205
	-0.833333	0.0451508	0.0234749	0.021177	0.0197078	0.0267994	0.0164407	0.0398755	0.0196975	0.0270665	0.0254137	0.0248462	0.0216731
	-0.666667	0.0305921	0.0213881	0.0243194	0.0190707	0.0192939	0.0259108	0.0315481	0.0202809	0.0237276	0.0264577	0.0250127	0.0242792
	-0.5	0.0361002	0.0190674	0.029622	0.0171509	0.0170776	0.0237577	0.0297324	0.0257909	0.0270802	0.0191999	0.0246982	0.0265153
	-0.333333	0.0514195	0.0237225	0.0470953	0.0179554	0.0186177	0.0232649	0.0328719	0.0255077	0.0219135	0.0246532	0.0214959	0.0220607
	-0.166667	0.0437889	0.0207039	0.024344	0.0176379	0.0246005	0.0166216	0.0367973	0.0359518	0.0295289	0.0246593	0.0261536	0.0288835
	0	0.0447657	0.022686	0.034954	0.0216504	0.0222142	0.0166244	0.0234963	0.0179824	0.0219248	0.0490712	0.0231111	0.0307519
	0.166667	0.0917269	0.053295	0.391111	0.0469995	0.071614	0.0543708	0.0571878	0.0678812	0.085891	0.0748118	0.0367616	0.0424209
	0.333333	0.18506	0.0325995	0.0447668	0.0351458	0.0458385	0.0284479	0.0425888	0.0473169	0.043897	0.0444528	0.034848	0.0306503
	0.5	0.0571581	0.0334254	0.0439977	0.0266496	0.0297744	0.0272911	0.0305829	0.0397882	0.046051	0.0452528	0.0316472	0.0264393
	0.666667	0.0627176	0.0292424	0.0495438	0.0245691	0.0279004	0.0198081	0.0413126	0.0302162	0.0353933	0.0457936	0.0297289	0.0244597
	0.833333	0.055784	0.0286683	0.0319924	0.0221658	0.0268809	0.0216434	0.0371444	0.0374911	0.0286909	0.0432115	0.0239509	0.0264528
	1	0.0459512	0.0215657	0.0256811	0.0216888	0.021579	0.0278095	0.0277378	0.0389588	0.0381637	0.0354175	0.0217057	0.0298138
	1.16667	0.036826	0.0264674	0.0284541	0.02089	0.0313477	0.0168236	0.0390007	0.0325753	0.0354295	0.0286567	0.0271782	0.0295742
	1.33333	0.0852367	0.024725	0.0371589	0.0175191	0.0227899	0.0214912	0.0332552	0.0229847	0.0317756	0.0278831	0.0231641	0.0228709
	1.5	0.056632	0.0293973	0.0298568	0.0233093	0.0250232	0.0176632	0.0508162	0.0334664	0.0299519	0.0390994	0.0205951	0.0272275
	1.66667	0.0462957	0.0242716	0.0274923	0.0229932	0.0219437	0.0268328	0.0314487	0.0331865	0.0278208	0.0305094	0.0209212	0.0232554
	1.83333	0.0342554	0.0268453	0.0308632	0.0226768	0.0192049	0.0180045	0.0398475	0.0323239	0.0339447	0.0370398	0.0201207	0.025251
	2	0.0296821	0.0339743	0.0271126	0.0228428	0.0298419	0.0191749	0.0398634	0.0273823	0.0232493	0.0237456	0.0231837	0.0253818
	2.16667	0.038381	0.0305989	0.0316729	0.0186646	0.0303655	0.021013	0.0238751	0.032926	0.0302924	0.0292323	0.0259267	0.0235215
	2.33333	0.0533676	0.0279213	0.0247523	0.0294505	0.027629	0.0220183	0.0417258	0.0276903	0.0293833	0.0201031	0.0297993	0.0288798
	2.5	0.0495303	0.0268774	0.029314	0.0317129	0.026435	0.0261942	0.0338672	0.0320713	0.0223501	0.0381252	0.0217519	0.0260242
	2.66667	0.03771	0.0300406	0.0322944	0.0289855	0.0235231	0.0235309	0.0393938	0.0332482	0.0281736	0.0321314	0.0235294	0.0286465
	2.83333	0.0483644	0.0313358	0.0259628	0.0291549	0.0264483	0.0211995	0.0462402	0.0341345	0.0196045	0.0211665	0.0290157	0.0289039
	3	0.0466943	0.0308778	0.0265643	0.02723	0.0264553	0.0183656	0.0341705	0.0294766	0.0343147	0.0360691	0.0275729	0.0261706
	3.16667	0.0491366	0.046214	0.0281577	0.0290102	0.0214791	0.0297244	0.0357598	0.0303611	0.0281967	0.0402655	0.0249999	0.0277979
	3.33333	0.0668393	0.0518538	0.0273722	0.0277289	0.0259523	0.0297332	0.0302489	0.0426352	0.0361756	0.024326	0.0208116	0.0270575
	3.5	0.0540403	0.0500069	0.0289669	0.0320906	0.026131	0.0299092	0.0336785	0.0356419	0.0303617	0.0290413	0.0334022	0.0308065
	3.66667	0.0722543	0.0485087	0.0390968	0.0282294	0.0264817	0.0309209	0.0350059	0.0236723	0.0334387	0.0355925	0.0295394	0.0335608
	3.83333	0.0587188	0.0808871	0.0277954	0.0267852	0.0326809	0.0351103	0.0326485	0.0368323	0.0306879	0.0285365	0.0395589	0.0320744
	4	0.0781758	0.0795447	0.0442865	0.029859	0.0278739	0.0346209	0.0371366	0.0283655	0.0377577	0.0288065	0.0356979	0.0300872
	4.16667	0.06949	0.0696277	0.0379483	0.0292221	0.0290864	0.0475156	0.04242	0.0304211	0.0328586	0.022528	0.0260155	0.033468
	4.33333	0.0899622	0.0703812	0.0387577	0.0314916	0.033571	0.042684	0.0395385	0.0356971	0.0218105	0.0314414	0.0300629	0.0311057
	4.5	0.0715478	0.0703132	0.0377785	0.0284321	0.0358211	0.0470561	0.0398178	0.0333683	0.0248879	0.0319755	0.0270001	0.0363638
	4.66667	0.0750085	0.0714216	0.0562914	0.0261779	0.0425528	0.045738	0.0459011	0.0406994	0.0325774	0.0277909	0.0323442	0.0400022
	4.83333	0.0955371	0.0824231	0.0489593	0.0320036	0.0420539	0.0521283	0.0387963	0.0287063	0.0313583	0.0356661	0.0231336	0.0398932
	5	0.0858704	0.0754205	0.0442044	0.0370261	0.0458649	0.0516524	0.0483162	0.0357466	0.0298305	0.0288579	0.0229771	0.0305261
	5.16667	0.0778869	0.0860914	0.044224	0.0294378	0.0384683	0.0432896	0.0464905	0.0398629	0.0289165	0.0301783	0.0325314	0.0337892
	5.33333	0.100184	0.0869918	0.0474323	0.025078	0.0343414	0.0535479	0.0430766	0.0366533	0.0280017	0.0296625	0.0294659	0.0269153
	5.5	0.0946583	0.0793886	0.047056	0.0378692	0.0362521	0.0421559	0.0420376	0.0287468	0.0323187	0.0307216	0.0304463	0.0282999
	5.66667	0.19121	0.0891467	0.0580498	0.0398263	0.0440364	0.0383092	0.0380878	0.0261143	0.0283265	0.0401867	0.0233277	0.0309383
	5.83333	0.179557	0.0869778	0.0724547	0.0296387	0.045438	0.0435345	0.0362501	0.0390349	0.0329543	0.0302178	0.023009	0.0286926
	6	0.100998	0.0967656	0.0645174	0.0354798	0.0478785	0.0541476	0.0502921	0.0325907	0.0292681	0.0289127	0.0213936	0.0263195
	6.16667	0.159399	0.0918801	0.0817482	0.0421371	0.0506683	0.0484564	0.0407836	0.0464055	0.0246541	0.0320761	0.0217224	0.0347259
	6.33333	0.104218	0.0838954	0.0660121	0.0437762	0.0436003	0.0528565	0.0442444	0.0238012	0.0243519	0.0320864	0.0314557	0.0268373
	6.5	0.0929815	0.0908541	0.0944797	0.0345497	0.046908	0.0454739	0.0315414	0.0382085	0.0274411	0.0310444	0.0288705	0.0367543
	6.66667	0.0871433	0.0883216	0.0897605	0.0481915	0.0476228	0.0460001	0.0509064	0.0467499	0.0280655	0.0305277	0.0330971	0.0308699
	6.83333	0.103032	0.0936346	0.0854293	0.0426952	0.0544024	0.0542815	0.0421783	0.05089	0.0441152	0.0331695	0.0339195	0.0263605
	7	0.124162	0.0861007	0.0844988	0.0602536	0.0488848	0.0526243	0.0464423	0.0579794	0.0290116	0.0297571	0.0368533	0.0283764
	7.16667	0.20901	0.0947567	0.0789456	0.049077	0.061743	0.0469143	0.0573497	0.041522	0.0240805	0.0218635	0.0422264	0.0283845
	7.33333	0.167509	0.107731	0.0798121	0.0616202	0.0661197	0.0533521	0.0533977	0.0447799	0.0438494	0.0313533	0.0508555	0.0327896
	7.5	0.15735	0.105339	0.102209	0.0447388	0.0659898	0.0592929	0.0558184	0.0504	0.0364542	0.0303089	0.065837	0.0365705
	7.66667	0.178511	0.0936143	0.112585	0.0485023	0.0705514	0.0591591	0.0843063	0.0554384	0.0429575	0.0374363	0.0634403	0.035201
	7.83333	0.184816	0.109618	0.122189	0.0522711	0.0765136	0.0783054	0.0763922	0.0613701	0.0643093	0.0295383	0.0828503	0.0352134
	8	0.213644	0.107342	0.121127	0.0648436	0.0896243	0.0793823	0.114809	0.0555032	0.0658976	0.0371976	0.0990467	0.034471
	8.16667	0.220362	0.125088	0.121678	0.0720589	0.099459	0.098248	0.10694	0.0623281	0.0851351	0.0387949	0.0984926	0.0402719
	8.33333	0.254729	0.127166	0.130528	0.0773316	0.109496	0.104957	0.120403	0.0591156	0.0759123	0.0467303	0.117034	0.0381479
	8.5	0.274753	0.140914	0.144883	0.092086	0.124628	0.123739	0.169196	0.0683189	0.0896135	0.0385639	0.124852	0.0503794
	8.66667	0.301749	0.147494	0.135759	0.0857974	0.162533	0.135789	0.144047	0.0645182	0.0946596	0.0446563	0.136953	0.0651482
	8.83333	0.329487	0.15567	0.148745	0.0825997	0.152294	0.150438	0.178039	0.0829209	0.0894682	0.0393891	0.140254	0.058886
	9	0.348857	0.174511	0.153037	0.0857783	0.159364	0.18407	0.215962	0.080915	0.0861281	0.0391402	0.13356	0.0610655
	9.16667	0.28791	0.177115	0.160405	0.0943716	0.181568	0.204388	0.243617	0.0783109	0.101451	0.0407429	0.127495	0.0762523
	9.33333	0.323748	0.177551	0.190264	0.0988886	0.195444	0.226194	0.23018	0.109543	0.0996851	0.0619333	0.139667	0.0801008
	9.5	0.32685	0.205548	0.174673	0.0966883	0.21733	0.261004	0.295354	0.106097	0.128784	0.0672684	0.139368	0.090154
	9.66667	0.38399	0.209986	0.206532	0.104669	0.272211	0.266845	0.324441	0.115135	0.132073	0.073144	0.145996	0.0916275
	9.83333	0.387278	0.200309	0.192382	0.121392	0.292083	0.303762	0.323048	0.144159	0.139751	0.0676281	0.169504	0.109952
	10	0.365197	0.212072	0.209621	0.124833	0.297735	0.314371	0.280136	0.153315	0.168124	0.0822702	0.182534	0.111215
	10.1667	0.367316	0.205667	0.239128	0.13884	0.295595	0.314495	0.246971	0.191789	0.17562	0.0953527	0.197458	0.126827
	10.3333	0.414885	0.201307	0.24652	0.156536	0.333464	0.328887	0.228918	0.214306	0.186924	0.101558	0.19735	0.152665
	10.5	0.351067	0.19446	0.266601	0.159263	0.350896	0.354065	0.266858	0.228565	0.181609	0.133065	0.188586	0.154936
	10.6667	0.346778	0.209988	0.25589	0.161504	0.354471	0.412441	0.286606	0.26757	0.230498	0.15163	0.218125	0.152371
	10.8333	0.368579	0.179699	0.265501	0.171057	0.340925	0.381777	0.256999	0.227593	0.270537	0.12357	0.227627	0.170482
	11	0.360402	0.202648	0.27456	0.163705	0.360935	0.414853	0.26515	0.25621	0.245918	0.174762	0.236857	0.183821
	11.1667	0.397079	0.182494	0.260869	0.186447	0.349513	0.429705	0.213296	0.248993	0.291636	0.20719	0.223147	0.183647
	11.3333	0.320158	0.17327	0.290519	0.203473	0.353476	0.43904	0.259177	0.257206	0.266681	0.195013	0.279852	0.188221
	11.5	0.306988	0.180658	0.274524	0.204891	0.366634	0.469957	0.199778	0.269743	0.324259	0.225496	0.230855	0.20607
	11.6667	0.270584	0.166785	0.279924	0.206149	0.3746	0.450068	0.323084	0.263756	0.324673	0.249441	0.240354	0.226862
	11.8333	0.298531	0.148723	0.275629	0.321189	0.302394	0.45102	0.227229	0.27884	0.316727	0.249525	0.20058	0.233062
	12	0.299154	0.162439	0.290189	0.222897	0.323667	0.429122	0.219582	0.295273	0.27838	0.266122	0.225278	0.248628
	12.1667	0.275115	0.164581	0.273789	0.216814	0.344212	0.41476	0.242636	0.290914	0.328001	0.337408	0.214037	0.229386
	12.3333	0.245161	0.164727	0.294181	0.231827	0.332733	0.412281	0.215793	0.26799	0.27683	0.359795	0.169788	0.250862
	12.5	0.250668	0.167259	0.281988	0.209485	0.323376	0.38405	0.252255	0.27552	0.286711	0.341413	0.170761	0.231404
	12.6667	0.252937	0.14993	0.293307	0.20534	0.330051	0.350867	0.251473	0.277523	0.238253	0.386194	0.191942	0.240178
	12.8333	0.248375	0.155068	0.288355	0.220228	0.305744	0.343592	0.266635	0.302888	0.214285	0.337577	0.195742	0.242067
	13	0.231973	0.147865	0.275583	0.188818	0.291961	0.34162	0.303622	0.274458	0.204254	0.347286	0.174124	0.222028
	13.1667	0.244895	0.136965	0.277644	0.191397	0.293762	0.353038	0.267589	0.275213	0.206972	0.348773	0.177872	0.22318
	13.3333	0.227843	0.1431	0.268209	0.203749	0.282098	0.309792	0.291001	0.235785	0.227154	0.320225	0.179224	0.237932
	13.5	0.209287	0.149894	0.268495	0.198504	0.245202	0.295564	0.293867	0.283234	0.161679	0.326557	0.193543	0.239954
	13.6667	0.237984	0.134764	0.249785	0.192366	0.235881	0.259573	0.297045	0.277095	0.162272	0.320346	0.203614	0.21083
	13.8333	0.221334	0.143587	0.253038	0.171207	0.225918	0.248179	0.278222	0.230077	0.143005	0.298059	0.210969	0.204233
	14	0.18286	0.132086	0.222957	0.186511	0.232373	0.235752	0.27057	0.223946	0.146193	0.262039	0.216805	0.206115
	14.1667	0.187935	0.128565	0.223455	0.199824	0.219462	0.209589	0.31997	0.213004	0.136447	0.26301	0.255086	0.19093
	14.3333	0.179908	0.120566	0.224176	0.164717	0.210892	0.219524	0.307257	0.231937	0.122339	0.248691	0.238619	0.211882
	14.5	0.186389	0.10947	0.178507	0.185807	0.196284	0.228191	0.257765	0.173399	0.131808	0.243064	0.234112	0.205366
	14.6667	0.190102	0.118286	0.180596	0.181287	0.20808	0.215169	0.262547	0.162504	0.127316	0.24878	0.203069	0.19317
	14.8333	0.181474	0.0944848	0.17405	0.15776	0.181577	0.192503	0.258817	0.146748	0.131817	0.282217	0.218255	0.182515
	15	0.169984	0.112387	0.16658	0.169346	0.194332	0.18368	0.292294	0.148248	0.108934	0.261553	0.205514	0.180828
	15.1667	0.139827	0.104431	0.144832	0.174001	0.176232	0.171162	0.238908	0.173534	0.128121	0.2938	0.206467	0.202888
	15.3333	0.144822	0.119823	0.142592	0.172029	0.176543	0.169149	0.25493	0.133918	0.130295	0.313945	0.208487	0.191668
	15.5	0.124677	0.108394	0.140564	0.164436	0.178221	0.164044	0.236517	0.121203	0.131135	0.310315	0.223111	0.181466
	15.6667	0.143515	0.113146	0.132718	0.165234	0.154682	0.167978	0.240661	0.108763	0.113509	0.328945	0.208856	0.181931
	15.8333	0.104885	0.112243	0.142291	0.17694	0.144346	0.163624	0.234357	0.107913	0.120026	0.339036	0.214281	0.185663
	16	0.103577	0.098178	0.130396	0.161396	0.157696	0.142221	0.240008	0.121937	0.132625	0.308124	0.186359	0.187644
	16.1667	0.104252	0.106668	0.11374	0.167128	0.133389	0.149205	0.216828	0.126943	0.14898	0.335978	0.203517	0.182945
	16.3333	0.0901429	0.100577	0.106683	0.168645	0.123338	0.131575	0.207052	0.121917	0.109707	0.357941	0.210742	0.170013
	16.5	0.0859549	0.0940786	0.111293	0.179377	0.12546	0.134663	0.187549	0.124987	0.121993	0.339499	0.222501	0.188662
	16.6667	0.0771981	0.0757742	0.101289	0.144576	0.116152	0.137179	0.167628	0.108241	0.137706	0.354246	0.18898	0.16582
	16.8333	0.0949329	0.0738872	0.109052	0.14514	0.111943	0.112817	0.170031	0.110636	0.111808	0.350762	0.219452	0.146984
	17	0.089316	0.0721257	0.106239	0.153357	0.108116	0.109433	0.139961	0.118251	0.119734	0.365683	0.198429	0.151193
	17.1667	0.0959649	0.0816544	0.10161	0.145396	0.106452	0.115021	0.133468	0.126871	0.128028	0.345524	0.189408	0.154456
	17.3333	0.0791899	0.0675596	0.0949324	0.150069	0.106169	0.104987	0.155566	0.125073	0.115271	0.334735	0.211901	0.143507
	17.5	0.0480666	0.0653951	0.099095	0.13296	0.0957727	0.103532	0.137514	0.128499	0.137191	0.325335	0.199624	0.146065
	17.6667	0.0815808	0.0683	0.0955698	0.13439	0.08733	0.102659	0.131291	0.110658	0.146584	0.320364	0.191461	0.146694
	17.8333	0.0782096	0.0601451	0.0813801	0.134033	0.0987294	0.0968814	0.144305	0.116025	0.116073	0.380709	0.186718	0.147603
	18	0.0759772	0.060572	0.0843957	0.132598	0.0976339	0.0910861	0.129205	0.143395	0.135349	0.335685	0.18853	0.124759
	18.1667	0.060541	0.0523972	0.0751574	0.111753	0.0945447	0.0923481	0.106686	0.115998	0.15949	0.36059	0.195482	0.136878
	18.3333	0.046797	0.0503382	0.0797586	0.108101	0.0854696	0.0969568	0.127975	0.112843	0.157345	0.366178	0.180445	0.130101
	18.5	0.0545742	0.0455359	0.0786852	0.105877	0.0885337	0.108272	0.116462	0.104407	0.125662	0.352172	0.177461	0.149797
	18.6667	0.0477066	0.0424238	0.0778368	0.098779	0.0676566	0.0825728	0.12029	0.105835	0.129258	0.352492	0.178882	0.126834
	18.8333	0.0592305	0.0366959	0.0851861	0.0893137	0.0649064	0.0897415	0.127827	0.108917	0.174518	0.258193	0.161301	0.125876
	19	0.0632933	0.0329208	0.057903	0.0790998	0.0699446	0.103838	0.130767	0.106393	0.154823	0.271571	0.149916	0.132757
	19.1667	0.0564243	0.0322783	0.0679727	0.0889221	0.0689937	0.0881369	0.131555	0.0909602	0.157826	0.244645	0.17069	0.127324
	19.3333	0.0443584	0.0372562	0.0657365	0.0814036	0.0638382	0.0915771	0.119669	0.0890566	0.182289	0.296662	0.16171	0.124678
	19.5	0.0432254	0.0439394	0.0586993	0.0724177	0.0618765	0.0760212	0.0981409	0.0951005	0.1698	0.268165	0.149527	0.113869
	19.6667	0.0452622	0.0374173	0.0687893	0.075369	0.066323	0.0774659	0.113732	0.103815	0.155163	0.265439	0.147518	0.125961
	19.8333	0.0366299	0.0350755	0.0642628	0.0582012	0.0637604	0.0783191	0.0846982	0.0863254	0.166876	0.19576	0.134322	0.127248
	20	0.0386631	0.0327311	0.0569812	0.062952	0.0549733	0.0690542	0.0888066	0.0887261	0.184567	0.130972	0.146629	0.116686
	20.1667	0.0404099	0.0271102	0.0533502	0.0604502	0.0622303	0.0776404	0.0904395	0.0997808	0.161185	0.112229	0.13414	0.119365
	20.3333	0.0392712	0.0255456	0.0522332	0.0726567	0.0552386	0.0691556	0.088655	0.0908912	0.190798	0.110777	0.136752	0.120922
	20.5	0.0369756	0.0281728	0.0511144	0.0652568	0.0540633	0.0630388	0.098074	0.0976387	0.165255	0.118799	0.13975	0.109316
	20.6667	0.0442138	0.0280497	0.045866	0.06439	0.0500708	0.0720329	0.105338	0.0697148	0.18692	0.120206	0.120435	0.109577
	20.8333	0.0424987	0.0196665	0.0357919	0.0524188	0.0488887	0.0629249	0.0832988	0.0724338	0.177784	0.0965969	0.145373	0.101325
	21	0.0373106	0.0263583	0.039477	0.0506253	0.0456921	0.0781079	0.0871151	0.0671417	0.193236	0.112858	0.131854	0.0981602
	21.1667	0.0448473	0.0245289	0.0408702	0.0643157	0.0400743	0.0564332	0.116567	0.059833	0.192199	0.0917216	0.131086	0.0861701
	21.3333	0.0347361	0.0268965	0.0434136	0.0634455	0.0334423	0.0576622	0.0819739	0.0678959	0.180202	0.0892644	0.133333	0.0893754
	21.5	0.0385125	0.0221792	0.0530842	0.0467022	0.0390962	0.0630857	0.0782835	0.0716236	0.181944	0.0677235	0.108961	0.0824756
	21.6667	0.0286783	0.0234968	0.0349484	0.0474541	0.0389099	0.0689187	0.0789716	0.0532538	0.177665	0.0741328	0.111916	0.082116
	21.8333	0.0440439	0.022058	0.0338106	0.0476592	0.0369082	0.0439785	0.0696252	0.0633355	0.164837	0.056994	0.110716	0.0677728
	22	0.0342071	0.0219316	0.0289903	0.0471339	0.0355095	0.040598	0.071243	0.0653875	0.155146	0.0713628	0.118607	0.0875219
	22.1667	0.0292889	0.0215423	0.0313002	0.0409417	0.029669	0.0574204	0.0700375	0.0801941	0.160733	0.0647187	0.0948468	0.07831
	22.3333	0.0278472	0.0219411	0.0338424	0.0396785	0.0246306	0.0444413	0.0647436	0.0567518	0.126723	0.0551901	0.109747	0.0750821
	22.5	0.042943	0.0194491	0.0363872	0.0406089	0.0304929	0.0472649	0.0632131	0.054432	0.159766	0.0552206	0.0950411	0.0625438
	22.6667	0.034253	0.0153783	0.0306409	0.0298286	0.0325222	0.0424784	0.0632531	0.0628662	0.154652	0.0625966	0.0993173	0.074183
	22.8333	0.0357167	0.0185357	0.0361811	0.0366104	0.0323307	0.046706	0.0598293	0.0491136	0.168158	0.0715838	0.0990352	0.0679322
	23	0.0217862	0.0222206	0.0239758	0.0351588	0.0282985	0.0425163	0.0482072	0.0565421	0.170237	0.0575639	0.0827382	0.0625286
	23.1667	0.0316696	0.0147294	0.0308993	0.0294925	0.0226452	0.0361141	0.0567417	0.0559005	0.118362	0.0524773	0.0826159	0.0628547
	23.3333	0.0162758	0.018809	0.0302168	0.0300509	0.0244705	0.0325145	0.0428958	0.0370632	0.149118	0.0697931	0.0769555	0.0577249
	23.5	0.0206387	0.0180232	0.0186893	0.0291435	0.0204308	0.0341312	0.0413365	0.0471889	0.143208	0.0403673	0.0756771	0.0574709
	23.6667	0.0290746	0.0211844	0.0270008	0.0278686	0.0265048	0.0230966	0.0568218	0.039455	0.125713	0.0400631	0.0906518	0.0543412
	23.8333	0.0264656	0.0148717	0.0230838	0.0229246	0.0254999	0.0317401	0.0470625	0.0317114	0.132743	0.0400791	0.0840343	0.0486172
	24	0.0206544	0.0138209	0.0187022	0.0232968	0.0194334	0.0221046	0.0398166	0.0381333	0.121692	0.0407367	0.0668625	0.0460505
	24.1667	0.0282238	0.0147443	0.0260956	0.0277058	0.0174125	0.0351741	0.0385679	0.0675183	0.12184	0.0436414	0.0720834	0.0442001
	24.3333	0.0296871	0.0155365	0.0226375	0.0277134	0.0202506	0.0241279	0.0407966	0.0466191	0.119084	0.030177	0.0721354	0.04566
	24.5	0.0227086	0.0152755	0.0217184	0.0247838	0.0168114	0.0231281	0.0325873	0.0412332	0.102142	0.0369299	0.0693077	0.044528
	24.6667	0.0168897	0.0144876	0.0249585	0.0249736	0.0188401	0.0215242	0.0477892	0.0311067	0.0978801	0.0398348	0.0574442	0.0358978
	24.8333	0.0195138	0.0205491	0.0258894	0.0200206	0.024517	0.0191144	0.031347	0.0395719	0.0775795	0.0379224	0.0603607	0.0451407
	25	0.0262177	0.0200263	0.0219654	0.0268219	0.0143895	0.019923	0.0307233	0.0358657	0.107165	0.0305423	0.0565502	0.0359269
	25.1667	0.0201055	0.0177901	0.021739	0.0237052	0.0220941	0.0209334	0.0377031	0.0331708	0.0817369	0.0437371	0.0477292	0.0421463
	25.3333	0.020401	0.00988512	0.0252134	0.0198509	0.0135838	0.0183205	0.039936	0.0260714	0.0854557	0.0315302	0.0435159	0.0355218
	25.5	0.0166157	0.0147632	0.0175845	0.0216933	0.0158161	0.0126858	0.0190247	0.0281102	0.0804117	0.0292873	0.0379485	0.03669
	25.6667	0.0221579	0.0131834	0.0199017	0.0174687	0.0158186	0.0169165	0.0440823	0.0365875	0.0910847	0.0424951	0.0423952	0.0326574
	25.8333	0.0221628	0.0143718	0.0159708	0.0224374	0.018458	0.0189336	0.0295069	0.0305007	0.0644398	0.02802	0.0379791	0.0387391
	26	0.0163341	0.0164838	0.0159734	0.0198671	0.0154183	0.0173255	0.0209466	0.022713	0.0626495	0.0299609	0.0403078	0.0264627
	26.1667	0.0215879	0.00976002	0.0157444	0.0174791	0.0174497	0.0195449	0.0244428	0.0274653	0.0648884	0.0302921	0.0387806	0.0282054
	26.3333	0.0242187	0.0131905	0.0182942	0.0195065	0.0123793	0.0124951	0.0263539	0.0200111	0.0685989	0.0186965	0.0407257	0.0244516
	26.5	0.0204303	0.0121369	0.0143601	0.0202465	0.0133956	0.0183419	0.028584	0.0240859	0.04038	0.0238587	0.0324394	0.0360351
	26.6667	0.0213103	0.0167562	0.020385	0.0138072	0.0142094	0.0153213	0.0149315	0.0247704	0.0650014	0.0241868	0.0283937	0.0221501
	26.8333	0.0154751	0.0158353	0.0173771	0.0281706	0.0129933	0.0120976	0.0251014	0.0200248	0.0437299	0.0222573	0.0312999	0.0267887
	27	0.0122652	0.0110864	0.0194657	0.0204433	0.0111676	0.0197618	0.0286037	0.0403972	0.0522047	0.0303283	0.0175875	0.0196986
	27.1667	0.0195683	0.0154435	0.0132114	0.0184211	0.014621	0.0116981	0.0171671	0.0230934	0.045611	0.0290465	0.0274491	0.0220204
	27.3333	0.0163588	0.0139937	0.0148359	0.0134499	0.00934255	0.015532	0.0219395	0.0180035	0.0577758	0.0261494	0.0257164	0.0205762
	27.5	0.0248344	0.0137316	0.0180839	0.0176899	0.0140151	0.0159379	0.0152656	0.0163079	0.0419761	0.0345521	0.0259165	0.0162325
	27.6667	0.0166578	0.0130733	0.0104349	0.0230378	0.00914159	0.0102907	0.015268	0.0210679	0.0449407	0.0239041	0.0230213	0.0204388
	27.8333	0.0207526	0.016905	0.0143785	0.0140102	0.00975191	0.00988814	0.0168609	0.0186932	0.0427497	0.0187401	0.0311537	0.0221829
	28	0.016664	0.015719	0.0199472	0.0197277	0.0113783	0.0111	0.0187729	0.0186967	0.0372376	0.0297313	0.0232274	0.0188524
	28.1667	0.019006	0.01625	0.0113675	0.0167811	0.0121925	0.0137252	0.0232318	0.0197202	0.027662	0.0142236	0.0166501	0.0171154
	28.3333	0.0228116	0.0153277	0.0129929	0.0145706	0.0119907	0.0100934	0.0162342	0.024145	0.0320968	0.017782	0.0199448	0.014362
	28.5	0.0143336	0.0142728	0.0204201	0.0202912	0.0107726	0.00908502	0.0162369	0.0163273	0.0417023	0.0310431	0.0278895	0.0165404
	28.6667	0.016091	0.0116313	0.014854	0.0112547	0.0164656	0.00827821	0.0178316	0.0146289	0.0380277	0.0239365	0.0162734	0.0161078
	28.8333	0.0187271	0.0145408	0.0160169	0.015869	0.00609937	0.015952	0.0289815	0.0217765	0.031394	0.0284719	0.0186012	0.0158201
	29	0.01756	0.0128242	0.01393	0.0127341	0.0144361	0.0123193	0.01561	0.0197392	0.0321428	0.0194182	0.0158915	0.0149516
	29.1667	0.0120014	0.0113714	0.0155573	0.0127358	0.0156583	0.010503	0.0200731	0.0129352	0.0299357	0.0132717	0.0137619	0.0200353
	29.3333	0.0193217	0.0162656	0.0141663	0.0136604	0.0109828	0.0143422	0.0200771	0.0190648	0.0269872	0.0223382	0.0129884	0.0149569
	29.5	0.0114196	0.0205006	0.0137038	0.00996974	0.0073227	0.0115158	0.0270936	0.0173659	0.03476	0.019105	0.0170616	0.0174281
	29.6667	0.0213775	0.00846652	0.00975657	0.0145868	0.0136294	0.00889042	0.0178548	0.0136227	0.0332924	0.0207281	0.0168706	0.0142354
	29.8333	0.0137666	0.0132301	0.00859592	0.0108955	0.0120036	0.0096995	0.0156257	0.0200962	0.0148015	0.0165211	0.0139642	0.0156902
	30	0.016112	0.0120409	0.0118494	0.00978859	0.0118016	0.0163695	0.0143524	0.0143086	0.0173944	0.0184678	0.0104746	0.0136585

## Sheet: Fig. 3D
Fig. 3D	[Ca2+]cyt kinetics in seedlings upon CEP4 treatment (1 μM) measure for 30 min
	Time (min)	Col-0AEQ			rlk7.2AEQ			rlk7.3AEQ
	-1.83333	0.071519	0.094195	0.03698	0.036171	0.024669	0.025197	0.056557	0.029824	0.028819
	-1.66667	0.011482	0.042856	0.02111	0.012261	0.01277	0.019897	0.033138	0.014364	0.014222
	-1.5	0.036363	0.045131	0.017142	0.040376	0.029441	0.015257	0.037993	0.027996	0.015954
	-1.33333	0.017614	0.023027	0.020909	0.025731	0.01191	0.032952	0.026529	0.037584	0.011727
	-1.16667	0.015702	0.031613	0.016312	0.019154	0.02772	0.017698	0.031384	0.074827	0.023648
	-1	0.022216	0.058729	0.014223	0.018559	0.019496	0.012612	0.014548	0.026928	0.012885
	-0.833333	0.030267	0.038422	0.017781	0.016167	0.022317	0.008409	0.045438	0.04354	0.018272
	-0.666667	0.037941	0.038437	0.008997	0.017367	0.01322	0.014164	0.045714	0.030639	0.015582
	-0.5	0.019936	0.044785	0.020716	0.01168	0.014088	0.013281	0.030149	0.035449	0.023858
	-0.333333	0.013805	0.013125	0.020092	0.013778	0.007804	0.019481	0.018657	0.032137	0.023093
	-0.166667	0.095495	0.035306	0.019259	0.016776	0.022763	0.014835	0.025052	0.024018	0.005775
	0	0.023033	0.056147	0.013819	0.013183	0.010625	0.010851	0.026848	0.032894	0.02387
	0.166667	0.039165	0.060256	0.02806	0.033262	0.013229	0.020376	0.043991	0.042148	0.025031
	0.333333	0.028041	0.033546	0.021156	0.018585	0.022123	0.026361	0.031217	0.035138	0.021378
	0.5	0.027664	0.072103	0.038549	0.014691	0.013667	0.028805	0.044792	0.0148	0.024272
	0.666667	0.02306	0.031312	0.016557	0.026387	0.026253	0.02837	0.020998	0.032195	0.017341
	0.833333	0.038827	0.014526	0.013206	0.022495	0.015192	0.02594	0.02843	0.024432	0.030642
	1	0.051148	0.019976	0.026206	0.027	0.020404	0.048344	0.01614	0.034435	0.016579
	1.16667	0.011158	0.029971	0.032924	0.026407	0.012592	0.018637	0.031261	0.032224	0.031235
	1.33333	0.012314	0.043607	0.020558	0.015909	0.024536	0.015534	0.026144	0.036681	0.02488
	1.5	0.020782	0.028175	0.025807	0.031822	0.011076	0.02619	0.02692	0.028911	0.032217
	1.66667	0.03349	0.027274	0.023296	0.018018	0.024545	0.024865	0.013336	0.021504	0.029526
	1.83333	0.023489	0.020006	0.027709	0.019223	0.013687	0.011769	0.018467	0.044871	0.026639
	2	0.025806	0.025013	0.022258	0.018626	0.017166	0.028871	0.032323	0.025228	0.02375
	2.16667	0.016951	0.025019	0.023943	0.019531	0.013474	0.02377	0.019246	0.031543	0.03206
	2.33333	0.024275	0.03185	0.016596	0.014726	0.012824	0.021331	0.04543	0.022273	0.019513
	2.5	0.030833	0.020937	0.028155	0.027954	0.019565	0.022003	0.013609	0.025248	0.020289
	2.66667	0.035084	0.011381	0.027322	0.01383	0.016742	0.027121	0.014895	0.020055	0.031696
	2.83333	0.026226	0.03096	0.026909	0.007818	0.021312	0.022458	0.02209	0.039375	0.021267
	3	0.025075	0.026871	0.033225	0.035185	0.032192	0.028468	0.013873	0.039019	0.021464
	3.16667	0.021995	0.036901	0.022718	0.024367	0.011967	0.038265	0.016702	0.019331	0.042551
	3.33333	0.028947	0.022331	0.023144	0.020161	0.009792	0.013353	0.022358	0.03049	0.019156
	3.5	0.07065	0.017777	0.027148	0.018058	0.018934	0.024262	0.02262	0.020085	0.045287
	3.66667	0.058337	0.025075	0.032629	0.021673	0.017196	0.018479	0.013112	0.026413	0.025945
	3.83333	0.044841	0.030098	0.030744	0.024388	0.016981	0.032957	0.023143	0.024932	0.032731
	4	0.051436	0.044248	0.026119	0.03644	0.011976	0.034527	0.051697	0.032754	0.036616
	4.16667	0.044498	0.057959	0.027601	0.070497	0.013284	0.029414	0.039115	0.029414	0.038761
	4.33333	0.061937	0.053883	0.032245	0.078988	0.018513	0.029646	0.026516	0.019739	0.041297
	4.5	0.044158	0.047972	0.03605	0.05974	0.032894	0.035451	0.034248	0.037251	0.032586
	4.66667	0.041465	0.032911	0.043023	0.040153	0.018522	0.022081	0.026274	0.024968	0.04385
	4.83333	0.044583	0.045267	0.032703	0.030202	0.028116	0.038595	0.022674	0.036529	0.02834
	5	0.03801	0.044373	0.040945	0.018429	0.028342	0.027674	0.028091	0.041017	0.034173
	5.16667	0.035696	0.043935	0.049196	0.02236	0.02835	0.029021	0.052331	0.029843	0.034185
	5.33333	0.046577	0.04487	0.047953	0.046242	0.019196	0.043321	0.021924	0.031344	0.041968
	5.5	0.054753	0.060923	0.037831	0.036587	0.021163	0.029266	0.020896	0.025008	0.021382
	5.66667	0.040019	0.076543	0.033406	0.054145	0.031643	0.038213	0.016256	0.040322	0.049772
	5.83333	0.055971	0.047704	0.032359	0.013922	0.017027	0.040687	0.023227	0.028013	0.032485
	6	0.033057	0.073885	0.049084	0.029361	0.028601	0.040256	0.027362	0.020175	0.0323
	6.16667	0.043961	0.064295	0.045721	0.030278	0.027736	0.044076	0.053191	0.040358	0.03815
	6.33333	0.053711	0.053767	0.036001	0.026653	0.025341	0.030889	0.030226	0.035514	0.03135
	6.5	0.045562	0.063452	0.041522	0.025751	0.02644	0.058886	0.02791	0.05086	0.03136
	6.66667	0.060777	0.056131	0.043022	0.037576	0.025791	0.029797	0.043944	0.037042	0.032733
	6.83333	0.06783	0.061226	0.053006	0.03274	0.017709	0.0437	0.026637	0.04267	0.047752
	7	0.053443	0.03639	0.029063	0.036389	0.02777	0.029146	0.024833	0.022093	0.047189
	7.16667	0.042153	0.100914	0.051564	0.030032	0.035433	0.020184	0.033636	0.03221	0.034726
	7.33333	0.107379	0.041975	0.034818	0.043089	0.034352	0.030955	0.03753	0.050954	0.040007
	7.5	0.06606	0.064142	0.04014	0.033393	0.039835	0.038369	0.041169	0.056228	0.023428
	7.66667	0.060236	0.054025	0.055454	0.033708	0.036348	0.047587	0.019168	0.05926	0.042571
	7.83333	0.069275	0.043428	0.044643	0.03615	0.035485	0.0265	0.034458	0.044284	0.025397
	8	0.060706	0.07349	0.03573	0.048622	0.046454	0.037738	0.03136	0.031913	0.048658
	8.16667	0.102675	0.047642	0.032126	0.028884	0.046256	0.049213	0.030851	0.03305	0.030304
	8.33333	0.104742	0.064324	0.043416	0.022809	0.026538	0.032825	0.041753	0.042078	0.052803
	8.5	0.123309	0.057419	0.048758	0.031028	0.038172	0.040032	0.041251	0.040592	0.028568
	8.66667	0.145087	0.080155	0.053894	0.045643	0.040821	0.031499	0.032963	0.027072	0.023879
	8.83333	0.175224	0.082538	0.043267	0.034096	0.041057	0.048163	0.038945	0.050775	0.035631
	9	0.19841	0.081214	0.056719	0.029844	0.032947	0.051564	0.032207	0.051177	0.020955
	9.16667	0.205918	0.109147	0.058671	0.029853	0.047899	0.045057	0.038973	0.030872	0.03761
	9.33333	0.188521	0.098573	0.054863	0.041441	0.039348	0.036738	0.034569	0.021467	0.031353
	9.5	0.1984	0.065159	0.061941	0.038715	0.045961	0.041938	0.043162	0.046333	0.040184
	9.66667	0.236168	0.106652	0.058774	0.03629	0.057203	0.038346	0.030174	0.044093	0.039416
	9.83333	0.271399	0.128678	0.060947	0.039354	0.042486	0.033171	0.034867	0.01772	0.0308
	10	0.292918	0.134912	0.05863	0.063174	0.048891	0.034762	0.034098	0.040726	0.03179
	10.1667	0.249291	0.131355	0.076864	0.04428	0.035695	0.045613	0.036453	0.04527	0.037689
	10.3333	0.212949	0.128719	0.079923	0.031468	0.045626	0.035242	0.035164	0.061142	0.032205
	10.5	0.27219	0.138727	0.095212	0.048287	0.031975	0.055141	0.048987	0.038521	0.030055
	10.6667	0.253957	0.160509	0.078346	0.056566	0.053382	0.034595	0.037019	0.032113	0.046569
	10.8333	0.286581	0.17863	0.097311	0.042525	0.052307	0.045464	0.041987	0.048374	0.045805
	11	0.238286	0.145985	0.092675	0.03887	0.069117	0.044354	0.054006	0.033651	0.046219
	11.1667	0.201012	0.262215	0.105674	0.024495	0.050382	0.031922	0.033413	0.045009	0.04506
	11.3333	0.207533	0.260067	0.115697	0.044714	0.059251	0.034876	0.043608	0.026488	0.041931
	11.5	0.188353	0.204803	0.098791	0.023899	0.064595	0.043723	0.043105	0.038607	0.045296
	11.6667	0.184615	0.201423	0.092411	0.021146	0.063973	0.027877	0.054623	0.048467	0.050242
	11.8333	0.195209	0.212778	0.104383	0.03004	0.059584	0.032419	0.036871	0.04546	0.044551
	12	0.179977	0.270475	0.100598	0.030969	0.067155	0.049212	0.040809	0.043964	0.038457
	12.1667	0.169598	0.278384	0.096368	0.031285	0.071636	0.04311	0.052602	0.031471	0.051296
	12.3333	0.211121	0.233593	0.148918	0.018716	0.065251	0.050619	0.068864	0.03717	0.03711
	12.5	0.138428	0.260583	0.108327	0.037439	0.069291	0.0377	0.05057	0.040978	0.054501
	12.6667	0.140689	0.255962	0.114965	0.034076	0.063338	0.052254	0.040634	0.030746	0.051764
	12.8333	0.149589	0.277882	0.142294	0.031938	0.07472	0.048417	0.057697	0.056196	0.050407
	13	0.171808	0.258303	0.164503	0.038399	0.074998	0.042528	0.055369	0.04521	0.047862
	13.1667	0.13178	0.223989	0.152116	0.026121	0.090422	0.021614	0.048573	0.026606	0.036012
	13.3333	0.13237	0.300458	0.192784	0.034428	0.074677	0.028901	0.041504	0.052846	0.036223
	13.5	0.125876	0.240798	0.148262	0.048892	0.072502	0.035283	0.064121	0.037278	0.052276
	13.6667	0.136468	0.26537	0.17809	0.031995	0.072108	0.039622	0.061007	0.031965	0.05052
	13.8333	0.1237	0.227785	0.157096	0.041238	0.069702	0.035765	0.04552	0.033878	0.037463
	14	0.134314	0.261271	0.165045	0.034482	0.074669	0.053097	0.029483	0.060163	0.037477
	14.1667	0.099718	0.278729	0.149007	0.030798	0.066895	0.044005	0.039234	0.009525	0.039078
	14.3333	0.11953	0.295338	0.162916	0.039433	0.05082	0.044937	0.044782	0.041915	0.035323
	14.5	0.13101	0.268428	0.129793	0.039449	0.061374	0.042675	0.042693	0.02516	0.043673
	14.6667	0.131182	0.349746	0.14391	0.034223	0.073066	0.027853	0.025574	0.043468	0.047068
	14.8333	0.122513	0.314029	0.153208	0.057675	0.062578	0.032657	0.054326	0.019073	0.028811
	15	0.118027	0.300995	0.152777	0.079927	0.050049	0.042262	0.049606	0.027089	0.03816
	15.1667	0.100863	0.265233	0.128992	0.028105	0.05187	0.02971	0.047519	0.045797	0.039169
	15.3333	0.132227	0.258887	0.116243	0.037072	0.058637	0.034977	0.053616	0.024436	0.044356
	15.5	0.100253	0.242895	0.138449	0.03554	0.065415	0.040249	0.047567	0.022533	0.037013
	15.6667	0.098236	0.201977	0.092651	0.024114	0.045888	0.029741	0.043888	0.029032	0.041008
	15.8333	0.116135	0.247023	0.128714	0.034943	0.058512	0.033183	0.038617	0.042032	0.036444
	16	0.097174	0.240007	0.136488	0.030934	0.040307	0.028845	0.054244	0.027141	0.036258
	16.1667	0.127426	0.210511	0.11382	0.045487	0.051811	0.04534	0.05851	0.024472	0.035474
	16.3333	0.153957	0.210445	0.138849	0.034673	0.05567	0.034135	0.059074	0.011856	0.039474
	16.5	0.127786	0.158678	0.128934	0.049859	0.046906	0.032772	0.046386	0.040164	0.021739
	16.6667	0.086152	0.189691	0.100311	0.044617	0.063398	0.020862	0.051446	0.036736	0.026931
	16.8333	0.110131	0.238849	0.110768	0.026968	0.078564	0.023617	0.03688	0.042109	0.030131
	17	0.073502	0.192566	0.130951	0.033797	0.045413	0.037384	0.032912	0.028723	0.03493
	17.1667	0.095794	0.228017	0.094336	0.040632	0.043625	0.038316	0.04195	0.022985	0.044327
	17.3333	0.078335	0.185106	0.134183	0.03165	0.04862	0.0241	0.038514	0.037167	0.016979
	17.5	0.098103	0.174571	0.120791	0.022038	0.041177	0.025483	0.038529	0.021082	0.047351
	17.6667	0.100343	0.14893	0.119805	0.026078	0.05319	0.02526	0.029772	0.032972	0.042976
	17.8333	0.097439	0.173578	0.093646	0.042854	0.049369	0.025037	0.048128	0.032599	0.027996
	18	0.129329	0.133794	0.071946	0.021747	0.042143	0.02803	0.039904	0.030308	0.031204
	18.1667	0.114869	0.188709	0.111517	0.02082	0.054854	0.029417	0.052429	0.029549	0.034416
	18.3333	0.086143	0.162952	0.09095	0.029216	0.039689	0.034023	0.030888	0.036468	0.034227
	18.5	0.128895	0.149616	0.104688	0.026737	0.04583	0.015408	0.041818	0.029953	0.014216
	18.6667	0.079854	0.160319	0.080421	0.038872	0.046532	0.01932	0.033309	0.017286	0.02343
	18.8333	0.054431	0.099704	0.08459	0.016488	0.033837	0.023694	0.038118	0.040724	0.02664
	19	0.14566	0.163363	0.103602	0.021781	0.041345	0.026231	0.040265	0.033438	0.032658
	19.1667	0.092198	0.108911	0.085434	0.032055	0.041589	0.0435	0.038148	0.034987	0.02365
	19.3333	0.094883	0.127465	0.083221	0.019613	0.039788	0.032006	0.044033	0.020769	0.031875
	19.5	0.062882	0.135539	0.078943	0.035809	0.029113	0.01382	0.037111	0.015003	0.014037
	19.6667	0.077675	0.084496	0.068929	0.015263	0.044365	0.02511	0.042466	0.023855	0.027477
	19.8333	0.058193	0.107296	0.082268	0.028973	0.031183	0.031337	0.04676	0.033096	0.020463
	20	0.098204	0.097358	0.067199	0.014335	0.035519	0.021436	0.044643	0.038112	0.014447
	20.1667	0.063504	0.118108	0.057605	0.009974	0.043276	0.022132	0.035035	0.026188	0.025086
	20.3333	0.084	0.074236	0.067742	0.028053	0.036231	0.01545	0.028626	0.0443	0.018066
	20.5	0.081893	0.115152	0.060664	0.02962	0.034648	0.025369	0.030775	0.027363	0.018672
	20.6667	0.055366	0.106253	0.061161	0.027446	0.034204	0.034603	0.042831	0.020817	0.036347
	20.8333	0.045801	0.112748	0.06649	0.024022	0.039919	0.021231	0.035351	0.029304	0.022499
	21	0.073315	0.110746	0.04167	0.021531	0.021451	0.029083	0.025183	0.020441	0.022102
	21.1667	0.044545	0.124727	0.030172	0.017166	0.02739	0.016162	0.037248	0.025075	0.018289
	21.3333	0.058983	0.09126	0.033867	0.028407	0.019178	0.019859	0.024663	0.029711	0.015076
	21.5	0.034536	0.081729	0.038949	0.023107	0.033796	0.013165	0.035126	0.007334	0.019903
	21.6667	0.038922	0.06843	0.030664	0.019989	0.016675	0.020559	0.02119	0.028178	0.022119
	21.8333	0.042437	0.079712	0.045664	0.021867	0.024674	0.021487	0.027366	0.019692	0.02675
	22	0.033701	0.07335	0.044531	0.032496	0.019653	0.027038	0.024958	0.030509	0.018509
	22.1667	0.04028	0.074476	0.01385	0.031256	0.019428	0.027508	0.024159	0.049447	0.01811
	22.3333	0.045114	0.040751	0.037631	0.019385	0.021718	0.018729	0.012351	0.032466	0.014893
	22.5	0.039876	0.061151	0.033488	0.020639	0.034299	0.028908	0.025242	0.022811	0.021739
	22.6667	0.042522	0.037572	0.0268	0.042851	0.019443	0.024984	0.018264	0.014308	0.018119
	22.8333	0.025436	0.034364	0.028193	0.037237	0.020133	0.014809	0.023372	0.022046	0.027587
	23	0.033339	0.037062	0.01988	0.019095	0.041647	0.011571	0.022303	0.021664	0.009668
	23.1667	0.033789	0.05427	0.034218	0.024421	0.029989	0.021293	0.015051	0.024377	0.019942
	23.3333	0.032045	0.039246	0.029604	0.027246	0.029998	0.019677	0.02258	0.03522	0.016723
	23.5	0.04435	0.037648	0.015732	0.021928	0.029549	0.014587	0.029307	0.039878	0.020554
	23.6667	0.01889	0.038738	0.02499	0.019739	0.019018	0.025705	0.022323	0.01007	0.021969
	23.8333	0.047454	0.0366	0.027774	0.042307	0.022001	0.043085	0.014795	0.04106	0.016733
	24	0.014067	0.050613	0.022225	0.026022	0.01788	0.015063	0.023676	0.018601	0.022784
	24.1667	0.030336	0.0167	0.020841	0.026656	0.016737	0.024104	0.00296	0.027131	0.022991
	24.3333	0.024628	0.039333	0.031499	0.020703	0.030498	0.017851	0.028796	0.022486	0.026829
	24.5	0.034752	0.029646	0.020388	0.020394	0.016286	0.016927	0.008614	0.043432	0.023205
	24.6667	0.024203	0.034507	0.012745	0.05021	0.013535	0.028061	0.018576	0.027157	0.021393
	24.8333	0.016286	0.037216	0.013674	0.035165	0.015143	0.021574	0.016695	0.020955	0.025435
	25	0.015408	0.028057	0.014603	0.036119	0.021571	0.01601	0.016159	0.045801	0.028067
	25.1667	0.020694	0.024827	0.013678	0.033933	0.017444	0.010675	0.014276	0.015921	0.027873
	25.3333	0.012771	0.024833	0.015766	0.03143	0.022957	0.021352	0.015356	0.022138	0.019193
	25.5	0.050651	0.028619	0.016696	0.02358	0.013318	0.017642	0.021016	0.021366	0.017984
	25.6667	0.014542	0.046452	0.01438	0.012264	0.016994	0.024843	0.025063	0.02137	0.017786
	25.8333	0.019392	0.019454	0.015078	0.023588	0.012633	0.033674	0.022374	0.014768	0.023247
	26	0.022482	0.036213	0.017168	0.041211	0.017688	0.026484	0.012403	0.013604	0.011525
	26.1667	0.016314	0.022168	0.019723	0.024233	0.014475	0.009527	0.008359	0.017493	0.019413
	26.3333	0.022931	0.057325	0.012068	0.032738	0.018154	0.021381	0.015372	0.041214	0.020023
	26.5	0.019849	0.014069	0.006963	0.030545	0.011262	0.019061	0.017532	0.029951	0.013756
	26.6667	0.015882	0.052496	0.02182	0.01512	0.014022	0.018367	0.025088	0.04241	0.012746
	26.8333	0.022504	0.037362	0.02345	0.023313	0.014943	0.015812	0.018619	0.024523	0.020235
	27	0.018536	0.029251	0.010915	0.023003	0.011956	0.013024	0.02267	0.014406	0.013965
	27.1667	0.019423	0.030885	0.021833	0.013238	0.017707	0.014421	0.024295	0.015187	0.020444
	27.3333	0.018985	0.033062	0.013242	0.018283	0.0161	0.008607	0.013501	0.011684	0.021865
	27.5	0.026054	0.023314	0.017193	0.038465	0.011502	0.014657	0.013502	0.017917	0.013973
	27.6667	0.018552	0.030912	0.024633	0.01987	0.021856	0.018382	0.024308	0.0187	0.014785
	27.8333	0.018114	0.023869	0.016038	0.010095	0.015647	0.024902	0.021882	0.029613	0.019243
	28	0.017233	0.017363	0.020923	0.031234	0.01588	0.017692	0.017834	0.021437	0.013979
	28.1667	0.017678	0.037989	0.022322	0.031244	0.015652	0.020955	0.015134	0.032747	0.014589
	28.3333	0.012819	0.041261	0.012094	0.041988	0.03154	0.017932	0.024867	0.032758	0.017631
	28.5	0.041556	0.047253	0.013491	0.02274	0.017732	0.019332	0.0219	0.017945	0.014189
	28.6667	0.022556	0.046732	0.01675	0.038856	0.019118	0.014444	0.024068	0.033945	0.008514
	28.8333	0.015041	0.044035	0.013728	0.022122	0.014514	0.029824	0.017582	0.014441	0.017841
	29	0.01814	0.034265	0.022107	0.019598	0.016129	0.022375	0.013256	0.02186	0.006692
	29.1667	0.016373	0.024483	0.020017	0.049636	0.015209	0.038931	0.033281	0.021084	0.018454
	29.3333	0.015933	0.014149	0.0149	0.031948	0.015212	0.018424	0.018134	0.026166	0.017646
	29.5	0.018149	0.031568	0.014203	0.024364	0.020055	0.018894	0.007309	0.013672	0.019272
	29.6667	0.016381	0.021778	0.010479	0.034814	0.01245	0.017731	0.025449	0.009377	0.010957
	29.8333	0.006199	0.029951	0.012809	0.025011	0.0196	0.018434	0.014894	0.024616	0.008523
	30	0.02967	0.03105	0.006755	0.017101	0.016375	0.026606	0.019771	0.012506	0.014409

## Sheet: Fig. 3E
Fig. 3E	[Ca2+]cyt kinetics in seedlings upon CEP4 treatment (1 μM) measured for 30 min
	Time (min)	Col-0AEQ				rlk7.2AEQ				cepr1/2AEQ				c1/c2/r7AEQ
	-1.83333	0.071983	0.0309045	0.0109321	0.0389277	0.05555	0.0558877	0.0182875	0.0266532	0.0305548	0.0298348	0.034242	0.0265664	0.0406586	0.0138596	0.0381482	0.0448139
	-1.66667	0.0261225	0.0166907	0.0226054	0.0225312	0.0368241	0.0206137	0.017728	0.0195032	0.0222141	0.0255803	0.0197563	0.0183599	0.0356904	0.0229898	0.0250277	0.0337514
	-1.5	0.0141204	0.0236612	0.0169948	0.0161371	0.0233167	0.0166311	0.015292	0.0223704	0.0204857	0.0192691	0.0170591	0.0245246	0.0255308	0.0194444	0.0378173	0.026204
	-1.33333	0.0254731	0.011906	0.0134504	0.0353404	0.0251162	0.0154945	0.0197982	0.0187953	0.0174952	0.0208526	0.0122278	0.0142592	0.0237417	0.0208011	0.0202479	0.0350318
	-1.16667	0.0176905	0.0108909	0.0252783	0.0225479	0.0262268	0.0209664	0.0160481	0.0109213	0.0335777	0.0255971	0.0288668	0.0177661	0.0307318	0.0167458	0.0332203	0.0234468
	-1	0.0266725	0.0242531	0.0226231	0.019351	0.0219534	0.0225664	0.0186789	0.0136083	0.0164003	0.030029	0.0169268	0.0241758	0.0395245	0.0179329	0.0294995	0.020174
	-0.833333	0.0355288	0.0318127	0.012867	0.0208864	0.0283109	0.0218875	0.0162415	0.0146846	0.0187688	0.0314609	0.0273151	0.0278089	0.0159758	0.0148903	0.0225756	0.0181603
	-0.666667	0.0335596	0.018745	0.0260332	0.0186624	0.0298385	0.0198399	0.0154929	0.0205973	0.0219273	0.0189774	0.0146574	0.0193507	0.0211713	0.0155695	0.0302261	0.0332999
	-0.5	0.0187679	0.0242713	0.0158311	0.0253522	0.0276365	0.0165366	0.0167162	0.0146898	0.016883	0.028946	0.0199256	0.0241931	0.031564	0.0203112	0.0316581	0.0358345
	-0.333333	0.0244558	0.00915845	0.0170175	0.0310713	0.0251562	0.0201893	0.0144647	0.0173795	0.0336139	0.0344921	0.0304638	0.022989	0.0225813	0.00964978	0.0348705	0.0161566
	-0.166667	0.020495	0.0136662	0.0193884	0.0246696	0.0219826	0.0164285	0.0216063	0.0211458	0.0200488	0.0257989	0.0311851	0.0278352	0.0267839	0.0199787	0.0243823	0.0260062
	0	0.0238055	0.0202114	0.0177638	0.0211905	0.0230937	0.0217942	0.0200136	0.0195371	0.0331582	0.0351462	0.0269216	0.0295377	0.0251916	0.0215068	0.033645	0.026518
	0.166667	0.0619091	0.0351952	0.0861699	0.0534057	0.044815	0.0467936	0.0258444	0.0258155	0.0428041	0.0505206	0.0360476	0.0324526	0.0387969	0.0203257	0.0325879	0.0626497
	0.333333	0.0366655	0.0320069	0.020746	0.0500859	0.042621	0.02729	0.0297052	0.01847	0.0491431	0.0419897	0.024373	0.0279813	0.0176054	0.0188051	0.0366956	0.025025
	0.5	0.0397245	0.0205201	0.0186753	0.0302899	0.0401472	0.0416886	0.0471099	0.0217018	0.0526453	0.0310696	0.0282282	0.0436194	0.0258125	0.0210115	0.0363527	0.0498097
	0.666667	0.0413299	0.0262013	0.0380988	0.0497073	0.0461186	0.0433057	0.0473202	0.0231417	0.0506167	0.0497902	0.0325144	0.0393958	0.0326242	0.0193211	0.0352963	0.046799
	0.833333	0.0284923	0.0315953	0.03055	0.0455411	0.0586101	0.0315502	0.0415072	0.0186612	0.0523832	0.0336331	0.0340942	0.0286187	0.0338361	0.0166125	0.0510016	0.0359382
	1	0.0263795	0.0221383	0.0213618	0.0588391	0.0417305	0.0383068	0.0413361	0.0170494	0.0571609	0.0417381	0.0285404	0.0348132	0.0550774	0.0201757	0.0438909	0.0440528
	1.16667	0.0395133	0.0228716	0.0369461	0.0482457	0.0460475	0.0404949	0.052186	0.0346432	0.0575104	0.0368338	0.0222679	0.0321558	0.024047	0.0145837	0.0444456	0.0331808
	1.33333	0.0401922	0.0275396	0.0470532	0.0439318	0.0427385	0.0353616	0.0467469	0.0289093	0.0432765	0.0417709	0.0268416	0.03338	0.0426938	0.0261188	0.0457154	0.0405396
	1.5	0.0445875	0.0338146	0.0332646	0.0760045	0.0408133	0.0323976	0.0492203	0.0246069	0.054238	0.0409939	0.0179944	0.0428621	0.050332	0.0166254	0.0503814	0.0390352
	1.66667	0.039297	0.0494268	0.034167	0.0493075	0.0469405	0.0345839	0.0477352	0.0194029	0.0671203	0.0524556	0.0291391	0.0490756	0.0573793	0.0208701	0.053088	0.0469112
	1.83333	0.0424999	0.0367602	0.0316524	0.0550778	0.0521035	0.0431876	0.0411511	0.0222818	0.0528749	0.0381695	0.0312908	0.0442384	0.0363343	0.0242686	0.0445318	0.0474406
	2	0.0345458	0.0612895	0.0312165	0.0538461	0.0504624	0.0364445	0.044284	0.0312733	0.0583043	0.0493211	0.0248689	0.0351389	0.0632567	0.0256325	0.0466987	0.0355339
	2.16667	0.0418681	0.0325618	0.035241	0.0650991	0.0371357	0.035426	0.0357074	0.0278671	0.0522978	0.047117	0.0297358	0.0446384	0.0369733	0.0183379	0.0460045	0.0411324
	2.33333	0.031115	0.0341791	0.0379309	0.0540506	0.0318623	0.054018	0.041768	0.0258967	0.0605955	0.0530316	0.0316037	0.0462402	0.0528673	0.0135861	0.0564128	0.0375932
	2.5	0.034849	0.0210405	0.0388381	0.0438258	0.0501052	0.0327037	0.0439598	0.0167293	0.0509247	0.0576805	0.0344746	0.0308005	0.0450515	0.0307428	0.0447973	0.0406566
	2.66667	0.0345951	0.0379978	0.0431702	0.0459529	0.0455351	0.0454558	0.0381153	0.0142133	0.0695795	0.0578732	0.0303367	0.0359247	0.038633	0.0215775	0.0534223	0.0457573
	2.83333	0.0387333	0.0343572	0.0309769	0.0541285	0.041655	0.0498404	0.0421982	0.0178141	0.0707432	0.0618948	0.0319204	0.0510436	0.0497189	0.0180135	0.0369493	0.0175483
	3	0.0363515	0.0659592	0.0420105	0.0656927	0.0553309	0.0350435	0.0328452	0.0214167	0.0845055	0.0537924	0.0241985	0.0505821	0.0491395	0.0190365	0.0601096	0.0272174
	3.16667	0.0356987	0.0507826	0.0523116	0.0541934	0.0482496	0.0476989	0.0321932	0.0293418	0.0682999	0.0798537	0.02979	0.0531686	0.0441264	0.0154701	0.0425509	0.0318047
	3.33333	0.0481038	0.0448051	0.0657593	0.0563353	0.0538535	0.0491016	0.0472635	0.0149453	0.0710613	0.0495489	0.0272202	0.04368	0.0290274	0.0275445	0.0366417	0.0567576
	3.5	0.048127	0.0600599	0.0805745	0.0517168	0.0456466	0.0576393	0.044443	0.0216109	0.0775039	0.0686032	0.0339628	0.0518774	0.0354882	0.0243207	0.05085	0.0333608
	3.66667	0.0404141	0.0559919	0.0491304	0.0638688	0.0438519	0.03511	0.0344136	0.0187335	0.0836412	0.0673701	0.0273802	0.058255	0.0502256	0.0134392	0.0582466	0.0369384
	3.83333	0.0381621	0.0426774	0.0542343	0.0499426	0.049879	0.0450257	0.0418227	0.0214394	0.0856319	0.0605299	0.038859	0.0435029	0.0528744	0.018375	0.0417317	0.0560652
	4	0.0353735	0.0514988	0.0491812	0.0543432	0.0676568	0.0481566	0.0303602	0.0221648	0.0868267	0.0501517	0.0364355	0.0503679	0.0454314	0.0142943	0.0334713	0.0356979
	4.16667	0.0401931	0.0340566	0.065657	0.0619991	0.0476996	0.0425319	0.0447949	0.0173032	0.0986067	0.0501768	0.0337223	0.0474578	0.0325235	0.0291033	0.0365427	0.0331599
	4.33333	0.0426138	0.0402358	0.0615097	0.0597765	0.056679	0.0493534	0.0414918	0.0203709	0.0873089	0.0550137	0.0370352	0.0581267	0.043244	0.0241747	0.0509624	0.0500115
	4.5	0.0356826	0.0562646	0.0750252	0.0574084	0.0387876	0.0572228	0.0495829	0.0346195	0.0658602	0.0730175	0.0259917	0.0373451	0.0543817	0.0240102	0.0324308	0.0339533
	4.66667	0.0486633	0.0429204	0.0614439	0.0625348	0.0392229	0.0401713	0.0404843	0.0263343	0.0810132	0.0647199	0.0389259	0.0420137	0.045309	0.023505	0.0320809	0.0201746
	4.83333	0.0414642	0.0602908	0.0662803	0.062857	0.0581568	0.0548535	0.0443986	0.0194853	0.082205	0.0634762	0.0296009	0.0567362	0.0362232	0.0117553	0.0409252	0.0370368
	5	0.0491086	0.0962293	0.0742771	0.0687046	0.0573493	0.053266	0.0336704	0.036091	0.0779255	0.0590141	0.034353	0.0648606	0.0613385	0.0276026	0.0357115	0.0454828
	5.16667	0.0547556	0.0525794	0.0617184	0.0491894	0.0498061	0.0490169	0.046146	0.0189546	0.0805643	0.0746559	0.0255939	0.0563145	0.0473994	0.0189181	0.0304919	0.0214735
	5.33333	0.0433998	0.0530491	0.0619068	0.0626871	0.051375	0.0555181	0.0526402	0.0305137	0.0746627	0.0661778	0.0276139	0.0516814	0.051475	0.0207968	0.0425934	0.0337514
	5.5	0.0393984	0.0577953	0.0751761	0.0624426	0.0398852	0.0548546	0.054287	0.0368443	0.0942454	0.0526873	0.0343831	0.055884	0.0411607	0.0126171	0.0308753	0.0319723
	5.66667	0.0422292	0.0657949	0.060788	0.0519734	0.0382152	0.0497899	0.0563176	0.0274627	0.0702661	0.0718988	0.0290702	0.0553008	0.038135	0.0206332	0.0375676	0.0260978
	5.83333	0.0531106	0.0541763	0.0548027	0.0515741	0.0470845	0.0484245	0.050724	0.0227714	0.0688607	0.0638844	0.0289347	0.0486917	0.0373378	0.0318943	0.0233079	0.035318
	6	0.0487106	0.0459345	0.0622141	0.0552967	0.0507627	0.0485639	0.0497958	0.0352495	0.0789371	0.0603738	0.030815	0.0420724	0.0304498	0.0233739	0.0431929	0.0512035
	6.16667	0.0520907	0.0574815	0.0616499	0.0600209	0.0571195	0.0521823	0.058983	0.0247738	0.0663725	0.0518495	0.0357218	0.0422132	0.0310683	0.0283282	0.0376067	0.0317625
	6.33333	0.0625951	0.0518961	0.0642519	0.0623339	0.0558852	0.0467565	0.0449796	0.0331002	0.0724102	0.0534924	0.0216137	0.0546663	0.0513903	0.0257757	0.0217043	0.0217796
	6.5	0.060215	0.0511834	0.0525212	0.0496989	0.0533812	0.0467784	0.0638214	0.0260547	0.0622498	0.0858601	0.0292568	0.0538339	0.0384101	0.0215138	0.0403426	0.0210155
	6.66667	0.0532578	0.0488416	0.0751992	0.0544253	0.0603149	0.04831	0.0467494	0.0235277	0.0593688	0.0749292	0.0369061	0.0415373	0.0522497	0.0134917	0.0305859	0.0328115
	6.83333	0.056112	0.0531597	0.0858339	0.0708484	0.0559801	0.0499599	0.054423	0.0345758	0.0618387	0.0651061	0.0396599	0.0519124	0.0299016	0.0196425	0.0454403	0.0307709
	7	0.0517005	0.0545213	0.0630695	0.0639086	0.0711077	0.0523098	0.0478494	0.0242657	0.0592785	0.074386	0.0238054	0.0470045	0.0435433	0.0174254	0.0309714	0.0351409
	7.16667	0.0708555	0.0395792	0.0827837	0.0578115	0.0676286	0.0546632	0.0475851	0.0193811	0.0482634	0.0674675	0.0290062	0.0493717	0.0232061	0.0273388	0.0217411	0.0369494
	7.33333	0.0641656	0.035146	0.079823	0.0634152	0.0566543	0.0591151	0.0532594	0.0362333	0.0585294	0.0671885	0.0372426	0.0469263	0.0380749	0.0246116	0.0280883	0.0220752
	7.5	0.0542251	0.038867	0.105202	0.058882	0.0630478	0.055657	0.0559713	0.0259162	0.0743433	0.0841233	0.0446211	0.0418829	0.0513291	0.0172666	0.032084	0.0287554
	7.66667	0.0570887	0.0457088	0.0693485	0.0659238	0.0736964	0.057086	0.0466049	0.0306362	0.0630027	0.0510366	0.0309165	0.0375744	0.0313839	0.0205183	0.0308251	0.0246546
	7.83333	0.0610374	0.0607255	0.116167	0.0397807	0.0617185	0.0403327	0.0421175	0.0246615	0.0610877	0.0762687	0.041331	0.038825	0.0301706	0.0236009	0.0373643	0.0246607
	8	0.0545889	0.0580882	0.0895453	0.066423	0.0732298	0.0460632	0.0387759	0.0362759	0.081663	0.0812093	0.0484322	0.0614762	0.0499596	0.0126585	0.029576	0.037514
	8.16667	0.0578634	0.0646626	0.113972	0.0613102	0.0652038	0.0472511	0.0403273	0.018326	0.0680265	0.0628702	0.0344252	0.0399779	0.0352952	0.0241227	0.0337593	0.030845
	8.33333	0.053974	0.0893962	0.133449	0.0619212	0.0557431	0.037702	0.0456266	0.0255885	0.0657874	0.0647026	0.0245979	0.040613	0.0379609	0.0167702	0.0374019	0.031883
	8.5	0.0581989	0.0599982	0.125695	0.072573	0.0536454	0.040869	0.0338272	0.0288625	0.0686077	0.0724094	0.0415373	0.0505391	0.040017	0.029096	0.0377792	0.0226339
	8.66667	0.0606704	0.0630136	0.140669	0.0632963	0.0650338	0.0558382	0.0417215	0.0537469	0.07928	0.0618537	0.0370661	0.05924	0.040033	0.0246532	0.0316157	0.0270124
	8.83333	0.0798138	0.0636495	0.12909	0.0630492	0.0542775	0.0369346	0.0364494	0.028523	0.0723084	0.0534002	0.0338933	0.0605152	0.043727	0.0220906	0.0321709	0.0404009
	9	0.0718762	0.0653308	0.142427	0.0797594	0.0538805	0.0467699	0.0365589	0.0223524	0.0934795	0.0720553	0.0379618	0.0549682	0.0376135	0.0227806	0.0243632	0.0339814
	9.16667	0.0622923	0.0691049	0.168856	0.0868705	0.0867673	0.0410598	0.0429243	0.0316276	0.0832435	0.077176	0.0313086	0.055495	0.0451941	0.0159329	0.0329166	0.0329628
	9.33333	0.0755035	0.0912576	0.196948	0.092848	0.061644	0.0368637	0.050164	0.0252737	0.097581	0.0759265	0.0289985	0.0473274	0.0343712	0.018677	0.03602	0.0383835
	9.5	0.0815401	0.107785	0.221041	0.126938	0.0826226	0.0465941	0.0299594	0.0178234	0.0760069	0.0677963	0.0353885	0.054185	0.0304945	0.016624	0.0167426	0.0304093
	9.66667	0.0806546	0.0873989	0.199625	0.123781	0.0537491	0.0434535	0.0396045	0.0291046	0.095122	0.0632539	0.0390282	0.052971	0.0360313	0.0145698	0.035311	0.0286141
	9.83333	0.102907	0.101855	0.242224	0.140257	0.061053	0.0359731	0.0538873	0.02511	0.10623	0.081495	0.0534125	0.0521282	0.0339963	0.0330869	0.0340489	0.0211444
	10	0.0959278	0.115303	0.213371	0.125266	0.0589493	0.0494661	0.0436925	0.0425885	0.123134	0.0782794	0.0482131	0.0624869	0.0389247	0.0113184	0.0373391	0.0268229
	10.1667	0.109523	0.102827	0.231064	0.165251	0.0705524	0.052188	0.0493082	0.031864	0.0965851	0.0691435	0.04504	0.062775	0.0563603	0.0250406	0.0411794	0.0188327
	10.3333	0.105274	0.116908	0.211676	0.187721	0.0660288	0.0506898	0.0426712	0.0322384	0.102618	0.0445388	0.0393914	0.0509744	0.0393719	0.0168123	0.0422901	0.042317
	10.5	0.0922626	0.140965	0.229907	0.183859	0.0577776	0.0529461	0.0383432	0.0233211	0.112302	0.0711952	0.0494404	0.0505017	0.0359	0.0150993	0.0268072	0.0250396
	10.6667	0.126824	0.124441	0.232312	0.196574	0.0582403	0.060609	0.0532373	0.0306162	0.1407	0.0750304	0.048883	0.0734827	0.0455581	0.016646	0.0394007	0.0271115
	10.8333	0.102602	0.121278	0.213579	0.203381	0.0529766	0.0622912	0.0477554	0.0331777	0.159774	0.0905651	0.0818026	0.0640481	0.035108	0.0195666	0.0220804	0.0449398
	11	0.110524	0.136678	0.247171	0.26739	0.061027	0.0518633	0.0555156	0.0206061	0.12935	0.0936138	0.0748771	0.0618404	0.0363527	0.0108152	0.051654	0.0186041
	11.1667	0.154575	0.135656	0.290287	0.195693	0.0610642	0.0503605	0.0454823	0.0383025	0.148281	0.0699462	0.0903864	0.0645039	0.0328731	0.0286721	0.0303145	0.0248101
	11.3333	0.126629	0.136597	0.246294	0.199896	0.0656913	0.0519163	0.049666	0.0355802	0.169953	0.0993799	0.0974721	0.070925	0.071317	0.0212956	0.030141	0.0271428
	11.5	0.136426	0.130112	0.22791	0.202651	0.0605676	0.0686688	0.0512405	0.0438067	0.158915	0.0821279	0.0810626	0.0921302	0.0378435	0.0285146	0.0275919	0.0310288
	11.6667	0.155911	0.137114	0.232079	0.224445	0.078125	0.0596403	0.0594075	0.0264781	0.165008	0.0856684	0.111679	0.0768042	0.0522603	0.024399	0.0226645	0.0204336
	11.8333	0.155188	0.139279	0.222602	0.207657	0.0656821	0.0571992	0.0691398	0.028129	0.181491	0.0771346	0.103609	0.0707192	0.0417889	0.0154679	0.0261432	0.0217313
	12	0.173406	0.15272	0.225011	0.196537	0.0637118	0.0503877	0.0553113	0.0401956	0.169934	0.0861394	0.105768	0.0913476	0.0364519	0.0242368	0.0349277	0.0380381
	12.1667	0.166089	0.137857	0.274231	0.236547	0.0764165	0.0552537	0.0656336	0.0354595	0.18951	0.0795818	0.111452	0.108512	0.0426457	0.0151302	0.0340252	0.0266627
	12.3333	0.130428	0.149347	0.236708	0.247074	0.0705701	0.0641439	0.0591673	0.0323637	0.151559	0.098395	0.117889	0.0985712	0.0403967	0.0233866	0.0364157	0.0261519
	12.5	0.131432	0.1459	0.233578	0.214731	0.0768172	0.0464544	0.0591051	0.0243264	0.162055	0.0918483	0.122291	0.116162	0.0301036	0.013588	0.0313033	0.0274537
	12.6667	0.148021	0.138149	0.213528	0.212503	0.0699531	0.0506151	0.0616691	0.0345775	0.186758	0.124683	0.123765	0.124487	0.0290814	0.0211589	0.0426664	0.0336789
	12.8333	0.142807	0.13926	0.221725	0.221342	0.0616307	0.0538353	0.0682282	0.0278179	0.153502	0.105197	0.129518	0.118208	0.0328035	0.0175501	0.0404863	0.0215099
	13	0.135756	0.140069	0.201693	0.254102	0.0862206	0.0473532	0.0679826	0.0283749	0.12042	0.0998092	0.122161	0.102686	0.0476735	0.0168649	0.0280403	0.0168488
	13.1667	0.161088	0.151954	0.223477	0.269044	0.0783449	0.0519948	0.0576978	0.039553	0.16002	0.104579	0.14698	0.105953	0.0348946	0.0146301	0.0357477	0.0388883
	13.3333	0.150293	0.150645	0.222841	0.27324	0.0668334	0.0547474	0.0754796	0.0441483	0.16706	0.135912	0.166872	0.118469	0.0301562	0.032191	0.033193	0.0303447
	13.5	0.145614	0.151798	0.223827	0.255834	0.0700628	0.0522875	0.0498698	0.0302394	0.161564	0.128238	0.165965	0.111767	0.0322314	0.0256578	0.0311861	0.0241275
	13.6667	0.17095	0.136424	0.186343	0.233283	0.0931445	0.0469766	0.0632715	0.0262154	0.160464	0.118693	0.229027	0.115571	0.036582	0.0265256	0.0317464	0.0212788
	13.8333	0.150716	0.16647	0.226544	0.248576	0.076702	0.0526955	0.0557884	0.0258555	0.128339	0.126377	0.201881	0.133358	0.0430048	0.017229	0.0282688	0.0321846
	14	0.157561	0.147376	0.210852	0.270228	0.0729881	0.0613917	0.068137	0.0324653	0.128674	0.12167	0.233147	0.13023	0.0386796	0.020506	0.0392937	0.0207709
	14.1667	0.153156	0.115313	0.20129	0.255219	0.0728962	0.0503793	0.0650531	0.0247697	0.129182	0.124002	0.21621	0.119193	0.0324869	0.0117201	0.0271857	0.0223334
	14.3333	0.142939	0.169362	0.240162	0.282073	0.0963456	0.0589639	0.0687173	0.0323004	0.136193	0.148718	0.232102	0.114491	0.0428469	0.0279248	0.0235184	0.0277931
	14.5	0.144558	0.151439	0.217177	0.236007	0.0797108	0.0589987	0.0805192	0.0297407	0.156767	0.162587	0.193018	0.118707	0.0422441	0.0162078	0.0270158	0.0368945
	14.6667	0.150858	0.133431	0.195521	0.256741	0.0711856	0.0565342	0.0587224	0.0297495	0.153924	0.150195	0.244972	0.128177	0.0397759	0.0187972	0.0283099	0.0304102
	14.8333	0.146121	0.136731	0.220558	0.245049	0.0769177	0.0557325	0.0686642	0.0306768	0.124257	0.128618	0.23487	0.118105	0.035854	0.0251826	0.0182044	0.0254796
	15	0.153865	0.122851	0.218724	0.280479	0.0814964	0.0531422	0.0618402	0.0253575	0.135425	0.137245	0.331829	0.145275	0.039806	0.012422	0.0292426	0.0171641
	15.1667	0.146418	0.142251	0.188957	0.238736	0.0836056	0.0718875	0.0666913	0.0237097	0.121996	0.143365	0.282296	0.102123	0.0315257	0.0262274	0.0277794	0.0356346
	15.3333	0.20007	0.146685	0.178825	0.261091	0.0914152	0.0718199	0.0640821	0.0281275	0.116452	0.135765	0.241285	0.110703	0.0605815	0.0258891	0.0239227	0.0268005
	15.5	0.159777	0.137013	0.233689	0.279715	0.0722051	0.0546796	0.0635331	0.0283193	0.11486	0.126093	0.234858	0.130368	0.0411042	0.0215798	0.0263213	0.0216023
	15.6667	0.128427	0.140501	0.179732	0.2295	0.0611408	0.0597266	0.0729225	0.0362369	0.129518	0.133739	0.278643	0.131182	0.0340599	0.0126053	0.0289058	0.0260325
	15.8333	0.117566	0.134246	0.182065	0.214034	0.0680571	0.058567	0.0593851	0.0207932	0.132456	0.118584	0.296885	0.14012	0.0494452	0.0221053	0.0314925	0.0385382
	16	0.129747	0.136003	0.16998	0.226121	0.0828958	0.0471203	0.0609971	0.0185889	0.113907	0.122477	0.245222	0.130377	0.0448968	0.0152007	0.0370291	0.0192765
	16.1667	0.121015	0.111096	0.171446	0.219704	0.0647886	0.0526464	0.0723735	0.0283488	0.114037	0.130313	0.268467	0.114132	0.0411739	0.0198676	0.0248795	0.0234489
	16.3333	0.125617	0.139025	0.171067	0.19004	0.104873	0.0594979	0.064532	0.0294616	0.145099	0.134929	0.277529	0.132249	0.0368221	0.0207356	0.0368677	0.0521209
	16.5	0.129949	0.121183	0.167987	0.22203	0.0908875	0.0579761	0.0693131	0.0289178	0.131736	0.136824	0.220999	0.104436	0.0722146	0.0190115	0.0269234	0.0312889
	16.6667	0.108215	0.143981	0.159316	0.203505	0.0734815	0.0523765	0.0586902	0.0233988	0.0977558	0.164963	0.249738	0.130877	0.0335301	0.017978	0.0319109	0.0268647
	16.8333	0.103284	0.138319	0.191213	0.183274	0.0979494	0.0619974	0.0708848	0.0320658	0.0938397	0.153212	0.23916	0.122606	0.0529162	0.013313	0.0260166	0.0234803
	17	0.103102	0.129298	0.188528	0.156244	0.0790546	0.0587961	0.0612397	0.0234118	0.103356	0.130224	0.203391	0.123667	0.0325169	0.0138335	0.0398656	0.0326192
	17.1667	0.108701	0.127398	0.151175	0.139118	0.0773492	0.0529476	0.0628611	0.0236017	0.12024	0.136422	0.269917	0.116268	0.0369062	0.0197155	0.0354503	0.0341961
	17.3333	0.116055	0.134408	0.135073	0.149206	0.0728383	0.0571801	0.0649808	0.0226851	0.104812	0.120912	0.218618	0.131524	0.0398401	0.0294061	0.0284441	0.0331633
	17.5	0.0973557	0.14639	0.148202	0.124018	0.0768753	0.0537271	0.0564987	0.0226903	0.0830267	0.126758	0.243127	0.113816	0.0559235	0.0195522	0.039168	0.0287336
	17.6667	0.119493	0.147403	0.146204	0.129773	0.0649734	0.047262	0.0766635	0.0370876	0.111145	0.124844	0.196802	0.0953903	0.0455155	0.0294205	0.0314206	0.0564386
	17.8333	0.0949538	0.158016	0.115665	0.102703	0.0845204	0.0478859	0.0622314	0.0289797	0.0954733	0.117382	0.206971	0.118502	0.0384342	0.0316796	0.0282874	0.0339868
	18	0.0906842	0.130554	0.115799	0.112913	0.0770496	0.0441773	0.0611777	0.0291727	0.0964429	0.124453	0.201709	0.102928	0.0459716	0.0287458	0.0373574	0.01543
	18.1667	0.107203	0.134734	0.131517	0.124441	0.0614208	0.0517837	0.0624076	0.0201314	0.0768419	0.11784	0.163309	0.106573	0.0455747	0.0265023	0.0310811	0.0387118
	18.3333	0.109357	0.140216	0.136148	0.0954972	0.0752312	0.0494007	0.0616511	0.0297413	0.0739094	0.0863556	0.195942	0.109574	0.0426673	0.0168065	0.0381232	0.0345401
	18.5	0.0959198	0.148455	0.141142	0.0989678	0.0561695	0.0436388	0.0605947	0.0269784	0.0707942	0.113559	0.155154	0.0877554	0.0380822	0.0168094	0.0435067	0.0413578
	18.6667	0.076897	0.126608	0.095603	0.0906896	0.0607979	0.053909	0.0496799	0.0268008	0.0824755	0.103765	0.191697	0.0995347	0.0445857	0.0220118	0.036117	0.0398037
	18.8333	0.113317	0.14838	0.126675	0.0807757	0.0793822	0.0475427	0.0824758	0.0349429	0.0844837	0.106835	0.148196	0.0991074	0.0309935	0.0168159	0.0313127	0.0301266
	19	0.0646171	0.109997	0.100641	0.0734185	0.0763268	0.044668	0.0599141	0.0172001	0.0949701	0.0868855	0.163593	0.0919596	0.0341453	0.0239277	0.026689	0.0220122
	19.1667	0.0700715	0.134697	0.107125	0.0746028	0.0808434	0.0477074	0.062743	0.0284868	0.0650227	0.106169	0.135378	0.0965278	0.0486161	0.0270552	0.0320724	0.0576636
	19.3333	0.0876875	0.123544	0.089453	0.0765976	0.0646973	0.0499052	0.0589895	0.0364513	0.0684244	0.0795368	0.129953	0.104013	0.0475915	0.0249807	0.0229957	0.0508782
	19.5	0.0791198	0.141206	0.0836564	0.0651741	0.0633997	0.0444898	0.0490371	0.0255437	0.0865179	0.099369	0.114077	0.0893222	0.0478239	0.0230783	0.0293077	0.0293879
	19.6667	0.0936993	0.137509	0.0795747	0.0718515	0.0604616	0.0493476	0.0599526	0.0268463	0.0770304	0.0833568	0.110995	0.104479	0.0434398	0.0215215	0.0226367	0.0322837
	19.8333	0.0752939	0.120953	0.0895063	0.0657493	0.0615412	0.036908	0.0556894	0.0201864	0.0898495	0.0888596	0.105651	0.0925405	0.0350609	0.0210054	0.0298797	0.0238924
	20	0.0784352	0.107102	0.0786698	0.0641721	0.0563605	0.0399479	0.0644236	0.0266737	0.0588893	0.0885878	0.111558	0.0792425	0.0386435	0.0222252	0.0443689	0.0254738
	20.1667	0.0852586	0.119926	0.0535861	0.0698887	0.0619122	0.0346354	0.0538544	0.0176019	0.0539545	0.0753225	0.0833186	0.0743984	0.0319353	0.0397712	0.0310163	0.040716
	20.3333	0.0907749	0.14813	0.0728745	0.0808095	0.05792	0.0471253	0.0487755	0.028724	0.0843494	0.0783663	0.106775	0.0809569	0.0420335	0.0218915	0.0312117	0.0115628
	20.5	0.0892376	0.0983552	0.0737959	0.0479078	0.058103	0.0345425	0.0559138	0.02762	0.078911	0.0784278	0.105759	0.0800928	0.0357435	0.0258933	0.0295489	0.0289103
	20.6667	0.0795897	0.113498	0.0689849	0.0661282	0.0599302	0.0301897	0.0481248	0.0359716	0.0784397	0.0732098	0.0824341	0.0688579	0.0437489	0.0260738	0.0358781	0.0439038
	20.8333	0.0532495	0.126889	0.0707714	0.044223	0.0489	0.0487547	0.0543671	0.0300489	0.0509102	0.0908748	0.0865463	0.0830057	0.0435576	0.0212122	0.0301261	0.0381368
	21	0.0693646	0.117214	0.0619471	0.0527008	0.0638854	0.0348244	0.042052	0.0211519	0.0673211	0.089371	0.097793	0.0790806	0.042524	0.0233036	0.0223223	0.032626
	21.1667	0.0643914	0.10258	0.0654678	0.0385699	0.0425177	0.030831	0.0532147	0.0252392	0.0616635	0.0749835	0.0870302	0.073414	0.0419103	0.0116545	0.030328	0.0234247
	21.3333	0.0619206	0.0926632	0.0510496	0.0512836	0.05961	0.040554	0.0494256	0.0237605	0.0592049	0.0722148	0.0551509	0.0677345	0.0375033	0.0238337	0.0217757	0.031328
	21.5	0.0585579	0.0866645	0.0646726	0.0415366	0.0499045	0.0360761	0.0478419	0.0252515	0.048534	0.0682031	0.0829344	0.0677804	0.0512175	0.0114847	0.0230836	0.0310745
	21.6667	0.0714647	0.099907	0.0579116	0.0477462	0.0743693	0.0425293	0.0486692	0.0308295	0.0635533	0.0703714	0.0813789	0.0710308	0.0563049	0.0248863	0.0262543	0.0305573
	21.8333	0.0636683	0.0719984	0.0455532	0.0466278	0.0475657	0.0384142	0.037727	0.0235937	0.0516252	0.0698901	0.0830708	0.0722838	0.0538046	0.026111	0.0363187	0.0561266
	22	0.0546711	0.0707313	0.045574	0.0538264	0.0594479	0.0592244	0.0529383	0.0330762	0.0546902	0.0725949	0.0876955	0.0684585	0.0517225	0.0289037	0.0383814	0.0316384
	22.1667	0.0561834	0.0716063	0.0684795	0.0391676	0.0383036	0.0412505	0.0457162	0.017473	0.0643766	0.0859368	0.0804445	0.0770686	0.0401321	0.0245578	0.0287039	0.0287473
	22.3333	0.0544351	0.0861873	0.0592614	0.037387	0.0494381	0.0449195	0.0407	0.0204507	0.0531449	0.090267	0.0707308	0.0561053	0.057264	0.0250865	0.0251698	0.0371976
	22.5	0.0463025	0.0718847	0.0446036	0.0491603	0.0460047	0.0350749	0.0333594	0.0178515	0.0628411	0.0626582	0.0585492	0.0724821	0.0604682	0.0250928	0.0331951	0.0374753
	22.6667	0.0497388	0.0755745	0.0328989	0.0379096	0.0478308	0.0365491	0.0273215	0.0362673	0.0404872	0.0682035	0.072291	0.0658309	0.053735	0.0329426	0.0388027	0.0256089
	22.8333	0.0558541	0.0678534	0.0409621	0.0438087	0.0538731	0.0366844	0.0328754	0.0238149	0.0390699	0.0792696	0.066791	0.0653376	0.0522822	0.0172613	0.0244477	0.0298407
	23	0.0508318	0.0521667	0.0427301	0.0346699	0.0459222	0.0335279	0.0394433	0.0160044	0.0645442	0.0624343	0.0444481	0.0652461	0.0607807	0.0244141	0.0522675	0.0401517
	23.1667	0.0513038	0.0732371	0.0378428	0.0399169	0.0607054	0.0240262	0.0406699	0.032014	0.0618948	0.0731525	0.0480646	0.0488994	0.0489508	0.0256411	0.0392211	0.0406964
	23.3333	0.0413617	0.0648342	0.0368056	0.029786	0.0402436	0.0353771	0.0357394	0.0165707	0.0472128	0.0689312	0.0547938	0.0446223	0.0428265	0.027218	0.0323234	0.0441498
	23.5	0.0517979	0.0521001	0.0392737	0.036998	0.0449342	0.0344133	0.0420139	0.030726	0.0411287	0.0773561	0.0556421	0.0609125	0.0545105	0.0153579	0.0239233	0.029358
	23.6667	0.0414002	0.0667362	0.037009	0.0343914	0.0331878	0.0415055	0.0372828	0.0132256	0.0548009	0.0622538	0.0584567	0.0582587	0.0558135	0.0158839	0.0289766	0.0418012
	23.8333	0.0309885	0.0473446	0.0303551	0.0258843	0.0504019	0.0236924	0.0345677	0.0143451	0.0388311	0.0583659	0.0498074	0.0445609	0.0386454	0.0235678	0.036839	0.0457888
	24	0.0537997	0.0430458	0.0391401	0.0263826	0.0428783	0.0234537	0.0307374	0.0212413	0.0420834	0.0416122	0.0514714	0.0592614	0.0382355	0.0209541	0.0336724	0.0394546
	24.1667	0.0405578	0.052043	0.0421404	0.0304874	0.0403289	0.0260251	0.0317583	0.0311232	0.055775	0.0561016	0.052318	0.0637438	0.0325126	0.0241022	0.0366778	0.0286093
	24.3333	0.0344583	0.0560627	0.0444417	0.0350875	0.0382297	0.0288428	0.0290367	0.0199474	0.027543	0.0475522	0.0444689	0.0476024	0.0497413	0.0158973	0.0275185	0.0413363
	24.5	0.0350671	0.040947	0.0244274	0.0285391	0.0403606	0.0271396	0.0320812	0.0102554	0.0268303	0.0558021	0.0515478	0.0388555	0.0457252	0.021491	0.0307093	0.0440043
	24.6667	0.0297055	0.0494563	0.0304099	0.027891	0.0405281	0.0358291	0.0338125	0.0180886	0.0298995	0.0442013	0.0468112	0.0525024	0.0404268	0.0274375	0.0451416	0.0522449
	24.8333	0.03942	0.037652	0.0196933	0.0170675	0.0428139	0.0296032	0.0227856	0.0165998	0.0331515	0.0646305	0.0484764	0.0514496	0.0555561	0.0274451	0.0337309	0.0275955
	25	0.0315186	0.0486661	0.0344701	0.0249491	0.0252755	0.0310804	0.0341355	0.0167891	0.0299184	0.0557149	0.0376491	0.0439101	0.0457901	0.0381189	0.0268064	0.032646
	25.1667	0.0251033	0.0343496	0.0358895	0.0279105	0.0267958	0.0228891	0.0329313	0.0244416	0.0374993	0.0509063	0.0425973	0.0324401	0.0411234	0.0269383	0.0283136	0.0377012
	25.3333	0.0390095	0.0497073	0.0388942	0.0174079	0.0357373	0.028771	0.0215898	0.019782	0.0458096	0.0416066	0.0408055	0.0431324	0.051159	0.0276454	0.0412633	0.0215137
	25.5	0.0378286	0.0530698	0.0410221	0.0156041	0.0342353	0.0257176	0.0292995	0.0199726	0.0169609	0.0432386	0.0385177	0.0468032	0.0409481	0.0164518	0.0420309	0.0257689
	25.6667	0.0344027	0.0382372	0.0206075	0.0279275	0.0416722	0.0249893	0.0279897	0.0125087	0.0332057	0.0486421	0.0360625	0.0308559	0.0260298	0.0120783	0.0251541	0.0364046
	25.8333	0.0300753	0.0435971	0.0193786	0.0200477	0.0394156	0.0329598	0.0248529	0.0259541	0.0276205	0.0317854	0.0324515	0.036145	0.0392682	0.0208333	0.0296667	0.0396077
	26	0.0212536	0.0345921	0.0158583	0.028434	0.0303317	0.0311321	0.019177	0.0338051	0.0350317	0.0294602	0.0382294	0.0314183	0.0420591	0.023114	0.035498	0.0550473
	26.1667	0.0211084	0.0324308	0.0186805	0.0200574	0.0444494	0.0269732	0.0262846	0.0151334	0.0209541	0.0282111	0.0328041	0.0265514	0.0296887	0.0136614	0.0266799	0.035122
	26.3333	0.0265034	0.0374581	0.0259108	0.0180882	0.0329345	0.0240372	0.0203023	0.0188729	0.0252948	0.0415197	0.0319904	0.0215448	0.0346115	0.0208453	0.0321372	0.0380622
	26.5	0.0191714	0.0294424	0.0345567	0.0254925	0.0282389	0.0202403	0.031272	0.026726	0.0296385	0.0345242	0.0287016	0.0318499	0.0399667	0.0301356	0.0389154	0.0282247
	26.6667	0.0235194	0.0307897	0.0206354	0.0236894	0.0358401	0.0296917	0.0228519	0.0257984	0.0245856	0.0339965	0.0341548	0.0298264	0.038486	0.0148971	0.0376141	0.0394192
	26.8333	0.0275706	0.0249407	0.0248734	0.0195813	0.0264339	0.0270005	0.0253968	0.0170164	0.0260382	0.0194332	0.0407687	0.0294284	0.0397841	0.0308503	0.033301	0.0346386
	27	0.0272785	0.0299697	0.0206448	0.0271559	0.0235537	0.0190282	0.0307888	0.0158972	0.0213424	0.0359944	0.0361619	0.0312006	0.0327387	0.018586	0.030489	0.02159
	27.1667	0.0175409	0.0299787	0.0217079	0.0144871	0.0279671	0.0205053	0.0264275	0.0177702	0.027136	0.034207	0.0221345	0.023747	0.0419535	0.0261305	0.0304983	0.0311923
	27.3333	0.0278905	0.0211087	0.0188882	0.0199226	0.0290392	0.0272641	0.0247061	0.0235731	0.0370959	0.0228725	0.0325482	0.0171019	0.038759	0.0315753	0.0320142	0.0237349
	27.5	0.0272983	0.0276481	0.0181856	0.0233849	0.0246372	0.0212521	0.0311191	0.0280699	0.0177402	0.0275614	0.0266089	0.0232137	0.0550549	0.0173719	0.0344733	0.0216065
	27.6667	0.0225047	0.0130736	0.0206612	0.018284	0.0211446	0.021871	0.0163782	0.024334	0.0215455	0.0207218	0.0362044	0.021997	0.0437252	0.0321173	0.0222364	0.0344178
	27.8333	0.020709	0.0217923	0.0139536	0.0196054	0.0295174	0.0179431	0.0209594	0.0190975	0.0141253	0.0268538	0.0307601	0.0224093	0.0317361	0.0279141	0.046933	0.0338959
	28	0.0192124	0.0219647	0.0190784	0.0201036	0.0342442	0.0165942	0.0246274	0.0132959	0.0181119	0.0223541	0.0243179	0.0282556	0.0356072	0.0149268	0.0273433	0.0288346
	28.1667	0.018015	0.0187831	0.0227925	0.0145039	0.0135501	0.0193016	0.0236155	0.0157325	0.0155791	0.026326	0.0276331	0.0194312	0.0381948	0.0159829	0.0273508	0.0405937
	28.3333	0.0183186	0.0238187	0.00918976	0.015495	0.027713	0.0222565	0.0211776	0.0267869	0.0092402	0.0209221	0.0261511	0.02093	0.0519476	0.0175664	0.0413204	0.0224425
	28.5	0.0271826	0.0204689	0.0155533	0.0187947	0.0243698	0.0161119	0.0156829	0.0179876	0.0260924	0.0216481	0.0220191	0.0267797	0.0380145	0.0277598	0.0313334	0.04249
	28.6667	0.0175758	0.0154387	0.00919204	0.0126971	0.0240711	0.0279235	0.0209817	0.015742	0.0195744	0.0202092	0.0245078	0.0276027	0.0380289	0.0151139	0.0241683	0.0275366
	28.8333	0.0168277	0.0181265	0.0150268	0.0222639	0.0268198	0.0263317	0.0232273	0.0260533	0.0112394	0.0207548	0.0137476	0.0273383	0.0438466	0.0402514	0.0356946	0.0355668
	29	0.0229917	0.0198085	0.0155595	0.0199595	0.0230163	0.0224002	0.0235384	0.0118114	0.0184926	0.025994	0.0236889	0.025169	0.0430058	0.022156	0.0428866	0.0401272
	29.1667	0.0142792	0.020484	0.0127325	0.00890933	0.0227167	0.0246211	0.020792	0.0213756	0.0248427	0.0390011	0.0362874	0.0175547	0.0303321	0.0195227	0.0292964	0.0331852
	29.3333	0.0154838	0.0245187	0.0130878	0.0178203	0.0161645	0.0231495	0.0175342	0.0210051	0.0299275	0.0310685	0.0152496	0.0212327	0.0428221	0.018471	0.0448082	0.0251648
	29.5	0.0154862	0.0157899	0.0175117	0.00825159	0.0233356	0.0300521	0.0175373	0.0116302	0.0168733	0.0164425	0.0149203	0.0265465	0.0374585	0.019706	0.0325336	0.025439
	29.6667	0.0136841	0.0181444	0.010615	0.0259121	0.0262396	0.0205746	0.0135632	0.0255145	0.0121581	0.0173488	0.0240419	0.0171577	0.0385493	0.0274531	0.0302737	0.033213
	29.8333	0.0315831	0.0205002	0.016455	0.0196455	0.0138862	0.019593	0.0218264	0.0150123	0.0313971	0.028016	0.019404	0.0209741	0.03167	0.00968163	0.0302828	0.0329561
	30	0.0228674	0.0210086	0.00760949	0.0175028	0.0158722	0.0252664	0.0175465	0.0245864	0.0245083	0.0209727	0.0199054	0.0269724	0.0471969	0.0176047	0.0206364	0.0268024

## Sheet: Fig. 3G
Fig. 3G	cfu of Pto DC3000 (4 dpi) in distal leaves upon local CEP4 (5 µM) or mock (ddH2O) pre-treatment [log10(cfu/cm2)]
							Statistical analysis
	Col-0AEQ mock	c1/2/r7AEQ mock	Col-0AEQ CEP4	c1/2/r7AEQ CEP4
1	5.06819	6.1651	4.7214	6.24428			Number of families	1
2	4.94325	5.06819	4.76716	6.1651			Number of comparisons per family	6
3	6.1651	5.36922	4.46613	5.06819			Alpha	0.05
4	5.1651	6.24428	3.76716	6.31122
5	5.31122	5.1651	5.06819	5.46613			Dunn's multiple comparisons test	Mean rank diff,	Significant?	Summary	Adjusted P Value
6	5.94325	6.06819	4.31122	4.94325			Col-0AEQ mock vs. c1/2/r7AEQ mock	-3.833	No	ns	>0,9999	A-B
7	5.94325	6.24428	5.24428	5.7214			Col-0AEQ mock vs. Col-0AEQ CEP4	13.89	Yes	*	0.0304	A-C
8	6.1651	5.76716	4.67025	5.94325			Col-0AEQ mock vs. c1/2/r7AEQ CEP4	-3.833	No	ns	>0,9999	A-D
9	5.31122	5.54531	4.80855	6.06819			c1/2/r7AEQ mock vs. Col-0AEQ CEP4	17.72	Yes	**	0.0021	B-C
							c1/2/r7AEQ mock vs. c1/2/r7AEQ CEP4	0	No	ns	>0,9999	B-D
							Col-0AEQ CEP4 vs. c1/2/r7AEQ CEP4	-17.72	Yes	**	0.0021	C-D
							Test details	Mean rank 1	Mean rank 2	Mean rank diff,	n1	n2	Z
							Col-0AEQ mock vs. c1/2/r7AEQ mock	20.06	23.89	-3.833	9	9	0.7734
							Col-0AEQ mock vs. Col-0AEQ CEP4	20.06	6.167	13.89	9	9	2.802
							Col-0AEQ mock vs. c1/2/r7AEQ CEP4	20.06	23.89	-3.833	9	9	0.7734
							c1/2/r7AEQ mock vs. Col-0AEQ CEP4	23.89	6.167	17.72	9	9	3.576
							c1/2/r7AEQ mock vs. c1/2/r7AEQ CEP4	23.89	23.89	0	9	9	0
							Col-0AEQ CEP4 vs. c1/2/r7AEQ CEP4	6.167	23.89	-17.72	9	9	3.576
							Compact letter display
							c1/2/r7AEQ CEP4	A
							c1/2/r7AEQ mock	A
							Col-0AEQ mock	A
							Col-0AEQ CEP4	B
							Normality of Residuals
							Test name	Statistics	P value	Passed normality test (alpha=0,05)?	P value summary
							Shapiro-Wilk (W)	0.9336	0.0323	No	*
							Brown-Forsythe test
							F (DFn, DFd)	0,2841 (3, 32)
							P value	0.8365
							P value summary	ns
							Are SDs significantly different (P < 0.05)?	No
							Kruskal-Wallis test
							P value	0.0006
							Exact or approximate P value?	Approximate
							P value summary	***
							Do the medians vary signif. (P < 0.05)?	Yes
							Number of groups	4
							Kruskal-Wallis statistic	17.31
							Data summary
							Number of treatments (columns)	4
							Number of values (total)	36

## Sheet: Fig. 3H
Fig. 3H	[Ca2+]cyt kinetics in seedlings upon CEP1 (10 μM) treatment measured for 30 min
	Time (min)	Col-0AEQ								cepr1/2AEQ								rlk7/iku2AEQ
	-1.83333	0.0267034	0.0269596	0.0488935	0.018981	0.0324678	0.0210652	0.0168255	0.0272892	0.0392685	0.0309457	0.0215224	0.0260878	0.0325759	0.0186563	0.0279313	0.0365374	0.0241228	0.0163062	0.0231438	0.021993	0.0266068	0.0299146	0.023156	0.0195226
	-1.66667	0.0285214	0.0267088	0.0304781	0.0236554	0.0259292	0.0194613	0.0215841	0.0260908	0.0235119	0.0292785	0.0251149	0.025923	0.0218865	0.0252456	0.0311484	0.030376	0.0240174	0.0233799	0.0187659	0.0199981	0.0214068	0.0243898	0.0186094	0.019167
	-1.5	0.0226425	0.02891	0.0333837	0.0244145	0.0221926	0.025578	0.0225036	0.0264265	0.0262928	0.0298032	0.0255893	0.0321116	0.0316207	0.0186645	0.027759	0.0332743	0.0249129	0.021332	0.0201394	0.0237525	0.0267353	0.0222432	0.0235674	0.0155762
	-1.33333	0.018873	0.0291765	0.0364446	0.023516	0.0251394	0.0413537	0.0225086	0.0274207	0.0245464	0.0236174	0.0223183	0.0285146	0.0274133	0.0172561	0.0230445	0.0309933	0.0220268	0.0229339	0.0198694	0.0238831	0.0211856	0.0212228	0.0265196	0.0148596
	-1.16667	0.0190276	0.0251818	0.0338647	0.0179427	0.0218019	0.0254342	0.0177547	0.0315973	0.0289368	0.0245265	0.0246649	0.0271482	0.0329374	0.0291836	0.0436435	0.0315013	0.0240345	0.0225968	0.0131576	0.0173851	0.0246638	0.0179458	0.0218376	0.0248096
	-1	0.0246197	0.0228631	0.0338762	0.0146282	0.0251512	0.0262457	0.0144626	0.0262296	0.0331846	0.0244034	0.0291992	0.0274993	0.0271052	0.0260532	0.0279742	0.0283202	0.0241516	0.0179217	0.0156266	0.0203904	0.0289553	0.0200004	0.0199663	0.0230175
	-0.833333	0.0234172	0.0280363	0.0305294	0.0197585	0.029172	0.0267358	0.02069	0.0278832	0.0274924	0.0309961	0.0206172	0.0300856	0.0272749	0.0221353	0.0366792	0.0330164	0.021263	0.0245469	0.0260485	0.0202694	0.0203904	0.0252363	0.01863	0.0278192
	-0.666667	0.0191915	0.0179638	0.0309968	0.0242881	0.0251649	0.0246486	0.0212437	0.0275615	0.0242819	0.0248045	0.0239022	0.022528	0.0292311	0.0232393	0.0296946	0.0317301	0.0218242	0.0252381	0.0215299	0.0178958	0.0212057	0.0162128	0.0182313	0.0197907
	-0.5	0.0229737	0.0237836	0.029479	0.0199181	0.0298573	0.0248159	0.0261939	0.0216379	0.0254583	0.0241646	0.0264081	0.0235651	0.0308641	0.0317259	0.0340549	0.023356	0.0252815	0.021475	0.0161852	0.0235315	0.029903	0.0201153	0.0233296	0.0178752
	-0.333333	0.0216184	0.0239186	0.0340713	0.0202239	0.0353574	0.0214372	0.0229027	0.0261469	0.0225378	0.0323134	0.0237579	0.031657	0.0295737	0.0276511	0.0391764	0.0293516	0.0246195	0.0206798	0.0130326	0.0271678	0.0253903	0.0208379	0.0242738	0.021958
	-0.166667	0.0158771	0.0271573	0.021703	0.020077	0.0238479	0.0246661	0.019426	0.0283515	0.0193225	0.0226267	0.0193861	0.0283971	0.0313704	0.0210584	0.0314292	0.0281618	0.0225084	0.0249123	0.0161899	0.0220407	0.0185547	0.0210476	0.0219993	0.0252032
	0	0.0163333	0.030528	0.0377592	0.021138	0.0223795	0.018867	0.0210795	0.0260512	0.0206439	0.025089	0.0281465	0.022552	0.0364206	0.0262499	0.0361738	0.0285693	0.0191699	0.0268617	0.0163298	0.0209182	0.0213419	0.0224897	0.0210649	0.0175267
	0.166667	0.12131	0.103257	0.0744764	0.095443	0.0722469	0.048386	0.0394177	0.0562941	0.0912326	0.129616	0.0788324	0.096427	0.141994	0.111631	0.083552	0.0674469	0.0639863	0.0589973	0.0514677	0.0746698	0.0487256	0.05711	0.0594506	0.100016
	0.333333	0.059517	0.0485734	0.0535651	0.0423253	0.053386	0.0398571	0.0267779	0.0478549	0.0534997	0.0889836	0.0410127	0.0629104	0.0827442	0.0961728	0.0688316	0.0401955	0.0507533	0.0407276	0.0362519	0.0391181	0.0333121	0.0356628	0.0546519	0.0526419
	0.5	0.0342464	0.0410806	0.0410375	0.0302452	0.0381149	0.0322858	0.0255009	0.0491986	0.0397429	0.0491337	0.033356	0.0458759	0.0686303	0.0726323	0.0554068	0.0279081	0.0330343	0.029757	0.0304956	0.0344926	0.0308849	0.0304321	0.0300951	0.0358346
	0.666667	0.0451723	0.0298184	0.0349268	0.0242034	0.0335646	0.0263214	0.027526	0.034467	0.0283153	0.0425429	0.0297641	0.0315757	0.0419242	0.0310606	0.0398695	0.0321182	0.0286913	0.0305672	0.0261078	0.0273526	0.0278747	0.0257106	0.0280883	0.0247804
	0.833333	0.0401881	0.0369599	0.0415284	0.0254198	0.0373364	0.0306895	0.0288184	0.0333773	0.0265623	0.034516	0.0286761	0.0319309	0.0350875	0.0370636	0.0526107	0.0297264	0.0301513	0.0253087	0.0251525	0.0197043	0.030206	0.0236598	0.0262141	0.0262305
	1	0.0326186	0.0356762	0.0318875	0.0393501	0.0358724	0.0287601	0.0174429	0.0387879	0.0248078	0.0321914	0.0222578	0.0276247	0.0324877	0.0471749	0.037436	0.0290344	0.0255804	0.0278352	0.0226842	0.0202103	0.0283557	0.0207844	0.0217836	0.0226267
	1.16667	0.0230681	0.0365974	0.0383385	0.0251334	0.0233859	0.0353947	0.0205679	0.0386927	0.0227584	0.0258393	0.0238305	0.0328134	0.0248228	0.034727	0.0479056	0.0285421	0.0291625	0.0262388	0.018564	0.0213444	0.0254576	0.0234645	0.0244783	0.0268452
	1.33333	0.0255022	0.0379091	0.0369725	0.0240796	0.0248702	0.0323354	0.02296	0.0333041	0.0254071	0.0241576	0.0260317	0.0323059	0.0364267	0.0258964	0.0389895	0.0300529	0.0386711	0.0293402	0.0176047	0.0177071	0.0331382	0.0253229	0.0217937	0.026732
	1.5	0.0241422	0.0377936	0.0362188	0.0209043	0.0289104	0.0266853	0.0229652	0.0370659	0.0230631	0.0322179	0.0279207	0.032662	0.0336621	0.0492791	0.0357701	0.0304628	0.0360026	0.0293488	0.0160946	0.0203479	0.032335	0.0188426	0.0236822	0.0209577
	1.66667	0.0255149	0.0462529	0.0291698	0.0254541	0.0426383	0.0237806	0.0255432	0.0365278	0.026154	0.0259905	0.0243198	0.0323269	0.0357984	0.0349233	0.0399703	0.0305723	0.0247188	0.0237382	0.0239395	0.0213571	0.0309493	0.0229655	0.0212652	0.0233715
	1.83333	0.0278001	0.0344458	0.0393139	0.0324319	0.025567	0.0362457	0.0189325	0.0375348	0.0261609	0.0237875	0.0246396	0.0335479	0.0307421	0.0486883	0.045889	0.0291779	0.0298713	0.0309702	0.0246333	0.0231208	0.0256051	0.0219407	0.0296161	0.026992
	2	0.0194503	0.0328973	0.0367177	0.040932	0.0422636	0.0278416	0.0198554	0.0371071	0.0224925	0.0250934	0.0262154	0.0321753	0.0358222	0.0452326	0.0331467	0.028384	0.0293206	0.0263902	0.0187204	0.026017	0.0306175	0.023594	0.0266624	0.0267582
	2.16667	0.0255334	0.0318676	0.0305837	0.0294225	0.0284121	0.0272017	0.028134	0.041761	0.024115	0.0218484	0.0281066	0.0259561	0.036326	0.0447784	0.0322049	0.0277902	0.0310084	0.0333982	0.0258831	0.0255209	0.0295788	0.0285462	0.0233021	0.032673
	2.33333	0.0234116	0.0339595	0.0261347	0.0295828	0.0325956	0.0309341	0.0235436	0.0454258	0.0273566	0.0267962	0.0306275	0.0346172	0.0296279	0.0428989	0.0312622	0.0314106	0.0334815	0.029391	0.0291948	0.0245214	0.0295876	0.029379	0.0312564	0.0336486
	2.5	0.0247856	0.0351425	0.0284482	0.0361169	0.0350315	0.036614	0.0183977	0.050754	0.0179485	0.0290153	0.0212101	0.0294348	0.0304554	0.0316733	0.0350856	0.0288105	0.0322606	0.0358309	0.0225913	0.0284266	0.027499	0.0265004	0.0309966	0.0405366
	2.66667	0.0249439	0.0385401	0.0324555	0.0277806	0.0311351	0.0337102	0.0185851	0.0535456	0.0272218	0.026681	0.0265576	0.0282311	0.0384903	0.0359606	0.0345256	0.0282163	0.0307022	0.0336609	0.0205296	0.0308252	0.029721	0.035584	0.0260183	0.0423635
	2.83333	0.0251022	0.0402483	0.0327738	0.0756207	0.0366726	0.0325867	0.0215333	0.0530208	0.0213418	0.0261673	0.0273506	0.0322237	0.0360473	0.0310608	0.0370182	0.026115	0.0384456	0.0303395	0.034315	0.0338553	0.0343934	0.0319854	0.0275084	0.0351367
	3	0.0302824	0.0372674	0.0440206	0.0410302	0.0284587	0.0324352	0.0171199	0.045075	0.0225241	0.0319039	0.0234273	0.0320608	0.036716	0.0331313	0.0355048	0.0318485	0.0315084	0.0346021	0.0260552	0.0321041	0.0356881	0.0273511	0.0279206	0.0347867
	3.16667	0.0237462	0.0405402	0.0412682	0.0370944	0.0419581	0.039097	0.025224	0.0495273	0.0259159	0.0250102	0.0237473	0.0289506	0.0347618	0.035838	0.0408641	0.0304516	0.042174	0.0427789	0.0215115	0.0367742	0.0436344	0.0386117	0.0304918	0.0357655
	3.33333	0.0264924	0.0452513	0.0408231	0.0392373	0.0396813	0.0274273	0.0278086	0.0511038	0.0271009	0.0298373	0.0280002	0.0249707	0.0301811	0.0355336	0.0319023	0.0341805	0.0425284	0.0338236	0.0248263	0.0357798	0.0424862	0.035425	0.0348199	0.0366244
	3.5	0.0245196	0.0388789	0.0436138	0.0448819	0.0348361	0.035227	0.0233952	0.0544572	0.0250457	0.0282822	0.0273786	0.0416281	0.0342921	0.0328485	0.0321036	0.030773	0.045802	0.0349859	0.0251084	0.0394475	0.0461242	0.0361607	0.034967	0.0372424
	3.66667	0.0287909	0.0422875	0.0448663	0.0406402	0.0326872	0.0380001	0.0202683	0.057927	0.0272625	0.028551	0.0286453	0.0402573	0.0308571	0.0311132	0.0414805	0.03712	0.0313349	0.0349981	0.0264946	0.0379501	0.0393697	0.0341067	0.0305224	0.0319339
	3.83333	0.0318467	0.042436	0.0544498	0.042484	0.0313467	0.038177	0.0211939	0.0572944	0.0213737	0.0323409	0.0262919	0.0291636	0.029389	0.0277883	0.0353782	0.0325047	0.0452757	0.0350104	0.0237411	0.0339284	0.0433587	0.0378404	0.0430957	0.0342431
	4	0.0333811	0.0402333	0.0509299	0.0440254	0.0436558	0.0409544	0.0232261	0.0544386	0.0240321	0.0309165	0.0245666	0.0413271	0.0335034	0.0331964	0.029843	0.0331192	0.0336068	0.0434327	0.0229183	0.0359587	0.039753	0.0406473	0.0294637	0.0285659
	4.16667	0.0280556	0.0418177	0.0474043	0.0420636	0.0478666	0.0409711	0.0276565	0.0521339	0.02625	0.0310565	0.0278805	0.0375225	0.0315432	0.0338429	0.0308087	0.0302099	0.0514953	0.0389566	0.0316235	0.0323114	0.0439796	0.0329035	0.0274444	0.0359597
	4.33333	0.0330966	0.038959	0.0440282	0.0452831	0.0416666	0.0422891	0.0261887	0.0533845	0.0264044	0.0309356	0.0280458	0.0319756	0.0254726	0.0271789	0.0468972	0.0335432	0.0397101	0.0347056	0.0267987	0.0335844	0.0430628	0.0406772	0.0325908	0.0319757
	4.5	0.0323447	0.0451211	0.0496115	0.0445409	0.0362705	0.0354728	0.0230595	0.0511875	0.0215422	0.025853	0.0274233	0.0286829	0.0239997	0.0440386	0.0365778	0.0365773	0.038713	0.0342563	0.0226606	0.0343535	0.0490519	0.042454	0.0324661	0.0342879
	4.66667	0.0354076	0.0557399	0.0423685	0.0370831	0.0463023	0.0340204	0.0263861	0.0588958	0.0295162	0.0309532	0.0236472	0.0302561	0.0345283	0.0283116	0.0406144	0.0294339	0.035238	0.0409601	0.0273648	0.0380292	0.0428683	0.0419541	0.0373482	0.0333301
	4.83333	0.0300766	0.0475232	0.0445522	0.0670186	0.0398221	0.0385913	0.0251011	0.0579279	0.0234723	0.0369724	0.0356369	0.0325265	0.0279612	0.0303879	0.0402475	0.0312575	0.0387417	0.0323198	0.0223955	0.0380437	0.0506203	0.0366864	0.0357377	0.0411006
	5	0.0381797	0.0409968	0.057727	0.0565228	0.0445806	0.0348596	0.0260305	0.0611939	0.0224442	0.0266614	0.0220838	0.0276652	0.02073	0.0267368	0.0364291	0.0331836	0.0438266	0.0384499	0.0272401	0.0354029	0.0411499	0.0427128	0.0308754	0.0374788
	5.16667	0.0284166	0.0417998	0.0493982	0.0453967	0.040398	0.0415528	0.0219747	0.0597815	0.0223016	0.0277143	0.0238243	0.0290652	0.0292913	0.0238785	0.0374014	0.034809	0.0417042	0.0383492	0.0276625	0.0414867	0.0539508	0.0466723	0.0322395	0.0456224
	5.33333	0.0382052	0.0515178	0.0542255	0.0446527	0.0465172	0.0422222	0.0326923	0.0487689	0.0265906	0.0320372	0.0282487	0.0341224	0.0337442	0.0316864	0.0360723	0.0351239	0.0298817	0.0361684	0.0257332	0.0315075	0.0448268	0.0432698	0.0321144	0.0353249
	5.5	0.0362323	0.0497082	0.0607655	0.0408479	0.0427397	0.0402829	0.039724	0.0563851	0.0224603	0.0274693	0.0255731	0.023859	0.0258518	0.0395011	0.0376208	0.0345304	0.0404934	0.0389558	0.0301682	0.040631	0.0507169	0.0390324	0.0409353	0.0403162
	5.66667	0.0330338	0.0427782	0.0621984	0.0434665	0.0388216	0.0393202	0.0242135	0.0582044	0.0217263	0.0338881	0.0271586	0.0374519	0.0350819	0.0337804	0.0428194	0.0349464	0.0412997	0.0352704	0.0285162	0.0446996	0.0523871	0.0376976	0.0367484	0.0310997
	5.83333	0.0319739	0.0464722	0.0490447	0.0410355	0.0381577	0.0373771	0.0210764	0.0494076	0.0224702	0.0280097	0.0304828	0.0423452	0.0347647	0.0272566	0.0320803	0.0346555	0.0345435	0.0407199	0.025478	0.0419325	0.0444231	0.0361534	0.0362193	0.0368209
	6	0.0325962	0.0459685	0.0501557	0.0393674	0.0490398	0.0408199	0.0196015	0.0537936	0.0288334	0.0307669	0.0246465	0.0339951	0.032799	0.0425702	0.0343965	0.0332525	0.0373786	0.0369175	0.0275621	0.0401758	0.047147	0.0367901	0.026869	0.0393874
	6.16667	0.0300044	0.0353463	0.0498702	0.0498032	0.0425401	0.0374063	0.0233045	0.0520322	0.0257356	0.0294667	0.0260748	0.0287749	0.0293474	0.0311038	0.0363306	0.028916	0.0407816	0.0348472	0.0234134	0.0422205	0.0496395	0.0395067	0.0340703	0.039038
	6.33333	0.0370574	0.0461373	0.0497396	0.06286	0.0428302	0.038891	0.0270099	0.0559778	0.0352107	0.0322265	0.0363562	0.0254687	0.0333141	0.0354215	0.0326902	0.0307448	0.046562	0.0347435	0.0286847	0.0432531	0.0463689	0.0425385	0.0294653	0.0355251
	6.5	0.0310969	0.0528655	0.0541188	0.0480184	0.0412162	0.0413582	0.0231311	0.0542168	0.0251594	0.0319748	0.0295699	0.0315823	0.0235916	0.0319226	0.0344321	0.0331822	0.038782	0.0418226	0.0263365	0.0407339	0.0441533	0.0369379	0.0311039	0.0367548
	6.66667	0.0312598	0.0531566	0.0555485	0.0577112	0.0473569	0.0369597	0.0168434	0.0625401	0.0202806	0.0327715	0.0238844	0.0336868	0.0283827	0.0325714	0.0286712	0.032586	0.0449051	0.0427673	0.0225999	0.0349108	0.0500625	0.0359106	0.0301625	0.0355508
	6.83333	0.0275908	0.0439696	0.052777	0.0522158	0.0490131	0.0402454	0.0190677	0.0539437	0.0199886	0.0271437	0.0227826	0.0333489	0.0255847	0.0308252	0.0392658	0.0350262	0.039154	0.0402347	0.025656	0.0344151	0.0564516	0.0452949	0.0305793	0.03873
	7	0.0302049	0.0491254	0.0595029	0.053165	0.0483561	0.0418983	0.0246261	0.0607054	0.0241392	0.0344963	0.0188316	0.034932	0.0307094	0.0273198	0.0340822	0.0297726	0.0513956	0.0481387	0.0203913	0.0528472	0.0521205	0.0419819	0.0273259	0.0395979
	7.16667	0.0289871	0.0450648	0.0557977	0.0521171	0.043746	0.044863	0.0233357	0.0517601	0.0250338	0.0312279	0.0262742	0.0286542	0.0348478	0.0391531	0.0423766	0.0318074	0.0468915	0.0424753	0.0258066	0.0522396	0.0576928	0.0501284	0.030461	0.0453424
	7.33333	0.0403482	0.0498309	0.0547372	0.0581432	0.0475826	0.0422622	0.0244526	0.0589764	0.025929	0.0292689	0.0292892	0.038974	0.0340338	0.0340526	0.0443215	0.0283723	0.0446471	0.0464408	0.0278949	0.0452726	0.0615037	0.0431675	0.0334629	0.0420705
	7.5	0.0383693	0.0456351	0.0575757	0.0620247	0.0459684	0.0427717	0.0239027	0.0599104	0.0186737	0.0316407	0.027239	0.0335691	0.0385077	0.0329447	0.0374008	0.036185	0.0484082	0.0401899	0.0244322	0.0414762	0.0583522	0.0453768	0.0326577	0.04526
	7.66667	0.0330102	0.0494826	0.0552671	0.0672993	0.0398485	0.0445935	0.0278005	0.0673693	0.0274229	0.0281048	0.0364341	0.0285084	0.0405065	0.0332755	0.0437792	0.0349813	0.049339	0.0483403	0.0231885	0.0495121	0.0540132	0.0463366	0.0337573	0.0400324
	7.83333	0.0328676	0.055448	0.0663884	0.072276	0.0421853	0.0373965	0.0246567	0.0635882	0.0241685	0.0323165	0.0277317	0.0239679	0.0296065	0.0244849	0.0335723	0.0303278	0.0553778	0.0404581	0.025555	0.0468624	0.0565258	0.0468802	0.0434363	0.0431009
	8	0.0324175	0.051648	0.0642441	0.0769549	0.0457542	0.0346211	0.0231793	0.0614889	0.0219497	0.0304872	0.0280564	0.0311482	0.0276299	0.033775	0.0445851	0.0348013	0.0491637	0.052105	0.0231998	0.0477762	0.0631838	0.0506627	0.0360992	0.0407986
	8.16667	0.0373459	0.0520712	0.0542751	0.07331	0.048098	0.0466151	0.0229992	0.070767	0.0249213	0.0322053	0.0272715	0.027657	0.029127	0.032025	0.0370743	0.0345089	0.0553221	0.0580669	0.0222325	0.0465244	0.0717482	0.0566456	0.0387014	0.0507135
	8.33333	0.0456621	0.0621478	0.0640074	0.0804685	0.0470275	0.0426957	0.027828	0.0638256	0.0313078	0.0277449	0.0261688	0.0246881	0.0403924	0.0312344	0.0287819	0.0340132	0.0553527	0.0494845	0.0277969	0.0498617	0.0710889	0.0593965	0.0392617	0.043648
	8.5	0.035685	0.0529246	0.061856	0.0830065	0.0555295	0.0456711	0.022083	0.0757144	0.0207794	0.0357759	0.0247479	0.0238185	0.0293129	0.0294817	0.0357462	0.0319934	0.0568618	0.0482276	0.0273875	0.0525659	0.0744593	0.0656052	0.0445959	0.0530854
	8.66667	0.0426219	0.0510993	0.0606407	0.088026	0.049539	0.0514446	0.0248721	0.0796112	0.0209322	0.0331572	0.0257061	0.0304809	0.0339599	0.0363821	0.0409778	0.03495	0.0646318	0.0491832	0.0271169	0.0548913	0.0714298	0.0641824	0.0376573	0.0577641
	8.83333	0.0407928	0.0561585	0.0660084	0.0929036	0.057094	0.0442355	0.0293341	0.0696164	0.0234609	0.0285615	0.0282522	0.0261094	0.0366229	0.035273	0.0348068	0.0295756	0.0647874	0.0516561	0.0260115	0.0633513	0.0610318	0.07271	0.0387634	0.0588996
	9	0.0426575	0.0572502	0.0685622	0.0878755	0.0454821	0.0465583	0.0298998	0.0815396	0.0221297	0.0342309	0.0277839	0.031024	0.0276844	0.0370497	0.0301764	0.0325326	0.0676778	0.0472496	0.0243486	0.0688871	0.0659403	0.079473	0.03714	0.060037
	9.16667	0.0391322	0.06325	0.0596603	0.102069	0.0572896	0.0556326	0.0208061	0.0840962	0.0306022	0.0275258	0.0373202	0.0219164	0.0293503	0.0264739	0.0412148	0.0310177	0.061795	0.0573099	0.0246329	0.0649699	0.0739495	0.0802707	0.041115	0.0532076
	9.33333	0.0406888	0.0585134	0.0750911	0.0956513	0.053757	0.0454531	0.0280569	0.0894911	0.0213984	0.0343838	0.0333624	0.0233242	0.0285296	0.0373943	0.0367795	0.032655	0.0736979	0.051153	0.0231077	0.0772979	0.0832845	0.0938819	0.0411319	0.0632943
	9.5	0.0424014	0.0577511	0.0654004	0.0789568	0.0552952	0.0459681	0.0256486	0.0824283	0.0273482	0.0278064	0.0252685	0.026487	0.0282059	0.0452752	0.0352439	0.0366344	0.0734097	0.0584237	0.0193537	0.0799192	0.0822822	0.0890299	0.0493513	0.0536379
	9.66667	0.0391801	0.0552606	0.0720504	0.0951963	0.0731728	0.0576926	0.030117	0.0829502	0.0322619	0.0333506	0.0294079	0.0235112	0.0326949	0.0298759	0.0333191	0.0327795	0.0676368	0.0521444	0.0261813	0.0721642	0.0835417	0.0892144	0.0419898	0.0644737
	9.83333	0.0490714	0.064462	0.0881601	0.107431	0.0533055	0.0529429	0.0381224	0.0729114	0.0279594	0.0271641	0.0276675	0.0282552	0.027891	0.0313309	0.0372058	0.0322811	0.090777	0.0535753	0.0281383	0.0873523	0.0870705	0.0901365	0.0607534	0.0736088
	10	0.0517201	0.0637056	0.0898136	0.0969482	0.0552583	0.053796	0.0228822	0.0836479	0.0212729	0.02915	0.0305381	0.0266833	0.0345414	0.0368052	0.0304348	0.0380978	0.0834214	0.0520825	0.030933	0.096929	0.0818937	0.0973846	0.0427175	0.0666534
	10.1667	0.0469584	0.0692026	0.0809049	0.0998505	0.0705552	0.0718216	0.029214	0.0905427	0.0284195	0.0327209	0.0238652	0.0261636	0.0357162	0.0284582	0.0432423	0.0377047	0.0941421	0.0546859	0.022301	0.0832727	0.0750312	0.102121	0.0484887	0.07322
	10.3333	0.0462077	0.062725	0.0940709	0.0887059	0.0609708	0.0565073	0.0331313	0.0921048	0.0278323	0.0274523	0.0329418	0.0300346	0.0244286	0.0321653	0.043261	0.0371073	0.0972114	0.0609255	0.032483	0.0856572	0.0833376	0.10476	0.0527605	0.0746282
	10.5	0.0499398	0.0634306	0.101743	0.0931614	0.0621097	0.0550513	0.0296046	0.0854664	0.0256069	0.028912	0.0288137	0.034963	0.0319146	0.0394152	0.0399804	0.0304923	0.100634	0.0633074	0.0196635	0.0895924	0.0948951	0.109839	0.0579986	0.0709868
	10.6667	0.0609477	0.0704047	0.0952042	0.0957516	0.0547071	0.0628559	0.0335246	0.0821179	0.022784	0.0287883	0.0299366	0.0270663	0.0354165	0.0347634	0.0324242	0.0323378	0.0964851	0.062409	0.027897	0.0872247	0.0945061	0.0936615	0.0749069	0.0741204
	10.8333	0.0585083	0.0715218	0.0968779	0.0986623	0.0577703	0.0554473	0.0229162	0.0957688	0.0268108	0.0309101	0.0315385	0.030238	0.0395874	0.0326825	0.0341827	0.0305115	0.0916344	0.0603351	0.0241376	0.0960697	0.0981923	0.109321	0.0557417	0.0809635
	11	0.0652022	0.0774484	0.106796	0.0837106	0.0653913	0.0654145	0.0341026	0.101002	0.0221994	0.0281449	0.0350538	0.0349953	0.0336127	0.03833	0.0402173	0.0327665	0.102076	0.0636602	0.0269346	0.0907408	0.103449	0.114213	0.0554981	0.0794233
	11.1667	0.0657096	0.0694903	0.101041	0.101353	0.0585318	0.0735773	0.0385882	0.0977875	0.0208631	0.0306641	0.0291686	0.0302578	0.0349557	0.0317391	0.039456	0.0361468	0.110013	0.0755712	0.023452	0.0949574	0.0998322	0.116467	0.0762835	0.0854201
	11.3333	0.0583091	0.0684688	0.102413	0.09376	0.075832	0.0636813	0.0311436	0.0962804	0.0323446	0.0349043	0.0314092	0.0248118	0.030472	0.030621	0.0458882	0.0366706	0.0982561	0.0595147	0.0358843	0.0987979	0.0893495	0.107249	0.0811561	0.0961334
	11.5	0.0617568	0.0714597	0.107128	0.097778	0.056537	0.0484552	0.0343246	0.0977483	0.0234089	0.0324036	0.0290268	0.0300984	0.0316473	0.0299855	0.0439639	0.03883	0.0975446	0.0654346	0.0304498	0.11417	0.0952068	0.0995965	0.0726868	0.0709619
	11.6667	0.0627266	0.0628063	0.120608	0.0827678	0.0634845	0.0785288	0.0300443	0.0922234	0.0223705	0.0429982	0.0303115	0.0220084	0.0366558	0.0308008	0.041064	0.0369028	0.106075	0.0665373	0.0440119	0.103156	0.0919242	0.0996958	0.0717753	0.0755978
	11.8333	0.0710001	0.0732978	0.101956	0.0987422	0.0654624	0.0711136	0.0399467	0.0827792	0.0278948	0.034281	0.0319165	0.0271203	0.0276686	0.0267776	0.0323196	0.0397797	0.099363	0.0619857	0.0247414	0.100408	0.104791	0.105126	0.0806502	0.0772673
	12	0.0713615	0.0709378	0.121515	0.0925342	0.0660593	0.0723281	0.0268908	0.10514	0.0305883	0.0336308	0.0271377	0.0350546	0.0275095	0.034207	0.0418732	0.0371357	0.112546	0.0740516	0.0302004	0.0942759	0.107557	0.11036	0.0812672	0.0724863
	12.1667	0.0644112	0.0685727	0.112562	0.106821	0.0735863	0.0855254	0.039413	0.091332	0.0207467	0.0356288	0.0296999	0.0290756	0.0273503	0.0316362	0.035461	0.0376612	0.0934302	0.060182	0.0321675	0.0907255	0.100905	0.0952025	0.0807809	0.0744021
	12.3333	0.0728596	0.0812425	0.118124	0.0968258	0.069896	0.072942	0.0355044	0.101202	0.0261254	0.0321966	0.0329032	0.0230909	0.0321955	0.0339066	0.0329397	0.0326588	0.104308	0.0657678	0.032038	0.0800098	0.0990717	0.0940098	0.0787732	0.0766949
	12.5	0.0844417	0.0779487	0.113142	0.0997655	0.0650876	0.0654957	0.0403772	0.0951961	0.023743	0.0314117	0.0289196	0.0220384	0.0290353	0.0356948	0.0329506	0.0340009	0.0966351	0.0597853	0.0306487	0.0783812	0.10135	0.0927066	0.0857507	0.0699119
	12.6667	0.0686084	0.0825825	0.126568	0.0997069	0.0780449	0.0733766	0.0430116	0.0920567	0.0283789	0.027179	0.0313253	0.0313896	0.0362212	0.0334455	0.0372523	0.0327831	0.093357	0.0729439	0.0291182	0.0854791	0.0869072	0.093757	0.0867933	0.0832807
	12.8333	0.0744288	0.0823815	0.118708	0.0838057	0.0736586	0.059412	0.03854	0.0844053	0.0248012	0.0328889	0.0290969	0.0271659	0.0429135	0.0265068	0.03512	0.0361757	0.0967026	0.0635323	0.0364084	0.0794227	0.0945043	0.100709	0.0932418	0.0632913
	13	0.066989	0.0802939	0.121097	0.0962433	0.0703749	0.062787	0.0400522	0.0844766	0.0292906	0.0299812	0.0371014	0.0269968	0.033076	0.0307172	0.0388407	0.0380341	0.0923699	0.064283	0.0273162	0.0719158	0.0948366	0.100166	0.0793226	0.0660741
	13.1667	0.0626587	0.0953245	0.122048	0.0876071	0.0697286	0.0680063	0.0391321	0.0882492	0.0282528	0.0310518	0.0236769	0.0282396	0.0342566	0.0357399	0.0402226	0.0349718	0.100267	0.0659828	0.0326483	0.0745798	0.10465	0.0895201	0.0777201	0.0643713
	13.3333	0.0670759	0.093661	0.133628	0.0910197	0.0693594	0.0690558	0.0339028	0.0876326	0.0276627	0.0284066	0.0356838	0.030013	0.0376116	0.0352674	0.0402388	0.0359074	0.0867128	0.0635371	0.0350418	0.0781646	0.10476	0.0894928	0.0794473	0.0592947
	13.5	0.063053	0.0925331	0.122844	0.0968264	0.0648083	0.0520368	0.0380364	0.0903743	0.0258755	0.0347881	0.0315346	0.02649	0.0342813	0.0330141	0.0404504	0.0379729	0.0916939	0.0629844	0.0322498	0.069723	0.102921	0.0874197	0.0732553	0.0691973
	13.6667	0.0742084	0.0862639	0.13155	0.0966019	0.0744732	0.0686373	0.0346769	0.0867451	0.0225908	0.0309483	0.033466	0.0215509	0.0322856	0.0307586	0.0377299	0.0304925	0.0955194	0.0731127	0.0402551	0.0757932	0.0892494	0.0902978	0.0808207	0.0589959
	13.8333	0.0817838	0.0748356	0.146108	0.102908	0.0722957	0.05478	0.0412517	0.0855436	0.0227456	0.0346781	0.0281913	0.0236758	0.0361448	0.0391888	0.0398953	0.0329666	0.0884721	0.0627139	0.0283443	0.0795187	0.0857901	0.0860654	0.083392	0.0494008
	14	0.071345	0.0862676	0.14179	0.0924894	0.0669009	0.0645317	0.038455	0.0823641	0.0261933	0.0357534	0.0312435	0.0247418	0.0369949	0.0353162	0.0293465	0.0334912	0.099912	0.067745	0.0283523	0.066078	0.0876958	0.0827933	0.0862483	0.0661922
	14.1667	0.069513	0.0929838	0.129024	0.0943307	0.0677843	0.0602126	0.0369685	0.0878965	0.0239544	0.0303149	0.0264451	0.0316419	0.0276308	0.0327357	0.043837	0.035455	0.0871148	0.0679098	0.0318703	0.0645474	0.0852056	0.0747593	0.0764215	0.0563444
	14.3333	0.0687762	0.0900856	0.144771	0.0941003	0.0674107	0.0513542	0.0332276	0.0915812	0.0292015	0.0271321	0.0301394	0.0321824	0.0266334	0.0340433	0.0383742	0.0388601	0.0849611	0.0603392	0.0341275	0.0739098	0.0856453	0.080221	0.0854119	0.0587565
	14.5	0.0598671	0.0809328	0.123364	0.0882721	0.0710949	0.0604477	0.0336143	0.0804836	0.0268133	0.032993	0.0311106	0.0286551	0.0363585	0.0290278	0.0378013	0.0358927	0.0840937	0.0590657	0.0317508	0.0684467	0.0893924	0.0747671	0.0733326	0.0599193
	14.6667	0.0632047	0.0971709	0.122703	0.0798672	0.0606417	0.0611563	0.0398247	0.0787999	0.0241234	0.0339355	0.0312807	0.0309635	0.0351984	0.0264408	0.0368359	0.0313788	0.0711166	0.0692287	0.0279665	0.0744096	0.0922914	0.0665936	0.0821928	0.0618366
	14.8333	0.069223	0.0903276	0.128556	0.107643	0.0693669	0.0569909	0.0357062	0.0829451	0.0259277	0.0326157	0.0324138	0.0247785	0.0340371	0.0254742	0.0458659	0.0392101	0.0745786	0.0609301	0.0328944	0.0643346	0.0902911	0.0916679	0.0723276	0.0589882
	15	0.0716324	0.0724363	0.140795	0.0801775	0.0682932	0.0546684	0.0349669	0.0885016	0.0292324	0.0336917	0.0361161	0.032574	0.0363969	0.025643	0.031964	0.0384019	0.0796962	0.0565528	0.0250305	0.0538441	0.0858295	0.0701697	0.07266	0.0538742
	15.1667	0.0625461	0.0855695	0.123839	0.093883	0.07269	0.0476296	0.0317822	0.0711678	0.0319402	0.0331702	0.0306697	0.0260323	0.0385914	0.0347406	0.0298164	0.0349148	0.0818804	0.060763	0.0251774	0.068494	0.0795127	0.0735834	0.0682295	0.0559137
	15.3333	0.0619546	0.0850973	0.140677	0.0867427	0.0624915	0.0614597	0.0346141	0.0870058	0.0237003	0.0351801	0.0335703	0.0247991	0.0313886	0.0342655	0.0437569	0.0355452	0.0833624	0.0639056	0.0367204	0.0672228	0.0712125	0.0703792	0.0695379	0.0526762
	15.5	0.0541059	0.0802562	0.122693	0.085371	0.0640763	0.042964	0.0389543	0.0768987	0.0261065	0.0323931	0.0372772	0.0331328	0.0310626	0.0295661	0.0369054	0.037413	0.0828419	0.0614364	0.0291338	0.0656853	0.0781558	0.0671682	0.0649566	0.0437733
	15.6667	0.059817	0.092478	0.135308	0.0757893	0.0696011	0.0568043	0.0321922	0.0687584	0.0241623	0.0294699	0.0315045	0.0260542	0.0404779	0.0303874	0.036919	0.0420668	0.0949575	0.0586038	0.0256227	0.0674442	0.0800645	0.0713462	0.0728604	0.0601517
	15.8333	0.0570102	0.0806684	0.118904	0.0766519	0.0572674	0.051271	0.0372872	0.0797068	0.0264198	0.0352143	0.0332831	0.0308477	0.0428467	0.026658	0.0436119	0.0391963	0.0699854	0.0527744	0.0363316	0.055339	0.0907303	0.0675879	0.0755828	0.0574177
	16	0.0655754	0.0764916	0.115264	0.0846074	0.0727868	0.0496099	0.0438947	0.0816473	0.0250755	0.0406975	0.033455	0.0281971	0.037654	0.024714	0.0345903	0.0365288	0.0668403	0.052922	0.0312734	0.0595983	0.0751426	0.068287	0.0732499	0.0526631
	16.1667	0.0578707	0.0810692	0.126591	0.0793564	0.06495	0.0477774	0.0363751	0.0716172	0.0354449	0.0266977	0.0339489	0.0308659	0.0358184	0.0258585	0.0408936	0.0347873	0.0831031	0.0548667	0.0290286	0.0505103	0.0744582	0.073238	0.0666908	0.0508001
	16.3333	0.0558475	0.0868912	0.115378	0.0760295	0.0538547	0.0532052	0.0320519	0.0736658	0.0247901	0.0324464	0.0400765	0.0390379	0.0329715	0.0313962	0.0371733	0.0395494	0.075708	0.0618488	0.0253721	0.0546369	0.0743901	0.0538781	0.071663	0.0499431
	16.5	0.0596779	0.0785993	0.125907	0.0680102	0.0720801	0.0569515	0.0435668	0.0723092	0.0253974	0.0327241	0.0289826	0.0328401	0.0348334	0.0273379	0.0356131	0.0335735	0.0790853	0.0537315	0.0277754	0.0510929	0.0770425	0.0604546	0.0738278	0.0522393
	16.6667	0.057496	0.0778375	0.107726	0.0775941	0.0546284	0.0603657	0.0258496	0.0698907	0.0243516	0.0334029	0.0349503	0.0296546	0.0353506	0.0291358	0.0423179	0.030898	0.0645524	0.0516003	0.0293345	0.0512514	0.0726465	0.0581982	0.0668325	0.0439342
	16.8333	0.0562612	0.0642968	0.114955	0.0723156	0.0511273	0.0487278	0.0368027	0.071117	0.0297704	0.0320775	0.0310957	0.0351698	0.0372154	0.0314238	0.0340656	0.0340086	0.0659002	0.051747	0.0242645	0.0531327	0.064773	0.0497103	0.0688524	0.0431957
	17	0.0566101	0.0747863	0.106476	0.0692919	0.0539797	0.0429962	0.0326626	0.069518	0.0294784	0.034628	0.0370686	0.0286077	0.0345339	0.0257332	0.0474717	0.0330896	0.0633297	0.0514134	0.019755	0.0527632	0.0779515	0.0559656	0.0595815	0.042709
	17.1667	0.0445839	0.0821339	0.1109	0.0776024	0.0559882	0.0475871	0.0366394	0.0777021	0.0299385	0.0361112	0.0290209	0.0268385	0.0348829	0.0358403	0.0354729	0.0315489	0.0666988	0.0433874	0.025122	0.0592905	0.0750357	0.0535908	0.0573566	0.0379236
	17.3333	0.0496832	0.0790345	0.102227	0.0727986	0.0506439	0.0411714	0.0349525	0.0703285	0.0240783	0.034385	0.0325774	0.0296903	0.0284892	0.0275417	0.0281912	0.0392158	0.076856	0.0537468	0.0333162	0.0541496	0.0745956	0.049133	0.0595098	0.0381909
	17.5	0.053837	0.0752386	0.0988433	0.0590601	0.0458574	0.0379679	0.0347757	0.0668354	0.0313094	0.0294447	0.0314587	0.0250753	0.0494066	0.0309726	0.0317487	0.0356083	0.0769151	0.0507681	0.0303617	0.0555069	0.0734091	0.0593389	0.0602525	0.0335247
	17.6667	0.0489402	0.0725372	0.0934536	0.0592574	0.0526753	0.055617	0.0285487	0.0639261	0.0277054	0.0353441	0.0327596	0.0208124	0.0404896	0.0332651	0.0449752	0.03676	0.057552	0.0423683	0.0350325	0.0467686	0.0591682	0.0520346	0.0546279	0.0365731
	17.8333	0.043241	0.0814221	0.0907115	0.0631912	0.0500112	0.041227	0.0408495	0.0539167	0.026207	0.0324102	0.0314789	0.0293569	0.0295356	0.031645	0.0292076	0.0417457	0.0575851	0.0481663	0.0293924	0.0467905	0.0558451	0.0482255	0.0555073	0.039245
	18	0.0470768	0.0722347	0.105121	0.0591675	0.0486188	0.0458266	0.0253522	0.0561935	0.0247073	0.0305451	0.0268059	0.0339928	0.0300508	0.0360606	0.0386916	0.042074	0.0588112	0.0498761	0.0264327	0.0464134	0.0528896	0.049784	0.0536963	0.0400203
	18.1667	0.0553731	0.0732544	0.0932242	0.0564375	0.052046	0.0397346	0.0304682	0.0585925	0.0215489	0.0356469	0.0376352	0.0350726	0.031242	0.033462	0.0391015	0.0421954	0.0644559	0.048334	0.0274294	0.0420443	0.0687306	0.0466272	0.0453616	0.0369956
	18.3333	0.0493539	0.07151	0.0827949	0.0550048	0.0495191	0.0407697	0.033317	0.0559028	0.0250202	0.0296269	0.0345793	0.0349068	0.0361507	0.0280848	0.0432656	0.0366124	0.0661696	0.0522164	0.0230527	0.0440586	0.0637939	0.0436853	0.0616915	0.0411919
	18.5	0.045874	0.0609031	0.103245	0.0563377	0.0499695	0.0344984	0.0270791	0.0536825	0.0254787	0.0363406	0.025701	0.0301087	0.0349808	0.0333192	0.033995	0.0355883	0.0485247	0.0463315	0.0202288	0.0406157	0.0557307	0.0428259	0.0590333	0.0287828
	18.6667	0.0478074	0.0667572	0.0956591	0.0614199	0.0507046	0.0385903	0.0293594	0.0573869	0.024882	0.0340733	0.0333067	0.0324346	0.0338097	0.0269584	0.0383562	0.038611	0.0535704	0.047198	0.0301371	0.0393	0.0531421	0.0454809	0.0401834	0.0338644
	18.8333	0.0384236	0.0694351	0.0885526	0.0523286	0.0427726	0.0394556	0.0269049	0.055403	0.0253407	0.0365004	0.0310534	0.0269187	0.0333138	0.031705	0.0447002	0.0398719	0.0553938	0.0431142	0.0263248	0.0409147	0.0542936	0.0398963	0.0436087	0.0313383
	19	0.0429043	0.0730893	0.0926522	0.0513774	0.0464872	0.0410024	0.0295654	0.0509231	0.0253471	0.037185	0.0438443	0.0317405	0.0370465	0.0335134	0.0421478	0.0338631	0.0594945	0.0467574	0.0297294	0.0467978	0.0580695	0.0431008	0.0493121	0.0263985
	19.1667	0.0343062	0.0781392	0.0947505	0.0478137	0.0446598	0.0403384	0.0303325	0.0547494	0.0274664	0.0337072	0.0351232	0.0328209	0.0291067	0.0325434	0.0332573	0.0353293	0.0512652	0.0394058	0.0249235	0.0382828	0.0529802	0.0489493	0.0399526	0.0326259
	19.3333	0.0325622	0.0647271	0.0859438	0.0448978	0.0381343	0.0240085	0.0237045	0.0563242	0.0265682	0.0365396	0.032221	0.0335454	0.0367325	0.0314089	0.0423776	0.0372128	0.0515312	0.0435327	0.0249297	0.0321592	0.0427567	0.0381881	0.0439512	0.0294618
	19.5	0.0325728	0.0582365	0.0762735	0.0507982	0.0475437	0.0345737	0.0248482	0.0570693	0.0280852	0.0419284	0.0304498	0.0289158	0.0350526	0.0332188	0.0330844	0.0352509	0.0594713	0.0436727	0.0296114	0.0417804	0.0484033	0.0332485	0.0515124	0.0295975
	19.6667	0.035139	0.0563235	0.081712	0.0455945	0.0358884	0.0291337	0.0265619	0.0513917	0.0296034	0.0330728	0.0429343	0.0319594	0.0345567	0.0294649	0.0402296	0.0392162	0.053508	0.0330411	0.0265022	0.040596	0.0556844	0.0392066	0.0400067	0.0293522
	19.8333	0.0337133	0.0521807	0.0799278	0.0519916	0.0400328	0.0308464	0.0246712	0.0586785	0.027346	0.0383288	0.0293375	0.027326	0.0359243	0.0384794	0.0386598	0.0417291	0.0492153	0.038258	0.0277851	0.0315281	0.0532114	0.0365778	0.0435835	0.0310131
	20	0.034364	0.0569415	0.0936325	0.0413859	0.0391937	0.0262531	0.0218299	0.0515674	0.0258422	0.0348455	0.0308053	0.0325143	0.0328859	0.0247346	0.046608	0.0420588	0.0509209	0.0374249	0.0201356	0.0319389	0.0469762	0.028766	0.0380453	0.0307684
	20.1667	0.0366143	0.046805	0.090349	0.0456579	0.0430586	0.0317166	0.0288597	0.0540962	0.0246396	0.0344538	0.0298417	0.033061	0.0393404	0.029656	0.035518	0.03614	0.0437374	0.0379235	0.0228344	0.030345	0.0497555	0.0321919	0.0410532	0.0284887
	20.3333	0.0343884	0.0579762	0.0848631	0.0383112	0.0493533	0.0320678	0.0286781	0.044588	0.0287281	0.0350042	0.0339064	0.0278877	0.0366417	0.027862	0.0383095	0.0395912	0.0454395	0.0361198	0.0242582	0.0286159	0.0394982	0.0287835	0.0373624	0.0283696
	20.5	0.0371203	0.0479697	0.0682184	0.0460239	0.0356775	0.0290068	0.0303961	0.0418646	0.0258627	0.0383835	0.0506335	0.028432	0.0334309	0.0278698	0.0395156	0.0410661	0.048587	0.0377091	0.0170275	0.0290253	0.0410191	0.0317703	0.032526	0.0248145
	20.6667	0.036814	0.0615255	0.0724892	0.0435871	0.0344054	0.0291859	0.0260346	0.047371	0.0295002	0.0276198	0.0332857	0.0261148	0.0380255	0.0254178	0.030592	0.0445239	0.0445196	0.0372382	0.0261132	0.0329138	0.049193	0.03167	0.0352479	0.0246934
	20.8333	0.0355466	0.053327	0.0737255	0.0352456	0.0387016	0.025097	0.0313637	0.0398726	0.0249691	0.0388131	0.0334592	0.031489	0.0348133	0.030181	0.0371588	0.0342163	0.0480304	0.0323984	0.0204418	0.0277049	0.0367873	0.0303554	0.0329763	0.0253361
	21	0.0286716	0.0606185	0.0675187	0.03575	0.0378594	0.0302264	0.029282	0.0506368	0.0227048	0.0318176	0.0307082	0.0334676	0.0377134	0.0315027	0.0447265	0.0369412	0.0402252	0.0350792	0.0272613	0.0338709	0.0448393	0.0263897	0.0391277	0.0222861
	21.1667	0.0277185	0.0518505	0.067395	0.0416685	0.0401604	0.0338228	0.017308	0.0388333	0.031794	0.0308836	0.0386815	0.0304353	0.0355184	0.0379137	0.0357972	0.0378944	0.0469885	0.0341202	0.0242862	0.0266506	0.0399588	0.0284951	0.033143	0.0256029
	21.3333	0.0254824	0.0440468	0.0628654	0.0436553	0.03746	0.0295622	0.0268226	0.0473352	0.0257461	0.0342658	0.0383713	0.0302655	0.0300908	0.0303753	0.0352132	0.0392663	0.0365236	0.0393548	0.0228715	0.0300067	0.0399748	0.0258518	0.0332968	0.0206404
	21.5	0.0293363	0.0496619	0.0722304	0.0379277	0.0288922	0.027007	0.0283521	0.03791	0.0316608	0.0304989	0.0359462	0.0293789	0.0307801	0.0346548	0.0400019	0.0421025	0.0350899	0.0334162	0.0211716	0.0242537	0.0293014	0.0219907	0.0290194	0.0197526
	21.6667	0.0235722	0.0512262	0.0580297	0.0289083	0.0390586	0.0329985	0.0260761	0.0443847	0.0300039	0.0372578	0.0330304	0.0216823	0.0319803	0.0267805	0.048579	0.0358493	0.0420986	0.0328196	0.0225973	0.0284146	0.0305679	0.021885	0.0397523	0.0223058
	21.8333	0.0304746	0.0515325	0.0643451	0.036803	0.0359251	0.0254839	0.0243694	0.0496707	0.0213728	0.0315999	0.033204	0.0322616	0.0328414	0.0299102	0.0432244	0.0374304	0.0372892	0.0333167	0.0169163	0.0218533	0.0283123	0.0239904	0.0284671	0.0178486
	22	0.0258311	0.0518393	0.0584406	0.0317214	0.0340767	0.0340443	0.0175198	0.0439475	0.0304742	0.034852	0.027028	0.0277898	0.0454484	0.0269601	0.0326814	0.0382812	0.0351301	0.032598	0.0247389	0.0270879	0.0338585	0.0269818	0.0220361	0.019892
	22.1667	0.0399603	0.0463992	0.0647642	0.0330468	0.0309373	0.0412435	0.0300936	0.0389352	0.0307868	0.0387829	0.0296411	0.0292323	0.0374651	0.0351891	0.0334895	0.0477129	0.0402146	0.0292018	0.0204787	0.0257539	0.0288335	0.0268785	0.0294834	0.0255076
	22.3333	0.0252059	0.0450183	0.0571519	0.03388	0.032093	0.0279065	0.0232438	0.0444634	0.0260934	0.0342017	0.0324193	0.0269087	0.0373088	0.0264834	0.0414771	0.0365345	0.0315322	0.0300623	0.0268837	0.0217354	0.0250634	0.0260006	0.0226201	0.021687
	22.5	0.0287452	0.0460207	0.0582057	0.0393207	0.0255107	0.0296268	0.0249643	0.0437637	0.0283764	0.0317793	0.0368299	0.0315814	0.0364706	0.0255032	0.036906	0.0345582	0.0429022	0.0351846	0.0240454	0.0283159	0.0322505	0.0265607	0.0237708	0.0209261
	22.6667	0.0290747	0.0477264	0.059602	0.0307777	0.0296745	0.0217556	0.0228738	0.0393446	0.0280808	0.0301661	0.0298334	0.0308734	0.0373363	0.0269909	0.0524857	0.0388652	0.038689	0.0359278	0.0202087	0.0246995	0.0288584	0.0213649	0.0243494	0.0186333
	22.8333	0.0244234	0.0433956	0.0557185	0.0297993	0.0318343	0.0241591	0.0259296	0.0513601	0.0291516	0.0338287	0.0352237	0.0326784	0.0339393	0.028809	0.0449258	0.0394043	0.0275766	0.0271687	0.018647	0.0226916	0.027228	0.0241375	0.0303725	0.0215727
	23	0.0205721	0.0403234	0.048589	0.0256911	0.0258198	0.0265643	0.0200243	0.0364988	0.0227813	0.0305915	0.0381725	0.030893	0.0388984	0.0276646	0.0509388	0.0390005	0.0295199	0.0277854	0.0244876	0.022831	0.0261006	0.0209316	0.0240761	0.0190238
	23.1667	0.0337581	0.0418858	0.0576529	0.0224031	0.0295569	0.0387428	0.0242248	0.0445593	0.0311415	0.042787	0.0368815	0.0330586	0.0320866	0.0248721	0.0449689	0.0356595	0.0289235	0.0269399	0.0240664	0.0287468	0.0240895	0.0242592	0.0222184	0.0203044
	23.3333	0.0247643	0.0368412	0.0508594	0.034436	0.0301398	0.0197219	0.0219411	0.0365285	0.0227936	0.0360323	0.0406499	0.022286	0.0338042	0.0276792	0.0457889	0.042387	0.0273582	0.034385	0.0242146	0.0259333	0.024726	0.0197223	0.0291054	0.0224799
	23.5	0.0257355	0.0381208	0.0467871	0.0271957	0.0314409	0.0289883	0.0175567	0.0413499	0.0253826	0.0295409	0.0362569	0.0336162	0.0329617	0.0319717	0.041809	0.0386263	0.0244596	0.0257366	0.0185216	0.0247304	0.0230917	0.0212777	0.0173536	0.0223572
	23.6667	0.0209155	0.0420755	0.0481757	0.0339626	0.0325997	0.0413504	0.0188959	0.0367974	0.0240208	0.0319895	0.0294081	0.0282327	0.0333143	0.0293442	0.0380241	0.0364361	0.0277357	0.0291594	0.0218025	0.0224511	0.0209514	0.0237208	0.0242419	0.0195509
	23.8333	0.0212417	0.0401223	0.0415331	0.0319951	0.0307428	0.023001	0.0242448	0.0374125	0.0250911	0.0340336	0.0290899	0.0268016	0.0439211	0.0270442	0.0316321	0.0357141	0.0348913	0.0319749	0.0189566	0.0217838	0.0266366	0.0195133	0.0242478	0.0148258
	24	0.0215681	0.03535	0.0418924	0.0174874	0.0297463	0.0264401	0.0208136	0.0412774	0.0261621	0.030383	0.041032	0.0289679	0.0312883	0.0303505	0.0330439	0.042452	0.0277531	0.0300318	0.0225242	0.022192	0.0224767	0.0216241	0.0272674	0.0189185
	24.1667	0.0231827	0.0356442	0.0487524	0.0249157	0.0311926	0.0262753	0.018335	0.0469529	0.0254082	0.0322917	0.0304186	0.0370753	0.0407046	0.0336596	0.0386642	0.0394214	0.0243665	0.029186	0.0163979	0.0236767	0.0208398	0.014641	0.0244038	0.0208399
	24.3333	0.0246373	0.0376301	0.0587025	0.0282229	0.0255946	0.0243927	0.0194845	0.0413139	0.0238928	0.0332522	0.0336997	0.0279068	0.035075	0.033671	0.0430882	0.0344942	0.0289801	0.0312711	0.0263835	0.0199147	0.0227391	0.0194133	0.0298661	0.0166242
	24.5	0.0199724	0.0390541	0.0416125	0.0302119	0.027327	0.0285223	0.0206347	0.0459099	0.0249641	0.0414094	0.0261834	0.0327771	0.0410778	0.0341776	0.0360894	0.0378725	0.0263201	0.0315253	0.0201138	0.0168232	0.0209753	0.0152008	0.0239862	0.0181618
	24.6667	0.0194931	0.0339918	0.0378609	0.0307165	0.0230185	0.0213119	0.0217856	0.0374922	0.0214684	0.0350428	0.0301188	0.0320673	0.0369852	0.023949	0.0732076	0.0413598	0.0323932	0.0305574	0.0179777	0.0156145	0.0223699	0.0211955	0.0186764	0.0176534
	24.8333	0.0280369	0.0297706	0.0413028	0.0251094	0.0294993	0.0223479	0.0206435	0.0348531	0.0295444	0.0379084	0.0386422	0.0374839	0.0363137	0.0236244	0.0503797	0.0410611	0.0279133	0.0267765	0.0202642	0.0161555	0.0216164	0.0137634	0.0219847	0.0180404
	25	0.0212753	0.0321787	0.0408056	0.0244547	0.0286443	0.0269954	0.0162505	0.0335382	0.0281821	0.0376509	0.0425884	0.0367768	0.0418102	0.0267696	0.0323315	0.0414993	0.0269499	0.0266614	0.0171281	0.0184472	0.017575	0.02198	0.0250078	0.0202191
	25.1667	0.0169272	0.0354362	0.0423659	0.0267746	0.0306683	0.0335384	0.0216072	0.0354803	0.02819	0.0418803	0.0363794	0.0384135	0.0413135	0.0292561	0.0427878	0.0420434	0.02465	0.0247111	0.0261249	0.0176425	0.0171988	0.0167662	0.0168198	0.0151034
	25.3333	0.0188649	0.039262	0.043585	0.0231447	0.0205958	0.0175491	0.0193168	0.0394768	0.0283504	0.038089	0.0362287	0.0330158	0.0409875	0.0302567	0.0456197	0.033944	0.0253849	0.0228818	0.020991	0.0156251	0.0178341	0.0206559	0.0211361	0.0144656
	25.5	0.0196748	0.0275507	0.0370806	0.0264572	0.0269386	0.0311464	0.0225725	0.0347823	0.0242419	0.0330684	0.0308302	0.0317634	0.0377446	0.0292735	0.0508681	0.0381736	0.0264847	0.0260692	0.0198528	0.0167054	0.0208734	0.0169947	0.01999	0.0175405
	25.6667	0.0209691	0.0368857	0.0412159	0.023487	0.0263694	0.0302955	0.0252562	0.0340695	0.0186052	0.0309013	0.0293633	0.0285239	0.0302071	0.029613	0.0418417	0.0399816	0.025155	0.0270554	0.0195711	0.0179208	0.0187268	0.0131092	0.0202817	0.0153666
	25.8333	0.0292015	0.0366166	0.0384841	0.0226653	0.0270971	0.0229007	0.0176073	0.0373442	0.0277605	0.0381279	0.0298642	0.0362971	0.0424057	0.0369031	0.0466891	0.0340876	0.0226087	0.0243687	0.0208608	0.0130724	0.0210083	0.016222	0.0161136	0.0179305
	26	0.0208182	0.03465	0.0386708	0.02598	0.0299879	0.0234226	0.0133992	0.0413479	0.0286836	0.0411393	0.02856	0.0270972	0.045687	0.0216865	0.0545632	0.0370552	0.0211549	0.0237622	0.0167207	0.0183307	0.0224051	0.0182249	0.0260449	0.0199832
	26.1667	0.0234052	0.0311251	0.0349031	0.0210211	0.024084	0.0232558	0.0245047	0.0366479	0.0329651	0.0344786	0.0339863	0.0299957	0.0244005	0.0309638	0.0423045	0.0445672	0.027118	0.0221751	0.0230127	0.024805	0.0230432	0.0161164	0.0237488	0.0163998
	26.3333	0.0192129	0.0326915	0.0356033	0.0286411	0.0227916	0.0255012	0.0229788	0.044284	0.0253427	0.0429427	0.0430311	0.0321738	0.0400472	0.0233542	0.0576391	0.0363459	0.0282201	0.0322285	0.0158696	0.0235975	0.0187427	0.0172307	0.0188596	0.0157618
	26.5	0.0188936	0.0318528	0.0361321	0.0207004	0.0248167	0.0208543	0.0160888	0.0394617	0.0284032	0.0400971	0.0317121	0.033269	0.0424704	0.0299865	0.0534377	0.0367819	0.0195893	0.0224324	0.0227357	0.0192871	0.0187462	0.0152323	0.0174232	0.0160206
	26.6667	0.0158284	0.0314381	0.030121	0.0233548	0.0213592	0.0241339	0.0157083	0.0342702	0.0221486	0.0367022	0.0277775	0.0311096	0.0362958	0.0309899	0.0453959	0.0402846	0.0272601	0.0234183	0.0241711	0.0222586	0.0226771	0.0186819	0.0272195	0.0176895
	26.8333	0.0231002	0.0373976	0.0351231	0.0210408	0.0222299	0.0212085	0.0191595	0.0394908	0.0319316	0.0425847	0.0337039	0.0256915	0.032007	0.0308337	0.0502609	0.0435799	0.0177726	0.0266123	0.0175962	0.0246924	0.0197677	0.0175732	0.0220408	0.0153849
	27	0.0214898	0.0409543	0.0399579	0.0243595	0.0265663	0.0258695	0.0193548	0.036598	0.0296493	0.0318156	0.0353599	0.0383662	0.038042	0.0296824	0.0555369	0.0468794	0.0169235	0.0197499	0.022178	0.0130915	0.0221797	0.0184662	0.0178671	0.0196188
	27.1667	0.0200399	0.030622	0.0334264	0.0237024	0.0257068	0.0189759	0.0143751	0.034308	0.0343973	0.0393382	0.0268172	0.0304151	0.0306518	0.0316817	0.0507182	0.0351496	0.0256939	0.0228212	0.0184619	0.0140381	0.0160997	0.0142416	0.0198879	0.0150056
	27.3333	0.021822	0.0326168	0.0370571	0.0217186	0.0209463	0.0170815	0.0235786	0.0356538	0.0247745	0.034981	0.0363693	0.0287944	0.0437525	0.0326873	0.05317	0.044482	0.0153472	0.0266308	0.024191	0.0130951	0.0207935	0.0171369	0.0183063	0.0157774
	27.5	0.0224735	0.0334785	0.0363812	0.0187384	0.0219621	0.0167393	0.0218585	0.0309352	0.0215684	0.0508496	0.0368764	0.0355053	0.0336042	0.0253949	0.0384322	0.0380384	0.0181515	0.0277427	0.0214765	0.0222781	0.017247	0.0189206	0.022923	0.0170629
	27.6667	0.0255511	0.0370374	0.0370844	0.0213956	0.0271697	0.0201941	0.023014	0.0341	0.024786	0.0395242	0.0375488	0.0360615	0.0384424	0.0363588	0.0507905	0.0391129	0.0174237	0.0208742	0.0140343	0.0174213	0.0169963	0.0166978	0.0165834	0.020017
	27.8333	0.0234548	0.0335022	0.0352001	0.0272065	0.0218284	0.0208887	0.021101	0.0360539	0.0266286	0.0328359	0.0316319	0.0186717	0.0405266	0.0267393	0.0471721	0.0405067	0.0215702	0.0299668	0.0250648	0.0143176	0.0156037	0.0145852	0.022211	0.0189943
	28	0.027667	0.0319513	0.0327959	0.0220698	0.0292073	0.0222744	0.0189949	0.0340025	0.027095	0.0372262	0.0291699	0.0326363	0.032607	0.0289061	0.0512454	0.0373407	0.020234	0.0238332	0.0224924	0.0181023	0.0196663	0.0135851	0.0181767	0.0188695
	28.1667	0.0190971	0.0262795	0.03108	0.0164315	0.0229966	0.0205523	0.0168876	0.0319489	0.02159	0.032722	0.0415421	0.0290195	0.0383127	0.0324041	0.0458	0.0389464	0.0162149	0.0222414	0.0170522	0.0156735	0.0181473	0.0172622	0.0238071	0.019515
	28.3333	0.0210432	0.0335329	0.0324715	0.0225763	0.0162026	0.0214203	0.0214969	0.0340249	0.0295586	0.0331436	0.0435384	0.0368292	0.0428162	0.0357392	0.041766	0.0428896	0.0240214	0.021386	0.0180584	0.0135137	0.0251316	0.0184904	0.0225139	0.0128413
	28.5	0.0150572	0.0288537	0.0288537	0.0217512	0.0218481	0.0193515	0.0163181	0.0376832	0.0298737	0.0298665	0.0384427	0.0335759	0.0362712	0.027105	0.0557789	0.0402528	0.0162214	0.0216365	0.0209285	0.0151374	0.0200596	0.0155972	0.0217972	0.018237
	28.6667	0.0179742	0.03526	0.033874	0.0239149	0.0185243	0.02333	0.0220811	0.0384271	0.0286567	0.0363164	0.0323505	0.0216047	0.0404311	0.0292746	0.0487069	0.0378253	0.0184198	0.0266826	0.0222233	0.0202764	0.0201906	0.0147082	0.0134277	0.0131022
	28.8333	0.0221883	0.0347035	0.030082	0.0189372	0.0179487	0.0299039	0.0243906	0.0392934	0.0332636	0.0381118	0.0379746	0.034684	0.0364719	0.0226279	0.0452789	0.0446422	0.0170811	0.0227539	0.0184996	0.015954	0.0180355	0.0152676	0.0192056	0.0165726
	29	0.0207353	0.0254676	0.0332039	0.0217652	0.0246115	0.0214404	0.0203625	0.0361447	0.0288278	0.0353835	0.0371632	0.0285198	0.0349289	0.0304548	0.0511904	0.0376438	0.0186704	0.022144	0.016495	0.0155509	0.0161332	0.016496	0.0137209	0.0172179
	29.1667	0.0145825	0.0351513	0.031485	0.017283	0.0215766	0.0240392	0.0180609	0.0377404	0.0349715	0.039649	0.0360204	0.0356145	0.0320006	0.0286329	0.0410546	0.0361687	0.0176975	0.0231333	0.0159239	0.0139303	0.0171523	0.0185053	0.0163229	0.0195341
	29.3333	0.0134503	0.0378686	0.0392821	0.0167874	0.0212916	0.0224881	0.0259433	0.038729	0.0313012	0.0415862	0.0348763	0.0241756	0.0394511	0.0381326	0.0516443	0.0405449	0.015015	0.0264617	0.0144916	0.0143381	0.0169011	0.0147178	0.0209488	0.0146534
	29.5	0.0252835	0.0301924	0.0254482	0.0199488	0.0249179	0.0197248	0.0192222	0.0364291	0.0260925	0.0347382	0.0448094	0.0330904	0.0337544	0.0329831	0.0451612	0.0392838	0.0207555	0.0231447	0.0150677	0.0151518	0.0184291	0.0150545	0.0193636	0.0136271
	29.6667	0.019778	0.030344	0.0327274	0.0207841	0.0168093	0.0276893	0.0244169	0.0349798	0.0287093	0.0282947	0.0344079	0.0292819	0.0398264	0.0278283	0.0472169	0.0388732	0.0228358	0.0270905	0.0193757	0.018672	0.0226275	0.0184027	0.0208127	0.0164576
	29.8333	0.017674	0.0342008	0.0285809	0.0154666	0.0247834	0.018003	0.0169229	0.0337728	0.0319425	0.0377828	0.0382257	0.0291086	0.0318738	0.0300029	0.0411306	0.0367575	0.0232075	0.0222942	0.0176568	0.0151569	0.0190724	0.0132747	0.0159019	0.0145314
	30	0.0152445	0.0279402	0.024604	0.0166333	0.0147867	0.0273557	0.0184645	0.0391506	0.0331816	0.0338112	0.0393991	0.029299	0.0254725	0.0316792	0.0405365	0.0421001	0.0186925	0.0227919	0.0143577	0.0159713	0.0193304	0.0187432	0.011856	0.0126043

## Sheet: Fig. 3M
Fig. 3M	cfu of Pto DC3000 (3 dpi) upon spray infection [log10(cfu/cm2)]
	Col-0AEQ	cepr1/2AEQ	c1/c2/r7AEQ			Statistical analysis
1	5.72471	5.72471	7.40141			Number of families	1
2	6.9008	7.20183	7.40141			Number of comparisons per family	3
3	6.9008	5.72471	7.65413			Alpha	0.05
4	5.59977	6.9008	7.7459
5	5.42368	7.16404	7.80389			Tukey's multiple comparisons test	Mean Diff,	95,00% CI of diff,	Below threshold?	Summary	Adjusted P Value
6	6.52059	6.7661	6.96775			Col-0AEQ vs. cepr1/2AEQ	-0.8292	-1,378 to -0,2806	Yes	**	0.0021	A-B
7	5.96775	6.2366	7.37792			Col-0AEQ vs. c1/c2/r7AEQ	-1.462	-2,011 to -0,9135	Yes	****	<0,0001	A-C
8	5.96775	6.53763	7.12265			cepr1/2AEQ vs. c1/c2/r7AEQ	-0.633	-1,182 to -0,08430	Yes	*	0.0209	B-C
9	4.59977	7.12265	7.53763
10	6.2366	7.70244	7.20183			Test details	Mean 1	Mean 2	Mean Diff,	SE of diff,	n1	n2	q	DF
11	6.12265	7.29874	7.58505			Col-0AEQ vs. cepr1/2AEQ	5.994	6.824	-0.8292	0.2236	12	12	5.245	33
12	5.96775	7.50286	7.67895			Col-0AEQ vs. c1/c2/r7AEQ	5.994	7.457	-1.462	0.2236	12	12	9.248	33
						cepr1/2AEQ vs. c1/c2/r7AEQ	6.824	7.457	-0.633	0.2236	12	12	4.003	33
						Compact letter display
						c1/c2/r7AEQ	A
						cepr1/2AEQ	B
						Col-0AEQ	C
						Brown-Forsythe test
						F (DFn, DFd)	2,273 (2, 33)
						P value	0.1189
						P value summary	ns
						Are SDs significantly different (P < 0.05)?	No
						Normality of Residuals
						Test name	Statistics	P value	Passed normality test (alpha=0,05)?	P value summary
						Shapiro-Wilk (W)	0.9564	0.1661	Yes	ns
						ANOVA summary
						F	21.51
						P value	<0,0001
						P value summary	****
						Significant diff. among means (P < 0.05)?	Yes
						R squared	0.5659
						ANOVA table	SS	DF	MS	F (DFn, DFd)	P value
						Treatment (between columns)	12.9	2	6.452	F (2, 33) = 21,51	P<0,0001
						Residual (within columns)	9.899	33	0.3
						Total	22.8	35
						Data summary
						Number of treatments (columns)	3
						Number of values (total)	36
