# Supplementary material for: CEP signaling coordinates plant immunity with nitrogen status
Source: Nat Commun. 2024 Dec 16;15:10686. doi: 10.1038/s41467-024-55194-x (PMC11649690; doi:10.1038/s41467-024-55194-x)
Supplement: Supplementary file 4 — Source Data [file 41467_2024_55194_MOESM4_ESM.zip › !Source_data/Source data Fig. S3.xlsx]

## Sheet: Fig. S3A
Fig. S3A	Total calcium influx measured for 30 min after treatment with CEP4-15mer and CEP4-16mer of indicated concentrations
	Concentration (uM)	CEP415mer												CEP416mer
	0.0001	4.45175	4.92066	4.36038	4.26028	3.66793	3.90969	4.40972	3.11493	3.6662	4.36061	3.94962	4.8191	4.45175	4.92066	4.36038	4.26028	3.66793	3.90969	4.40972	3.11493	3.6662	4.36061	3.94962	4.8191
	0.001	29.4883	8.92637	19.5902	9.71676	8.71003	18.6537	6.23317	6.48345	16.7747	12.008	8.07595	5.34472	10.7284	9.99824	11.2748	7.34404	12.3785	14.5961	5.42006	5.37292	6.02383	6.39942	4.97728	7.57857
	0.01	13.3947	19.8118	24.1834	25.065	24.2372	12.5992	9.72939	13.2639	10.0922	13.4766	17.1415	11.3932	14.5639	14.1289	16.8832	18.7131	12.8717	18.7159	8.61981	11.6822	8.2911	11.8239	6.94576	10.9854
	0.1	19.3467	26.9553	16.5236	17.6842	17.9364	21.9075	8.53458	13.6807	8.87116	13.4581	16.4277	16.2959	24.7983	24.6431	18.405	13.1425	17.9339	17.2629	11.2856	16.4051	12.2844	13.2627	12.2778	10.4531
	1	19.6158	14.2822	11.9952	22.8318	16.6267	12.1283	19.2465	23.9917	16.0302	19.4711	16.5058	16.4412	25.8885	31.3792	24.1499	21.0057	30.7424	22.9837	19.2465	23.9917	16.0302	21.6997	16.9077	27.9513

## Sheet: Fig. S3C
Fig. S3C	RT-qPCR of FRK1 in seedlings upon mock (ddH2O), CEP4 (1 μM) or flg22 (100 nM) treatment for 4 h, shown as a fold induction compared to Col-0. Housekeeping gene UBQ5.
	mock	CEP4 [1μM]	flg22 [100nM]
	1.05	9.06	579.55
	1.02	7.17	349.42

## Sheet: Fig. S3D
Fig. S3D	Kinetics of cytosolic calcium concentrations ([Ca2+]cyt) in Col-0AEQ seedlings upon CEP4 (100 nM) and flg22 (100nM) treatment
	Time (min)	CEP4 [100nM]												flg22 [100nM]
	-1.83333	0.019036	0.034085	0.014819	0.073239	0.021648	0.035755	0.013528	0.017578	0.041881	0.021011	0.020058	0.030349	0.017972	0.029844	0.026435	0.045462	0.028812	0.018006	0.031614	0.023799	0.032291	0.066586	0.021492	0.048223
	-1.66667	0.017525	0.02131	0.017436	0.024297	0.021874	0.02587	0.030372	0.023681	0.024768	0.024518	0.018629	0.024163	0.031897	0.029602	0.02703	0.022861	0.020885	0.016723	0.028682	0.014649	0.033661	0.020296	0.026032	0.0434
	-1.5	0.030945	0.034104	0.016858	0.027516	0.02431	0.017326	0.02182	0.015073	0.021884	0.027474	0.044909	0.020244	0.024503	0.027854	0.029976	0.03287	0.031542	0.019299	0.02207	0.022588	0.027891	0.027577	0.022883	0.0335
	-1.33333	0.021863	0.024275	0.03285	0.026319	0.017684	0.017554	0.027073	0.027638	0.027051	0.027666	0.021031	0.017149	0.021864	0.023343	0.01852	0.03431	0.039075	0.021619	0.020848	0.017708	0.034363	0.040994	0.028808	0.016535
	-1.16667	0.029879	0.013781	0.023555	0.047426	0.023878	0.016882	0.024041	0.028005	0.032842	0.01808	0.031553	0.015912	0.027689	0.020587	0.034401	0.034799	0.04118	0.028059	0.033364	0.030332	0.024164	0.026063	0.022105	0.031312
	-1	0.029455	0.022971	0.029668	0.023724	0.03096	0.013733	0.04146	0.024781	0.022935	0.016423	0.037301	0.020668	0.039869	0.023856	0.017353	0.038864	0.048517	0.015192	0.026995	0.029934	0.016681	0.019936	0.031191	0.02691
	-0.833333	0.022531	0.025274	0.029968	0.029361	0.030085	0.023867	0.030969	0.035564	0.020253	0.046877	0.034445	0.017778	0.01606	0.020345	0.032065	0.029577	0.02971	0.024981	0.02602	0.022203	0.022131	0.040262	0.028831	0.023829
	-0.666667	0.017119	0.017729	0.019791	0.041439	0.023234	0.040764	0.020745	0.021561	0.021911	0.031389	0.011964	0.017161	0.025241	0.033413	0.022365	0.033164	0.039137	0.021896	0.027991	0.031784	0.030309	0.018797	0.030222	0.033545
	-0.5	0.024274	0.035793	0.025034	0.036224	0.021026	0.033796	0.018259	0.029833	0.020262	0.027151	0.029674	0.012821	0.034782	0.038451	0.017366	0.033891	0.029102	0.021643	0.021368	0.026902	0.028956	0.038752	0.018574	0.01722
	-0.333333	0.019944	0.024309	0.032902	0.024561	0.025901	0.022313	0.027671	0.023011	0.022954	0.041199	0.015799	0.023164	0.023314	0.029917	0.017369	0.031993	0.037069	0.023709	0.020881	0.028133	0.03169	0.020727	0.024506	0.022963
	-0.166667	0.024718	0.022343	0.032622	0.030406	0.027901	0.029532	0.029616	0.016183	0.020891	0.017189	0.032561	0.016343	0.028442	0.029675	0.028855	0.043706	0.040854	0.022426	0.018428	0.030792	0.016702	0.028409	0.023523	0.021864
	0	0.025158	0.019062	0.026805	0.029207	0.023035	0.030217	0.02381	0.015466	0.020068	0.020704	0.039277	0.026277	0.030747	0.039998	0.022973	0.028194	0.033954	0.027845	0.032931	0.022438	0.031706	0.024577	0.012654	0.022753
	0.166667	0.05445	0.037802	0.065866	0.036469	0.065578	0.066092	0.054832	0.063674	0.031453	0.033466	0.042168	0.040977	0.016616	0.061405	0.024746	0.135513	0.174651	0.026564	0.035892	0.044274	0.04297	0.040332	0.025509	0.019002
	0.333333	0.029085	0.029266	0.02858	0.06853	0.034806	0.031149	0.030756	0.056515	0.025874	0.038841	0.038351	0.03292	0.029348	0.05137	0.053334	0.086875	0.040116	0.028376	0.035905	0.028576	0.022177	0.02075	0.033032	0.030055
	0.5	0.036475	0.038156	0.03063	0.031667	0.035705	0.051254	0.023282	0.048983	0.013458	0.062909	0.046039	0.058405	0.032539	0.038799	0.022996	0.062279	0.034669	0.040254	0.032474	0.030014	0.021499	0.03805	0.021171	0.020558
	0.666667	0.013466	0.030931	0.028013	0.020176	0.037492	0.028916	0.027723	0.052971	0.021743	0.042583	0.031186	0.022795	0.016629	0.044611	0.024181	0.054887	0.040566	0.030977	0.048972	0.027163	0.025941	0.026145	0.0283	0.028522
	0.833333	0.018247	0.029295	0.027146	0.035719	0.035065	0.07796	0.038546	0.061292	0.027754	0.02056	0.056153	0.031714	0.030078	0.048161	0.0351	0.111513	0.083899	0.03925	0.07214	0.027579	0.029362	0.05192	0.061764	0.016366
	1	0.029982	0.031938	0.039124	0.051074	0.052172	0.057215	0.037729	0.044734	0.03667	0.111527	0.02401	0.028613	0.088669	0.058023	0.055767	0.101795	0.321148	0.015241	0.25255	0.052722	0.022881	0.268584	0.275138	0.107947
	1.16667	0.014126	0.020091	0.045565	0.041001	0.039316	0.046613	0.03136	0.033927	0.02487	0.025038	0.02978	0.039614	0.279707	0.091376	0.172413	0.097092	0.624941	0.065366	0.416219	0.277243	0.049531	0.629285	0.644752	0.474552
	1.33333	0.021084	0.020754	0.026299	0.034552	0.034443	0.069047	0.036367	0.036465	0.028401	0.02523	0.022101	0.028841	0.602729	0.153612	0.372926	0.143855	0.816045	0.175803	0.583158	1.13112	0.111415	0.61541	0.667929	0.709548
	1.5	0.022827	0.038551	0.030691	0.035979	0.030676	0.038058	0.033603	0.061039	0.02281	0.04639	0.030276	0.028019	0.725766	0.426119	0.760517	0.346182	1.07273	0.370873	0.728295	1.61894	0.190232	0.534835	0.994642	0.693554
	1.66667	0.021528	0.012196	0.019589	0.029926	0.024682	0.041246	0.025002	0.050957	0.019289	0.032488	0.021632	0.019307	0.742953	0.70951	0.848005	0.516847	1.29288	0.588275	0.789937	1.22296	0.252983	0.83622	1.1943	0.846653
	1.83333	0.022837	0.020769	0.030414	0.037216	0.043593	0.047384	0.028621	0.033989	0.017011	0.043084	0.031253	0.036961	0.996447	0.819515	0.79281	0.651967	1.14815	0.730085	1.12227	1.32538	0.313079	0.911399	1.25667	0.999989
	2	0.025453	0.033303	0.044757	0.043705	0.025588	0.051036	0.026961	0.048468	0.014524	0.032327	0.032225	0.027419	1.11841	0.880219	0.811006	0.786614	1.05408	0.76206	1.16703	1.30599	0.388872	0.90819	1.15307	1.01354
	2.16667	0.023719	0.0409	0.037168	0.030364	0.024927	0.056055	0.037812	0.051749	0.024902	0.040887	0.028868	0.034907	1.20442	0.814098	0.854119	0.859168	1.19314	0.752782	1.29695	1.3844	0.442995	0.908849	1.15514	1.147
	2.33333	0.018936	0.025738	0.0243	0.030981	0.029386	0.054724	0.022251	0.022448	0.019096	0.026029	0.045239	0.025773	1.30124	0.894275	0.902603	0.926792	1.39799	0.870019	1.39935	1.56337	0.437319	0.870369	1.18975	1.23079
	2.5	0.031131	0.032016	0.029869	0.026332	0.02405	0.043394	0.039782	0.029334	0.029688	0.026408	0.031296	0.046155	1.31403	1.09012	0.964182	0.981143	1.34645	0.878734	1.35554	1.86946	0.42667	0.871851	1.17839	1.39526
	2.66667	0.027003	0.033677	0.033393	0.028365	0.029624	0.025684	0.030057	0.049991	0.03655	0.033298	0.036123	0.035152	1.43722	1.03225	1.0495	1.10544	1.506	0.911021	1.60073	1.84964	0.545967	1.00712	1.26735	1.49219
	2.83333	0.023743	0.029725	0.015237	0.039924	0.033421	0.049335	0.035634	0.02827	0.020982	0.044846	0.036136	0.026841	1.40056	1.03192	1.13259	1.1283	1.67828	0.961974	1.71019	1.88965	0.528867	0.893907	1.20399	1.5885
	3	0.026581	0.037663	0.02579	0.034264	0.036775	0.04572	0.023393	0.04423	0.028259	0.024016	0.049644	0.047453	1.5308	1.05362	1.20966	1.101	1.79006	1.0157	1.78322	1.38141	0.598316	1.0485	1.28941	1.68456
	3.16667	0.012422	0.018177	0.017589	0.035492	0.043255	0.053933	0.029248	0.069275	0.019122	0.031842	0.029416	0.033941	1.47352	1.27952	1.37182	1.29779	1.63916	1.09673	1.83891	2.55688	0.647204	0.989195	1.21711	1.84883
	3.33333	0.020488	0.036692	0.027267	0.031853	0.037697	0.051913	0.026749	0.037747	0.021412	0.026637	0.056437	0.029787	1.60541	1.23705	1.27389	1.33637	2.27485	1.15196	1.96632	2.24912	0.632039	1.10424	1.14876	1.97158
	3.5	0.01635	0.027116	0.036366	0.037952	0.037488	0.038499	0.036232	0.038487	0.026823	0.031861	0.041507	0.041047	1.73849	1.30299	1.45439	1.51516	1.98808	1.25337	1.93161	2.15668	0.741527	1.04292	1.61692	1.95074
	3.66667	0.023112	0.026462	0.026698	0.057253	0.040627	0.036007	0.032063	0.038865	0.028494	0.037835	0.041041	0.045233	1.75615	1.4514	1.56418	1.64042	1.89117	1.32298	1.82718	2.22059	0.76417	1.13495	1.57148	2.04696
	3.83333	0.027043	0.026469	0.036682	0.036769	0.035061	0.053575	0.018686	0.040334	0.03724	0.028527	0.049753	0.039414	1.80173	1.55436	1.51863	1.77309	2.04043	1.31777	2.67764	2.27474	0.79609	1.13194	1.3615	2.60217
	4	0.038613	0.021181	0.051081	0.042269	0.032616	0.035355	0.036264	0.032353	0.026848	0.040844	0.047361	0.041516	1.58259	1.61352	1.65349	1.29986	1.98511	1.33	2.45339	2.36033	0.849052	1.20843	1.471	2.24371
	4.16667	0.025533	0.031778	0.047582	0.039644	0.03933	0.043582	0.027905	0.033454	0.025814	0.050003	0.025142	0.039446	2.4947	1.58644	1.77609	2.53422	2.02891	1.54459	2.21711	2.1873	0.891739	1.12333	1.45298	2.12549
	4.33333	0.026631	0.036754	0.036732	0.040067	0.052089	0.055472	0.031821	0.048743	0.029777	0.037895	0.031436	0.038209	2.38948	1.81742	1.77482	2.33252	1.94592	1.59337	2.30671	2.2775	0.875312	1.00186	1.42757	2.26775
	4.5	0.031224	0.023187	0.024105	0.03642	0.051892	0.035175	0.044396	0.026567	0.02687	0.04127	0.03967	0.046161	1.94243	1.96717	2.18179	2.01036	1.80151	1.6042	2.42613	2.25219	1.01396	1.41736	1.52192	2.40457
	4.66667	0.02621	0.038433	0.052633	0.045186	0.040058	0.05438	0.048885	0.051692	0.018543	0.035122	0.030974	0.037614	2.01643	2.03015	1.81321	1.91057	1.80819	1.67314	2.45109	2.31541	1.02473	1.38386	1.42289	2.35566
	4.83333	0.034737	0.047066	0.035009	0.051112	0.049701	0.069955	0.044717	0.051719	0.027299	0.03121	0.030015	0.040346	1.88424	1.77887	1.52174	2.02641	1.91968	1.61169	2.37014	2.2946	1.07601	1.21349	1.58555	2.12848
	5	0.028412	0.033824	0.035315	0.046859	0.04659	0.049872	0.052566	0.060127	0.028349	0.049167	0.050848	0.036598	1.99803	1.69559	1.64054	2.16743	1.76615	1.42879	2.20268	2.03173	1.01645	1.34484	1.50525	2.15898
	5.16667	0.021424	0.026537	0.035328	0.052181	0.029132	0.050126	0.046998	0.035733	0.031901	0.025437	0.041184	0.041005	2.01953	1.65971	1.68695	2.20761	1.77157	1.32887	1.98165	2.07737	1.08187	1.2299	1.36301	2.06755
	5.33333	0.038703	0.040148	0.042114	0.050984	0.029589	0.062517	0.045061	0.046688	0.038586	0.034237	0.05962	0.037463	2.0591	1.69489	1.71832	2.25444	1.69189	1.45016	2.22225	1.8248	1.17609	1.26015	1.30081	2.10784
	5.5	0.025156	0.024895	0.042132	0.04693	0.05516	0.056828	0.040041	0.04671	0.03401	0.043419	0.040255	0.04669	1.95423	1.63903	1.6025	2.05138	1.80377	1.54565	2.08863	1.6826	1.21153	1.27976	1.13463	1.97172
	5.66667	0.031288	0.023573	0.037433	0.054505	0.038813	0.062133	0.048741	0.072654	0.034231	0.03651	0.029597	0.050901	1.8496	1.62857	1.63236	2.26433	1.55269	1.46683	1.93919	1.67968	0.972425	1.18398	1.15663	1.93354
	5.83333	0.036113	0.037859	0.032435	0.06107	0.03793	0.065154	0.040918	0.046766	0.026935	0.040456	0.052902	0.039819	1.88829	1.63364	1.58303	2.19679	1.47365	1.44182	1.95933	1.77254	0.934819	1.22453	1.15597	1.96165
	6	0.04773	0.028571	0.060171	0.061516	0.045129	0.068411	0.04514	0.052271	0.034878	0.04422	0.043704	0.04906	1.84897	1.48528	1.51489	2.09788	1.54184	1.27276	1.72655	1.64524	0.994998	1.19366	1.05464	1.84917
	6.16667	0.028258	0.017281	0.030399	0.076687	0.042679	0.082011	0.045441	0.05815	0.045128	0.051176	0.047609	0.038387	1.79732	1.46471	1.45629	2.11299	1.49278	1.15884	1.67038	1.53354	1.03368	1.06773	1.10593	1.84276
	6.33333	0.028923	0.045536	0.047531	0.078179	0.048315	0.05242	0.052197	0.060013	0.053927	0.046513	0.024302	0.038821	1.64597	1.40041	1.41603	1.95513	1.43588	1.14826	1.74317	1.42109	0.990778	1.10709	1.12182	1.76719
	6.5	0.037479	0.027267	0.056415	0.077421	0.048788	0.059808	0.037904	0.074695	0.057093	0.065299	0.034517	0.039046	1.64465	1.3616	1.39399	2.01782	1.42509	1.21013	1.56461	1.36437	0.992946	1.10324	1.10754	1.6325
	6.66667	0.019075	0.028273	0.058811	0.117041	0.033066	0.056392	0.052805	0.043971	0.050639	0.047692	0.030639	0.039481	1.52542	1.45266	1.30442	1.91579	1.1973	1.33635	1.6641	1.2868	0.880747	0.99896	1.03862	1.53539
	6.83333	0.048027	0.03926	0.067421	0.111637	0.062553	0.06932	0.044965	0.06232	0.056736	0.073075	0.04281	0.049371	1.48459	1.43329	1.33464	1.67459	1.261	1.29287	1.55891	1.26675	0.848223	0.9919	0.995539	1.63175
	7	0.040809	0.037278	0.084629	0.125527	0.04458	0.072364	0.02671	0.050988	0.070593	0.06636	0.065702	0.034472	1.544	1.28346	1.35222	1.7796	1.23534	1.2243	1.39203	1.17149	0.837786	0.98285	0.94858	1.60664
	7.16667	0.062556	0.048946	0.095658	0.12733	0.068027	0.093865	0.045278	0.053583	0.059114	0.060761	0.026785	0.037638	1.48168	1.2143	1.18132	1.81813	1.14804	1.16774	1.48199	1.10604	0.909991	1.049	0.926742	1.39074
	7.33333	0.055567	0.049636	0.104939	0.140468	0.082724	0.08495	0.052614	0.059487	0.067119	0.089785	0.048226	0.050062	1.42886	1.25452	1.12609	1.59932	1.09759	0.970081	1.35451	1.05377	0.87018	1.03733	0.864248	1.42828
	7.5	0.064388	0.040662	0.152826	0.15201	0.113925	0.096805	0.045322	0.086344	0.062127	0.079127	0.036065	0.034935	1.27685	1.12544	1.2378	1.53603	1.01719	0.980779	1.25936	0.989425	0.738857	1.00904	0.83904	1.4088
	7.66667	0.072346	0.045347	0.118287	0.139227	0.11541	0.099674	0.048723	0.078328	0.086108	0.101062	0.038516	0.042315	1.29566	1.15246	1.09055	1.56439	1.08322	0.961125	1.32507	1.0498	0.736122	0.875616	0.799467	1.42206
	7.83333	0.074599	0.039696	0.144315	0.163831	0.142224	0.123618	0.033812	0.050052	0.066423	0.099465	0.044384	0.039806	1.258	1.16801	1.13898	1.5186	0.970309	1.02854	1.20853	0.992641	0.745268	0.829352	0.75502	1.22848
	8	0.048669	0.042048	0.104891	0.1641	0.218509	0.118208	0.049608	0.074378	0.089815	0.093707	0.062946	0.044668	1.19819	1.0428	1.09913	1.39853	1.01503	0.933747	1.28512	0.938891	0.755972	1.0316	0.743027	1.14771
	8.16667	0.054421	0.041732	0.125286	0.166237	0.250984	0.139929	0.061195	0.09728	0.065896	0.091526	0.044431	0.05586	1.10269	1.10825	0.994043	1.43633	0.930172	0.964092	1.15559	0.898229	0.670023	0.926336	0.747939	1.24081
	8.33333	0.076054	0.039077	0.115587	0.193539	0.196788	0.234936	0.055025	0.083359	0.089112	0.114512	0.044451	0.039229	1.10331	1.09139	0.980842	1.34419	0.992774	0.827895	1.1169	0.897278	0.703748	0.933186	0.756849	1.09484
	8.5	0.037284	0.03241	0.109142	0.190165	0.228861	0.203578	0.087523	0.063494	0.082234	0.11616	0.045448	0.048106	1.09271	0.990305	1.01189	1.31467	0.942275	0.747065	1.17718	0.828666	0.691657	0.680587	0.682467	0.981023
	8.66667	0.080113	0.067515	0.085014	0.196788	0.268912	0.242505	0.084774	0.063904	0.090109	0.148546	0.059647	0.054884	0.994194	1.02208	0.937615	1.24917	0.861322	0.774364	1.13312	0.800686	0.664469	0.766843	0.647302	1.19212
	8.83333	0.068029	0.055855	0.100965	0.194039	0.255433	0.28053	0.078907	0.085013	0.091881	0.182016	0.03669	0.063363	1.01021	0.928018	0.943837	1.24261	0.869626	0.743571	1.14243	0.853781	0.613612	0.755459	0.55792	1.07032
	9	0.062992	0.064921	0.076775	0.175561	0.228527	0.305016	0.079818	0.071028	0.096405	0.146945	0.032299	0.048609	0.95568	0.864796	0.946403	1.25776	0.872287	0.777622	1.09568	0.779466	0.554983	0.770553	0.614835	1.07766
	9.16667	0.082936	0.06128	0.072332	0.194129	0.230431	0.315128	0.113308	0.109579	0.100942	0.174039	0.058745	0.064279	0.965263	0.885195	0.908943	1.16015	0.740472	0.693254	0.902346	0.723966	0.548349	0.712506	0.547609	1.05842
	9.33333	0.066847	0.058637	0.078692	0.20523	0.215504	0.289918	0.114571	0.069674	0.105068	0.164221	0.060739	0.070245	0.848683	0.787022	0.951113	1.15965	0.773344	0.581599	0.959285	0.749213	0.558711	0.670831	0.606401	0.943069
	9.5	0.065341	0.0637	0.113321	0.201228	0.209495	0.262821	0.11527	0.088636	0.100726	0.163344	0.068128	0.060767	0.809172	0.893182	0.75806	1.05236	0.739513	0.581918	0.902984	0.69364	0.56677	0.635897	0.586148	0.904883
	9.66667	0.074914	0.055354	0.10382	0.180731	0.173324	0.245234	0.115403	0.082776	0.102526	0.163803	0.04218	0.087921	0.810204	0.714673	0.87543	1.01149	0.742459	0.533482	0.946513	0.809027	0.554662	0.679043	0.516979	0.854755
	9.83333	0.091162	0.073511	0.099108	0.180212	0.225387	0.250121	0.113829	0.100677	0.109643	0.178272	0.077035	0.075488	0.843026	0.786247	0.772836	1.04161	0.719177	0.668648	0.879269	0.703738	0.436353	0.723675	0.463962	0.819563
	10	0.079701	0.05341	0.084733	0.168459	0.190069	0.250509	0.111395	0.079209	0.141033	0.169555	0.073166	0.103769	0.840755	0.801565	0.627035	1.07784	0.691874	0.66687	0.784823	0.62958	0.526218	0.649688	0.474467	0.854778
	10.1667	0.082209	0.057472	0.079674	0.149641	0.195326	0.207608	0.117794	0.091926	0.138889	0.170806	0.054055	0.101115	0.797627	0.782007	0.716752	1.03106	0.672685	0.646967	0.724781	0.674067	0.536538	0.692519	0.517592	0.869193
	10.3333	0.09673	0.081045	0.074301	0.128395	0.156473	0.205403	0.134495	0.097971	0.135882	0.178235	0.082601	0.100579	0.779094	0.794974	0.745953	1.01008	0.697017	0.478956	0.83445	0.628355	0.534381	0.674959	0.469029	0.834675
	10.5	0.065217	0.088515	0.074054	0.137074	0.205371	0.178206	0.124382	0.117829	0.137135	0.169278	0.086606	0.128565	0.707077	0.720034	0.754441	0.975318	0.683322	0.567559	0.690203	0.593121	0.499167	0.579437	0.472297	0.770022
	10.6667	0.116042	0.091962	0.097098	0.132786	0.180246	0.172991	0.119956	0.111995	0.163633	0.184857	0.116724	0.114024	0.601478	0.655691	0.735204	0.889503	0.666634	0.476201	0.714112	0.665911	0.438388	0.558141	0.429175	0.72337
	10.8333	0.094993	0.081931	0.078117	0.120371	0.185972	0.163168	0.129273	0.114363	0.183827	0.146608	0.094179	0.143173	0.705448	0.680877	0.599072	0.89804	0.601126	0.45218	0.722165	0.564187	0.415202	0.547863	0.489041	0.747351
	11	0.12901	0.063439	0.066966	0.115815	0.172674	0.134707	0.121404	0.115616	0.158193	0.124683	0.121413	0.147438	0.627573	0.593539	0.609157	0.79116	0.714882	0.417617	0.582287	0.604997	0.40252	0.641233	0.417048	0.675481
	11.1667	0.113979	0.084076	0.098849	0.0937	0.204551	0.135855	0.117816	0.140474	0.221649	0.14059	0.119089	0.144446	0.570369	0.634809	0.628879	0.828986	0.59957	0.486393	0.75591	0.534872	0.426887	0.534756	0.423105	0.737011
	11.3333	0.149684	0.081106	0.107142	0.144751	0.150185	0.115949	0.109612	0.138796	0.21891	0.116057	0.124179	0.157727	0.644746	0.594316	0.706156	0.795056	0.514926	0.458836	0.644946	0.576259	0.320759	0.601764	0.412278	0.76479
	11.5	0.13243	0.104847	0.071403	0.117941	0.205751	0.134017	0.102244	0.127344	0.18484	0.113853	0.149596	0.233316	0.564497	0.677314	0.604351	0.830602	0.583325	0.497131	0.595188	0.597549	0.356678	0.525098	0.439338	0.650265
	11.6667	0.139786	0.084981	0.097908	0.102194	0.171102	0.081052	0.102348	0.096664	0.21071	0.104419	0.151805	0.19363	0.607732	0.557339	0.638216	0.725653	0.595533	0.348503	0.6289	0.472359	0.349594	0.583762	0.434001	0.590415
	11.8333	0.146048	0.092508	0.10196	0.090908	0.191573	0.090347	0.088889	0.155866	0.181238	0.104919	0.123715	0.230435	0.529677	0.59243	0.641707	0.757105	0.48049	0.41796	0.63106	0.586328	0.375991	0.581637	0.337242	0.669246
	12	0.110934	0.076314	0.106939	0.087119	0.189325	0.090915	0.105433	0.120287	0.195467	0.085666	0.145259	0.199423	0.52759	0.583512	0.496621	0.815574	0.494027	0.427804	0.602093	0.553285	0.315824	0.523604	0.388242	0.6192
	12.1667	0.127051	0.075014	0.092109	0.11669	0.184679	0.082725	0.088773	0.1344	0.173436	0.077126	0.12903	0.191378	0.490506	0.545721	0.588224	0.78214	0.528889	0.37516	0.710178	0.570369	0.300456	0.409859	0.373929	0.575299
	12.3333	0.132626	0.090356	0.1099	0.089452	0.201733	0.10544	0.133712	0.103204	0.151066	0.109902	0.128698	0.246188	0.607375	0.586486	0.476703	0.790091	0.494397	0.336757	0.65091	0.549354	0.326254	0.536983	0.345779	0.558752
	12.5	0.134835	0.103358	0.11216	0.092768	0.177022	0.076299	0.077958	0.096499	0.121167	0.101001	0.111882	0.178737	0.547484	0.509211	0.571553	0.701033	0.463635	0.310459	0.604728	0.526503	0.294377	0.464072	0.371445	0.597426
	12.6667	0.152884	0.103465	0.09913	0.111857	0.211366	0.088799	0.09368	0.086365	0.140768	0.090895	0.126008	0.230465	0.54172	0.472038	0.517979	0.708397	0.55924	0.369365	0.667932	0.533709	0.370923	0.357328	0.370598	0.594872
	12.8333	0.152438	0.111408	0.094941	0.111117	0.200286	0.066903	0.160829	0.154302	0.128271	0.123006	0.118157	0.210911	0.537106	0.516376	0.560245	0.651412	0.402251	0.341657	0.526711	0.55385	0.355187	0.381469	0.386915	0.504032
	13	0.134977	0.102323	0.088287	0.095009	0.187213	0.062549	0.153818	0.106318	0.130846	0.10073	0.108772	0.236737	0.484231	0.49763	0.514767	0.596299	0.344185	0.325323	0.552329	0.599126	0.269487	0.391535	0.358049	0.635914
	13.1667	0.114715	0.115744	0.112297	0.09575	0.194073	0.077013	0.153182	0.105671	0.096562	0.110678	0.128963	0.226771	0.495079	0.474278	0.482512	0.616505	0.508642	0.36395	0.518412	0.460917	0.248146	0.484504	0.287845	0.520058
	13.3333	0.118485	0.132969	0.089386	0.089119	0.198315	0.067775	0.147292	0.079908	0.104344	0.081228	0.144705	0.219593	0.426709	0.478161	0.524405	0.57509	0.489394	0.335901	0.591621	0.470576	0.259016	0.503501	0.280374	0.594765
	13.5	0.094263	0.122193	0.094385	0.093105	0.121985	0.047499	0.209726	0.086446	0.099835	0.087805	0.099629	0.209943	0.547242	0.460349	0.472016	0.613944	0.442035	0.323768	0.49391	0.460704	0.299183	0.439885	0.322031	0.430494
	13.6667	0.084096	0.124399	0.084319	0.099926	0.204768	0.051196	0.178554	0.090332	0.098834	0.0865	0.109298	0.212813	0.457611	0.508343	0.441392	0.588888	0.419495	0.347	0.499601	0.438023	0.250157	0.398011	0.311683	0.476803
	13.8333	0.097853	0.128671	0.093322	0.090241	0.199118	0.063721	0.183858	0.100332	0.072712	0.077878	0.128579	0.176542	0.428114	0.484049	0.485418	0.491439	0.419293	0.253242	0.476711	0.4547	0.220865	0.407666	0.292093	0.519688
	14	0.117584	0.143954	0.070904	0.109258	0.211437	0.049293	0.183022	0.098142	0.103855	0.073586	0.116122	0.156687	0.435172	0.571882	0.49429	0.555362	0.415623	0.293059	0.476377	0.452179	0.34566	0.416697	0.245588	0.496167
	14.1667	0.133952	0.135216	0.071572	0.115478	0.177993	0.067474	0.192187	0.130347	0.102639	0.075422	0.147596	0.182459	0.428778	0.451485	0.450992	0.554001	0.332	0.294915	0.474713	0.431136	0.300356	0.340076	0.293669	0.5045
	14.3333	0.138252	0.144356	0.072549	0.105359	0.138496	0.052297	0.211724	0.099515	0.093464	0.065178	0.103268	0.154107	0.324503	0.463561	0.476015	0.550035	0.409287	0.283317	0.524543	0.428879	0.214559	0.368683	0.328711	0.445222
	14.5	0.113001	0.14284	0.076927	0.122284	0.127192	0.046674	0.224289	0.099614	0.076743	0.052136	0.11807	0.114032	0.392431	0.474117	0.45982	0.537607	0.40247	0.30313	0.499416	0.495439	0.316757	0.334309	0.33596	0.428875
	14.6667	0.111523	0.128532	0.049469	0.135771	0.10923	0.053086	0.186883	0.104315	0.070605	0.062477	0.118717	0.142257	0.425336	0.387512	0.45863	0.443298	0.380001	0.214241	0.457203	0.367316	0.245494	0.425824	0.270215	0.444386
	14.8333	0.11739	0.135271	0.077024	0.127198	0.111802	0.069344	0.124031	0.10596	0.082394	0.064303	0.100572	0.13844	0.359288	0.385067	0.410142	0.498001	0.346682	0.283084	0.473384	0.387469	0.238909	0.449403	0.248853	0.535286
	15	0.097979	0.135801	0.077703	0.136567	0.091554	0.040601	0.130127	0.089547	0.122806	0.062358	0.111351	0.133713	0.31206	0.42113	0.480024	0.522084	0.356484	0.251112	0.401528	0.398937	0.211763	0.36627	0.250639	0.464371
	15.1667	0.095082	0.109621	0.074045	0.123144	0.082794	0.06622	0.107688	0.065778	0.078568	0.058423	0.06719	0.116204	0.352334	0.433726	0.439345	0.41565	0.37755	0.257305	0.379472	0.401587	0.196102	0.330552	0.263735	0.422536
	15.3333	0.077889	0.106616	0.045886	0.124175	0.088026	0.062815	0.135797	0.084297	0.099953	0.061439	0.073348	0.103338	0.330277	0.312705	0.367062	0.507202	0.34689	0.258475	0.513322	0.450239	0.201497	0.413612	0.252715	0.468517
	15.5	0.082332	0.111597	0.074134	0.088461	0.051189	0.046093	0.106161	0.103245	0.075373	0.03999	0.120807	0.112196	0.32103	0.455906	0.378572	0.442745	0.345541	0.328758	0.44226	0.369464	0.203577	0.33836	0.246698	0.420245
	15.6667	0.090247	0.139565	0.06705	0.120916	0.043336	0.053512	0.132246	0.083298	0.088336	0.069463	0.088801	0.112996	0.327477	0.348536	0.399046	0.412044	0.387261	0.23349	0.449709	0.344194	0.218524	0.367037	0.288919	0.412857
	15.8333	0.068151	0.121288	0.0497	0.104964	0.07119	0.051567	0.089675	0.072561	0.097767	0.056366	0.086837	0.06747	0.3014	0.429534	0.339899	0.533589	0.292476	0.250899	0.357399	0.33469	0.195478	0.300851	0.248025	0.398011
	16	0.064267	0.108873	0.04786	0.090285	0.07272	0.050113	0.108006	0.091926	0.097863	0.044839	0.072086	0.078768	0.268267	0.36636	0.375986	0.543182	0.327418	0.274071	0.390471	0.410916	0.201473	0.357954	0.209964	0.403911
	16.1667	0.040019	0.107943	0.055034	0.097658	0.04761	0.042975	0.112017	0.068428	0.098182	0.063202	0.080324	0.07455	0.266258	0.409664	0.422089	0.460876	0.280826	0.246571	0.371881	0.328042	0.205253	0.220952	0.182325	0.434605
	16.3333	0.048829	0.086028	0.054442	0.098195	0.060714	0.056831	0.086955	0.08008	0.089121	0.064239	0.092677	0.087904	0.255103	0.349325	0.394883	0.496325	0.334095	0.1962	0.37118	0.358845	0.219199	0.338356	0.253978	0.377515
	16.5	0.029173	0.091703	0.044511	0.099399	0.059022	0.050682	0.101736	0.082081	0.100825	0.044318	0.05125	0.055045	0.227847	0.403983	0.331991	0.470103	0.279433	0.273981	0.396329	0.357968	0.21121	0.320082	0.219668	0.397021
	16.6667	0.04632	0.038536	0.087194	0.093958	0.050655	0.044524	0.088922	0.063161	0.091081	0.05652	0.082555	0.06907	0.255881	0.282403	0.356045	0.430446	0.291717	0.205921	0.477908	0.283049	0.179399	0.300066	0.225327	0.357304
	16.8333	0.040549	0.054673	0.042388	0.087835	0.038073	0.05865	0.109748	0.070956	0.103483	0.051556	0.073386	0.056694	0.255158	0.28202	0.392212	0.370253	0.315641	0.188718	0.404753	0.337347	0.149106	0.263446	0.212669	0.376797
	17	0.044042	0.053651	0.067039	0.077035	0.069744	0.056703	0.087895	0.071782	0.100227	0.032789	0.065736	0.062829	0.188056	0.313649	0.301272	0.460211	0.274562	0.229072	0.40569	0.324796	0.162956	0.242979	0.244711	0.386417
	17.1667	0.043598	0.068415	0.036506	0.094423	0.058161	0.053019	0.102132	0.080764	0.086187	0.0664	0.071947	0.043194	0.211038	0.328315	0.290939	0.391423	0.257385	0.252506	0.391702	0.27585	0.187677	0.293857	0.223265	0.384752
	17.3333	0.051969	0.04529	0.058369	0.080058	0.056709	0.044619	0.098014	0.092876	0.092102	0.056637	0.057084	0.067646	0.189734	0.310898	0.426405	0.394358	0.272327	0.241662	0.245509	0.295899	0.163529	0.177306	0.219748	0.372262
	17.5	0.032962	0.053038	0.036541	0.08168	0.071855	0.048359	0.113506	0.061456	0.101181	0.047859	0.053	0.042336	0.147439	0.344192	0.232165	0.428854	0.261405	0.247479	0.319089	0.228247	0.143251	0.230513	0.175541	0.36919
	17.6667	0.036456	0.050606	0.029056	0.090211	0.05579	0.038458	0.090364	0.07823	0.084403	0.055695	0.03089	0.050961	0.182482	0.332166	0.339834	0.446184	0.298772	0.184628	0.251208	0.293578	0.160603	0.288807	0.161733	0.327678
	17.8333	0.038792	0.05028	0.048441	0.100325	0.06897	0.051131	0.103151	0.080239	0.094161	0.043899	0.064375	0.033085	0.179559	0.247695	0.323908	0.388802	0.209554	0.156068	0.389993	0.244443	0.220397	0.294405	0.18785	0.382049
	18	0.047405	0.036586	0.040647	0.084581	0.053128	0.035264	0.064498	0.058083	0.105523	0.041311	0.066478	0.043976	0.196659	0.315372	0.210689	0.361933	0.271443	0.153154	0.307726	0.258408	0.197935	0.230011	0.153801	0.357732
	18.1667	0.034175	0.033432	0.071318	0.078622	0.045208	0.051672	0.092113	0.042125	0.075615	0.04835	0.066006	0.052387	0.177435	0.193943	0.229026	0.339744	0.292006	0.2061	0.311574	0.216642	0.136817	0.197835	0.160118	0.338316
	18.3333	0.041629	0.049285	0.061978	0.071978	0.031064	0.030323	0.087649	0.083505	0.104585	0.047972	0.056246	0.059902	0.185702	0.24715	0.230987	0.391644	0.214407	0.143142	0.297284	0.228304	0.158879	0.24059	0.179457	0.25898
	18.5	0.030479	0.064454	0.045103	0.077398	0.053446	0.047737	0.069816	0.056628	0.09158	0.049803	0.044919	0.051991	0.172457	0.219151	0.309175	0.464933	0.229407	0.134884	0.258074	0.250139	0.147024	0.188289	0.199304	0.305205
	18.6667	0.036306	0.055332	0.04011	0.059996	0.063672	0.027611	0.092951	0.059395	0.075594	0.045005	0.068699	0.047021	0.175103	0.281252	0.25604	0.352491	0.251525	0.132947	0.347913	0.210846	0.178998	0.228782	0.127157	0.274808
	18.8333	0.03469	0.044431	0.039812	0.071232	0.032354	0.04404	0.084828	0.073115	0.080408	0.026332	0.054791	0.049998	0.143902	0.252066	0.249467	0.376886	0.237008	0.153278	0.242042	0.205094	0.150975	0.263903	0.125279	0.289965
	19	0.025386	0.050096	0.043905	0.064334	0.039086	0.034601	0.098898	0.045388	0.098607	0.052276	0.041891	0.052978	0.153999	0.196274	0.21747	0.362337	0.206112	0.152982	0.282332	0.180108	0.146569	0.229106	0.197347	0.390589
	19.1667	0.029819	0.036708	0.023531	0.065946	0.042339	0.040589	0.072495	0.067722	0.08214	0.039026	0.046048	0.042769	0.176405	0.162859	0.249183	0.32503	0.195667	0.154813	0.265436	0.184958	0.157227	0.193247	0.12159	0.319628
	19.3333	0.051732	0.066028	0.0386	0.065989	0.043105	0.027153	0.087179	0.048182	0.084706	0.051116	0.03934	0.052802	0.22633	0.227144	0.207564	0.398473	0.170455	0.128411	0.294235	0.155267	0.17084	0.241419	0.147971	0.312719
	19.5	0.031941	0.027559	0.036417	0.069626	0.037889	0.034138	0.082069	0.041934	0.082505	0.044699	0.040909	0.053057	0.176171	0.215322	0.224781	0.314181	0.136924	0.114172	0.321055	0.187859	0.155416	0.224137	0.156811	0.269928
	19.6667	0.038482	0.035696	0.03643	0.053492	0.032916	0.050352	0.063816	0.067829	0.088487	0.041093	0.049214	0.045111	0.12145	0.235572	0.186521	0.374819	0.197747	0.122848	0.302749	0.146703	0.088031	0.264522	0.120465	0.255363
	19.8333	0.032664	0.025456	0.034559	0.047449	0.04041	0.042396	0.065384	0.062774	0.06762	0.030429	0.041464	0.038293	0.162446	0.197703	0.21032	0.344445	0.179529	0.139043	0.279046	0.124141	0.150544	0.164031	0.158481	0.271351
	20	0.022405	0.022279	0.037085	0.049272	0.030195	0.042664	0.066956	0.037296	0.083841	0.041123	0.044074	0.026907	0.135592	0.180086	0.237934	0.376788	0.161757	0.14834	0.212489	0.183022	0.12272	0.163483	0.135644	0.167131
	20.1667	0.037584	0.028651	0.023265	0.053798	0.054667	0.038688	0.081686	0.056554	0.088244	0.028838	0.026456	0.033757	0.143875	0.201563	0.197279	0.3596	0.138952	0.105655	0.287171	0.115955	0.14686	0.228432	0.113535	0.210268
	20.3333	0.035496	0.047412	0.043711	0.047296	0.035466	0.036956	0.050521	0.04126	0.058881	0.042563	0.031133	0.041069	0.147422	0.132776	0.243399	0.286925	0.133646	0.090734	0.241377	0.132102	0.106059	0.150175	0.140116	0.279159
	20.5	0.029435	0.028319	0.040584	0.064443	0.026484	0.017985	0.052079	0.034987	0.056861	0.054085	0.033219	0.043369	0.140951	0.175398	0.15305	0.261523	0.139332	0.080069	0.197488	0.140866	0.091507	0.184097	0.124585	0.250331
	20.6667	0.016825	0.029389	0.032732	0.042614	0.050482	0.034727	0.057316	0.025955	0.071288	0.030086	0.021807	0.046356	0.140671	0.135688	0.193272	0.226146	0.135666	0.113477	0.264342	0.143932	0.124469	0.149855	0.152092	0.258381
	20.8333	0.034824	0.024793	0.036836	0.048948	0.056509	0.044486	0.062256	0.041302	0.06425	0.038982	0.018177	0.033127	0.181597	0.170936	0.192904	0.208586	0.163462	0.100145	0.14691	0.122892	0.069954	0.174818	0.12908	0.250257
	21	0.026186	0.036491	0.050707	0.053711	0.025518	0.035755	0.055237	0.027546	0.059258	0.020004	0.024413	0.031767	0.134405	0.16872	0.166516	0.265616	0.134966	0.099168	0.178978	0.113843	0.074709	0.185863	0.105559	0.244782
	21.1667	0.036249	0.0241	0.05546	0.052385	0.034033	0.055027	0.04667	0.024799	0.067993	0.043249	0.033251	0.023318	0.119686	0.169005	0.169772	0.315503	0.127948	0.111675	0.226402	0.127788	0.088894	0.136553	0.10359	0.233148
	21.3333	0.029711	0.04183	0.013873	0.049927	0.043057	0.037539	0.050993	0.047641	0.065977	0.02588	0.036381	0.031555	0.101542	0.135936	0.18274	0.286141	0.123675	0.05833	0.220825	0.119306	0.088384	0.159944	0.077461	0.23233
	21.5	0.027614	0.023761	0.031218	0.027349	0.038818	0.027289	0.072225	0.03821	0.0541	0.029324	0.017677	0.031337	0.112725	0.09957	0.186811	0.21389	0.161588	0.085385	0.141946	0.150609	0.09318	0.092136	0.095026	0.221262
	21.6667	0.020131	0.03228	0.034697	0.046122	0.028561	0.030051	0.045519	0.033889	0.062616	0.034795	0.0312	0.049193	0.123944	0.167167	0.156466	0.286052	0.144051	0.076804	0.154375	0.091889	0.088545	0.120469	0.100957	0.193691
	21.8333	0.029734	0.027323	0.028083	0.035739	0.030073	0.034068	0.064618	0.064254	0.059442	0.039057	0.035892	0.036627	0.124581	0.109946	0.145464	0.298348	0.125322	0.083358	0.185231	0.075777	0.11521	0.165533	0.09563	0.139893
	22	0.019204	0.024491	0.027144	0.037109	0.046877	0.054628	0.052651	0.057195	0.048225	0.021864	0.028099	0.040763	0.111683	0.125882	0.150933	0.288498	0.115441	0.118099	0.129595	0.092622	0.073346	0.111649	0.139611	0.193652
	22.1667	0.02928	0.021657	0.01989	0.039839	0.031601	0.042623	0.059148	0.053676	0.048248	0.035638	0.030709	0.034364	0.137944	0.103872	0.118071	0.322422	0.128416	0.092747	0.121317	0.145436	0.07932	0.079243	0.105483	0.221549
	22.3333	0.034444	0.017045	0.042314	0.03442	0.029353	0.03637	0.048703	0.048176	0.070798	0.047197	0.029678	0.041481	0.136196	0.186404	0.14381	0.20149	0.125226	0.07166	0.218329	0.110831	0.066942	0.108523	0.049864	0.213077
	22.5	0.015704	0.013851	0.039805	0.05414	0.041407	0.03814	0.032073	0.047014	0.040485	0.036478	0.039061	0.028888	0.152884	0.15118	0.085958	0.232065	0.105792	0.032053	0.144073	0.092365	0.096034	0.07772	0.116966	0.194874
	22.6667	0.023677	0.023089	0.026863	0.030144	0.042428	0.028365	0.039179	0.047827	0.03843	0.024125	0.034908	0.033942	0.119092	0.083339	0.136594	0.256641	0.129999	0.073365	0.172057	0.065704	0.058151	0.092835	0.095697	0.183484
	22.8333	0.017352	0.050096	0.02687	0.046704	0.026372	0.037412	0.056785	0.052595	0.06584	0.029403	0.022412	0.038542	0.082734	0.12352	0.15114	0.143031	0.075183	0.081033	0.156123	0.090184	0.073027	0.087061	0.071841	0.172722
	23	0.023922	0.015641	0.029091	0.052623	0.023867	0.039435	0.052495	0.037984	0.049297	0.021907	0.024502	0.018819	0.094005	0.113473	0.152882	0.219525	0.099946	0.060416	0.116114	0.108901	0.096847	0.046082	0.070211	0.201511
	23.1667	0.027681	0.022754	0.036058	0.037219	0.030657	0.026133	0.028424	0.06333	0.058541	0.031041	0.056316	0.031907	0.083367	0.08935	0.129618	0.212207	0.07925	0.082237	0.115474	0.072874	0.085046	0.086339	0.075309	0.148305
	23.3333	0.029096	0.028804	0.022782	0.053352	0.020863	0.02614	0.060263	0.068123	0.032285	0.025977	0.050087	0.022732	0.10393	0.095179	0.152556	0.191548	0.081562	0.059957	0.148971	0.057175	0.079166	0.132557	0.074103	0.177115
	23.5	0.024645	0.025255	0.019622	0.0343	0.032181	0.037712	0.048549	0.032499	0.042907	0.029232	0.032364	0.025723	0.099154	0.099746	0.134546	0.177816	0.114844	0.089989	0.148416	0.136014	0.059571	0.063846	0.064888	0.169046
	23.6667	0.016434	0.030243	0.013611	0.042037	0.029425	0.034959	0.055379	0.036475	0.044541	0.024164	0.034463	0.027108	0.063561	0.128647	0.100474	0.164008	0.081723	0.111906	0.111283	0.055532	0.043512	0.118527	0.08812	0.159537
	23.8333	0.014793	0.02171	0.04274	0.040691	0.029434	0.02365	0.043027	0.052749	0.043176	0.022342	0.021416	0.028265	0.082681	0.123685	0.088384	0.122618	0.093071	0.044812	0.118419	0.083052	0.036972	0.148124	0.05275	0.15839
	24	0.012447	0.017443	0.017737	0.029791	0.022145	0.024159	0.046452	0.030158	0.027949	0.029457	0.03396	0.021147	0.072957	0.070582	0.046519	0.199893	0.099368	0.054127	0.115439	0.069072	0.082919	0.091872	0.0532	0.097571
	24.1667	0.026306	0.022787	0.013938	0.026843	0.030959	0.035492	0.044615	0.023816	0.03073	0.035969	0.030313	0.022991	0.07938	0.096316	0.073244	0.163231	0.07234	0.062909	0.120258	0.05389	0.042987	0.044713	0.069281	0.134906
	24.3333	0.027018	0.027778	0.022178	0.043688	0.02115	0.042807	0.045565	0.04685	0.028197	0.028257	0.020389	0.026905	0.076991	0.090624	0.115292	0.117687	0.062777	0.066233	0.105548	0.101977	0.049575	0.089466	0.047769	0.094281
	24.5	0.011515	0.023867	0.01331	0.02322	0.021658	0.02897	0.031011	0.041708	0.046469	0.022165	0.015687	0.037954	0.051531	0.081057	0.089435	0.125733	0.103563	0.051488	0.111921	0.067468	0.031075	0.101373	0.059212	0.106342
	24.6667	0.029143	0.015678	0.02377	0.02664	0.029723	0.038806	0.027298	0.046891	0.044408	0.022983	0.030856	0.013807	0.054994	0.056657	0.107877	0.109265	0.079311	0.081107	0.07757	0.074558	0.06994	0.131073	0.061363	0.10152
	24.8333	0.013165	0.022451	0.029799	0.033025	0.028976	0.031006	0.027616	0.038167	0.025685	0.027464	0.024588	0.020943	0.037829	0.066996	0.073528	0.145053	0.042522	0.05375	0.084688	0.072264	0.035293	0.070279	0.061824	0.099506
	25	0.018575	0.022456	0.026637	0.028935	0.023187	0.047658	0.036314	0.044545	0.02708	0.019739	0.026687	0.016113	0.044233	0.091537	0.068216	0.130181	0.07487	0.060364	0.116937	0.07114	0.056848	0.080497	0.080082	0.091835
	25.1667	0.017873	0.02567	0.022203	0.034641	0.027226	0.041879	0.030428	0.048543	0.011344	0.017707	0.01832	0.017958	0.053103	0.067102	0.08437	0.091405	0.111254	0.062597	0.077787	0.058247	0.047301	0.07717	0.054703	0.065757
	25.3333	0.015054	0.021397	0.024112	0.034425	0.021938	0.019939	0.033543	0.04379	0.026165	0.021171	0.015182	0.024869	0.034929	0.08006	0.073694	0.199683	0.069895	0.070878	0.086498	0.078885	0.046724	0.113722	0.10395	0.107545
	25.5	0.026583	0.022115	0.048553	0.032612	0.027744	0.028273	0.034486	0.044606	0.037289	0.02932	0.016755	0.024875	0.038386	0.056216	0.062994	0.15066	0.089847	0.053883	0.104674	0.057149	0.05214	0.045881	0.039924	0.09562
	25.6667	0.010118	0.023547	0.013652	0.029429	0.026743	0.031564	0.034809	0.015938	0.019694	0.022811	0.026184	0.017279	0.042832	0.066593	0.081482	0.105382	0.084805	0.039609	0.111087	0.051876	0.061161	0.035701	0.054812	0.077278
	25.8333	0.025416	0.034972	0.02445	0.047009	0.024983	0.036373	0.057206	0.041046	0.020161	0.015483	0.032477	0.02166	0.023641	0.062108	0.090011	0.171825	0.123043	0.04843	0.085971	0.056031	0.043799	0.078231	0.051441	0.145452
	26	0.018596	0.027845	0.031444	0.028995	0.027766	0.029311	0.026442	0.037076	0.02851	0.018337	0.016768	0.018207	0.054684	0.050494	0.084702	0.08566	0.091826	0.051207	0.155512	0.033048	0.049821	0.078292	0.043811	0.1279
	26.1667	0.039083	0.026067	0.010485	0.056408	0.021462	0.036902	0.034539	0.031507	0.024112	0.024251	0.014674	0.02236	0.043869	0.058292	0.107123	0.10897	0.03939	0.05564	0.132826	0.047817	0.060055	0.049397	0.055319	0.113123
	26.3333	0.016252	0.056434	0.028597	0.040216	0.023739	0.03464	0.01961	0.057448	0.024582	0.024257	0.014676	0.032971	0.052272	0.039532	0.076378	0.123527	0.079953	0.041891	0.132211	0.043705	0.048674	0.080096	0.049815	0.115388
	26.5	0.025677	0.017154	0.026698	0.037946	0.023239	0.039964	0.038605	0.013971	0.0283	0.032214	0.019921	0.0143	0.057233	0.074557	0.047869	0.073084	0.062871	0.037497	0.051528	0.032498	0.055912	0.068222	0.038764	0.111243
	26.6667	0.016965	0.023234	0.028295	0.074778	0.02375	0.037449	0.039243	0.04152	0.031092	0.019171	0.011011	0.014532	0.039494	0.035684	0.049437	0.153507	0.073777	0.038063	0.152283	0.02778	0.049928	0.066561	0.075002	0.069961
	26.8333	0.025688	0.025384	0.025123	0.067968	0.021987	0.034932	0.026795	0.03275	0.026227	0.025499	0.016256	0.029761	0.059264	0.068149	0.057963	0.101422	0.086423	0.039733	0.077052	0.039612	0.021064	0.066606	0.05672	0.095014
	27	0.009901	0.026463	0.037853	0.06206	0.021739	0.032919	0.0321	0.034759	0.019966	0.020812	0.033042	0.027001	0.036074	0.042216	0.095888	0.124892	0.054992	0.044717	0.100165	0.042585	0.066216	0.064941	0.059739	0.123707
	27.1667	0.016974	0.023251	0.033412	0.050642	0.026547	0.018744	0.026499	0.046361	0.01788	0.015715	0.010493	0.017082	0.028177	0.07992	0.043346	0.118594	0.036108	0.02154	0.077984	0.04497	0.028311	0.040187	0.054651	0.075175
	27.3333	0.013676	0.018963	0.031195	0.060067	0.033383	0.018495	0.024635	0.027989	0.020206	0.021636	0.022562	0.015469	0.075655	0.052022	0.068144	0.067041	0.054468	0.025964	0.073267	0.04795	0.054228	0.082117	0.06408	0.095293
	27.5	0.016036	0.024334	0.019742	0.052304	0.021757	0.032688	0.027137	0.038796	0.020674	0.024091	0.026241	0.018242	0.062846	0.054652	0.048043	0.126089	0.048188	0.033707	0.086072	0.021321	0.022306	0.029107	0.038045	0.063829
	27.6667	0.028775	0.022909	0.020064	0.044298	0.029606	0.031939	0.03588	0.058017	0.009061	0.029406	0.028873	0.020786	0.057439	0.051427	0.061246	0.121393	0.074038	0.030955	0.072586	0.045614	0.034371	0.078783	0.070987	0.10908
	27.8333	0.036805	0.026136	0.020387	0.068428	0.029108	0.022313	0.021224	0.03403	0.02254	0.023491	0.026781	0.017556	0.04459	0.021493	0.038787	0.09075	0.033313	0.029305	0.105367	0.050969	0.034986	0.04028	0.041938	0.074715
	28	0.019589	0.029008	0.022303	0.048254	0.026078	0.029673	0.023725	0.037245	0.024636	0.015733	0.025737	0.02218	0.029244	0.054721	0.057427	0.11273	0.073543	0.038717	0.102281	0.063447	0.046463	0.072018	0.035962	0.056078
	28.1667	0.022662	0.020777	0.016571	0.048047	0.028618	0.023847	0.029039	0.043669	0.040451	0.014713	0.033625	0.03166	0.024791	0.01825	0.089296	0.100678	0.054623	0.055331	0.088788	0.053994	0.041655	0.064348	0.054819	0.071936
	28.3333	0.019598	0.029739	0.020718	0.03795	0.025839	0.037048	0.033108	0.02485	0.023257	0.021869	0.036264	0.021268	0.017358	0.043679	0.020984	0.196682	0.045448	0.03211	0.060846	0.030277	0.057375	0.038634	0.059134	0.080626
	28.5	0.021019	0.032615	0.017215	0.034974	0.030154	0.024369	0.025308	0.037685	0.016284	0.015945	0.016298	0.021735	0.04861	0.043046	0.052859	0.081434	0.042016	0.018275	0.05848	0.026129	0.039883	0.039508	0.057883	0.060518
	28.6667	0.024566	0.017926	0.027103	0.033144	0.015968	0.030977	0.027502	0.032887	0.015588	0.019832	0.017879	0.019427	0.024813	0.028709	0.088664	0.118175	0.080612	0.015509	0.057712	0.056429	0.024181	0.01031	0.06907	0.062718
	28.8333	0.015594	0.02044	0.031894	0.039602	0.031435	0.030225	0.035012	0.032497	0.024666	0.02638	0.017882	0.020587	0.029287	0.050909	0.049042	0.117499	0.082982	0.028253	0.060152	0.04398	0.024792	0.076477	0.054092	0.05915
	29	0.026466	0.024389	0.026481	0.034781	0.015215	0.023374	0.022516	0.060198	0.020483	0.027819	0.018937	0.019666	0.033764	0.065301	0.057633	0.09558	0.064595	0.038235	0.085868	0.019621	0.069556	0.037838	0.053263	0.064238
	29.1667	0.036637	0.02296	0.024254	0.035715	0.020037	0.0277	0.036596	0.056621	0.019323	0.01821	0.026306	0.013884	0.038246	0.02287	0.05377	0.053969	0.049632	0.014413	0.082729	0.039845	0.045999	0.03097	0.048564	0.068612
	29.3333	0.026956	0.034089	0.022664	0.021667	0.026129	0.022878	0.025032	0.055447	0.022819	0.025376	0.027892	0.012266	0.031304	0.048365	0.054579	0.089178	0.038686	0.022732	0.081994	0.022608	0.043598	0.043027	0.038698	0.033968
	29.5	0.017739	0.022973	0.028096	0.032738	0.028927	0.027968	0.021283	0.043016	0.021893	0.030295	0.012634	0.02361	0.044734	0.058197	0.102196	0.085164	0.036968	0.027728	0.09976	0.026779	0.058156	0.073177	0.036992	0.049162
	29.6667	0.023893	0.02226	0.022356	0.057887	0.016752	0.019329	0.020661	0.030164	0.029119	0.017405	0.02843	0.015975	0.030333	0.062811	0.053103	0.090973	0.05085	0.026071	0.049125	0.039286	0.026064	0.073231	0.052497	0.0217
	29.8333	0.014197	0.037707	0.027791	0.025383	0.018532	0.025692	0.030059	0.021725	0.026098	0.007168	0.034231	0.012736	0.022384	0.039936	0.075008	0.1009	0.06186	0.015536	0.061235	0.01846	0.034559	0.070698	0.056829	0.054262
	30	0.028398	0.033051	0.01342	0.032545	0.021836	0.024681	0.018479	0.024144	0.019812	0.017614	0.008429	0.023854	0.025374	0.07401	0.053171	0.087863	0.039916	0.04162	0.044342	0.064323	0.034571	0.056081	0.052123	0.062978

## Sheet: Fig. S3E
Fig. S3E	Col-0AEQ seedlings were treated with the indicated concentrations of CEPs. ([Ca2+]cyt) was measured for 30 min. The average calcium influx triggered by individual CEPs is normalized to mock (ddH2O).
	CEP	1uM						Average
	scr	1.03241	0.844084	0.758348	1.37945	0.825004	1.51688	1.05936
	1	1.11932	1.22492	1.13274	1.18271	0.891529	1.37341	1.15411
	2.1	1.26704	0.907986	0.841876	1.12029	1.0523	1.07275	1.04371
	3	1.07101	1.26098	1.20103	1.21372	1.17634	1.41591	1.22316
	4	5.67537	5.519	6.4303	3.72383	3.40202	2.8125	4.59384
	6.2	1.47497	1.52182	1.0835	0.832373	1.08575	0.888669	1.14785
	9.1	1.39863	1.43239	1.3848	1.52886	1.25928	1.17945	1.3639
	9.2	1.33668	1.37015	1.43809	1.1339	1.22502	1.0992	1.26717
	9.3	1.61185	1.61928	2.12819	1.0723	1.08899	1.34938	1.47833
	9.4	1.34578	1.17561	1.11417	1.37366	1.06944	1.22707	1.21762
	9.5	1.45559	1.30957	2.12943	1.71855	1.63782	1.33326	1.59737
	CEP	10uM						Average
	scr	1.56792	1.15847	1.40657	1.40294	1.27316	1.04316	1.3087
	1	1.75601	1.68755	2.00285	2.47655	2.3113	2.80269	2.17282
	2.1	1.49941	1.08053	1.09678	0.874987	1.16579	0.896224	1.10229
	3	1.52643	1.71647	2.24408	2.51195	1.68978	1.70917	1.89965
	4	4.71584	4.33647	4.61028	4.71584	4.33647	4.61028	4.5542
	6.2	1.76393	1.29444	1.42625	1.76393	1.29444	1.42625	1.49487
	9.1	1.18375	1.54975	1.24935	1.34731	1.40516	1.49958	1.37248
	9.2	1.6502	1.87265	1.88251	1.95984	1.7847	2.01328	1.86053
	9.3	1.43566	1.69511	1.62119	1.58857	1.28972	1.56798	1.53304
	9.4	1.24452	1.37713	1.17116	1.63353	1.13969	1.52023	1.34771
	9.5	4.41811	2.96095	3.15756	2.83851	2.46475	2.80442	3.10738
