# Supplementary material for: CEP signaling coordinates plant immunity with nitrogen status
Source: Nat Commun. 2024 Dec 16;15:10686. doi: 10.1038/s41467-024-55194-x (PMC11649690; doi:10.1038/s41467-024-55194-x)
Supplement: Supplementary file 4 — Source Data [file 41467_2024_55194_MOESM4_ESM.zip › !Source_data/Source data Fig. S12.xlsx]

## Sheet: Fig. S12A
Fig. S12A	Ethylene concentration in leaf discs upon mock (ddH2O) or flg22 (500 nM) treatment for 3.5 h (pmol/mL)
		Col-0 mock	Col-0 flg22	cep6x mock	cep6x flg22				Statistical analysis							Normality of Residuals
	1	0	2.77	0.45	3.38				Number of families	1						Test name	Statistics	P value	Passed normality test (alpha=0,05)?	P value summary
	2	0.95	2.43	0.37	2.93				Number of comparisons per family	6						Shapiro-Wilk (W)	0.9604	0.0112	No	*
	3	0.97	3.32	0	2.53				Alpha	0.05
	4	0.45	2.18	0.64	2.69											Brown-Forsythe test
	5	0	2.47	0	3.77				Dunn's multiple comparisons test	Mean rank diff,	Significant?	Summary	Adjusted P Value			F (DFn, DFd)	7,343 (3, 80)
	6	0.9	3.33	0.43	3.13				Col-0 mock vs. Col-0 flg22	-37.52	Yes	****	<0,0001	A-B		P value	0.0002
	7	0.504673	3.1729	0	2.92056				Col-0 mock vs. cep6x mock	8.143	No	ns	>0,9999	A-C		P value summary	***
	8	0.616822	3.52804	0	2.57477				Col-0 mock vs. cep6x flg22	-38.33	Yes	****	<0,0001	A-D		Are SDs significantly different (P < 0.05)?	Yes
	9	0.542056	2.75701	0.425234	3.50467				Col-0 flg22 vs. cep6x mock	45.67	Yes	****	<0,0001	B-C
	10	0	3.15421	0	4.19159				Col-0 flg22 vs. cep6x flg22	-0.8095	No	ns	>0,9999	B-D
	11	0.556075	2.81308	0.476636	2.43458				cep6x mock vs. cep6x flg22	-46.48	Yes	****	<0,0001	C-D
	12	0.35514	4.39252	0	5.02336
	13	0	4.71963	0	4.34579				Test details	Mean rank 1	Mean rank 2	Mean rank diff,	n1	n2	Z
	14	0.369159	4.59813	0.528037	4.31308				Col-0 mock vs. Col-0 flg22	25.57	63.1	-37.52	21	21	5.014
	15	0	5.19159	0	3.87383				Col-0 mock vs. cep6x mock	25.57	17.43	8.143	21	21	1.088
	16	0	3.36916	0	4.91589				Col-0 mock vs. cep6x flg22	25.57	63.9	-38.33	21	21	5.122
	17	0.476636	3.33645	0	3.05607				Col-0 flg22 vs. cep6x mock	63.1	17.43	45.67	21	21	6.102
	18	0.588785	3.90654	0	3.1028				Col-0 flg22 vs. cep6x flg22	63.1	63.9	-0.8095	21	21	0.1082
	19	0.397196	3.17757	0	2.88318				cep6x mock vs. cep6x flg22	17.43	63.9	-46.48	21	21	6.21
	20	0.401869	2.30374	0.53271	2.94393
	21	0.485981	4.09346	0	4.08879				Compact letter display
									cep6x flg22	A
									Col-0 flg22	A
									Col-0 mock	B
									cep6x mock	B
									Kruskal-Wallis test
									P value	<0,0001
									Exact or approximate P value?	Approximate
									P value summary	****
									Do the medians vary signif. (P < 0.05)?	Yes
									Number of groups	4
									Kruskal-Wallis statistic	64.18
									Data summary
									Number of treatments (columns)	4
									Number of values (total)	84

## Sheet: Fig. S12B
Fig. S12B	Ethylene concentration in leaf discs upon mock (ddH2O), CEP4 (1uM) or flg22 (500 nM) treatment for 3.5 h (pmol/mL)
	Col-0 mock	Col-0 CEP4	Col-0 flg22	c1/c2/r7AEQ mock	c1/c2/r7AEQ CEP4	c1/c2/r7AEQ flg22			Statistical analysis							Normality of Residuals
1	0	0.53	1.77	0	0	1.81			Number of families	1						Test name	Statistics	P value	Passed normality test (alpha=0,05)?	P value summary
2	0	0.72	2.46	0	0.37	2.47			Number of comparisons per family	15						Shapiro-Wilk (W)	0.9168	0.0006	No	***
3	0	0.61	2.52	0.33	0	2.29			Alpha	0.05
4	0	0.51	2.16	0.53	0	2.75										Brown-Forsythe test
5	0	0.39	2.91	0	0	1.81			Dunn's multiple comparisons test	Mean rank diff,	Significant?	Summary	Adjusted P Value			F (DFn, DFd)	8,538 (5, 54)
6	0	0.4	2.26	0	0.33	3.24			Col-0 mock vs. Col-0 CEP4	-22.3	No	ns	0.0511	A-B		P value	<0,0001
7	0	0.69	2.89	0	0	3.75			Col-0 mock vs. Col-0 flg22	-37.35	Yes	****	<0,0001	A-C		P value summary	****
8	0.22	0.98	3.87	0	0	2.08			Col-0 mock vs. c1/c2/r7AEQ mock	-5.2	No	ns	>0,9999	A-D		Are SDs significantly different (P < 0.05)?	Yes
9	0	0.78	3.05	0.32	0.45	3.14			Col-0 mock vs. c1/c2/r7AEQ CEP4	-3.9	No	ns	>0,9999	A-E
10	0	0.95	1.91	0.33	0	3.78			Col-0 mock vs. c1/c2/r7AEQ flg22	-38.35	Yes	****	<0,0001	A-F
									Col-0 CEP4 vs. Col-0 flg22	-15.05	No	ns	0.7217	B-C
									Col-0 CEP4 vs. c1/c2/r7AEQ mock	17.1	No	ns	0.371	B-D
									Col-0 CEP4 vs. c1/c2/r7AEQ CEP4	18.4	No	ns	0.2352	B-E
									Col-0 CEP4 vs. c1/c2/r7AEQ flg22	-16.05	No	ns	0.5259	B-F
									Col-0 flg22 vs. c1/c2/r7AEQ mock	32.15	Yes	***	0.0004	C-D
									Col-0 flg22 vs. c1/c2/r7AEQ CEP4	33.45	Yes	***	0.0002	C-E
									Col-0 flg22 vs. c1/c2/r7AEQ flg22	-1	No	ns	>0,9999	C-F
									c1/c2/r7AEQ mock vs. c1/c2/r7AEQ CEP4	1.3	No	ns	>0,9999	D-E
									c1/c2/r7AEQ mock vs. c1/c2/r7AEQ flg22	-33.15	Yes	***	0.0002	D-F
									c1/c2/r7AEQ CEP4 vs. c1/c2/r7AEQ flg22	-34.45	Yes	****	<0,0001	E-F
									Test details	Mean rank 1	Mean rank 2	Mean rank diff,	n1	n2	Z
									Col-0 mock vs. Col-0 CEP4	12.65	34.95	-22.3	10	10	2.928
									Col-0 mock vs. Col-0 flg22	12.65	50	-37.35	10	10	4.905
									Col-0 mock vs. c1/c2/r7AEQ mock	12.65	17.85	-5.2	10	10	0.6829
									Col-0 mock vs. c1/c2/r7AEQ CEP4	12.65	16.55	-3.9	10	10	0.5121
									Col-0 mock vs. c1/c2/r7AEQ flg22	12.65	51	-38.35	10	10	5.036
									Col-0 CEP4 vs. Col-0 flg22	34.95	50	-15.05	10	10	1.976
									Col-0 CEP4 vs. c1/c2/r7AEQ mock	34.95	17.85	17.1	10	10	2.246
									Col-0 CEP4 vs. c1/c2/r7AEQ CEP4	34.95	16.55	18.4	10	10	2.416
									Col-0 CEP4 vs. c1/c2/r7AEQ flg22	34.95	51	-16.05	10	10	2.108
									Col-0 flg22 vs. c1/c2/r7AEQ mock	50	17.85	32.15	10	10	4.222
									Col-0 flg22 vs. c1/c2/r7AEQ CEP4	50	16.55	33.45	10	10	4.393
									Col-0 flg22 vs. c1/c2/r7AEQ flg22	50	51	-1	10	10	0.1313
									c1/c2/r7AEQ mock vs. c1/c2/r7AEQ CEP4	17.85	16.55	1.3	10	10	0.1707
									c1/c2/r7AEQ mock vs. c1/c2/r7AEQ flg22	17.85	51	-33.15	10	10	4.353
									c1/c2/r7AEQ CEP4 vs. c1/c2/r7AEQ flg22	16.55	51	-34.45	10	10	4.524
									Compact letter display
									c1/c2/r7AEQ flg22	A
									Col-0 flg22	A
									Col-0 CEP4	A B
									c1/c2/r7AEQ mock	B
									c1/c2/r7AEQ CEP4	B
									Col-0 mock	B
									Kruskal-Wallis test
									P value	<0,0001
									Exact or approximate P value?	Approximate
									P value summary	****
									Do the medians vary signif. (P < 0.05)?	Yes
									Number of groups	6
									Kruskal-Wallis statistic	51.51
									Data summary
									Number of treatments (columns)	6
									Number of values (total)	60

## Sheet: Fig. S12H
Fig. S12H	Quantification of pMPK6/pMPK3 band intensities normalized to the CBB band and relative to 100% N flg22 of each respective genotype set as 1 using ImageJ software
	MPK6					MPK3
	Col-0, flg22 10min, 10% N	cep6x , flg22 10min, 10% N	Col-0, flg22 30min, 10% N	cep6x , flg22 30min, 10% N		Col-0, flg22 10min, 10% N	cep6x , flg22 10min, 10% N	Col-0, flg22 30min, 10% N	cep6x , flg22 30min, 10% N
1	3.70296	0.190287	1.78572	1.57514	1	1.07442	0.230913	1.2745	0.656897
2	2.15792	0.603581	1.07342	1.12022	2	3.54421	0.429546	0.919179	2.1859
3	11.964	6.33674	10.2878	7.27293	3	1.26857	5.22749	1.34756	3.79508
4	1.74791	1.80868	1.56912	1.40119	4	2.39442	1.1021	1.98632	2.32405

## Sheet: Fig. S12I
Fig. S12I	Quantification of pMPK6/pMPK3 band intensities normalized to the CBB band and relative to 100% N flg22 of each respective genotype set as 1 using ImageJ software
	MPK6					MPK3
	Col-0AEQ, flg22 10min, 10%	c1/2/r7AEQ, flg22 10min, 10%	Col-0AEQ, flg22 30min, 10%	c1/2/r7AEQ, flg22 30min, 10%		Col-0AEQ, flg22 10min, 10%	c1/2/r7AEQ, flg22 10min, 10%	Col-0AEQ, flg22 30min, 10%	c1/2/r7AEQ, flg22 30min, 10%
1	6.69242	3.25348	2.37326	1.1742	1	4.03686	5.25704	1.59091	1.17409
2	5.17578	3.81839	10.8588	3.05454	2	4.88326	2.46306	8.27201	3.60309
3	6.15028	1.30957	3.96977	0.991632	3	5.97359	2.43718	1.04324	1.21239
4	4.98613	2.06681	2.13631	0.773309	4	2.49281	1.60673	1.02803	0.823299

## Sheet: Fig. S12J
Fig. S12J	cfu of PtoCOR- (3 dpi) upon flood inoculation [log10(cfu/g)]
	Col-0 100%	Col-0 10%	cep6x 100%	cep6x 10%	cep5x 100%	cep5x 10%		Statistical analysis
1	9.27443	7.43771	8.01174	7.27984	7.14433	9.03152		Comparison between all the genotypes										Normality of Residuals
2	7.92766	7.47712	7.83863	8.44306	7.46344	7.97881		Number of families	1									Test name	Statistics	P value	Passed normality test (alpha=0,05)?	P value summary
3	7.60206	7.50342	8.01404	8.09851	7.52871	7.41832		Number of comparisons per family	15									Shapiro-Wilk (W)	0.983	0.3281	Yes	ns
4	9.10032	8.46428	7.70997	7.85973	6.89682	7.64302		Alpha	0.05
5	8.55284	8.96191	8.07058	7.96041	8.59063	8.31554												Brown-Forsythe test
6	9.1347	8.64943	8.85907	9.08957	8.10953	7.52599		Tukey's multiple comparisons test	Mean Diff,	95,00% CI of diff,	Below threshold?	Summary	Adjusted P Value					F (DFn, DFd)	1,092 (5, 79)
7	8.87704	7.84051	8.2888	7.86012	7.8349	7.61529		Col-0 100% vs. Col-0 10%	0.6001	-0,03165 to 1,232	No	ns	0.0723	A-B				P value	0.3713
8	8.58445	7.36173	8.50357	8.81979	7.30613	9.2454		Col-0 100% vs. cep6x 100%	0.2298	-0,3814 to 0,8410	No	ns	0.8807	A-C				P value summary	ns
9	8.39236	8.27667	8.00684	8.02996	7.38722	6.96524		Col-0 100% vs. cep6x 10%	0.4985	-0,1127 to 1,110	No	ns	0.1751	A-D				Are SDs significantly different (P < 0.05)?	No
10	8.31733	7.8819	8.46758	7.86766	7.39903	7.11697		Col-0 100% vs. cep5x 100%	0.735	0,1238 to 1,346	Yes	**	0.0093	A-E
11	8.16273	8.30946	8.3342	7.47496	7.83863	8.47035		Col-0 100% vs. cep5x 10%	0.6466	0,03539 to 1,258	Yes	*	0.0318	A-F
12	7.75012	7.45808	8.38458	8.25062	8.13306	7.19552		Col-0 10% vs. cep6x 100%	-0.3703	-0,9684 to 0,2277	No	ns	0.4661	B-C
13		6.72507	8.64397	7.45223	7.81911	7.64016		Col-0 10% vs. cep6x 10%	-0.1016	-0,6996 to 0,4964	No	ns	0.9962	B-D
14			8.06391	7.8041	8.18376	7.27778		Col-0 10% vs. cep5x 100%	0.1349	-0,4632 to 0,7329	No	ns	0.9859	B-E
15			8.45079	7.3263	8.43474	7.9558		Col-0 10% vs. cep5x 10%	0.04649	-0,5515 to 0,6445	No	ns	>0,9999	B-F
								cep6x 100% vs. cep6x 10%	0.2688	-0,3075 to 0,8450	No	ns	0.7491	C-D
								cep6x 100% vs. cep5x 100%	0.5052	-0,07106 to 1,081	No	ns	0.1195	C-E
								cep6x 100% vs. cep5x 10%	0.4168	-0,1594 to 0,9931	No	ns	0.2915	C-F
	Statistical analysis							cep6x 10% vs. cep5x 100%	0.2365	-0,3398 to 0,8127	No	ns	0.8363	D-E
	Bacterial growth comparison between standard and reduced N within the same genotype							cep6x 10% vs. cep5x 10%	0.1481	-0,4282 to 0,7244	No	ns	0.9747	D-F
Col-0	Column B	Col-0 10%						cep5x 100% vs. cep5x 10%	-0.08838	-0,6647 to 0,4879	No	ns	0.9976	E-F
	vs.	vs,
	Column A	Col-0 100%						Test details	Mean 1	Mean 2	Mean Diff,	SE of diff,	n1	n2	q	DF
								Col-0 100% vs. Col-0 10%	8.473	7.873	0.6001	0.2163	12	13	3.924	79
	Unpaired t test							Col-0 100% vs. cep6x 100%	8.473	8.243	0.2298	0.2093	12	15	1.553	79
	P value	0.0188						Col-0 100% vs. cep6x 10%	8.473	7.974	0.4985	0.2093	12	15	3.369	79
	P value summary	*						Col-0 100% vs. cep5x 100%	8.473	7.738	0.735	0.2093	12	15	4.967	79
	Significantly different (P < 0.05)?	Yes						Col-0 100% vs. cep5x 10%	8.473	7.826	0.6466	0.2093	12	15	4.37	79
	One- or two-tailed P value?	Two-tailed						Col-0 10% vs. cep6x 100%	7.873	8.243	-0.3703	0.2047	13	15	2.558	79
	t, df	t=2,528, df=23						Col-0 10% vs. cep6x 10%	7.873	7.974	-0.1016	0.2047	13	15	0.7017	79
								Col-0 10% vs. cep5x 100%	7.873	7.738	0.1349	0.2047	13	15	0.9315	79
	How big is the difference?							Col-0 10% vs. cep5x 10%	7.873	7.826	0.04649	0.2047	13	15	0.3211	79
	Mean of column A	8.473						cep6x 100% vs. cep6x 10%	8.243	7.974	0.2688	0.1973	15	15	1.926	79
	Mean of column B	7.873						cep6x 100% vs. cep5x 100%	8.243	7.738	0.5052	0.1973	15	15	3.621	79
	Difference between means (B - A) ± SEM	-0,6001 ± 0,2374						cep6x 100% vs. cep5x 10%	8.243	7.826	0.4168	0.1973	15	15	2.988	79
	95% confidence interval	-1,091 to -0,1091						cep6x 10% vs. cep5x 100%	7.974	7.738	0.2365	0.1973	15	15	1.695	79
	R squared (eta squared)	0.2174						cep6x 10% vs. cep5x 10%	7.974	7.826	0.1481	0.1973	15	15	1.061	79
								cep5x 100% vs. cep5x 10%	7.738	7.826	-0.08838	0.1973	15	15	0.6335	79
	F test to compare variances
	F, DFn, Dfd	1,289, 12, 11						Compact letter display
	P value	0.6811						Col-0 100%	A
	P value summary	ns						cep6x 100%	A B
	Significantly different (P < 0.05)?	No						cep6x 10%	A B
								Col-0 10%	A B
	Normality of Residuals							cep5x 10%	B
	Test name	Statistics	P value	Passed normality test (alpha=0,05)?	P value summary			cep5x 100%	B
	Anderson-Darling (A2*)	0.2743	0.6332	Yes	ns
	D'Agostino-Pearson omnibus (K2)	0.9501	0.6218	Yes	ns
	Shapiro-Wilk (W)	0.9759	0.7938	Yes	ns
	Kolmogorov-Smirnov (distance)	0.1167	>0,1000	Yes	ns
	Data analyzed
	Sample size, column A	12
	Sample size, column B	13
cep6x	Column D	cep6x 10%
	vs.	vs,
	Column C	cep6x 100%
	Unpaired t test
	P value	0.0977
	P value summary	ns
	Significantly different (P < 0.05)?	No
	One- or two-tailed P value?	Two-tailed
	t, df	t=1,713, df=28
	How big is the difference?
	Mean of column C	8.243
	Mean of column D	7.974
	Difference between means (D - C) ± SEM	-0,2688 ± 0,1569
	95% confidence interval	-0,5901 to 0,05257
	R squared (eta squared)	0.09489
	F test to compare variances
	F, DFn, Dfd	2,682, 14, 14
	P value	0.0753
	P value summary	ns
	Significantly different (P < 0.05)?	No
	Normality of Residuals
	Test name	Statistics	P value	Passed normality test (alpha=0,05)?	P value summary
	Anderson-Darling (A2*)	0.3123	0.531	Yes	ns
	D'Agostino-Pearson omnibus (K2)	3.155	0.2065	Yes	ns
	Shapiro-Wilk (W)	0.9651	0.4148	Yes	ns
	Kolmogorov-Smirnov (distance)	0.09986	>0,1000	Yes	ns
	Data analyzed
	Sample size, column C	15
	Sample size, column D	15
cep5x	Column F	cep5x 10%
	vs.	vs,
	Column E	cep5x 100%
	Unpaired t test
	P value	0.6857
	P value summary	ns
	Significantly different (P < 0.05)?	No
	One- or two-tailed P value?	Two-tailed
	t, df	t=0,4089, df=28
	How big is the difference?
	Mean of column E	7.738
	Mean of column F	7.826
	Difference between means (F - E) ± SEM	0,08838 ± 0,2161
	95% confidence interval	-0,3543 to 0,5311
	R squared (eta squared)	0.005937
	F test to compare variances
	F, DFn, Dfd	1,941, 14, 14
	P value	0.227
	P value summary	ns
	Significantly different (P < 0.05)?	No
	Normality of Residuals
	Test name	Statistics	P value	Passed normality test (alpha=0,05)?	P value summary
	Anderson-Darling (A2*)	0.4395	0.2736	Yes	ns
	D'Agostino-Pearson omnibus (K2)	2.665	0.2638	Yes	ns
	Shapiro-Wilk (W)	0.9539	0.2152	Yes	ns
	Kolmogorov-Smirnov (distance)	0.1571	0.057	Yes	ns
	Data analyzed
	Sample size, column E	15
	Sample size, column F	15
