# Supplementary material for: CEP signaling coordinates plant immunity with nitrogen status
Source: Nat Commun. 2024 Dec 16;15:10686. doi: 10.1038/s41467-024-55194-x (PMC11649690; doi:10.1038/s41467-024-55194-x)
Supplement: Supplementary file 4 — Source Data [file 41467_2024_55194_MOESM4_ESM.zip › !Source_data/Source data Fig. S13.xlsx]

## Sheet: Fig. S13A
Fig. S13A	Relative chlorophyll content (SPAD) % of WT control
	Col-0	cepr1-3	cepr2-4	cepr1-3/2-4	cep6x	rlk7-3	Col-0AEQ	cepr1/2AEQ	rlk7.2AEQ	cepr1/2/rlk7AEQ		Statistical analysis for Col-0, cepr1-3, cepr2-4, cepr1-3/2-4, cep6x, rlk7-3
1	103.468	101.627	102.942	93.3443	100.838	99.3919	98.3454	94.0158	100.448	95.2528		Number of families	1									Normality of Residuals
2	104.125	94.9219	99.3919	100.575	102.153	100.049	95.0054	95.0054	100.696	94.6343		Number of comparisons per family	15									Test name	Statistics	P value	Passed normality test (alpha=0,05)?	P value summary
3	102.679	94.7905	103.599	98.8661	104.914	104.519	102.428	98.7166	100.325	93.0261		Alpha	0.05									Shapiro-Wilk (W)	0.9836	0.2737	Yes	ns
4	104.519	97.9458	102.942	89.7946	102.416	103.73	95.1291	90.6757	96.2425	92.9024
5	100.707	98.6031	94.1331	92.424	99.3919	107.675	101.438	90.3046	98.4692	92.655		Tukey's multiple comparisons test	Mean Diff,	95,00% CI of diff,	Below threshold?	Summary	Adjusted P Value					Brown-Forsythe test
6	100.444	95.9737	102.81	93.7387	97.8143	104.388	103.417	95.6239	98.964	101.685		Col-0 vs. cepr1-3	7.338	1,608 to 13,07	Yes	**	0.0044	A-B				F (DFn, DFd)	0,7641 (5, 90)
7	87.954	98.6031	101.627	100.444	102.153	102.153	104.036	98.3454	101.191	94.3869		Col-0 vs. cepr2-4	-0.7413	-6,472 to 4,989	No	ns	0.999	A-C				P value	0.5781
8	96.1052	98.3402	101.627	98.4717	99.2605	90.8463	100.201	98.4692	101.067	95.2528		Col-0 vs. cepr1-3/2-4	7.096	1,365 to 12,83	Yes	**	0.0066	A-D				P value summary	ns
9	98.5135	93.2281	105.561	101.597	106.148	105.707	107.55	94.7734	123.556	101.092		Col-0 vs. cep6x	-1.311	-7,042 to 4,419	No	ns	0.9852	A-E				Are SDs significantly different (P < 0.05)?	No
10	107.176	85.4469	98.8071	87.5023	94.9899	95.2835	91.2633	90.5613	110.218	88.5956		Col-0 vs. rlk7-3	-1.403	-7,133 to 4,328	No	ns	0.9799	A-F
11	101.303	91.4663	108.497	90.4386	116.719	102.771	104.995	93.931	96.7391	93.7906		cepr1-3 vs. cepr2-4	-8.08	-13,81 to -2,349	Yes	**	0.0012	B-C				ANOVA summary
12	98.5135	88.2364	105.854	95.724	95.724	99.1008	92.3865	105.585	115.273	106.567		cepr1-3 vs. cepr1-3/2-4	-0.2427	-5,973 to 5,488	No	ns	>0,9999	B-D				F	9.125
13	93.2281	85.8873	96.7517	81.1892	89.7045	101.743	97.1603	95.335	101.513	102.917		cepr1-3 vs. cep6x	-8.65	-14,38 to -2,919	Yes	***	0.0004	B-E				P value	<0,0001
14	103.065	85.5937	99.688	87.0618	102.918	96.4581	103.759	88.736	94.2118	82.5582		cepr1-3 vs. rlk7-3	-8.741	-14,47 to -3,010	Yes	***	0.0004	B-F				P value summary	****
15	104.386	85.7405	100.275	82.951	94.4026	102.478	97.0199	106.287	92.9482	89.0168		cepr2-4 vs. cepr1-3/2-4	7.837	2,106 to 13,57	Yes	**	0.0019	C-D				Significant diff. among means (P < 0.05)?	Yes
16	93.8154	86.181	87.3555	92.3472	111.433	106.148	105.865	90.8421	95.8967	104.742		cepr2-4 vs. cep6x	-0.5699	-6,300 to 5,161	No	ns	0.9997	C-E				R squared	0.3364
17							97.6946	85.132	95.6899	82.7264		cepr2-4 vs. rlk7-3	-0.6613	-6,392 to 5,069	No	ns	0.9994	C-F
18							98.3628	76.445	100.234	87.1367		cepr1-3/2-4 vs. cep6x	-8.407	-14,14 to -2,676	Yes	***	0.0007	D-E				ANOVA table	SS	DF	MS	F (DFn, DFd)	P value
19							96.4918	89.1413	101.971	81.9245		cepr1-3/2-4 vs. rlk7-3	-8.498	-14,23 to -2,768	Yes	***	0.0006	D-F				Treatment (between columns)	1414	5	282.7	F (5, 90) = 9,125	P<0,0001
20							102.239	99.6993	105.847	89.8096		cep6x vs. rlk7-3	-0.09147	-5,822 to 5,639	No	ns	>0,9999	E-F				Residual (within columns)	2788	90	30.98
21							93.8189	85.132	92.8834	91.2797												Total	4202	95
22							107.985	94.4871	103.308	89.275		Test details	Mean 1	Mean 2	Mean Diff,	SE of diff,	n1	n2	q	DF		Data summary
23							100.368	82.5927	99.2984	100.368		Col-0 vs. cepr1-3	100	92.66	7.338	1.968	16	16	5.274	90		Number of treatments (columns)	6
24							103.04	89.4086	95.1554	87.4039		Col-0 vs. cepr2-4	100	100.7	-0.7413	1.968	16	16	0.5327	90		Number of values (total)	96
												Col-0 vs. cepr1-3/2-4	100	92.9	7.096	1.968	16	16	5.099	90
												Col-0 vs. cep6x	100	101.3	-1.311	1.968	16	16	0.9423	90
												Col-0 vs. rlk7-3	100	101.4	-1.403	1.968	16	16	1.008	90
												cepr1-3 vs. cepr2-4	92.66	100.7	-8.08	1.968	16	16	5.806	90
												cepr1-3 vs. cepr1-3/2-4	92.66	92.9	-0.2427	1.968	16	16	0.1744	90
												cepr1-3 vs. cep6x	92.66	101.3	-8.65	1.968	16	16	6.216	90
												cepr1-3 vs. rlk7-3	92.66	101.4	-8.741	1.968	16	16	6.282	90
												cepr2-4 vs. cepr1-3/2-4	100.7	92.9	7.837	1.968	16	16	5.632	90
												cepr2-4 vs. cep6x	100.7	101.3	-0.5699	1.968	16	16	0.4095	90
												cepr2-4 vs. rlk7-3	100.7	101.4	-0.6613	1.968	16	16	0.4753	90
												cepr1-3/2-4 vs. cep6x	92.9	101.3	-8.407	1.968	16	16	6.042	90
												cepr1-3/2-4 vs. rlk7-3	92.9	101.4	-8.498	1.968	16	16	6.107	90
												cep6x vs. rlk7-3	101.3	101.4	-0.09147	1.968	16	16	0.06574	90
												Compact letter display
												rlk7-3	A
												cep6x	A
												cepr2-4	A
												Col-0	A
												cepr1-3/2-4	B
												cepr1-3	B
												Statistical analysis for Col-0AEQ, cepr1/2AEQ, rlk7.2AEQ, cepr1/2/rlk7AEQ
												Number of families	1									Normality of Residuals
												Number of comparisons per family	6									Test name	Statistics	P value	Passed normality test (alpha=0,05)?	P value summary
												Alpha	0.05									Shapiro-Wilk (W)	Shapiro-Wilk (W)	0.9776	0.0984	Yes	ns
												Tukey's multiple comparisons test	Mean Diff,	95,00% CI of diff,	Below threshold?	Summary	Adjusted P Value					Brown-Forsythe test
												Col-0AEQ vs. cepr1/2AEQ	7.115	2,249 to 11,98	Yes	**	0.0013	A-B				F (DFn, DFd)	0,5455 (3, 92)
												Col-0AEQ vs. rlk7.2AEQ	-0.9227	-5,789 to 3,943	No	ns	0.9597	A-C				P value	0.6524
												Col-0AEQ vs. cepr1/2/rlk7AEQ	6.708	1,842 to 11,57	Yes	**	0.0028	A-D				P value summary	ns
												cepr1/2AEQ vs. rlk7.2AEQ	-8.037	-12,90 to -3,172	Yes	***	0.0002	B-C				Are SDs significantly different (P < 0.05)?	No
												cepr1/2AEQ vs. cepr1/2/rlk7AEQ	-0.4064	-5,272 to 4,460	No	ns	0.9963	B-D
												rlk7.2AEQ vs. cepr1/2/rlk7AEQ	7.631	2,765 to 12,50	Yes	***	0.0005	C-D				ANOVA summary
																						F	10.58
												Test details	Mean 1	Mean 2	Mean Diff,	SE of diff,	n1	n2	q	DF		P value	<0,0001
												Col-0AEQ vs. cepr1/2AEQ	100	92.89	7.115	1.86	24	24	5.411	92		P value summary	****
												Col-0AEQ vs. rlk7.2AEQ	100	100.9	-0.9227	1.86	24	24	0.7017	92		Significant diff. among means (P < 0.05)?	Yes
												Col-0AEQ vs. cepr1/2/rlk7AEQ	100	93.29	6.708	1.86	24	24	5.102	92		R squared	0.2565
												cepr1/2AEQ vs. rlk7.2AEQ	92.89	100.9	-8.037	1.86	24	24	6.112	92
												cepr1/2AEQ vs. cepr1/2/rlk7AEQ	92.89	93.29	-0.4064	1.86	24	24	0.3091	92		ANOVA table	SS	DF	MS	F (DFn, DFd)	P value
												rlk7.2AEQ vs. cepr1/2/rlk7AEQ	100.9	93.29	7.631	1.86	24	24	5.803	92		Treatment (between columns)	1317	3	438.9	F (3, 92) = 10,58	P<0,0001
																						Residual (within columns)	3818	92	41.5
												Compact letter display										Total	5135	95
												rlk7.2AEQ	A
												Col-0AEQ	A									Data summary
												cepr1/2/rlk7AEQ	B									Number of treatments (columns)	4
												cepr1/2AEQ	B									Number of values (total)	96

## Sheet: Fig. S13B
Fig. S13B	Relative fresh weight of five-day-old seedlings grown in medium containing indicated concentrations of N for seven days
	Col-0 20:10 N	Col-0 2:1 N	Col-0 0.2:0.1 N	cep6x 20:10 N	cep6x 2:1 N	cep6x 0.2:0.1 N		Statistical analysis							Normality of Residuals
1	86.84	49.88	42.49	119.93	93.12	111.46		Number of families	1						Test name	Statistics	P value	Passed normality test (alpha=0,05)?	P value summary
2	92.38	59.12	48.04	91.71	80.42	90.3		Number of comparisons per family	15						Shapiro-Wilk (W)	0.9783	0.001	No	***
3	66.51	66.51	46.19	63.49	108.64	59.26		Alpha	0.05
4	94.23	70.21	42.49	107.23	43.74	52.2									Brown-Forsythe test
5	166.28	40.65	49.88	141.09	56.44	66.31		Dunn's multiple comparisons test	Mean rank diff,	Significant?	Summary	Adjusted P Value			F (DFn, DFd)	0,07691 (5, 234)
6	166.28	77.6	110.85	60.67	63.49	67.72		Col-0 20:10 N vs. Col-0 2:1 N	24.86	No	ns	>0,9999	A-B		P value	0.9957
7	75.75	62.82	40.65	112.87	81.83	77.6		Col-0 20:10 N vs. Col-0 0.2:0.1 N	65.06	Yes	***	0.0004	A-C		P value summary	ns
8	51.73	38.8	36.95	103	63.49	62.08		Col-0 20:10 N vs. cep6x 20:10 N	-2.262	No	ns	>0,9999	A-D		Are SDs significantly different (P < 0.05)?	No
9	82.17	69.61	63.91	130.07	87.48	126.62		Col-0 20:10 N vs. cep6x 2:1 N	34.24	No	ns	0.4113	A-E
10	97	77.6	89.02	132.37	51.8	97.84		Col-0 20:10 N vs. cep6x 0.2:0.1 N	62.15	Yes	***	0.0009	A-F
11	123.25	115.26	108.42	170.36	62.16	56.4		Col-0 2:1 N vs. Col-0 0.2:0.1 N	40.2	No	ns	0.1442	B-C
12	59.34	118.69	83.31	85.18	113.96	67.91		Col-0 2:1 N vs. cep6x 20:10 N	-27.13	No	ns	>0,9999	B-D
13	74.18	98.15	60.49	72.52	101.29	92.09		Col-0 2:1 N vs. cep6x 2:1 N	9.375	No	ns	>0,9999	B-E
14	141.51	95.86	52.5	71.37	57.55	81.73		Col-0 2:1 N vs. cep6x 0.2:0.1 N	37.29	No	ns	0.2446	B-F
15	114.12	79.89	63.91	41.44	71.37	52.95		Col-0 0.2:0.1 N vs. cep6x 20:10 N	-67.33	Yes	***	0.0002	C-D
16	108.42	104.99	43.37	96.69	88.63	41.44		Col-0 0.2:0.1 N vs. cep6x 2:1 N	-30.83	No	ns	0.7061	C-E
17	80.08	74.24	60.06	80.43	70.05	49.3		Col-0 0.2:0.1 N vs. cep6x 0.2:0.1 N	-2.913	No	ns	>0,9999	C-F
18	92.6	105.94	54.22	99.46	64.86	79.57		cep6x 20:10 N vs. cep6x 2:1 N	36.5	No	ns	0.2807	D-E
19	113.45	56.73	43.38	101.19	64.86	70.92		cep6x 20:10 N vs. cep6x 0.2:0.1 N	64.41	Yes	***	0.0005	D-F
20	121.79	96.77	70.91	99.46	70.92	46.7		cep6x 2:1 N vs. cep6x 0.2:0.1 N	27.91	No	ns	>0,9999	E-F
21	72.58	75.08	47.55	106.38	73.51	51.03
22	70.07	83.42	80.92	95.14	88.22	49.3		Test details	Mean rank 1	Mean rank 2	Mean rank diff,	n1	n2	Z
23	144.32	116.79	61.73	123.68	75.24	44.97		Col-0 20:10 N vs. Col-0 2:1 N	151.2	126.3	24.86	40	40	1.602
24	105.11	105.11	63.4	94.27	99.46	62.27		Col-0 20:10 N vs. Col-0 0.2:0.1 N	151.2	86.11	65.06	40	40	4.191
25	94.79	125.84	89.89	97.18	78.52	55.99		Col-0 20:10 N vs. cep6x 20:10 N	151.2	153.4	-2.262	40	40	0.1457
26	100.51	100.51	84.98	122.93	79.16	60.5		Col-0 20:10 N vs. cep6x 2:1 N	151.2	116.9	34.24	40	40	2.205
27	96.42	99.69	85.8	113.92	104.26	46.98		Col-0 20:10 N vs. cep6x 0.2:0.1 N	151.2	89.03	62.15	40	40	4.003
28	106.23	98.06	113.59	115.85	106.84	63.07		Col-0 2:1 N vs. Col-0 0.2:0.1 N	126.3	86.11	40.2	40	40	2.59
29	94.79	136.47	104.6	65	75.95	63.07		Col-0 2:1 N vs. cep6x 20:10 N	126.3	153.4	-27.13	40	40	1.747
30	110.32	107.87	84.98	72.73	74.66	61.79		Col-0 2:1 N vs. cep6x 2:1 N	126.3	116.9	9.375	40	40	0.6039
31	102.15	112.77	84.98	87.53	84.96	53.42		Col-0 2:1 N vs. cep6x 0.2:0.1 N	126.3	89.03	37.29	40	40	2.402
32	94.79	116.04	85.8	124.86	64.36	61.14		Col-0 0.2:0.1 N vs. cep6x 20:10 N	86.11	153.4	-67.33	40	40	4.337
33	111.01	59.91	79.3	74.56	86.65	120.91		Col-0 0.2:0.1 N vs. cep6x 2:1 N	86.11	116.9	-30.83	40	40	1.986
34	102.2	88.11	130.4	147.1	98.74	72.54		Col-0 0.2:0.1 N vs. cep6x 0.2:0.1 N	86.11	89.03	-2.913	40	40	0.1876
35	103.96	96.92	84.58	98.74	137.03	90.68		cep6x 20:10 N vs. cep6x 2:1 N	153.4	116.9	36.5	40	40	2.351
36	135.68	142.73	95.15	48.36	76.57	126.95		cep6x 20:10 N vs. cep6x 0.2:0.1 N	153.4	89.03	64.41	40	40	4.149
37	75.77	107.49	59.91	80.6	145.09	110.83		cep6x 2:1 N vs. cep6x 0.2:0.1 N	116.9	89.03	27.91	40	40	1.798
38	56.39	35.24	70.48	108.82	96.73	104.79
39	130.4	84.58	77.53	120.91	165.24	126.95		Compact letter display
40	84.58	75.77	126.87	120.91	159.19	133		cep6x 20:10 N	A
								Col-0 20:10 N	A
								Col-0 2:1 N	A B
								cep6x 2:1 N	A B
								cep6x 0.2:0.1 N	B
								Col-0 0.2:0.1 N	B
								Kruskal-Wallis test
								P value	<0,0001
								Exact or approximate P value?	Approximate
								P value summary	****
								Do the medians vary signif. (P < 0.05)?	Yes
								Number of groups	6
								Kruskal-Wallis statistic	35.23

## Sheet: Fig. S13C
Fig. S13C	Relative fresh weight of five-day-old seedlings grown in medium containing indicated concentrations of N for seven days
	Col-0AEQ 20:10 N	Col-0AEQ 2:1 N	Col-0AEQ 0.2:0.1 N	c1/2/r7AEQ 20:10 N	c1/2/r7AEQ 2:1 N	c1/2/r7AEQ 0.2:0.1 N		Statistical analysis
1	96.42	65.15	31.27	67.35	59.14	62.42		Number of families	1									Normality of Residuals
2	81.65	69.49	49.51	113.35	52.57	54.21		Number of comparisons per family	15									Test name	Statistics	P value	Passed normality test (alpha=0,05)?	P value summary
3	113.79	85.99	76.44	70.64	98.56	49.28		Alpha	0.05									Shapiro-Wilk (W)	0.9928	0.2989	Yes	ns
4	105.1	66.02	44.3	96.92	60.78	64.07
5	112.05	103.37	50.38	88.71	59.14	70.64		Tukey's multiple comparisons test	Mean Diff,	95,00% CI of diff,	Below threshold?	Summary	Adjusted P Value					Brown-Forsythe test
6	82.52	72.1	50.38	159.34	39.43	57.49		Col-0AEQ 20:10 N vs. Col-0AEQ 2:1 N	12.75	-0,3882 to 25,90	No	ns	0.0628	A-B				F (DFn, DFd)	1,004 (5, 233)
7	92.94	73.83	22.58	85.42	70.64	36.14		Col-0AEQ 20:10 N vs. Col-0AEQ 0.2:0.1 N	28.39	15,17 to 41,62	Yes	****	<0,0001	A-C				P value	0.416
8	115.53	62.54	48.73	118.28	75.56	77.21		Col-0AEQ 20:10 N vs. c1/2/r7AEQ 20:10 N	0	-13,14 to 13,14	No	ns	>0,9999	A-D				P value summary	ns
9	95.03	90.96	66.6	152.15	86.78	31.21		Col-0AEQ 20:10 N vs. c1/2/r7AEQ 2:1 N	20.42	7,281 to 33,56	Yes	***	0.0002	A-E				Are SDs significantly different (P < 0.05)?	No
10	72.28	95.84	44.67	106.98	76.08	97.47		Col-0AEQ 20:10 N vs. c1/2/r7AEQ 0.2:0.1 N	34.37	21,23 to 47,52	Yes	****	<0,0001	A-F
11	97.46	82.03	65.79	87.96	76.08	84.4		Col-0AEQ 2:1 N vs. Col-0AEQ 0.2:0.1 N	15.64	2,413 to 28,86	Yes	*	0.0103	B-C
12	101.52	44.67	72.28	90.34	51.11	90.34		Col-0AEQ 2:1 N vs. c1/2/r7AEQ 20:10 N	-12.75	-25,90 to 0,3882	No	ns	0.0628	B-D
13	82.84	38.98	89.34	95.1	68.95	92.72		Col-0AEQ 2:1 N vs. c1/2/r7AEQ 2:1 N	7.669	-5,473 to 20,81	No	ns	0.5484	B-E
14	109.64	70.66	73.1	71.32	70.13	86.78		Col-0AEQ 2:1 N vs. c1/2/r7AEQ 0.2:0.1 N	21.62	8,479 to 34,76	Yes	****	<0,0001	B-F
15	124.26	82.84	58.48	96.29	118.87	92.72		Col-0AEQ 0.2:0.1 N vs. c1/2/r7AEQ 20:10 N	-28.39	-41,62 to -15,17	Yes	****	<0,0001	C-D
16	116.95	56.04	79.12	99.85	114.12	41.6		Col-0AEQ 0.2:0.1 N vs. c1/2/r7AEQ 2:1 N	-7.97	-21,20 to 5,256	No	ns	0.5124	C-E
17	87.91	86.45	111.36	98.79	92.98	83.21		Col-0AEQ 0.2:0.1 N vs. c1/2/r7AEQ 0.2:0.1 N	5.982	-7,244 to 19,21	No	ns	0.785	C-F
18	76.19	77.66	76.19	89.1	98.79	79.42		c1/2/r7AEQ 20:10 N vs. c1/2/r7AEQ 2:1 N	20.42	7,281 to 33,56	Yes	***	0.0002	D-E
19	134.8	76.19	73.26	125.91	151.09	44.55		c1/2/r7AEQ 20:10 N vs. c1/2/r7AEQ 0.2:0.1 N	34.37	21,23 to 47,52	Yes	****	<0,0001	D-F
20	120.15	89.38	60.07	110.41	71.67	71.67		c1/2/r7AEQ 2:1 N vs. c1/2/r7AEQ 0.2:0.1 N	13.95	0,8095 to 27,09	Yes	*	0.0303	E-F
21	101.1	80.59	54.21	100.73	92.98	42.62
22	104.03	77.66	58.61	85.23	67.8	73.61		Test details	Mean 1	Mean 2	Mean Diff,	SE of diff,	n1	n2	q	DF
23	64.47	70.33	71.79	102.66	54.24	56.17		Col-0AEQ 20:10 N vs. Col-0AEQ 2:1 N	100	87.25	12.75	4.573	40	40	3.944	233
24	111.36	48.35	78.15	87.17	58.11	61.99		Col-0AEQ 20:10 N vs. Col-0AEQ 0.2:0.1 N	100	71.61	28.39	4.603	40	39	8.724	233
25	87.99	86.83	79.31	104.51	82.42	64.65		Col-0AEQ 20:10 N vs. c1/2/r7AEQ 20:10 N	100	100	0	4.573	40	40	0	233
26	98.99	79.31	90.88	90.51	64.65	53.87		Col-0AEQ 20:10 N vs. c1/2/r7AEQ 2:1 N	100	79.58	20.42	4.573	40	40	6.315	233
27	86.83	100.72	76.99	101.82	74.34	54.95		Col-0AEQ 20:10 N vs. c1/2/r7AEQ 0.2:0.1 N	100	65.63	34.37	4.573	40	40	10.63	233
28	111.72	108.83	77.57	96.97	91.04	71.11		Col-0AEQ 2:1 N vs. Col-0AEQ 0.2:0.1 N	87.25	71.61	15.64	4.603	40	39	4.805	233
29	92.04	119.83	90.88	105.05	67.34	60.34		Col-0AEQ 2:1 N vs. c1/2/r7AEQ 20:10 N	87.25	100	-12.75	4.573	40	40	3.944	233
30	116.93	96.67	94.93	112.05	65.72	58.18		Col-0AEQ 2:1 N vs. c1/2/r7AEQ 2:1 N	87.25	79.58	7.669	4.573	40	40	2.372	233
31	105.93	118.67	77.57	106.13	68.42	63.03		Col-0AEQ 2:1 N vs. c1/2/r7AEQ 0.2:0.1 N	87.25	65.63	21.62	4.573	40	40	6.686	233
32	99.57	101.88	52.47	82.96	72.19	51.18		Col-0AEQ 0.2:0.1 N vs. c1/2/r7AEQ 20:10 N	71.61	100	-28.39	4.603	39	40	8.724	233
33	107.1	138.01	72.6	115.25	77.12	74.58		Col-0AEQ 0.2:0.1 N vs. c1/2/r7AEQ 2:1 N	71.61	79.58	-7.97	4.603	39	40	2.449	233
34	131.54	106.38	94.16	38.98	85.59	64.41		Col-0AEQ 0.2:0.1 N vs. c1/2/r7AEQ 0.2:0.1 N	71.61	65.63	5.982	4.603	39	40	1.838	233
35	70.44	92	99.91	123.73	105.08	72.88		c1/2/r7AEQ 20:10 N vs. c1/2/r7AEQ 2:1 N	100	79.58	20.42	4.573	40	40	6.315	233
36	86.25	123.63	89.13	99.15	115.25	63.56		c1/2/r7AEQ 20:10 N vs. c1/2/r7AEQ 0.2:0.1 N	100	65.63	34.37	4.573	40	40	10.63	233
37	91.28	130.1	108.54	133.05	70.34	76.27		c1/2/r7AEQ 2:1 N vs. c1/2/r7AEQ 0.2:0.1 N	79.58	65.63	13.95	4.573	40	40	4.314	233
38	98.47	130.82	93.44	76.27	77.97	52.54
39	89.85	100.63	87.69	139.83	95.76	65.25		Compact letter display
40	125.07	88.41		73.73	104.24	76.27		Col-0AEQ 20:10 N	A
								c1/2/r7AEQ 20:10 N	A
								Col-0AEQ 2:1 N	A B
								c1/2/r7AEQ 2:1 N	B C
								Col-0AEQ 0.2:0.1 N	C D
								c1/2/r7AEQ 0.2:0.1 N	D
								ANOVA summary
								F	19.69
								P value	<0,0001
								P value summary	****
								Significant diff. among means (P < 0.05)?	Yes
								R squared	0.297
								ANOVA table	SS	DF	MS	F (DFn, DFd)	P value
								Treatment (between columns)	41177	5	8235	F (5, 233) = 19,69	P<0,0001
								Residual (within columns)	97467	233	418.3
								Total	138644	238
								Data summary
								Number of treatments (columns)	6
								Number of values (total)	239

## Sheet: Fig. S13D
Fig. S13D	RT-qPCR of NRT2.1 upon flg22 (100 nM) treatment of seedlings for 4h after 24 h transfer to medium containing indicated concentrations of N
	Col-0 20:10 N mock	Col-0 2:1 N mock	Col-0 20:10 N flg22	Col-0 2:1 N flg22	cep6x 20:10 N mock	cep6x 2:1 N mock	cep6x 20:10 N flg22	cep6x 2:1 N flg22
1	0.0196408	0.00557043	0.0177622	0.051053	0.0168775	0.00689608	0.00812003	0.00217046
2	0.00283346	0.00417516	0.00948585	0.0540826	0.0136973	0.00223881	0.00849252	0.0139201
3	0.000862201	0.000508599	0.000922233	0.00222869	0.000805017	0.000171584	0.00114145	0.00240658
