# Supplementary material for: CEP signaling coordinates plant immunity with nitrogen status
Source: Nat Commun. 2024 Dec 16;15:10686. doi: 10.1038/s41467-024-55194-x (PMC11649690; doi:10.1038/s41467-024-55194-x)
Supplement: Supplementary file 4 — Source Data [file 41467_2024_55194_MOESM4_ESM.zip › !Source_data/Source data Fig. S2.xlsx]

## Sheet: Fig. S2A
Fig. S2A	CEP4 transcript levels in two independent CEP4 overexpression lines, shown as fold induction compared to Col-0. Housekeeping gene UBQ5
	Col-0	35S::CEP4 #2	35S::CEP4 #4
1	1	13.35	329.94
2	1	16.92	327.58
3	1.01	38.33	937.79
4	1.01	81.3	1932.49

## Sheet: Fig. S2B
Fig. S2B	Cfu of Pto DC3000 3 dpi upon spray infection [log10(cfu/cm2)]
	Col-0	35S::CEP4 #2	35S::CEP4 #4	bak1-5/bkk1-1		Statistical analysis
1	7.16404	6.07689	5.72471	7.59977		Number of families	1
2	7.29874	6.26878	6.96775	8.20183		Number of comparisons per family	6
3	6.72471	6.53763	6.16404	7.72471		Alpha	0.05
4	7.55402	6.82162	5.59977	8.26878
5	5.77586	5.44487	5.42368	5.42368		Tukey's multiple comparisons test	Mean Diff,	95,00% CI of diff,	Below threshold?	Summary	Adjusted P Value
6	5.9008	4.96775	5.50286	6.96775		Col-0 vs. 35S::CEP4 #2	0.7559	0,02771 to 1,484	Yes	*	0.039	A-B
7	7.65413	5.20183	6.20183	7.12265		Col-0 vs. 35S::CEP4 #4	0.8642	0,1360 to 1,592	Yes	*	0.0138	A-C
8	5.82162	6.12265	6.56981	6.82162		Col-0 vs. bak1-5/bkk1-1	-0.8304	-1,559 to -0,1022	Yes	*	0.0193	A-D
9	6.29874	5.50286	4.59977	6.26878		35S::CEP4 #2 vs. 35S::CEP4 #4	0.1083	-0,6199 to 0,8365	No	ns	0.9792	B-C
10	5.12265	4.12265	4.96775	6.9008		35S::CEP4 #2 vs. bak1-5/bkk1-1	-1.586	-2,314 to -0,8581	Yes	****	<0,0001	B-D
11	6.42368	4.82162	5.66672	7.82162		35S::CEP4 #4 vs. bak1-5/bkk1-1	-1.695	-2,423 to -0,9664	Yes	****	<0,0001	C-D
12	5.02574	5.48438	5.32677	7.59977
13	5.20183	5.50286	5.9008	6.72471		Test details	Mean 1	Mean 2	Mean Diff,	SE of diff,	n1	n2	q	DF
14	6.42368	5.29874	4.12265	6.9008		Col-0 vs. 35S::CEP4 #2	6.301	5.545	0.7559	0.2756	16	16	3.879	60
15	6.29874	5.16404	4.12265	6.72471		Col-0 vs. 35S::CEP4 #4	6.301	5.437	0.8642	0.2756	16	16	4.435	60
16	6.12265	5.37792	4.12265	7.02574		Col-0 vs. bak1-5/bkk1-1	6.301	7.131	-0.8304	0.2756	16	16	4.261	60
						35S::CEP4 #2 vs. 35S::CEP4 #4	5.545	5.437	0.1083	0.2756	16	16	0.5558	60
						35S::CEP4 #2 vs. bak1-5/bkk1-1	5.545	7.131	-1.586	0.2756	16	16	8.141	60
						35S::CEP4 #4 vs. bak1-5/bkk1-1	5.437	7.131	-1.695	0.2756	16	16	8.697	60
						Compact letter display
						bak1-5/bkk1-1	A
						Col-0	B
						35S::CEP4 #2	C
						35S::CEP4 #4	C
						ANOVA summary
						F	16.26
						P value	<0,0001
						P value summary	****
						Significant diff. among means (P < 0.05)?	Yes
						R squared	0.4484
						Brown-Forsythe test
						F (DFn, DFd)	0,4203 (3, 60)
						P value	0.7391
						P value summary	ns
						Are SDs significantly different (P < 0.05)?	No
						ANOVA table	SS	DF	MS	F (DFn, DFd)	P value
						Treatment (between columns)	29.63	3	9.877	F (3, 60) = 16,26	P<0,0001
						Residual (within columns)	36.45	60	0.6075
						Total	66.08	63
						Normality of Residuals
						Test name	Statistics	P value	Passed normality test (alpha=0,05)?	P value summary
						Shapiro-Wilk (W)	0.9798	0.3751	Yes	ns
						Data summary
						Number of treatments (columns)	4
						Number of values (total)	64

## Sheet: Fig. S2E
Fig. S2E	CEP4 transcript levels in two independent CEP4 overexpression lines in cep6x background, shown as fold induction compared to Col-0. Housekeeping gene UBQ5
		Col-0	cep6x 35S::CEP4 #1	cep6x 35S::CEP4 #9
	1	1	394.83	1230.48
	2	1	564.19	1509.69
	3	1.01	1168.49	5696.52
	4	1.01	2815.53	7059.31
