# Supplementary material for: CEP signaling coordinates plant immunity with nitrogen status
Source: Nat Commun. 2024 Dec 16;15:10686. doi: 10.1038/s41467-024-55194-x (PMC11649690; doi:10.1038/s41467-024-55194-x)
Supplement: Supplementary file 4 — Source Data [file 41467_2024_55194_MOESM4_ESM.zip › !Source_data/Source data Fig. 2.xlsx]

## Sheet: Fig. 2A
Fig. 2A	cfu of PtoCOR- (3 dpi) upon spray infection [log10(cm2)]
	2A-1						Statistical analysis for 2A-1
	Col-0	cepr1-3	cepr2-4	bak1-5/bkk1-1			Number of families	1									ANOVA summary
1	7.65413	6.92199	6.42368	7.9008			Number of comparisons per family	3									F	11.76
2	6.37792	6.29874	6.26878	8.29874			Alpha	0.05									P value	<0,0001
3	6.02574	6.46507	6.6278	7.42368													P value summary	****
4	6.07689	5.96775	6.70244	8.32677			Dunnett's multiple comparisons test	Mean Diff,	95,00% CI of diff,	Below threshold?	Summary	Adjusted P Value	A-?				Significant diff. among means (P < 0.05)?	Yes
5	6.32677	6.37792	5.02574	8.56981			Col-0 vs. cepr1-3	-0.3295	-0,9869 to 0,3279	No	ns	0.4804	B	cepr1-3			R squared	0.445
6	6.02574	6.42368	6.26878	8.20183			Col-0 vs. cepr2-4	0.1416	-0,5157 to 0,7990	No	ns	0.9146	C	cepr2-4
7	6.4014	6.07689	5.9008	8.16404			Col-0 vs. bak1-5/bkk1-1	-1.312	-1,970 to -0,6548	Yes	****	<0,0001	D	bak1-5/bkk1-1			Brown-Forsythe test
8	5.42368	6.26878	5.9008	7.9008													F (DFn, DFd)	0,6124 (3, 44)
9	6.12265	7.59977	5.9008	7.9008			Test details	Mean 1	Mean 2	Mean Diff,	SE of diff,	n1	n2	q	DF		P value	0.6106
10	7.26878	7.59977	5.72471	7.02574			Col-0 vs. cepr1-3	6.314	6.644	-0.3295	0.2702	12	12	1.22	44		P value summary	ns
11	5.9008	6.9008	6.9008	5.59977			Col-0 vs. cepr2-4	6.314	6.172	0.1416	0.2702	12	12	0.5242	44		Are SDs significantly different (P < 0.05)?	No
12	6.16404	6.82162	6.42368	6.20183			Col-0 vs. bak1-5/bkk1-1	6.314	7.626	-1.312	0.2702	12	12	4.856	44
																	ANOVA table	SS	DF	MS	F (DFn, DFd)	P value
																	Treatment (between columns)	15.45	3	5.152	F (3, 44) = 11,76	P<0,0001
																	Residual (within columns)	19.27	44	0.438
																	Total	34.73	47
																	Normality of Residuals
																	Test name	Statistics	P value	Passed normality test (alpha=0,05)?	P value summary
																	Shapiro-Wilk (W)	0.9633	0.1366	Yes	ns
																	Data summary
																	Number of treatments (columns)	4
																	Number of values (total)	48
	2A-2						Statistical analysis for 2A-2
	Col-0	cepr1-3/2-4	bak1-5/bkk1-1				Number of families	1									ANOVA summary
1	5.59977	7.07689	7.29874				Number of comparisons per family	2									F	29.42
2	5.9008	7.07689	6.9008				Alpha	0.05									P value	<0,0001
3	6.37792	7.07689	7.44487														P value summary	****
4	5.59977	7.14384	7.14384				Dunnett's multiple comparisons test	Mean Diff,	95,00% CI of diff,	Below threshold?	Summary	Adjusted P Value	E-?				Significant diff. among means (P < 0.05)?	Yes
5	6.87853	7.25299	8.19637				Col-0 vs. cepr1-3/2-4	-1.006	-1,467 to -0,5439	Yes	****	<0,0001	F	cepr1-3/2-4			R squared	0.4952
6	5.29874	7.20183	7.97084				Col-0 vs. bak1-5/bkk1-1	-1.54	-2,001 to -1,078	Yes	****	<0,0001	G	bak1-5/bkk1-1
7	7.12482	5.59977	7.92199														Brown-Forsythe test
8	6.88981	5.99771	7.9008				Test details	Mean 1	Mean 2	Mean Diff,	SE of diff,	n1	n2	q	DF		F (DFn, DFd)	0,1125 (2, 60)
9	4.9008	7.59977	6.59977				Col-0 vs. cepr1-3/2-4	5.835	6.841	-1.006	0.2038	21	21	4.934	60		P value	0.8938
10	5.9008	6.29874	7.86694				Col-0 vs. bak1-5/bkk1-1	5.835	7.375	-1.54	0.2038	21	21	7.554	60		P value summary	ns
11	4.99771	6.20183	7.88981														Are SDs significantly different (P < 0.05)?	No
12	4.29874	5.99771	8.05462
13	5.82162	6.96775	6.12265														ANOVA table	SS	DF	MS	F (DFn, DFd)
14	5.72471	7.66672	7.12265														Treatment (between columns)	25.66	2	12.83	F (2, 60) = 29,42
15	5.26878	6.12265	6.72471														Residual (within columns)	26.17	60	0.4361
16	5.82162	5.96775	6.59977														Total	51.83	62
17	5.82162	7.07689	7.2366																			P value
18	5.9008	7.26878	7.72471														Normality of Residuals					P<0,0001
19	6.16404	7.80389	7.9008														Test name	Statistics	P value	Passed normality test (alpha=0,05)?	P value summary
20	7.12265	6.9008	7.42368														Shapiro-Wilk (W)	0.9818	0.4753	Yes	ns
21	5.12265	7.3531	6.82162
																	Data summary
																	Number of treatments (columns)	3
																	Number of values (total)	63
	2A-3						Statistical analysis for 2A-3
	Col-0AEQ	cepr1/2AEQ					Column I	cepr1/2AEQ
1	6.07689	7.02574					vs.	vs,
2	5.9008	6.02574					Column H	Col-0AEQ
3	5.12265	6.12265
4	5.42368	7.12265					Unpaired t test
5	5.12265	6.82162					P value	<0,0001
6	4.9008	6.72471					P value summary	****
7	5.29874	7.29874					Significantly different (P < 0.05)?	Yes
8	6.52059	6.82162					One- or two-tailed P value?	Two-tailed
9	5.42368	7.66672					t, df	t=6,639, df=24
10	4.9008	6.42368
11	5.07689	6.72471					How big is the difference?
12	5.9008	6.20183					Mean of column H	5.492
13	5.72471	6.9008					Mean of column I	6.76
							Difference between means (I - H) ± SEM	1,268 ± 0,1910
							95% confidence interval	0,8740 to 1,663
							R squared (eta squared)	0.6474
							F test to compare variances
							F, DFn, Dfd	1,098, 12, 12
							P value	0.8745
							P value summary	ns
							Significantly different (P < 0.05)?	No
							Normality of Residuals
							Test name	Statistics	P value	Passed normality test (alpha=0,05)?	P value summary
							Shapiro-Wilk (W)	0.965	0.4983	Yes	ns
							Data analyzed
							Sample size, column H	13
							Sample size, column I	13

## Sheet: Fig. 2B
Fig. 2B	Relative fresh weight of five-days-old seedlings treated with CEP4 (1 μM) for seven days [% of MS control]
	Col-0 mock	Col-0 CEP4 [1μM]	cepr1-3/2-4 mock	cepr1-3/2-4 CEP4 [1μM]			Statistical analysis
1	103.349	91.866	67.052	104.046			Number of families	1							Normality of Residuals
2	101.435	66.9856	80.9249	97.1098			Number of comparisons per family	6							Test name	Statistics	P value	Passed normality test (alpha=0,05)?	P value summary
3	133.971	78.4689	76.3006	73.9884			Alpha	0.05							Shapiro-Wilk (W)	0.9547	0.0001	No	***
4	107.177	66.9856	115.607	117.919
5	145.455	70.8134	113.295	92.4855			Dunn's multiple comparisons test	Mean rank diff,	Significant?	Summary	Adjusted P Value				Brown-Forsythe test
6	86.1244	68.8995	92.4855	106.358			Col-0 mock vs. Col-0 CEP4	50.97	Yes	****	<0,0001	A-B			F (DFn, DFd)	2,295 (3, 138)
7	130.144	72.7273	97.1098	122.543			Col-0 mock vs. cepr1-3/2-4 mock	0.8766	No	ns	>0,9999	A-C			P value	0.0806
8	59.3301	51.6746	196.532	117.919			Col-0 mock vs. cepr1-3/2-4 CEP4	4.791	No	ns	>0,9999	A-D			P value summary	ns
9	86.1244	82.2967	120.231	97.1098			Col-0 CEP4 vs. cepr1-3/2-4 mock	-50.1	Yes	****	<0,0001	B-C			Are SDs significantly different (P < 0.05)?	No
10	86.1244	57.4163	80.9249	80.9249			Col-0 CEP4 vs. cepr1-3/2-4 CEP4	-46.18	Yes	****	<0,0001	B-D
11	89.9522	74.6411	92.4855	97.1098			cepr1-3/2-4 mock vs. cepr1-3/2-4 CEP4	3.914	No	ns	>0,9999	C-D
12	70.8134	80.3828	67.052	73.9884											Kruskal-Wallis test
13	78.1302	59.4324	130.797	73.6884			Test details	Mean rank 1	Mean rank 2	Mean rank diff,	n1	n2	Z		P value	<0,0001
14	70.1169	60.7679	129.876	125.27			Col-0 mock vs. Col-0 CEP4	85.82	34.85	50.97	36	36	5.257		Exact or approximate P value?	Approximate
15	142.237	41.4023	115.138	110.533			Col-0 mock vs. cepr1-3/2-4 mock	85.82	84.94	0.8766	36	35	0.08977		P value summary	****
16	90.1503	118.197	100.4	64.4774			Col-0 mock vs. cepr1-3/2-4 CEP4	85.82	81.03	4.791	36	35	0.4906		Do the medians vary signif. (P < 0.05)?	Yes
17	127.546	53.4224	84.7417	69.0829			Col-0 CEP4 vs. cepr1-3/2-4 mock	34.85	84.94	-50.1	36	35	5.13		Number of groups	4
18	122.871	81.4691	173.168	186.063			Col-0 CEP4 vs. cepr1-3/2-4 CEP4	34.85	81.03	-46.18	36	35	4.73		Kruskal-Wallis statistic	38.56
19	95.4925	78.798	119.744	128.034			cepr1-3/2-4 mock vs. cepr1-3/2-4 CEP4	84.94	81.03	3.914	35	35	0.3981
20	90.818	69.4491	99.4794	101.322											Data summary
21	106.177	87.4791	83.8206	102.243			Compact letter display								Number of treatments (columns)	4
22	73.4558	70.7846	137.245	105.927			Col-0 mock	A							Number of values (total)	142
23	114.858	85.4758	94.8738	105.927			cepr1-3/2-4 mock	A
24	77.4624	50.0835	80.1362	161.193			cepr1-3/2-4 CEP4	A
25	88.1469	80.1336	64.4774	64.4774			Col-0 CEP4	B
26	113.523	60.1002	93.0316	76.4517
27	74.1235	60.1002	93.0316	57.1085
28	91.4858	67.4457	76.4517	116.059
29	127.546	78.798	92.1105	109.612
30	151.586	56.0935	84.7417	80.1362
31	78.1302	62.7713	121.586	87.505
32	77.4624	70.1169	88.4261	96.7161
33	140.902	38.7312	98.5583	71.8462
34	130.885	59.4324	71.8462	72.7673
35	70.1169	72.788	66.3196	36.8442
36	66.778	24.0401

## Sheet: Fig. 2C
Fig. 2C	cfu of Pto DC3000 (4 dpi) in distal leaves upon local CEP4 (1 µM) or mock (ddH2O) pre-treatment [log10 cfu/cm2]
	Col-0 mock	Col-0 CEP4 [1μM]	cepr1-3/2-4 mock	cepr1-3/2-4 CEP4 [1μM]		Statistical analysis
1	5.04139	3	4.77815	5.11394		Number of families	1									ANOVA summary
2	4.99123	2.77815	5.27875	3.47712		Number of comparisons per family	6									F	7.753
3	5.17609	3.95424	4.8451	4.90309		Alpha	0.05									P value	0.0003
4	5	4.59106	5.32222	5.20412												P value summary	***
5	3.8451	2	4.8451	4		Tukey's multiple comparisons test	Mean Diff,	95,00% CI of diff,	Below threshold?	Summary	Adjusted P Value					Significant diff. among means (P < 0.05)?	Yes
6	3.77815	3.20412	3.77815	4.47712		Col-0 mock vs. Col-0 CEP4 [1μM]	1.122	0,2603 to 1,983	Yes	**	0.0061	A-B				R squared	0.3458
7	3.30103	2.47712	4.8451	3.30103		Col-0 mock vs. cepr1-3/2-4 mock	-0.3242	-1,186 to 0,5373	No	ns	0.7474	A-C
8	3.30103	3.30103	4.30103	4.47712		Col-0 mock vs. cepr1-3/2-4 CEP4 [1μM]	-0.01506	-0,8765 to 0,8464	No	ns	>0,9999	A-D				ANOVA table	SS	DF	MS	F (DFn, DFd)	P value
9	5.07918	3.07918	6.25527	5.14613		Col-0 CEP4 [1μM] vs. cepr1-3/2-4 mock	-1.446	-2,307 to -0,5845	Yes	***	0.0003	B-C				Treatment (between columns)	14.53	3	4.843	F (3, 44) = 7,753	P=0,0003
10	4.47712	5	5.30103	5.69897		Col-0 CEP4 [1μM] vs. cepr1-3/2-4 CEP4 [1μM]	-1.137	-1,998 to -0,2754	Yes	**	0.0054	B-D				Residual (within columns)	27.48	44	0.6246
11	5.8451	4.11394	4.60206	5.04139		cepr1-3/2-4 mock vs. cepr1-3/2-4 CEP4 [1μM]	0.3092	-0,5523 to 1,171	No	ns	0.7736	C-D				Total	42.01	47
12	5.60206	4.47712	5.17609	4.77815
						Test details	Mean 1	Mean 2	Mean Diff,	SE of diff,	n1	n2	q	DF		Brown-Forsythe test
						Col-0 mock vs. Col-0 CEP4 [1μM]	4.62	3.498	1.122	0.3227	12	12	4.917	44		F (DFn, DFd)	0,8286 (3, 44)
						Col-0 mock vs. cepr1-3/2-4 mock	4.62	4.944	-0.3242	0.3227	12	12	1.421	44		P value	0.4853
						Col-0 mock vs. cepr1-3/2-4 CEP4 [1μM]	4.62	4.635	-0.01506	0.3227	12	12	0.06601	44		P value summary	ns
						Col-0 CEP4 [1μM] vs. cepr1-3/2-4 mock	3.498	4.944	-1.446	0.3227	12	12	6.338	44		Are SDs significantly different (P < 0.05)?	No
						Col-0 CEP4 [1μM] vs. cepr1-3/2-4 CEP4 [1μM]	3.498	4.635	-1.137	0.3227	12	12	4.983	44
						cepr1-3/2-4 mock vs. cepr1-3/2-4 CEP4 [1μM]	4.944	4.635	0.3092	0.3227	12	12	1.355	44		Normality of Residuals
																Test name	Statistics	P value	Passed normality test (alpha=0,05)?	P value summary
						Compact letter display										Shapiro-Wilk (W)	0.9704	0.2635	Yes	ns
						cepr1-3/2-4 mock	A
						cepr1-3/2-4 CEP4 [1μM]	A
						Col-0 mock	A
						Col-0 CEP4 [1μM]	B

## Sheet: Fig. 2H
Fig. 2H	RT-qPCR of PR1 and FRK1 in adult leaves after treatment with flg22 (1 μM) or mock (ddH2O) for 24 h (normalized to UBQ5)
PR1		Mock				flg22 [1μM]
	Col-0	0.00158452	0.000382225	0.0014945	0.00719743	0.90595	0.214471	0.91064	4.75969
	cepr1-3	0.00448343	7.376e-05	0.00202322	0.00513899	0.999854	0.145549	0.00786986	0.124694
	cepr2-4	0.0079094	0.0132023	0.00429151	0.00139193	0.87597	0.0987575	0.246009	2.64003
	cepr1-3/2-4	0.0230102	0.000303141	0.00128328	0.00240089	0.128228	0.0101901	0.00283284	0.092863
FRK1		Mock				flg22 [1μM]
	Col-0	0.000501357	0.00023379	0.000378099	0.00085606	0.0250543	0.00884576	0.0529967	0.185726
	cepr1-3	0.000439303	0.00032553	0.000667076	0.000493387	0.0348528	0.0151981	0.00345336	0.0246912
	cepr2-4	0.00116953	0.000737511	0.000560942	0.000466997	0.0142773	0.0134624	0.0350383	0.103667
	cepr1-3/2-4	0.000628217	0.000280444	0.000295167	0.000353332	0.0140834	0.00729002	0.00999357	0.0075471

## Sheet: Fig. 2I
Fig. 2I	cfu of Pto DC3000 (3 dpi) in leaves upon flg22 (1 µM) or ddH2O pre-treatment [log10(cm2)]
	Col-0 mock	Col-0 flg22 [1μM]	cepr1-3/2-4 mock	cepr1-3/2-4 flg22 [1μM]		Statistical analysis
1	5.3531	6.16404	6.12265	6.37792		Number of families	1									ANOVA summary
2	6.02574	5.07689	5.9008	6.46507		Number of comparisons per family	6									F	21.52
3	5.48438	3.59977	7.26878	6.50286		Alpha	0.05									P value	<0,0001
4	6.59977	4.59977	6.59977	7.59977												P value summary	****
5	7.48438	4.42368	6.50286	5.42368		Tukey's multiple comparisons test	Mean Diff,	95,00% CI of diff,	Below threshold?	Summary	Adjusted P Value					Significant diff. among means (P < 0.05)?	Yes
6	5.42368	5.02574	6.16404	6.12265		Col-0 mock vs. Col-0 flg22 [1μM]	1.466	0,7688 to 2,164	Yes	****	<0,0001	A-B				R squared	0.5947
7	6.02574	3.59977	6.64117	5.42368		Col-0 mock vs. cepr1-3/2-4 mock	-0.485	-1,183 to 0,2126	No	ns	0.2616	A-C
8	6.96775	4.72471	6.55402	5.72471		Col-0 mock vs. cepr1-3/2-4 flg22 [1μM]	-0.1032	-0,8009 to 0,5944	No	ns	0.9788	A-D				Brown-Forsythe test
9	5.9008	4.12265	6.72471	6.59977		Col-0 flg22 [1μM] vs. cepr1-3/2-4 mock	-1.951	-2,649 to -1,254	Yes	****	<0,0001	B-C				F (DFn, DFd)	0,4963 (3, 44)
10	6.26878	4.59977	6.82162	6.59977		Col-0 flg22 [1μM] vs. cepr1-3/2-4 flg22 [1μM]	-1.57	-2,267 to -0,8720	Yes	****	<0,0001	B-D				P value	0.6867
11	6.26878	4.82162	7.46507	6.59977		cepr1-3/2-4 mock vs. cepr1-3/2-4 flg22 [1μM]	0.3818	-0,3159 to 1,079	No	ns	0.4692	C-D				P value summary	ns
12	6.52059	5.96775	7.37792	6.12265												Are SDs significantly different (P < 0.05)?	No
						Test details	Mean 1	Mean 2	Mean Diff,	SE of diff,	n1	n2	q	DF
						Col-0 mock vs. Col-0 flg22 [1μM]	6.194	4.727	1.466	0.2613	12	12	7.937	44		ANOVA table	SS	DF	MS	F (DFn, DFd)	P value
						Col-0 mock vs. cepr1-3/2-4 mock	6.194	6.679	-0.485	0.2613	12	12	2.625	44		Treatment (between columns)	26.44	3	8.814	F (3, 44) = 21,52	P<0,0001
						Col-0 mock vs. cepr1-3/2-4 flg22 [1μM]	6.194	6.297	-0.1032	0.2613	12	12	0.5588	44		Residual (within columns)	18.02	44	0.4096
						Col-0 flg22 [1μM] vs. cepr1-3/2-4 mock	4.727	6.679	-1.951	0.2613	12	12	10.56	44		Total	44.47	47
						Col-0 flg22 [1μM] vs. cepr1-3/2-4 flg22 [1μM]	4.727	6.297	-1.57	0.2613	12	12	8.496	44
						cepr1-3/2-4 mock vs. cepr1-3/2-4 flg22 [1μM]	6.679	6.297	0.3818	0.2613	12	12	2.066	44		Normality of Residuals
																Test name	Statistics	P value	Passed normality test (alpha=0,05)?	P value summary
						Compact letter display										Shapiro-Wilk (W)	0.9649	0.1586	Yes	ns
						cepr1-3/2-4 mock	A
						cepr1-3/2-4 flg22 [1μM]	A									Data summary
						Col-0 mock	A									Number of treatments (columns)	4
						Col-0 flg22 [1μM]	B									Number of values (total)	48

## Sheet: Fig. 2J
Fig. 2J	cfu of Pto DC3000 (4 dpi) in distal leaves upon local infection with Pto avrRPM1 or 10 mM MgCl2 [log10(cm2)]
	Col-0 mock	cep6x mock	cepr1-3/2-4 mock	Col-0 Pto AvrRPM1	cep6x Pto AvrRPM1	cepr1-3/2-4 Pto AvrRPM1		Statistical analysis
1	5.24428	5.50752	5.24428	3.76716	5.94325	5.50752		Number of families	1									ANOVA summary
2	5.46613	5.31122	5.42037	3.94325	5.1651	5.94325		Number of comparisons per family	15									F	16.41
3	5.36922	5.46613	5.76716	4.46613	5.36922	5.76716		Alpha	0.05									P value	<0,0001
4	5.1651	5.24428	5.46613	3.76716	5.1651	5.24428												P value summary	****
5	5.24428	5.1651	5.50752	4.06819	5.06819	5.7214		Tukey's multiple comparisons test	Mean Diff,	95,00% CI of diff,	Below threshold?	Summary	Adjusted P Value					Significant diff. among means (P < 0.05)?	Yes
6	5.94325	5.94325	5.76716	4.31122	4.94325	5.76716		Col-0 mock vs. cep6x mock	0.09661	-0,4490 to 0,6423	No	ns	0.9949	A-B				R squared	0.6308
7	6.06819	5.94325	5.94325	5.24428	5.89749	5.76716		Col-0 mock vs. cepr1-3/2-4 mock	-0.004352	-0,5500 to 0,5413	No	ns	>0,9999	A-C
8	6.31122	5.86407	5.58007	4.8811	5.46613	5.58007		Col-0 mock vs. Col-0 Pto AvrRPM1	1.337	0,7913 to 1,883	Yes	****	<0,0001	A-D				Brown-Forsythe test
9	6.31122	5.80855	6.46613	4.64222	5.92852	5.76716		Col-0 mock vs. cep6x Pto AvrRPM1	0.2418	-0,3038 to 0,7875	No	ns	0.7751	A-E				F (DFn, DFd)	1,710 (5, 48)
								Col-0 mock vs. cepr1-3/2-4 Pto AvrRPM1	0.006415	-0,5392 to 0,5521	No	ns	>0,9999	A-F				P value	0.1503
								cep6x mock vs. cepr1-3/2-4 mock	-0.101	-0,6466 to 0,4447	No	ns	0.9937	B-C				P value summary	ns
								cep6x mock vs. Col-0 Pto AvrRPM1	1.24	0,6947 to 1,786	Yes	****	<0,0001	B-D				Are SDs significantly different (P < 0.05)?	No
								cep6x mock vs. cep6x Pto AvrRPM1	0.1452	-0,4004 to 0,6909	No	ns	0.9679	B-E
								cep6x mock vs. cepr1-3/2-4 Pto AvrRPM1	-0.0902	-0,6358 to 0,4554	No	ns	0.9963	B-F				ANOVA table	SS	DF	MS	F (DFn, DFd)	P value
								cepr1-3/2-4 mock vs. Col-0 Pto AvrRPM1	1.341	0,7956 to 1,887	Yes	****	<0,0001	C-D				Treatment (between columns)	12.48	5	2.495	F (5, 48) = 16,41	P<0,0001
								cepr1-3/2-4 mock vs. cep6x Pto AvrRPM1	0.2462	-0,2994 to 0,7918	No	ns	0.7619	C-E				Residual (within columns)	7.301	48	0.1521
								cepr1-3/2-4 mock vs. cepr1-3/2-4 Pto AvrRPM1	0.01077	-0,5349 to 0,5564	No	ns	>0,9999	C-F				Total	19.78	53
								Col-0 Pto AvrRPM1 vs. cep6x Pto AvrRPM1	-1.095	-1,641 to -0,5494	Yes	****	<0,0001	D-E
								Col-0 Pto AvrRPM1 vs. cepr1-3/2-4 Pto AvrRPM1	-1.33	-1,876 to -0,7849	Yes	****	<0,0001	D-F				Normality of Residuals
								cep6x Pto AvrRPM1 vs. cepr1-3/2-4 Pto AvrRPM1	-0.2354	-0,7811 to 0,3102	No	ns	0.794	E-F				Test name	Statistics	P value	Passed normality test (alpha=0,05)?	P value summary
																		Shapiro-Wilk (W)	0.9639	0.1034	Yes	ns
								Test details	Mean 1	Mean 2	Mean Diff,	SE of diff,	n1	n2	q	DF
								Col-0 mock vs. cep6x mock	5.68	5.584	0.09661	0.1838	9	9	0.7432	48		Data summary
								Col-0 mock vs. cepr1-3/2-4 mock	5.68	5.685	-0.004352	0.1838	9	9	0.03348	48		Number of treatments (columns)	6
								Col-0 mock vs. Col-0 Pto AvrRPM1	5.68	4.343	1.337	0.1838	9	9	10.28	48		Number of values (total)	54
								Col-0 mock vs. cep6x Pto AvrRPM1	5.68	5.438	0.2418	0.1838	9	9	1.86	48
								Col-0 mock vs. cepr1-3/2-4 Pto AvrRPM1	5.68	5.674	0.006415	0.1838	9	9	0.04935	48
								cep6x mock vs. cepr1-3/2-4 mock	5.584	5.685	-0.101	0.1838	9	9	0.7767	48
								cep6x mock vs. Col-0 Pto AvrRPM1	5.584	4.343	1.24	0.1838	9	9	9.541	48
								cep6x mock vs. cep6x Pto AvrRPM1	5.584	5.438	0.1452	0.1838	9	9	1.117	48
								cep6x mock vs. cepr1-3/2-4 Pto AvrRPM1	5.584	5.674	-0.0902	0.1838	9	9	0.6938	48
								cepr1-3/2-4 mock vs. Col-0 Pto AvrRPM1	5.685	4.343	1.341	0.1838	9	9	10.32	48
								cepr1-3/2-4 mock vs. cep6x Pto AvrRPM1	5.685	5.438	0.2462	0.1838	9	9	1.894	48
								cepr1-3/2-4 mock vs. cepr1-3/2-4 Pto AvrRPM1	5.685	5.674	0.01077	0.1838	9	9	0.08283	48
								Col-0 Pto AvrRPM1 vs. cep6x Pto AvrRPM1	4.343	5.438	-1.095	0.1838	9	9	8.424	48
								Col-0 Pto AvrRPM1 vs. cepr1-3/2-4 Pto AvrRPM1	4.343	5.674	-1.33	0.1838	9	9	10.23	48
								cep6x Pto AvrRPM1 vs. cepr1-3/2-4 Pto AvrRPM1	5.438	5.674	-0.2354	0.1838	9	9	1.811	48
								Compact letter display
								cepr1-3/2-4 mock	A
								Col-0 mock	A
								cepr1-3/2-4 Pto AvrRPM1	A
								cep6x mock	A
								cep6x Pto AvrRPM1	A
								Col-0 Pto AvrRPM1	B
