# Supplementary material for: CEP signaling coordinates plant immunity with nitrogen status
Source: Nat Commun. 2024 Dec 16;15:10686. doi: 10.1038/s41467-024-55194-x (PMC11649690; doi:10.1038/s41467-024-55194-x)
Supplement: Supplementary file 4 — Source Data [file 41467_2024_55194_MOESM4_ESM.zip › !Source_data/Source data Fig. S1.xlsx]

## Sheet: Fig. S1B
Fig. S1B	RT-qPCR of CEP4 after mock (ddH2O) and flg22 (100nM) treatment in seedlings. Housekeeping gene UBQ5 (x10-3)
	mock 0h	mock 30min	mock 1h	mock 4h	flg22 30min	flg22 1h	flg22 4h
1	1.11071	1.15342	0.714677	0.582063	0.857727	0.543927	0.405895
2	2.75273	1.42552	1.09727	0.52177	0.89556	0.901003	0.0800281
3	0.634446	0.809435	1.229	0.38216	0.382303	1.0616	0.0292605
4	0.991051	0.747871	1.43032	0.488469	0.880808	0.559175	0.200458

## Sheet: Fig. S1C
Fig. S1C	RT-qPCR of CEP expression after mock (ddH2O) or flg22 (100nM) treatment in shoot and root tissues. Housekeeping gene UBQ5 (x10-3)
	CEP1	shoot mock	root mock	shoot 0.5h flg22	root 0.5h flg22	shoot 1h flg22	root 1h flg22		CEP7	shoot mock	root mock	shoot 0.5h flg22	root 0.5h flg22	shoot 1h flg22	root 1h flg22
	1	0.0773883	0.0208994	0.105418	0.0762818	0.174439	0.0733852		1	0.554306	13.8483	1.95075	11.7826	1.08943	15.934
	2	0.126338	0.0561952	0.145679	0.0280132	0.142668	0.0565861		2	0.493184	14.9626	1.35382	15.4709	2.23591	23.7793
	3	0.262042	0.0126658	0.198062	0.0304542	0.156672	0.0213162		3	0.0427626	7.85477	0.537599	47.1305	0.337129	44.554
	CEP2	shoot mock	root mock	shoot 0.5h flg22	root 0.5h flg22	shoot 1h flg22	root 1h flg22		CEP8	shoot mock	root mock	shoot 0.5h flg22	root 0.5h flg22	shoot 1h flg22	root 1h flg22
	1	0.018202	0.0267898	0.0160362	0.0742788	0.0402646	0.0741884		1	0.0607462	1.32206	0.130379	2.32719	0.100934	1.30863
	2	0.00772655	0.0395925	0.0398538	0.0258578	0.0139014	0.0516959		2	0.0746689	1.36177	0.375538	3.69696	0.191255	1.67109
	3	0.0129253	0.0211579	0.0134689	0.038096	0.04303	0.0486138		3	0.0487919	2.76292	0.0774287	6.44188	0.0472706	2.65708
	CEP3	shoot mock	root mock	shoot 0.5h flg22	root 0.5h flg22	shoot 1h flg22	root 1h flg22		CEP9	shoot mock	root mock	shoot 0.5h flg22	root 0.5h flg22	shoot 1h flg22	root 1h flg22
	1	0.00574307	0.0328437	0.00136335	0.0529719	0.0148002	0.061975		1	0.107918	4.20182	0.271073	2.51662	0.5607	3.78625
	2	0.00455355	0.0797099	0.0161914	0.0360742	0.00984225	0.0527821		2	0.0851856	3.22927	0.131745	2.65417	0.38729	2.82097
	3	0.00131793	0.073282	0.00254392	0.0780636	0.00823093	0.061473		3	0.0969098	11.8913	0.121707	5.96252	0.105978	4.4414
	CEP4	shoot mock	root mock	shoot 0.5h flg22	root 0.5h flg22	shoot 1h flg22	root 1h flg22		CEP10	shoot mock	root mock	shoot 0.5h flg22	root 0.5h flg22	shoot 1h flg22	root 1h flg22
	1	0.151853	5.41058	0.0616983	2.93119	0.185886	3.17026		1	0.0244172	0.0280132	0.00729626	0.0786125	0.0481184	0.0560358
	2	0.125905	5.94164	0.132564	3.67142	0.392538	2.1234		2	0.0112445	0.0421967	0.0174278	0.0341815	0.0137731	0.0666518
	3	0.058584	8.83916	0.0489263	4.68077	0.0573122	5.1903		3	0.0226709	0.0273871	0.0139742	0.0423091	0.0401766	0.0413283
	CEP5	shoot mock	root mock	shoot 0.5h flg22	root 0.5h flg22	shoot 1h flg22	root 1h flg22		CEP11	shoot mock	root mock	shoot 0.5h flg22	root 0.5h flg22	shoot 1h flg22	root 1h flg22
	1	0.348265	13.0444	0.890819	12.5531	0.841013	13.3544		1	0.00362321	0.0391681	0.00327938	0.08492	0.0267577	0.0869192
	2	0.470012	14.43	1.00886	13.7743	1.19673	11.8075		2	0.00739514	0.0703521	0.0230574	0.05536	0.0173674	0.0655068
	3	0.22018	22.7271	0.29975	30.356	0.194069	24.816		3	0.024911	0.0640693	0.0429658	0.135449	0.0761665	0.0884794
	CEP6	shoot mock	root mock	shoot 0.5h flg22	root 0.5h flg22	shoot 1h flg22	root 1h flg22		CEP12	shoot mock	root mock	shoot 0.5h flg22	root 0.5h flg22	shoot 1h flg22	root 1h flg22
	1	0.0459359	1.62537	0.226282	1.50859	0.26076	2.01502		1	0.0249754	0.0977583	0.0100363	0.162921	0.113629	0.255747
	2	0.0679561	1.86348	0.126275	2.25168	0.257166	1.67158		2	0.00658394	0.0821832	0.0181526	0.125087	0.0305031	0.290067
	3	0.0210646	1.48966	0.0790685	7.25306	0.0532025	5.48451		3	0.0164497	0.152199	0.0186173	0.335955	0.018779	0.397519
