# Supplementary material for: CEP signaling coordinates plant immunity with nitrogen status
Source: Nat Commun. 2024 Dec 16;15:10686. doi: 10.1038/s41467-024-55194-x (PMC11649690; doi:10.1038/s41467-024-55194-x)
Supplement: Supplementary file 4 — Source Data [file 41467_2024_55194_MOESM4_ESM.zip › !Source_data/Source data Fig. 1.xlsx]

## Sheet: Fig.1A
Fig. 1A	cfu of PtoCOR- 3 dpi upon spray infection [log10 (cfu/cm2)]
	Col-0	35S::proCEP4 #2	35S::proCEP4 #4	bak1-5/bkk1-1		Statistical analysis
1	5.96775	4.42368	4.82162	6.37792		Number of families	1
2	6.12265	5.42368	5.29874	7.02574		Number of comparisons per family	6
3	6.02574	5.82162	5.32677	6.72471		Alpha	0.05
4	5.59977	4.96775	5.56981	7.26878
5	6.55402	5.07689	6.16404	6.82162		Tukey's multiple comparisons test	Mean Diff,	95,00% CI of diff,	Below threshold?	Summary	Adjusted P Value
6	6.12265	5.52059	5.42368	7.16404		Col-0 vs. 35S::proCEP4 #2	0.9799	0,4424 to 1,517	Yes	****	<0,0001	A-B
7	6.77586	5.37792	5.96775	7.52059		Col-0 vs. 35S::proCEP4 #4	0.769	0,2315 to 1,306	Yes	**	0.002	A-C
8	6.96775	5.29874	6.42368	7.07689		Col-0 vs. bak1-5/bkk1-1	-1.06	-1,597 to -0,5220	Yes	****	<0,0001	A-D
9	5.59977	4.29874	4.29874	7.29874		35S::proCEP4 #2 vs. 35S::proCEP4 #4	-0.2108	-0,7483 to 0,3266	No	ns	0.7287	B-C
10	5.9008	4.29874	5.14384	6.9008		35S::proCEP4 #2 vs. bak1-5/bkk1-1	-2.039	-2,577 to -1,502	Yes	****	<0,0001	B-D
11	6.37792	6.20183	5.55402	7.44487		35S::proCEP4 #4 vs. bak1-5/bkk1-1	-1.829	-2,366 to -1,291	Yes	****	<0,0001	C-D
12	5.59977	5.59977	4.59977	7.14384
13	6.87853	5.14384	5.20183	8.19637		Test details	Mean 1	Mean 2	Mean Diff,	SE of diff,	n1	n2	q	DF
14	5.29874	5.62096	6.73011	7.97084		Col-0 vs. 35S::proCEP4 #2	6.238	5.258	0.9799	0.2034	16	16	6.813	60
15	7.12482	5.64117	6.07689	7.92199		Col-0 vs. 35S::proCEP4 #4	6.238	5.469	0.769	0.2034	16	16	5.347	60
16	6.88981	5.41269	4.9008	7.9008		Col-0 vs. bak1-5/bkk1-1	6.238	7.297	-1.06	0.2034	16	16	7.367	60
						35S::proCEP4 #2 vs. 35S::proCEP4 #4	5.258	5.469	-0.2108	0.2034	16	16	1.466	60
						35S::proCEP4 #2 vs. bak1-5/bkk1-1	5.258	7.297	-2.039	0.2034	16	16	14.18	60
						35S::proCEP4 #4 vs. bak1-5/bkk1-1	5.469	7.297	-1.829	0.2034	16	16	12.71	60
						Compact letter display
						bak1-5/bkk1-1	A
						Col-0	B
						35S::proCEP4 #4	C
						35S::proCEP4 #2	C
						ANOVA summary
						F	41.18
						P value	<0,0001
						P value summary	****
						Significant diff. among means (P < 0.05)?	Yes
						R squared	0.6731
						Brown-Forsythe test
						F (DFn, DFd)	0,4733 (3, 60)
						P value	0.702
						P value summary	ns
						Are SDs significantly different (P < 0.05)?	No
						ANOVA table	SS	DF	MS	F (DFn, DFd)
						Treatment (between columns)	40.88	3	13.63	F (3, 60) = 41,18
						Residual (within columns)	19.86	60	0.331
						Total	60.74	63
						Normality of Residuals
						Test name	Statistics	P value	Passed normality test (alpha=0,05)?	P value summary
						Shapiro-Wilk (W)	0.9836	0.5519	Yes	ns
						Data summary
						Number of treatments (columns)	4
						Number of values (total)	64

## Sheet: Fig.1B
Fig. 1B	Kinetics of cytosolic calcium concentrations ([Ca2+]cyt) in Col-0AEQ seedlings upon mock (ddH2O) or CEP4 (1 μM) treatment measured for 30min
	time (min)	Mock								CEP4 [1μM]
	-1.83333	0.04977	0.031269	0.085503	0.078636	0.011373	0.024867	0.01161	0.044342	0.022716	0.102408	0.05173	0.032295	0.005239	0.030634	0.020146	0.038013
	-1.66667	0.040196	0.036492	0.038284	0.143087	0.021759	0.018567	0.011611	0.032662	0.149579	0.041327	0.046251	0.040381	0.018337	0.022983	0.053735	0
	-1.5	0.037211	0.031291	0.024781	0.050152	0.016323	0.021023	0.020516	0.043401	0.04551	0.032216	0.03856	0.049824	0.02882	0.034482	0.060484	0.049911
	-1.33333	0.035424	0.023475	0.051829	0.021505	0.0094	0.033294	0.032522	0.032687	0.05881	0.047803	0.028656	0.024251	0.015725	0.026829	0.050434	0.059447
	-1.16667	0.022824	0.028699	0.051855	0.028679	0.013853	0.033656	0.011231	0.036114	0.018982	0.029018	0.035279	0.018866	0.013106	0.026836	0.124466	0.026172
	-1	0.033042	0.039146	0.040604	0.017929	0.01435	0.036122	0.013944	0.037103	0.060754	0.043002	0.083817	0.036392	0.039323	0.011504	0.067363	0.052359
	-0.833333	0.045673	0.010443	0.018053	0.028692	0.021776	0.021751	0.005423	0.020024	0.051293	0.027963	0.028698	0.044495	0.036716	0.015341	0.013482	0.016668
	-0.666667	0.038479	0.060054	0.029342	0.017938	0.011385	0.017896	0.015496	0.022959	0.003801	0.023668	0.038643	0.016187	0.039353	0.03644	0.026967	0.009526
	-0.5	0.042102	0.005225	0.036124	0.057411	0.015842	0.019303	0.010462	0.035179	0.041817	0.024212	0.023195	0.037776	0.036743	0.011511	0.033718	0.054781
	-0.333333	0.031891	0.005225	0.036137	0.082576	0.015845	0.023168	0.006588	0.022483	0.017114	0.033905	0.037562	0.014846	0.036757	0.065239	0.006746	0.021448
	-0.166667	0.041531	0.013064	0.029372	0.017966	0.002971	0.014396	0.010463	0.019066	0.007608	0.041453	0.035366	0.026997	0.010506	0.053761	0.026985	0.050056
	0	0.03071	0.00784	0.02712	0.028751	0.0104	0.014749	0.013178	0.032761	0.036139	0.040932	0.023217	0.032405	0.026267	0.011526	0.03374	0.014309
	0.166667	0.245153	0.428601	0.562902	0.582378	0.087667	0.123628	0.073649	0.076304	0.509932	0.167565	0.137124	0.274184	0.320547	0.219029	0.354394	0.345847
	0.333333	0.088158	0.146981	0.27054	0.242271	0.03718	0.045714	0.026766	0.048461	0.202723	0.085812	0.068656	0.143563	0.234593	0.134786	0.101616	0.165147
	0.5	0.055601	0.16034	0.11626	0.148615	0.030251	0.033774	0.020953	0.066115	0.151393	0.078323	0.078676	0.122069	0.145314	0.067484	0.149188	0.10069
	0.666667	0.049585	0.060553	0.095855	0.098014	0.008929	0.019356	0.020569	0.066158	0.069094	0.038381	0.058777	0.057035	0.134942	0.0656	0.101871	0.059995
	0.833333	0.049609	0.076396	0.075387	0.065407	0.024805	0.02288	0.019797	0.036779	0.049936	0.051916	0.028851	0.039404	0.113928	0.077228	0.067983	0.055229
	1	0.038133	0.015818	0.043437	0.094539	0.012406	0.036968	0.011259	0.027472	0.076862	0.049779	0.024419	0.033982	0.055703	0.056033	0.030613	0.132142
	1.16667	0.021193	0.026368	0.03202	0.029116	0.012407	0.017963	0.017085	0.046126	0.144228	0.021654	0.032197	0.024475	0.076966	0.050265	0.06805	0.057738
	1.33333	0.024226	0.058024	0.041182	0.054609	0.018365	0.023954	0.02369	0.047129	0.061626	0.032488	0.024433	0.031282	0.034529	0.073501	0.037453	0.05055
	1.5	0.039377	0.023751	0.025177	0.047354	0.019361	0.021494	0.003108	0.048134	0.067445	0.031956	0.029993	0.019047	0.045168	0.063877	0.091965	0.062617
	1.66667	0.028484	0.010559	0.032052	0.010933	0.022841	0.008811	0.017481	0.048157	0.044351	0.034134	0.053337	0.034019	0.061138	0.044549	0.037502	0.038558
	1.83333	0.036372	0.039599	0.061834	0.010934	0.003477	0.029959	0.016707	0.037364	0.079096	0.024932	0.022236	0.073506	0.029258	0.044568	0.034105	0.06027
	2	0.02547	0.010564	0.013749	0.040096	0.012913	0.023622	0.015155	0.03787	0.046336	0.048249	0.018905	0.042229	0.04789	0.04265	0.030705	0.062719
	2.16667	0.035182	0.023771	0.016043	0.003647	0.005464	0.025391	0.010494	0.03936	0.067605	0.041222	0.015571	0.031345	0.05856	0.03685	0.044366	0.069999
	2.33333	0.054612	0.021135	0.006877	0.025527	0.011922	0.025397	0.022933	0.038884	0.141101	0.058602	0.030035	0.047713	0.053268	0.054325	0.0478	0.077295
	2.5	0.041285	0.026424	0.013755	0.003648	0.025338	0.028226	0.024494	0.035944	0.050326	0.080897	0.013353	0.050464	0.082609	0.042707	0.051238	0.03626
	2.66667	0.030976	0.005286	0.004585	0.03283	0.01143	0.029999	0.028389	0.035465	0.042605	0.079876	0.023371	0.051854	0.069343	0.100987	0.037594	0.043528
	2.83333	0.029771	0.005287	0.041271	0	0.01988	0.029302	0.016727	0.039419	0.058123	0.077764	0.044527	0.040958	0.112093	0.071928	0.041027	0.082255
	3	0.031603	0.010574	0.006881	0	0.004474	0.016244	0.011672	0.023661	0.07948	0.065308	0.022273	0.040975	0.064125	0.081707	0.037624	0.079901
	3.16667	0.024926	0.037012	0.01147	0.040139	0.023862	0.014128	0.012451	0.031555	0.106705	0.083322	0.061265	0.051923	0.050798	0.095403	0.068432	0.152661
	3.33333	0.040742	0	0	0	0.020884	0.023668	0.018679	0.036004	0.05438	0.118819	0.030094	0.046482	0.064199	0.150062	0.092447	0.118918
	3.5	0.027984	0.031736	0.000195	0.007301	0.014423	0.03074	0.016737	0.023682	0.068013	0.103681	0.049057	0.036929	0.082976	0.121011	0.04798	0.11177
	3.66667	0.024949	0	0.011471	0.10222	0.004974	0.019086	0.006229	0.038987	0.073893	0.108158	0.054658	0.050625	0.101798	0.084029	0.051432	0.143517
	3.83333	0.03652	0	0	0.021927	0.007959	0.024392	0.013237	0.055787	0.108975	0.140539	0.043527	0.058865	0.093856	0.148641	0.037736	0.095004
	4	0.020702	0.018518	0.002294	0.00731	0.015919	0.036066	0.00623	0.026674	0.085716	0.120475	0.022331	0.068488	0.075156	0.170408	0.147569	0.078026
	4.16667	0.026796	0	0	0.043866	0.031844	0.02476	0.009735	0.030634	0.066292	0.104172	0.064776	0.075388	0.061781	0.098103	0.113418	0.122011
	4.33333	0.017057	0.029106	0.002295	0	0.014434	0.022644	0.01402	0.022736	0.085847	0.135016	0.0637	0.074073	0.137078	0.117839	0.106665	0.092841
	4.5	0.032901	0	0.009178	0.010971	0.023894	0.022649	0.007011	0.01582	0.140597	0.123658	0.063741	0.07001	0.069979	0.149439	0.079223	0.092928
	4.66667	0.026208	0.005294	0.018358	0.02926	0.03336	0.023008	0.007011	0.029667	0.136884	0.126012	0.053711	0.078301	0.091575	0.15557	0.117205	0.141969
	4.83333	0.015851	0	0	0	0.027892	0.023721	0.007012	0.028192	0.076369	0.115702	0.032468	0.041243	0.043134	0.169619	0.051769	0.147073
	5	0.026219	0	0	0.036586	0.016939	0.016998	0.015583	0.019789	0.109741	0.094324	0.069436	0.064641	0.097093	0.227201	0.124309	0.132561
	5.16667	0.035984	0	0	0	0.021427	0.011688	0.008961	0.038102	0.092206	0.086683	0.09414	0.092208	0.094487	0.083167	0.076061	0.145027
	5.33333	0.031726	0	0.009181	0	0.013955	0.0209	0.021042	0.027721	0.053018	0.126546	0.084133	0.089538	0.11079	0.122872	0.148779	0.226473
	5.5	0.018309	0	0.022954	0	0.014456	0.015235	0.010913	0.022777	0.09234	0.111767	0.063995	0.067558	0.119028	0.142866	0.100489	0.17024
	5.66667	0.018313	0.013234	0	0	0.015455	0.031893	0.012863	0.033183	0.11209	0.068686	0.080887	0.066224	0.105628	0.23845	0.086715	0.123573
	5.83333	0.029305	0.023825	0.013776	0.00366	0.005485	0.023395	0.016763	0.023285	0.100403	0.098666	0.06746	0.1422	0.138275	0.171298	0.118035	0.20291
	6	0.020764	0.010592	0.002296	0	0.018949	0.02411	0.013647	0.029237	0.074886	0.084892	0.123761	0.07051	0.146612	0.175582	0.100796	0.16365
	6.16667	0.024433	0.005296	0.025259	0	0.01197	0.018796	0.011699	0.02528	0.098608	0.099958	0.08674	0.096847	0.16586	0.229857	0.198316	0.235943
	6.33333	0.023828	0	0.018375	0.0183	0.020451	0.022347	0.00663	0.032724	0.078964	0.102281	0.105982	0.034622	0.201542	0.212357	0.205682	0.318654
	6.5	0.026279	0.005297	0.025271	0	0	0.01703	0.020281	0.028767	0.088905	0.081798	0.098194	0.099745	0.292007	0.190725	0.195626	0.282211
	6.66667	0.029953	0	0.020681	0.010982	0.012972	0.021291	0.017945	0.016868	0.085029	0.126974	0.110718	0.092911	0.295599	0.289651	0.19951	0.323082
	6.83333	0.030574	0.002648	0.020685	0.018306	0.010977	0.026974	0.013656	0.029772	0.126662	0.12825	0.14251	0.142966	0.343143	0.330839	0.263038	0.419609
	7	0.023243	0.002649	0.006897	0	0.010979	0.023787	0.007805	0.028292	0.087191	0.122273	0.100805	0.115371	0.457262	0.265145	0.19692	0.348203
	7.16667	0.02019	0	0.006897	0	0.012976	0.029474	0.019513	0.030286	0.17255	0.138075	0.164399	0.119679	0.315466	0.241497	0.334719	0.346888
	7.33333	0.022029	0.005297	0	0.007324	0.017969	0.024865	0.010539	0.042215	0.12914	0.125391	0.181705	0.135148	0.369209	0.484163	0.335843	0.386208
	7.5	0.018974	0	0.018393	0.01831	0.027957	0.015278	0.012882	0.025339	0.129307	0.182718	0.185449	0.146493	0.429089	0.335248	0.37954	0.456574
	7.66667	0.025712	0.005297	0.009198	0.007325	0.032959	0.024875	0.016788	0.024849	0.145409	0.143185	0.201751	0.150899	0.470114	0.389704	0.409471	0.392046
	7.83333	0.041027	0.005298	0	0	0.015486	0.027369	0.011715	0.032312	0.10772	0.166445	0.234139	0.114745	0.621345	0.339751	0.400429	0.565946
	8	0.037368	0	0.0046	0	0.009493	0.022044	0.010935	0.023869	0.139787	0.181931	0.31597	0.19473	0.478117	0.413223	0.477421	0.432049
	8.16667	0.031254	0.010596	0.020699	0	0.016989	0.013514	0.002734	0.025366	0.133984	0.173234	0.349128	0.179669	0.525897	0.373444	0.468891	0.701554
	8.33333	0.036167	0.007948	0	0	0.010495	0.01885	0.015233	0.040796	0.09812	0.198971	0.378011	0.224991	0.557254	0.391504	0.605182	0.643709
	8.5	0.033114	0	0.016103	0	0.015994	0.034506	0.014454	0.036333	0.076167	0.163686	0.415307	0.214223	0.546008	0.378408	0.510427	0.611009
	8.66667	0.020243	0	0.004602	0	0.005499	0.028469	0.019926	0.011452	0.196582	0.179271	0.377543	0.209034	0.447873	0.530944	0.439754	0.678361
	8.83333	0.026383	0.015897	0.013805	0.014652	0.014497	0.023493	0.013287	0.024897	0.186919	0.183572	0.499079	0.219379	0.629844	0.396641	0.474823	0.565605
	9	0.054007	0	0.004602	0	0.013	0.020294	0.01407	0.041838	0.102696	0.178216	0.554319	0.287947	0.554971	0.391866	0.42901	0.552723
	9.16667	0.053422	0	0.027615	0.095252	0.0025	0.030626	0.016418	0.029399	0.145132	0.189942	0.439563	0.278821	0.596252	0.342371	0.546002	0.526117
	9.33333	0.046693	0.034449	0.016113	0	0.007001	0.029567	0.008601	0.024921	0.19379	0.18916	0.413096	0.282454	0.700293	0.465176	0.504183	0.51805
	9.5	0.059623	0.042413	0	0	0.011502	0.023874	0.016422	0.029913	0.22855	0.204978	0.486123	0.283254	0.47313	0.396604	0.570549	0.597088
	9.66667	0.079339	0.015912	0.025325	0	0.005502	0.022454	0.011341	0.031418	0.15204	0.177859	0.492081	0.253931	0.505277	0.329308	0.49077	0.507419
	9.83333	0.046164	0.007957	0.009211	0	0.011504	0.028519	0.019164	0.035918	0.20709	0.188522	0.481312	0.27759	0.426708	0.345513	0.512159	0.510007
	10	0.048649	0.026526	0.032243	0	0.011005	0.020683	0.0133	0.023455	0.152588	0.154327	0.463136	0.278363	0.497948	0.364046	0.488103	0.498767
	10.1667	0.045592	0.010613	0.006911	0	0.013508	0.019617	0.012519	0.026954	0.152821	0.140147	0.445904	0.331207	0.524704	0.361027	0.547977	0.414938
	10.3333	0.057324	0.010614	0.016128	1.47e-05	0.004003	0.01855	0.021129	0.033952	0.242847	0.168066	0.34688	0.277165	0.50003	0.305583	0.396871	0.416667
	10.5	0.033921	0.007962	0	0	0.014011	0.029258	0.005479	0.039957	0.200478	0.145208	0.475109	0.36379	0.36465	0.30871	0.402321	0.379096
	10.6667	0.05861	0.007962	0.009217	0	0.009008	0.02427	0.009393	0.018987	0.202931	0.141943	0.36693	0.335909	0.476703	0.375552	0.446671	0.388995
	10.8333	0.051237	0.015926	0.009218	0	0.009009	0.022848	0.023876	0.023488	0.209506	0.158971	0.43233	0.301871	0.414091	0.302015	0.366743	0.30845
	11	0.027793	0	0.032267	0.018335	0.022524	0.018925	0.014486	0.028992	0.199654	0.155156	0.341428	0.233703	0.375473	0.307352	0.344598	0.263987
	11.1667	0.037068	0.010619	0	0.201724	0.01552	0.021786	0.01253	0.035001	0.187679	0.142593	0.280533	0.290235	0.529513	0.266158	0.188613	0.335838
	11.3333	0.058095	0.002655	0	0	0.015022	0.02965	0.013315	0.034513	0.264484	0.152705	0.282567	0.294035	0.350712	0.335809	0.334632	0.288423
	11.5	0.042669	0	0	0	0.016026	0.019653	0.016058	0.029521	0.200961	0.126086	0.317072	0.268228	0.336235	0.336941	0.323906	0.25489
	11.6667	0.039594	0.018585	0	0	0.01102	0.014653	0.023504	0.018018	0.25534	0.117479	0.241691	0.236259	0.438265	0.353752	0.269478	0.215344
	11.8333	0.040847	0	0.006917	0.00735	0.015028	0.026809	0.012147	0.042551	0.276806	0.107669	0.301277	0.242776	0.354689	0.285355	0.305968	0.330907
	12	0.037768	0.013278	0	0	0.008016	0.028961	0.017634	0.047076	0.254617	0.094312	0.250563	0.217985	0.355951	0.324478	0.394595	0.314683
	12.1667	0.041499	0.069053	0.013834	0	0.012526	0.026109	0.009799	0.025052	0.234344	0.120786	0.249931	0.236417	0.290243	0.316491	0.268107	0.202728
	12.3333	0.035319	0	0.03459	0.011026	0.022551	0.022538	0.010975	0.027063	0.218116	0.110366	0.232841	0.21448	0.358262	0.224515	0.320989	0.229258
	12.5	0.027894	0.010631	0.004614	0.04411	0.00401	0.013955	0.015681	0.027572	0.250121	0.10226	0.195332	0.223959	0.173355	0.336394	0.326048	0.200698
	12.6667	0.042162	0.015948	0.004614	0.018387	0.010526	0.023262	0.009018	0.020058	0.189641	0.095305	0.183006	0.219942	0.30229	0.378581	0.359422	0.209845
	12.8333	0.033496	0.029243	0.009228	0	0.015039	0.027563	0.019214	0.031096	0.257558	0.082441	0.147692	0.218917	0.238694	0.361705	0.287764	0.195683
	13	0.040333	0.026592	0.009229	0	0.010529	0.022558	0.006667	0.039635	0.211658	0.079562	0.170862	0.149796	0.265132	0.261924	0.365824	0.219478
	13.1667	0.037866	0	0.013845	0	0.018553	0.021488	0.007844	0.04467	0.165443	0.076676	0.181372	0.166689	0.246385	0.24188	0.265176	0.140775
	13.3333	0.03788	0.0133	0.002308	0	0.004514	0.023284	0.01569	0.038162	0.165717	0.071423	0.174024	0.154825	0.230744	0.279413	0.302696	0.217334
	13.5	0.031061	0	0.013847	0.033103	0.003511	0.023289	0.013731	0.022604	0.14684	0.089785	0.108955	0.159625	0.166129	0.263987	0.192836	0.179544
	13.6667	0.038528	0.021282	0	0.007359	0.015549	0.040139	0.015302	0.015073	0.127874	0.060305	0.130888	0.208606	0.195771	0.294869	0.283647	0.21525
	13.8333	0.032326	0.018626	0.025389	0	0.009531	0.031192	0.013735	0.028643	0.104564	0.063891	0.120781	0.21362	0.268079	0.172321	0.239106	0.19503
	14	0.030471	0.010645	0.03694	0.018398	0	0.024746	0.016484	0.026138	0.138853	0.085834	0.087479	0.168203	0.226185	0.223938	0.22315	0.236862
	14.1667	0.009953	0.002662	0.004619	0.029442	0.009031	0.052374	0.008636	0.040726	0.147603	0.077021	0.115882	0.183804	0.23984	0.208075	0.248499	0.160261
	14.3333	0.041059	0.026617	0.013858	0	0.004516	0.026919	0.015311	0.032694	0.175671	0.042098	0.078634	0.144245	0.171255	0.192109	0.294789	0.184299
	14.5	0.041698	0	0.00924	0.088352	0.010537	0.013642	0.018454	0.026164	0.141643	0.056351	0.101917	0.159821	0.20124	0.276982	0.270675	0.196551
	14.6667	0.039848	0.042598	0.025412	0.044215	0.007527	0.024416	0.008247	0.041773	0.118203	0.042733	0.135598	0.09543	0.254537	0.19066	0.23383	0.101453
	14.8333	0.034258	0.002664	0.013865	0.014745	0.021078	0.020831	0.02003	0.026685	0.129102	0.039782	0.121557	0.132497	0.341353	0.160366	0.359938	0.131426
	15	0.036139	0.0293	0.016178	0	0.007529	0.026223	0.023569	0.03878	0.088333	0.060588	0.113937	0.118789	0.222806	0.191331	0.134414	0.131599
	15.1667	0.040515	0	0	0	0.006526	0.019044	0.014538	0.075574	0.114288	0.057653	0.093327	0.159088	0.166644	0.144365	0.252366	0.131772
	15.3333	0.016836	0	0.011557	0.014747	0.020583	0.021204	0.018863	0.0479	0.13169	0.044603	0.098604	0.129948	0.1736	0.161164	0.253004	0.167931
	15.5	0.026818	0.005329	0.004624	0.003687	0.008536	0.024443	0.016508	0.043887	0.1016	0.031533	0.061039	0.131667	0.163869	0.182789	0.156415	0.120153
	15.6667	0.034935	0	0	0.007375	0.021594	0.015461	0.006683	0.029271	0.043278	0.04047	0.107858	0.114779	0.291428	0.175989	0.182065	0.084208
	15.8333	0.024338	0.002665	0	0	0.014566	0.025892	0.016512	0.044424	0.103912	0.06073	0.080656	0.097829	0.14782	0.178682	0.220573	0.123408
	16	0.036204	0	0.011559	0	0.006028	0.0241	0.029883	0.036868	0.125691	0.033362	0.078117	0.113469	0.188413	0.145588	0.272074	0.120547
	16.1667	0.031222	0	0.027746	0	0.011053	0.029502	0.018093	0.031829	0.093302	0.047676	0.072966	0.11671	0.138205	0.167312	0.174773	0.075433
	16.3333	0.036228	0.005329	0.006938	0.007375	0.024117	0.023033	0.013375	0.059131	0.136825	0.035774	0.056068	0.074781	0.141772	0.150833	0.307456	0.105686
	16.5	0.039366	0.010659	0.016191	0.007376	0.00201	0.022318	0.014557	0.047029	0.073943	0.03698	0.07567	0.112256	0.114931	0.18463	0.154202	0.108821
	16.6667	0.026879	0	0.004627	0.014753	0.009046	0.019803	0.012592	0.033391	0.097939	0.02685	0.073116	0.101456	0.148905	0.139329	0.24882	0.102887
	16.8333	0.016257	0.02132	0.00694	0	0.014576	0.016566	0.025581	0.03239	0.054464	0.041181	0.075782	0.071873	0.125402	0.158768	0.176329	0.102993
	17	0.023764	0.013328	0	0	0.011059	0.037819	0.014565	0.0243	0.095909	0.031645	0.077147	0.107887	0.101805	0.130108	0.25419	0.087937
	17.1667	0.031901	0.042655	0	0	0	0.023061	0.019685	0.02937	0.048	0.026877	0.107305	0.08609	0.095115	0.094089	0.263476	0.07891
	17.3333	0.033789	0	0	0.014755	0.009552	0.029193	0.01142	0.03647	0.096047	0.025689	0.05633	0.131595	0.136008	0.149719	0.103937	0.054673
	17.5	0.026289	0.01867	0.011568	0	0.024637	0.029922	0.015753	0.034457	0.041515	0.030477	0.083887	0.042354	0.088526	0.140269	0.138726	0.057742
	17.6667	0.025044	0	0.009255	0.036894	0.014585	0.018392	0.010241	0.029907	0.080878	0.033475	0.066904	0.100438	0.109051	0.055702	0.17799	0.085143
	17.8333	0.038201	0	0	0.018454	0.018108	0.024527	0.023636	0.043606	0.07438	0.040662	0.065636	0.092684	0.081878	0.094504	0.108724	0.085215
	18	0.030071	0.018673	0.016198	0	0.015596	0.013709	0.011821	0.045146	0.070057	0.008375	0.045975	0.036165	0.10926	0.082466	0.143672	0.103564
	18.1667	0.027574	0	0	0	0.008051	0.024175	0.011822	0.032987	0.056961	0.021537	0.048625	0.034605	0.092289	0.133511	0.130799	0.054885
	18.3333	0.02194	0	0.013887	0.018457	0.013587	0.014436	0.019312	0.034013	0.041649	0.03351	0.039445	0.047205	0.174484	0.075352	0.209552	0.051864
	18.5	0.034484	0.024013	0.016203	0.003692	0.014092	0.024906	0.015768	0.027931	0.05921	0.028134	0.085497	0.056672	0.09939	0.150819	0.096246	0.051891
	18.6667	0.034496	0.02135	0.032412	0.007384	0.011577	0.035383	0.014588	0.03759	0.021943	0.031135	0.064507	0.050404	0.130365	0.056033	0.170783	0.051918
	18.8333	0.018195	0.029362	0	0.033232	0.012082	0.025644	0.013012	0.038621	0.039506	0.017369	0.044789	0.044126	0.14771	0.073128	0.153529	0.0275
	19	0.022591	0.000166	0	0.044325	0.01158	0.016257	0.013014	0.039652	0.019761	0.025759	0.080392	0.075678	0.113527	0.11709	0.109832	0.064185
	19.1667	0.032639	0.01068	0	0.011086	0.024169	0.018067	0.011833	0.037125	0.065882	0.027563	0.02506	0.058379	0.092991	0.065941	0.149536	0.039759
	19.3333	0.028255	0	0.018527	0.022175	0.013598	0.03614	0.020512	0.033069	0.07032	0.010789	0.035621	0.044204	0.086183	0.075759	0.145355	0.088728
	19.5	0.02261	0	0.027796	0.02218	0.004533	0.028199	0.009469	0.036133	0.063773	0.017383	0.040913	0.036327	0.11386	0.044023	0.132333	0.076558
	19.6667	0.020102	0	0.011585	0	0.011082	0.025676	0.016178	0.044801	0.026406	0.024581	0.015844	0.01896	0.100173	0.090531	0.106007	0.073552
	19.8333	0.023876	0.018693	0.004634	0	0.010076	0.018086	0.015786	0.023939	0.026412	0.025786	0.0515	0.042668	0.100273	0.07347	0.088433	0.03987
	20	0.037709	0.016025	0	0.01479	0	0.022069	0.011841	0.006113	0.028621	0.011997	0.054169	0.037943	0.114218	0.063721	0.066383	0.039886
	20.1667	0.036465	0.005343	0	0	0.012092	0.029311	0.013422	0.027003	0.101304	0.012598	0.046267	0.025305	0.072768	0.044143	0.168283	0.027624
	20.3333	0.015095	0.0187	0	0.048073	0.010078	0.020994	0.003158	0.032616	0.037476	0.023999	0.030418	0.022148	0.121368	0.073603	0.168567	0.042983
	20.5	0.025791	0.002672	0.018539	0.025898	0.014615	0.029326	0.024479	0.032117	0.024258	0.016804	0.02249	0.023735	0.104156	0.044195	0.151078	0.024572
	20.6667	0.016988	0.016032	0.018542	0	0.011593	0.027524	0.071875	0.063744	0.055146	0.018607	0.042343	0.020575	0.191151	0.054039	0.071203	0.049157
	20.8333	0.016991	0.008017	0	0	0.01109	0.01775	0.014622	0.03725	0.026485	0.022813	0.034418	0.044325	0.121875	0.061442	0.05344	0.033812
	21	0.020141	0.024054	0.053318	0.040708	0.003529	0.026449	0.028459	0.03267	0.057399	0.014411	0.03443	0.017421	0.069728	0.08853	0.084659	0.055347
	21.1667	0.028329	0.005347	0	0	0.00605	0.030443	0.019373	0.039319	0.057432	0.016816	0.026494	0.044352	0.111642	0.049227	0.120407	0.067684
	21.3333	0.020151	0.040102	0.006958	0.018511	0.020168	0.028639	0.010677	0.021966	0.030943	0.018621	0.022526	0.03011	0.083825	0.081265	0.080368	0.036944
	21.5	0.045979	0.002675	0.018557	0.018514	0.015633	0.017044	0.017402	0.029635	0.017687	0.025233	0.029158	0.020607	0.062922	0.034504	0.111712	0.052356
	21.6667	0.029616	0.016048	0.02088	0.018518	0.00807	0.020673	0.010285	0.034244	0.022113	0.021033	0.015909	0.033296	0.052468	0.039447	0.044735	0.049302
	21.8333	0.01954	0	0.002321	0.022226	0.013115	0.029747	0.018989	0.026075	0.033176	0.029452	0.019889	0.020619	0.094491	0.066593	0.058181	0.067824
	22	0.02774	0.013375	0.023206	0.01482	0.003027	0.027578	0.011079	0.051652	0.059737	0.018037	0.01061	0.020623	0.073563	0.046893	0.080605	0.02468
	22.1667	0.032162	0.021403	0.011606	0	0.001513	0.021052	0.011872	0.033259	0.015497	0.021047	0.018569	0.003173	0.112178	0.049384	0.05378	0.055544
	22.3333	0.021448	0	0.006964	0.040762	0.003532	0.0167	0.020184	0.048113	0.035426	0.009623	0.029185	0.028561	0.056152	0.039527	0.089682	0.058662
	22.5	0.025238	0	0.009286	0.007414	0.008577	0.020697	0.020584	0.043016	0.011075	0.009023	0.011943	0.003174	0.087787	0.029657	0.062834	0.024714
	22.6667	0.025876	0.024083	0.002322	0.011122	0.021696	0.029781	0.022172	0.029202	0	0.020454	0.031851	0.007936	0.031631	0.071692	0.040419	0.0309
	22.8333	0.041033	0.010706	0.085907	0.014831	0.011607	0.024704	0.015049	0.032285	0.002215	0.009627	0.030534	0.012699	0.059767	0.049478	0.071884	0.046365
	23	0.030314	0	0.034857	0	0.019684	0.028344	0.01109	0.037934	0.006646	0.022265	0.025231	0.012701	0.038696	0.024751	0.071936	0.015462
	23.1667	0.016425	0	0.009298	0	0.012116	0.017811	0.010695	0.051795	0.002215	0.021668	0.047819	0.038107	0.045749	0.032185	0.035994	0.068044
	23.3333	0.036646	0.021415	0.00465	0	0.006564	0.02254	0.016243	0.035916	0.006646	0.015653	0.038539	0	0.102102	0.022289	0.022504	0.05571
	23.5	0.034132	0.002677	0.002325	0.029667	0.008079	0.011636	0.024566	0.035929	0.004431	0.018064	0.005318	0.004765	0.052865	0.047065	0.094539	0.030967
	23.6667	0.030982	0.013388	0.020925	0.033385	0.011614	0.02073	0.018231	0.027213	0.022157	0.024089	0.019943	0.012708	0.042315	0.081782	0.040555	0.037172
	23.8333	0.017709	0	0.027906	0.022264	0.015656	0.02037	0.019027	0.024653	0.002216	0.023493	0.009309	0.015887	0.04586	0.027283	0.076635	0.074372
	24	0.021508	0.008034	0.006978	0	0.009092	0.024012	0.026564	0.036474	0.026595	0.018075	0.009309	0	0.070587	0.022329	0.040603	0.049619
	24.1667	0.02088	0.021425	0	0.007423	0.006062	0.017104	0.023001	0.027237	0.04877	0.01386	0.01862	0.004767	0.056509	0.047149	0.058672	0.049643
	24.3333	0.017087	0	0.016284	0	0.005052	0.017835	0.02737	0.026731	0.013307	0.010246	0	0.011123	0.077744	0.032275	0.045159	0.083814
	24.5	0.032914	0.013393	0	0.070524	0.008588	0.020386	0.023013	0.028794	0	0.018083	0	0.014303	0.049512	0.039736	0.149092	0.052816
	24.6667	0.033558	0.010716	0.02094	0	0.014652	0.013108	0.017462	0.023659	0.019964	0.013866	0.006651	0	0.038922	0.059627	0.022623	0.046627
	24.8333	0.013301	0.002679	0.011636	0.014858	0.018192	0.02185	0.014687	0.030353	0.013312	0.031957	0.011973	0.004768	0.028318	0.029831	0.040731	0.043539
	25	0.022805	0	0	0.026005	0.011624	0.022583	0.022629	0.02007	0.013313	0.009047	0.005322	0	0.056651	0.024867	0.031693	0.07156
	25.1667	0.054491	0.002679	0.020947	0	0.003538	0.013844	0.004765	0.027795	0.006658	0.016287	0.005322	0	0.03897	0.049746	0.067935	0.046703
	25.3333	0.025992	0.026795	0	0	0.006066	0.031701	0.022635	0.024713	0.013316	0.00905	0.009315	0.017484	0.056705	0.057237	0.045321	0.040495
	25.5	0.016487	0.018761	0	0	0.021232	0.015309	0.011121	0.015965	0.006659	0.016291	0	0.007949	0.031915	0.00996	0.018136	0.034279
	25.6667	0.02854	0.042891	0.009312	0	0.006068	0.021144	0.019067	0.021633	0.00222	0.024138	0.0173	0.027028	0.046114	0.037353	0.040814	0.071698
	25.8333	0.019667	0	0.053547	0	0.009102	0.015314	0.013906	0.026274	0.00444	0.009658	0.019965	0.014313	0.049684	0.032385	0.163325	0.040554
	26	0.020305	0.016091	0.016306	0.022296	0.012643	0.020787	0.017087	0.023189	0.024419	0.009659	0.006656	0.004772	0.05681	0.022428	0.027265	0.074899
	26.1667	0.030464	0	0	0	0.007587	0.018602	0.019872	0.039173	0.015543	0.005434	0.001331	0.009544	0.071053	0.032403	0.05	0.018739
	26.3333	0.033013	0.005365	0	0	0.019221	0.02116	0.005963	0.017532	0.004442	0.012075	0	0.007954	0.046217	0.02992	0.054573	0.053103
	26.5	0.022227	0.008047	0	0	0.009106	0.018245	0.014311	0.018566	0	0.006642	0.005326	0.023863	0.035568	0.032423	0.045502	0.050006
	26.6667	0.026679	0.016096	0	0.007434	0.009107	0.010584	0.019482	0.026307	0.015547	0.007246	0.00932	0.014321	0.056929	0.027444	0.036418	0.037523
	26.8333	0.01652	0.016098	0.009319	0	0.012144	0.02336	0.023065	0.01909	0.026655	0.015098	0	0	0.053402	0.024956	0.018216	0.018769
	27	0.029232	0.034885	0.041939	0	0.001518	0.014969	0.017502	0.041285	0	0.013288	0	0.009549	0.042744	0.044931	0.09565	0.034416
	27.1667	0.020341	0.010738	0.016317	0.026019	0.002024	0.028846	0.016311	0.009809	0	0.006041	0	0.004775	0.032072	0.024973	0.036473	0.037558
	27.3333	0.023525	0	0.046627	0.003718	0.005061	0.026298	0.012335	0.024783	0.006666	0.018728	0.001332	0	0.035647	0.029975	0.027365	0.043834
	27.5	0.017807	0.024162	0.016327	0.063209	0.007085	0.013883	0.021887	0.029438	0.019998	0.012689	0	0	0.028528	0.012493	0.04562	0.034456
	27.6667	0.032439	0.021483	0.034992	0	0.005061	0.019366	0.014329	0.037195	0	0.003626	0.006658	0.004775	0.024969	0.009996	0.050205	0.050135
	27.8333	0.022269	0	0.016335	0.007441	0.011136	0.016081	0.020701	0.029974	0.040004	0.01813	0.006658	0.004775	0.028543	0.087474	0.073063	0.028215
	28	0.029911	0	0.037344	0	0.006075	0.031801	0.015927	0.031534	0	0.012693	0	0.007959	0.014276	0.015009	0.027419	0.028223
	28.1667	0.030557	0.008058	0.023349	0	0	0.01426	0.012345	0.035164	0	0.010277	0.001332	0.001592	0.003569	0.022516	0.036568	0.084693
	28.3333	0.024198	0.03492	0.002335	0	0.005569	0.014993	0.020313	0.037762	0.002223	0.011487	0	0.012736	0.046404	0.025024	0.045727	0.040812
	28.5	0.023567	0	0.02569	0	0.01772	0.027065	0.021512	0.019147	0.015564	0.012698	0.003995	0	0.042854	0.035042	0.022874	0.047111
	28.6667	0.026121	0.021497	0	0.007442	0.013672	0.022683	0.029087	0.028985	0	0.030236	0.006659	0	0.028582	0.060093	0.045758	0.047133
	28.8333	0.028677	0.005375	0	0.011163	0.004558	0.035129	0.018733	0.028476	0	0.016333	0.005328	0.001592	0.017869	0.037581	0.041201	0.015718
	29	0.022948	0.013439	0.004672	0.011164	0.001519	0.018303	0.018736	0.031073	0.015566	0.022385	0.003996	0.007961	0.032169	0.030076	0.054958	0.022009
	29.1667	0.028692	0	0.002336	0.018609	0.007091	0.025995	0.007974	0.061647	0.013345	0.018154	0.011989	0.00637	0.042906	0.020057	0.022912	0.028304
	29.3333	0.027425	0.010753	0.004672	0.007445	0.008611	0.019044	0.011963	0.040951	0.033366	0.007868	0	0.007962	0.03577	0.027583	0.01375	0.053478
	29.5	0.037001	0	0.004673	0.014891	0.007092	0.021611	0.005583	0.03267	0	0.010895	0.009326	0.014333	0.025048	0.05769	0.050424	0.040917
	29.6667	0.017231	0	0	0.022341	0.011651	0.026379	0.009173	0.048244	0	0.01695	0.002665	0	0.035792	0.015058	0.050449	0.018892
	29.8333	0.022979	0.018819	0.002336	0	0.016719	0.029317	0.013162	0.027507	0.006675	0.012109	0.010659	0.0223	0.032225	0.047692	0.045886	0.04724
	30	0.026815	0.018823	0.009346	0.014897	0.012668	0.020162	0.024733	0.024919	0.000122	0.013927	0.003998	0	0.010745	0.050226	0.091815	0.03781

## Sheet: Fig. 1D
Fig. 1D	Ethylene concentration in Col-0 leaf discs 3.5 h upon mock (ddH2O) or CEP4 (1 μM) treatment (pmol/mL)
	Mock	CEP4 [1μM]		Statistical analysis
1	0	0.58		Column B	CEP4 [1μM]
2	0	0.48		vs.	vs,
3	0	0.36		Column A	Mock
4	0	0.63
5	0	0.7		Mann Whitney test
6	0.36	0.52		P value	<0,0001
7	0.58	0.72		Exact or approximate P value?	Exact
8	0.21	0.56		P value summary	****
9	0.38	0.42		Significantly different (P < 0.05)?	Yes
10	0	0.59		One- or two-tailed P value?	Two-tailed
11	0.5	0.79		Sum of ranks in column A,B	643 , 1187
12	0.6	0.94		Mann-Whitney U	178
13	0.63	0.76
14	0.64	0.59		Difference between medians
15	0.54	0.75		Median of column A	0,000, n=30
16	0	0.35		Median of column B	0,5700, n=30
17	0	0.5		Difference: Actual	0.57
18	0	0		Difference: Hodges-Lehmann	0.385
19	0	0.52
20	0	0.43
21	0.35	0.83		F test to compare variances
22	0	0.88		F, DFn, Dfd	1,334, 29, 29
23	0.53	0.97		P value	0.4424
24	0.52	0.58		P value summary	ns
25	0.71	0.77		Significantly different (P < 0.05)?	No
26	0	0.49
27	0	0.54		Normality of Residuals
28	0	0		Test name	Statistics	P value	Passed normality test (alpha=0,05)?	P value summary
29	0	0.36		Shapiro-Wilk (W)	0.9251	0.0012	No	**
30	0	0.31

## Sheet: Fig. 1E
Fig. 1E	RT-qPCR of FRK1 in seedlings upon CEP4 (1 μM) or mock (ddH2O) treatment for 4 h
	Mock	CEP4 [1μM]		Statistical analysis
1	0.00241329	0.0542241		Column B	CEP4 [1μM]
2	0.00215216	0.0387091		vs.	vs,
3	0.00224	0.01923		Column A	Mock
4	0.00727419	0.0511975
5	0.00111534	0.0139666		Unpaired t test with Welch's correction
6	0.00483692	0.0158225		P value	0.0113
				P value summary	*
				Significantly different (P < 0.05)?	Yes
				One- or two-tailed P value?	Two-tailed
				Welch-corrected t, df	t=3,852, df=5,158
				How big is the difference?
				Mean of column A	0.003339
				Mean of column B	0.03219
				Difference between means (B - A) ± SEM	0,02885 ± 0,007491
				95% confidence interval	0,009773 to 0,04793
				R squared (eta squared)	0.742
				F test to compare variances
				F, DFn, Dfd	63,38, 5, 5
				P value	0.0003
				P value summary	***
				Significantly different (P < 0.05)?	Yes
				Data analyzed
				Sample size, column A	6
				Sample size, column B	6
				Normality of Residuals
				Test name	Statistics	P value	Passed normality test (alpha=0,05)?	P value summary
				Shapiro-Wilk (W)	0.9317	0.3988	Yes	ns

## Sheet: Fig. 1G
Fig. 1G	Relative fresh weight (as percent of ½ MS medium control = % MS ctrl) of five-day-old seedlings treated with CEP4 (1 μM) for seven days
	Mock	CEP4 [1μM]		Statistical analysis
1	37.5904	41.4458		Column B	CEP4 [1μM]
2	113.735	68.4337		vs.	vs,
3	136.868	73.253		Column A	Mock
4	121.446	53.9759
5	63.6145	65.5422		Mann Whitney test
6	111.807	68.4337		P value	<0,0001
7	115.663	54.9398		Exact or approximate P value?	Exact
8	92.5301	82.8916		P value summary	****
9	110.843	69.3976		Significantly different (P < 0.05)?	Yes
10	116.626	58.7952		One- or two-tailed P value?	Two-tailed
11	120.482	56.8675		Sum of ranks in column A,B	365 , 163
12	83.8554	69.3976		Mann-Whitney U	27
13	107.952	64.5783
14	74.2169	78.0723		Difference between medians
15	99.2771	52.0482		Median of column A	109,4, n=16
16	93.494	58.7952		Median of column B	65,06, n=16
				Difference: Actual	-44.34
				Difference: Hodges-Lehmann	-41.93
				F test to compare variances
				F, DFn, Dfd	5,673, 15, 15
				P value	0.0017
				P value summary	**
				Significantly different (P < 0.05)?	Yes
				Normality of Residuals
				Test name	Statistics	P value	Passed normality test (alpha=0,05)?	P value summary
				Shapiro-Wilk (W)	0.9292	0.0372	No	*

## Sheet: Fig. 1H
Fig. 1H	cfu of Pto DC3000 (4 dpi) in distal leaves upon local CEP4 (1 µM) or mock (ddH2O) pre-treatment [log10 (cfu/cm2)]
	Mock	CEP4 [1μM]		Statistical analysis
1	6.32677	6.12265		Column B	CEP4 [1μM]
2	6.56981	5.6278		vs.	vs,
3	6.50286	5.12265		Column A	Mock
4	5.72471	5.72471
5	7.32677	4.56981		Unpaired t test with Welch's correction
6	6.6278	6.20183		P value	0.0002
7	5.9008	4.20183		P value summary	***
8	6.83866	6.10492		Significantly different (P < 0.05)?	Yes
9	6.70244	4.20183		One- or two-tailed P value?	Two-tailed
10	6.42368	3.42368		Welch-corrected t, df	t=4,649, df=16,75
11	5.53763	4.59977
12	6.85505	3.9008		How big is the difference?
				Mean of column A	6.445
				Mean of column B	4.984
				Difference between means (B - A) ± SEM	-1,461 ± 0,3143
				95% confidence interval	-2,125 to -0,7973
				R squared (eta squared)	0.5633
				F test to compare variances
				F, DFn, Dfd	3,541, 11, 11
				P value	0.0468
				P value summary	*
				Significantly different (P < 0.05)?	Yes
				Data analyzed
				Sample size, column A	12
				Sample size, column B	12
				Normality of Residuals
				Test name	Statistics	P value	Passed normality test (alpha=0,05)?	P value summary
				Shapiro-Wilk (W)	0.9741	0.7686	Yes	ns

## Sheet: Fig. 1I
Fig. 1I	cfu of PtoCOR- (3 dpi) upon spray infection [log10 (cfu/cm2)]
	Col-0	cep6x	bak1-5/bkk1-1		Statistical analysis
1	6.82162	7.59977	7.12265		Number of families	1
2	6.53763	7.82162	7.82162		Number of comparisons per family	3
3	7.2366	7.42368	6.96775		Alpha	0.05
4	5.82162	7.82162	7.12265
5	7.32677	5.59977	8.72471		Tukey's multiple comparisons test	Mean Diff,	95,00% CI of diff,	Below threshold?	Summary	Adjusted P Value
6	7.26878	7.72471	8.72471		Col-0 vs. cep6x	-0.8527	-1,526 to -0,1792	Yes	**	0.01	A-B
7	6.12265	8.20183	8.6278		Col-0 vs. bak1-5/bkk1-1	-1.004	-1,678 to -0,3307	Yes	**	0.0021	A-C
8	7.7459	7.82162	8.26878		cep6x vs. bak1-5/bkk1-1	-0.1515	-0,8250 to 0,5220	No	ns	0.8495	B-C
9	5.42368	7.56981	6.96775
10	6.6278	7.44487	7.48438		Test details	Mean 1	Mean 2	Mean Diff,	SE of diff,	n1	n2	q	DF
11	6.2366	6.9008	7.32677		Col-0 vs. cep6x	6.363	7.216	-0.8527	0.2779	16	16	4.34	45
12	6.64117	6.96775	6.96775		Col-0 vs. bak1-5/bkk1-1	6.363	7.367	-1.004	0.2779	16	16	5.11	45
13	5.2366	6.42368	6.59977		cep6x vs. bak1-5/bkk1-1	7.216	7.367	-0.1515	0.2779	16	16	0.7708	45
14	5.52059	6.42368	6.82162
15	5.50286	6.32677	6.59977		Compact letter display
16	5.73544	7.37792	5.72471		bak1-5/bkk1-1	A
					cep6x	A
					Col-0	B
					ANOVA summary
					F	7.59
					P value	0.0014
					P value summary	**
					Significant diff. among means (P < 0.05)?	Yes
					R squared	0.2523
					Brown-Forsythe test
					F (DFn, DFd)	0,3076 (2, 45)
					P value	0.7368
					P value summary	ns
					Are SDs significantly different (P < 0.05)?	No
					ANOVA table	SS	DF	MS	F (DFn, DFd)	P value
					Treatment (between columns)	9.378	2	4.689	F (2, 45) = 7,590	P=0,0014
					Residual (within columns)	27.8	45	0.6178
					Total	37.18	47
					Normality of Residuals
					Test name	Statistics	P value	Passed normality test (alpha=0,05)?	P value summary
					Shapiro-Wilk (W)	0.9762	0.4308	Yes	ns
					Data summary
					Number of treatments (columns)	3
					Number of values (total)	48

## Sheet: Fig.1J
Fig. 1J	cfu of PtoCOR- (3dpi) upon spray infection [log10 (cfu/cm2)]
	Col-0	cep6x	cep6x35S::CEP4 #1	cep6x 35S::CEP4 #9		Statistical analysis
1	5.82162	5.96775	5.72471	6.12265		Number of families	1
2	5.42368	7.52059	4.42368	5.37792		Number of comparisons per family	6
3	5.42368	6.9008	6.53763	5.59977		Alpha	0.05
4	5.42368	7.26878	6.58505	5.32677
5	5.07689	5.12265	4.82162	4.96775		Tukey's multiple comparisons test	Mean Diff,	95,00% CI of diff,	Below threshold?	Summary	Adjusted P Value
6	5.16404	6.12265	4.9008	5.9008		Col-0 vs. cep6x	-0.8318	-1,561 to -0,1027	Yes	*	0.0192	A-B
7	5.12265	5.12265	4.12265	5.37792		Col-0 vs. cep6x35S::CEP4 #1	-0.3812	-1,110 to 0,3478	No	ns	0.5156	A-C
8	5.46507	7.12265	5.9008	4.59977		Col-0 vs. cep6x 35S::CEP4 #9	-0.01253	-0,7416 to 0,7165	No	ns	>0,9999	A-D
9	5.53763	5.96775	5.44487	4.12265		cep6x vs. cep6x35S::CEP4 #1	0.4506	-0,2785 to 1,180	No	ns	0.3681	B-C
10	4.9008	5.72471	5.82162	4.42368		cep6x vs. cep6x 35S::CEP4 #9	0.8192	0,09020 to 1,548	Yes	*	0.0217	B-D
11	6.07689	5.72471	5.72471	5.53763		cep6x35S::CEP4 #1 vs. cep6x 35S::CEP4 #9	0.3687	-0,3604 to 1,098	No	ns	0.5438	C-D
12	4.9008	5.82162	5.72471	5.12265
13	5.59977	5.6278	6.16404	5.12265		Test details	Mean 1	Mean 2	Mean Diff,	SE of diff,	n1	n2	q	DF
14	5.96775	5.72471	6.07689	6.20183		Col-0 vs. cep6x	5.452	6.284	-0.8318	0.2759	16	16	4.264	60
15	5.59977	7.44487	7.64117	7.02574		Col-0 vs. cep6x35S::CEP4 #1	5.452	5.833	-0.3812	0.2759	16	16	1.954	60
16	5.72471	7.3531	7.71372	6.59977		Col-0 vs. cep6x 35S::CEP4 #9	5.452	5.464	-0.01253	0.2759	16	16	0.06424	60
						cep6x vs. cep6x35S::CEP4 #1	6.284	5.833	0.4506	0.2759	16	16	2.31	60
						cep6x vs. cep6x 35S::CEP4 #9	6.284	5.464	0.8192	0.2759	16	16	4.199	60
						cep6x35S::CEP4 #1 vs. cep6x 35S::CEP4 #9	5.833	5.464	0.3687	0.2759	16	16	1.89	60
						Compact letter display
						cep6x	A
						cep6x35S::CEP4 #1	A B
						cep6x 35S::CEP4 #9	B
						Col-0	B
						ANOVA summary
						F	4.045
						P value	0.011
						P value summary	*
						Significant diff. among means (P < 0.05)?	Yes
						R squared	0.1682
						Brown-Forsythe test
						F (DFn, DFd)	2,473 (3, 60)
						P value	0.0703
						P value summary	ns
						Are SDs significantly different (P < 0.05)?	No
						ANOVA table	SS	DF	MS	F (DFn, DFd)	P value
						Treatment (between columns)	7.39	3	2.463	F (3, 60) = 4,045	P=0,0110
						Residual (within columns)	36.54	60	0.6089
						Total	43.92	63
						Normality of Residuals
						Test name	Statistics	P value	Passed normality test (alpha=0,05)?	P value summary
						Shapiro-Wilk (W)	0.9845	0.6006	Yes	ns
						Data summary
						Number of treatments (columns)	4
						Data summary
						Number of treatments (columns)	4
						Number of values (total)	64
