# Supplementary material for: CEP signaling coordinates plant immunity with nitrogen status
Source: Nat Commun. 2024 Dec 16;15:10686. doi: 10.1038/s41467-024-55194-x (PMC11649690; doi:10.1038/s41467-024-55194-x)
Supplement: Supplementary file 4 — Source Data [file 41467_2024_55194_MOESM4_ESM.zip › !Source_data/Source data Fig. S11.xlsx]

## Sheet: Fig. S11A
Fig. S11A	CEPR2 transcript levels in two independent CEPR2-GFP overexpression lines. CEPR2 expression was normalized to UBQ5 and is shown as fold induction compared to Col-0
	Col-0	35S::CEPR2-GFP #9	35S::CEPR2-GFP #4
	1	127.56	159.23
	1.01	131.56	204.62

## Sheet: Fig. S11C
Fig. S11C	CEPR1 transcript levels in two independent CEPR1-GFP overexpression lines. CEPR1 expression was normalized to UBQ5 and is shown as fold induction compared to Col-0
	Col-0	35S::CEPR1-GFP
	1	12.17
	1.06	6.97
