# Supplementary material for: CEP signaling coordinates plant immunity with nitrogen status
Source: Nat Commun. 2024 Dec 16;15:10686. doi: 10.1038/s41467-024-55194-x (PMC11649690; doi:10.1038/s41467-024-55194-x)
Supplement: Supplementary file 4 — Source Data [file 41467_2024_55194_MOESM4_ESM.zip › !Source_data/Source data Fig. S7.xlsx]

## Sheet: Fig. S7A
Fig. S7A	Ethylene concentration in leaf discs upon mock (ddH2O) or CEP4 (1 μM) for 3.5 h [pmol/mL]
	Col-0 mock	Col-0 flg22 [500nM]	cepr1-3/2-4 mock	cepr1-3/2-4 [flg22 [500nM]		Statistical analysis
1	0	3.11	1.2	3.15		Number of families	1
2	0.46	3.55	1.02	3.85		Number of comparisons per family	6
3	0	2.67	1.42	3.22		Alpha	0.05
4	0	3	1.14	4.14
5	0	3.07	0.8	3.55		Tukey's multiple comparisons test	Mean Diff,	95,00% CI of diff,	Below threshold?	Summary	Adjusted P Value
6	0	3.22	0.61	3.38		Col-0 mock vs. Col-0 flg22 [500nM]	-3.005	-3,414 to -2,596	Yes	****	<0,0001	A-B
7	0	3.1	0.92	4.21		Col-0 mock vs. cepr1-3/2-4 mock	-0.8938	-1,289 to -0,4985	Yes	****	<0,0001	A-C
8	0.32		0.82	3.81		Col-0 mock vs. cepr1-3/2-4 [flg22 [500nM]	-3.566	-3,961 to -3,171	Yes	****	<0,0001	A-D
						Col-0 flg22 [500nM] vs. cepr1-3/2-4 mock	2.112	1,702 to 2,521	Yes	****	<0,0001	B-C
						Col-0 flg22 [500nM] vs. cepr1-3/2-4 [flg22 [500nM]	-0.5609	-0,9700 to -0,1518	Yes	**	0.0044	B-D
						cepr1-3/2-4 mock vs. cepr1-3/2-4 [flg22 [500nM]	-2.673	-3,068 to -2,277	Yes	****	<0,0001	C-D
						Test details	Mean 1	Mean 2	Mean Diff,	SE of diff,	n1	n2	q	DF
						Col-0 mock vs. Col-0 flg22 [500nM]	0.0975	3.103	-3.005	0.1495	8	7	28.43	27
						Col-0 mock vs. cepr1-3/2-4 mock	0.0975	0.9913	-0.8938	0.1444	8	8	8.751	27
						Col-0 mock vs. cepr1-3/2-4 [flg22 [500nM]	0.0975	3.664	-3.566	0.1444	8	8	34.92	27
						Col-0 flg22 [500nM] vs. cepr1-3/2-4 mock	3.103	0.9913	2.112	0.1495	7	8	19.97	27
						Col-0 flg22 [500nM] vs. cepr1-3/2-4 [flg22 [500nM]	3.103	3.664	-0.5609	0.1495	7	8	5.306	27
						cepr1-3/2-4 mock vs. cepr1-3/2-4 [flg22 [500nM]	0.9913	3.664	-2.673	0.1444	8	8	26.17	27
						Compact letter display
						cepr1-3/2-4 [flg22 [500nM]	A
						Col-0 flg22 [500nM]	B
						cepr1-3/2-4 mock	C
						Col-0 mock	D
						Normality of Residuals
						Test name	Statistics	P value	Passed normality test (alpha=0,05)?	P value summary
						Shapiro-Wilk (W)	0.9604	0.2989	Yes	ns
						Brown-Forsythe test
						F (DFn, DFd)	2,709 (3, 27)
						P value	0.0649
						P value summary	ns
						Are SDs significantly different (P < 0.05)?	No
						ANOVA summary
						F	270
						P value	<0,0001
						P value summary	****
						Significant diff. among means (P < 0.05)?	Yes
						R squared	0.9677
						ANOVA table	SS	DF	MS	F (DFn, DFd)	P value
						Treatment (between columns)	67.59	3	22.53	F (3, 27) = 270,0	P<0,0001
						Residual (within columns)	2.253	27	0.08344
						Total	69.84	30
						Data summary
						Number of treatments (columns)	4
						Number of values (total)	31

## Sheet: Fig. S7B
Fig. S7B	Relative fresh weight of five-day-old seedlings treated with flg22 (100 nM) for seven days [% MS control]
	Col-0 mock	Col-0 flg22 [100nM]	cepr1-3/2-4 mock	cepr1-3/2-4 flg22 [100nM]		Statistical analysis
1	84.2697	73.0337	92.228	47.6684		Number of families	1
2	89.8876	38.2022	78.7565	36.2694		Number of comparisons per family	6
3	140.449	50.5618	102.591	38.342		Alpha	0.05
4	101.124	50.5618	106.736	45.5959
5	95.5056	61.7978	111.917	59.0674		Tukey's multiple comparisons test	Mean Diff,	95,00% CI of diff,	Below threshold?	Summary	Adjusted P Value
6	97.7528	56.1798	108.808	53.886		Col-0 mock vs. Col-0 flg22 [100nM]	54	38,82 to 69,18	Yes	****	<0,0001	A-B
7	84.2697	44.9438	94.3005	40.4145		Col-0 mock vs. cepr1-3/2-4 mock	1e-07	-15,18 to 15,18	No	ns	>0,9999	A-C
8	106.742	64.0449	104.663	79.7927		Col-0 mock vs. cepr1-3/2-4 flg22 [100nM]	52.62	37,44 to 67,80	Yes	****	<0,0001	A-D
9	101.562	29.6875	72.4638	55.7971		Col-0 flg22 [100nM] vs. cepr1-3/2-4 mock	-54	-69,18 to -38,82	Yes	****	<0,0001	B-C
10	74.2188	28.9062	101.449	46.3768		Col-0 flg22 [100nM] vs. cepr1-3/2-4 flg22 [100nM]	-1.382	-16,56 to 13,80	No	ns	0.995	B-D
11	79.6875	35.1562	106.522	52.1739		cepr1-3/2-4 mock vs. cepr1-3/2-4 flg22 [100nM]	52.62	37,44 to 67,80	Yes	****	<0,0001	C-D
12	128.906	38.2812	115.942	39.8551
13	109.375	48.4375	80.4348	37.6812		Test details	Mean 1	Mean 2	Mean Diff,	SE of diff,	n1	n2	q	DF
14	106.25	24.2188	123.188	30.4348		Col-0 mock vs. Col-0 flg22 [100nM]	100	46	54	5.72	14	14	13.35	52
						Col-0 mock vs. cepr1-3/2-4 mock	100	100	1e-07	5.72	14	14	2.472e-08	52
						Col-0 mock vs. cepr1-3/2-4 flg22 [100nM]	100	47.38	52.62	5.72	14	14	13.01	52
						Col-0 flg22 [100nM] vs. cepr1-3/2-4 mock	46	100	-54	5.72	14	14	13.35	52
						Col-0 flg22 [100nM] vs. cepr1-3/2-4 flg22 [100nM]	46	47.38	-1.382	5.72	14	14	0.3416	52
						cepr1-3/2-4 mock vs. cepr1-3/2-4 flg22 [100nM]	100	47.38	52.62	5.72	14	14	13.01	52
						Compact letter display
						Col-0 mock	A
						cepr1-3/2-4 mock	A
						cepr1-3/2-4 flg22 [100nM]	B
						Col-0 flg22 [100nM]	B
						Normality of Residuals
						Test name	Statistics	P value	Passed normality test (alpha=0,05)?
						Shapiro-Wilk (W)	0.9778	0.3883	Yes
						Brown-Forsythe test
						F (DFn, DFd)	0,5235 (3, 52)
						P value	0.6681
						P value summary	ns
						Are SDs significantly different (P < 0.05)?	No
						ANOVA summary
						F	57.92
						P value	<0,0001
						P value summary	****
						Significant diff. among means (P < 0.05)?	Yes
						R squared	0.7697
						ANOVA table	SS	DF	MS	F (DFn, DFd)	P value
						Treatment (between columns)	39798	3	13266	F (3, 52) = 57,92	P<0,0001
						Residual (within columns)	11911	52	229.1
						Total	51709	55
						Data summary
						Number of treatments (columns)	4
						Number of values (total)	56
