# Supplementary material for: CEP signaling coordinates plant immunity with nitrogen status
Source: Nat Commun. 2024 Dec 16;15:10686. doi: 10.1038/s41467-024-55194-x (PMC11649690; doi:10.1038/s41467-024-55194-x)
Supplement: Supplementary file 4 — Source Data [file 41467_2024_55194_MOESM4_ESM.zip › !Source_data/Source_data_ITC_SEC/Source_data_analysis_table.xlsx]

## Sheet: 20210512_result_table
Filename	KD (M)	KD Error (M)	∆H (kcal/mol)	∆H Error (kcal/mol)
20220818_20uM CEPR2 vs. 400uM CEP4_1	1.12e-05	5.6e-06	-12.7	4.67
20221031_30uMCEPR2 vs 550uMCEP4_3	2.02e-05	3.83e-06	-13.1	1.13
20220819_35uM CEPR2 vs. 350uM CEP1	9.81e-06	7.43e-06	-1.24	0.275
20221027_50uMCEPR2 vs 500uMCEP1_1	8.7e-06	4.71e-06	-1.94	0.55
20221101_30uMRLK7 vs 300uMPIP1_1	4.67e-07	7.27e-08	-5.25	0.114
20221103_30uMRLK7 vs 300uMCEP4_1	1.39e-05	2.52e-06	-4.5	0.278
20221103_30uMRLK7 vs 300uMCEP4_2	4.14e-06	1.6e-06	-2.66	0.403
20221110_30uMRLK7 vs 300uMPIP1_2	5.78e-07	7.4e-08	-4.99	0.098
20220818_20uM CEPR2 vs. 200uM CEP4scr	N/A	N/A	N/A	N/A
20221031_30uMCEPR2 vs 300uMCEP4scr_1	N/A	N/A	N/A	N/A
20221101_30uMRLK7 vs 300uMCEP1_1	N/A	N/A	N/A	N/A
20221101_30uMRLK7 vs 300uMCEP1_2	N/A	N/A	N/A	N/A
Ligand (Syringe)	Protein (Cell)	Kd (uM)	ΔH (kcal/mol)	N
CEP4	CEPR2	15,7 ± 4,5	-12,9 ± 0,2	1
CEP4	RLK7	9 ± 4,9	-3,6 ± 0,9	1
Ligand (Syringe)	Protein (Cell)	Kd (uM)	ΔH (kcal/mol)	N
CEP4scr	CEPR2	no binding detected
CEP1	CEPR2	9,3 ± 0,6	-1,6 ± 0,4	1
PIP1	CEPR2	no binding detected
CEP4scr	RLK7	no binding detected
CEP1	RLK7	no binding detected
PIP1	RLK7	0,5 ± 0,06	-5,1 ± 0,1	1
Raw data
Proteins	Replicate	Kd (M)	dH (kcal/mol)		Kd	Average Kd	STDEV	dH	Average dH	STDEV
CEPR2 vs CEP4	1	1.12e-05	-12.7		1.12e-05	1.57e-05	4.5e-06	-12.7	-12.9	0.2
	2	2.02e-05	-13.1		2.02e-05			-13.1
CEPR2 vs CEP4scr	1	NA
	2	NA
CEPR2 vs CEP1	1	9.81e-06	-1.24		9.81e-06	9.255e-06	5.55e-07	-1.24	-1.59	0.35
	2	8.7e-06	-1.94		8.7e-06			-1.94
RLK7 vs CEP4	1	1.39e-05	-4.5		1.39e-05	9.02e-06	4.88e-06	-4.5	-3.58	0.92
	2	4.14e-06	-2.66		4.14e-06			-2.66
RLK7 vs CEP1	1	NA
	2	NA
RLK7 vs PIP1	1	5.78e-07	-4.99		5.78e-07	5.225e-07	5.55e-08	-4.99	-5.12	0.13
	2	4.67e-07	-5.25		4.67e-07			-5.25
