# Supplementary material for: CEP signaling coordinates plant immunity with nitrogen status
Source: Nat Commun. 2024 Dec 16;15:10686. doi: 10.1038/s41467-024-55194-x (PMC11649690; doi:10.1038/s41467-024-55194-x)
Supplement: Supplementary file 4 — Source Data [file 41467_2024_55194_MOESM4_ESM.zip › !Source_data/Source_data_ITC_SEC/Source_data_table_raw.xlsx]

## Sheet: 20221114_table_raw
Figure	Filename	Temperature (°C)	Bin	[Syr] (M)	[Syr] Error (M)	[Syr] Dependency	[Cell] (M)	[Cell] Error (M)	[Cell] Dependency	Ligand in Cell	Control Type	N (sites)	N Error (sites)	N Dependency	KD (M)	KD Error (M)	KD Dependency	∆H (kcal/mol)	∆H Error (kcal/mol)	∆H Dependency	∆G (kcal/mol)	-T∆S (kcal/mol)	Offset (kcal/mol)	Offset Error (kcal/mol)	Offset Dependency	Red. Chi-Sqr. (kcal/mol)²	Competitive Unknown	Compete N (sites)	Compete KD (M)	Compete ∆H (kcal/mol)	[Weak] (M)	Avg. Inj. Heat (μcal)	St. Dev. Inj. Heat (μcal)
Fig. 2D	20221031_30uMCEPR2 vs 550uMCEP4_3	25.2	Binding	0.000476	1.59e-05	0.962	3e-05	N/A	N/A	No	Fitted Offset	1	N/A	N/A	2.02e-05	3.83e-06	0.996	-13.1	1.13	0.997	-6.41	6.69	0.0049	0.153	0.988	0.0033	N/A	N/A	N/A	N/A	N/A	N/A	N/A
Fig. 2E	20221031_30uMCEPR2 vs 300uMCEP4scr_1	25.1	No binding	N/A	N/A	N/A	N/A	N/A	N/A	N/A	Fitted Offset	N/A	N/A	N/A	N/A	N/A	N/A	N/A	N/A	N/A	N/A	N/A	N/A	N/A	N/A	N/A	N/A	N/A	N/A	N/A	N/A	-0.023	0.151
Fig. 2F	20220819_35uM CEPR2 vs. 350uM CEP1, citrate5	25.1	Binding	0.000713	9.21e-05	0.961	3.5e-05	N/A	N/A	No	Fitted Offset	1	N/A	N/A	9.81e-06	7.43e-06	0.962	-1.24	0.275	0.97	-6.84	-5.6	-0.496	0.082	0.965	0.0029	N/A	N/A	N/A	N/A	N/A	N/A	N/A
Fig. 3I	20221103_30uMRLK7 vs 300uMCEP4_1	25.1	Binding	0.000597	2.11e-05	0.925	3e-05	N/A	N/A	No	Fitted Offset	1	N/A	N/A	1.39e-05	2.52e-06	0.986	-4.5	0.278	0.988	-6.63	-2.12	-0.063	0.041	0.954	0.0023	N/A	N/A	N/A	N/A	N/A	N/A	N/A
Fig. 3J	20221110_30uMRLK7 vs 300uMPIP1_2	25.1	Binding	0.000368	3.24e-06	0.421	3e-05	N/A	N/A	No	Fitted Offset	1	N/A	N/A	5.78e-07	7.4e-08	0.609	-4.99	0.098	0.857	-8.51	-3.52	-0.37	0.042	0.736	0.0056	N/A	N/A	N/A	N/A	N/A	N/A	N/A
Fig. 3K	20221101_30uMRLK7 vs 300uMCEP1_1	25.3	No binding	N/A	N/A	N/A	N/A	N/A	N/A	N/A	Fitted Offset	N/A	N/A	N/A	N/A	N/A	N/A	N/A	N/A	N/A	N/A	N/A	N/A	N/A	N/A	N/A	N/A	N/A	N/A	N/A	N/A	-0.129	0.182
Supplementary Fig. 6C	20220818_20uM CEPR2 vs. 400uM CEP4, citrate5	25.2	Binding	0.000202	2.07e-05	0.984	2e-05	N/A	N/A	No	Fitted Offset	1	N/A	N/A	1.12e-05	5.6e-06	0.997	-12.7	4.67	0.999	-6.76	5.94	0.098	0.846	0.998	0.021	N/A	N/A	N/A	N/A	N/A	N/A	N/A
Supplementary Fig. 6C	20220818_20uM CEPR2 vs. 200uM CEP4scr, citrate5	25.2	No binding	N/A	N/A	N/A	N/A	N/A	N/A	N/A	Fitted Offset	N/A	N/A	N/A	N/A	N/A	N/A	N/A	N/A	N/A	N/A	N/A	N/A	N/A	N/A	N/A	N/A	N/A	N/A	N/A	N/A	0.125	0.045
Supplementary Fig. 6C	20221027_50uMCEPR2 vs 500uMCEP1_1	25.1	Binding	0.000507	5.27e-05	0.982	5e-05	N/A	N/A	No	Fitted Offset	1	N/A	N/A	8.7e-06	4.71e-06	0.963	-1.94	0.55	0.994	-6.91	-4.96	-1.13	0.085	0.937	0.0054	N/A	N/A	N/A	N/A	N/A	N/A	N/A
Supplementary Fig. 6C	20221103_30uMRLK7 vs 300uMCEP4_2	25.1	Binding	0.000348	2e-05	0.877	3e-05	N/A	N/A	No	Fitted Offset	1	N/A	N/A	4.14e-06	1.6e-06	0.935	-2.66	0.403	0.984	-7.35	-4.69	-0.485	0.101	0.941	0.0073	N/A	N/A	N/A	N/A	N/A	N/A	N/A
Supplementary Fig. 6C	20221101_30uMRLK7 vs 300uMPIP1_1	25.1	Binding	0.000374	3.67e-06	0.384	3e-05	N/A	N/A	No	Fitted Offset	1	N/A	N/A	4.67e-07	7.27e-08	0.564	-5.25	0.114	0.832	-8.64	-3.39	-0.458	0.05	0.7	0.0089	N/A	N/A	N/A	N/A	N/A	N/A	N/A
Supplementary Fig. 6C	20221101_30uMRLK7 vs 300uMCEP1_2	25.1	No binding	N/A	N/A	N/A	N/A	N/A	N/A	N/A	Fitted Offset	N/A	N/A	N/A	N/A	N/A	N/A	N/A	N/A	N/A	N/A	N/A	N/A	N/A	N/A	N/A	N/A	N/A	N/A	N/A	N/A	-0.098	0.066
