# Supplementary material for: CEP signaling coordinates plant immunity with nitrogen status
Source: Nat Commun. 2024 Dec 16;15:10686. doi: 10.1038/s41467-024-55194-x (PMC11649690; doi:10.1038/s41467-024-55194-x)
Supplement: Supplementary file 4 — Source Data [file 41467_2024_55194_MOESM4_ESM.zip › !Source_data/Source_data_ITC_SEC/Source_data_ITC/20220818_20uM CEPR2 vs. 400uM CEP4, citrate5.itc]

$ITC
$ 13 
$NOT
$ 25 
$ 60 
$ 500 
$ 10 
$ 2 
$ADCGainCode:  0 
$False,True,True
$ 0.4 , 0.8 , 150 , 5 
$ 3 , 6 , 150 , 5 
$ 3 , 6 , 150 , 5 
$ 3 , 6 , 150 , 5 
$ 3 , 6 , 150 , 5 
$ 3 , 6 , 150 , 5 
$ 3 , 6 , 150 , 5 
$ 3 , 6 , 150 , 5 
$ 3 , 6 , 150 , 5 
$ 3 , 6 , 150 , 5 
$ 3 , 6 , 150 , 5 
$ 3 , 6 , 150 , 5 
$ 3 , 6 , 150 , 5 
# 0 
# 0.4 
# 0.02 
# 0.2035 
# 25 
# 4 
# 8.15 
# 1 
?20uM CEPR2 vs. 400uM CEP4 Citrate 5
% MICROCALITC_MAL1177627
% 0.2035 
% 4 
%-0.586102 , 29.61604 
%-0.348256 , 29.40329 
% 0.8333333 
% 167740 , 167730 
% 0.25 , 81 
%-0.015695 ,-0.033946 
%-20 , 8 
% 0 , 0 
% 0 
% 128000       127744 
% 43.1 
% 500 , 750 , 1000 , 750 
% 0.06978023945 ,-0.002252194966 ,-3.244915618586E-05 , 1.349203907274E-06 ,-9.058983361606E-09 
% MicroCalITC Ver: 1.29.32 Run time:8/18/2022 7:39:00 PM
@0
5.00,9.30850,25.119644,0.000335,25.068344,-3.7156,-0.114,9.31132,9.31132
6.00,9.30877,25.120271,0.000348,25.068872,-3.7149,-0.113,9.31080,9.31080
7.00,9.30824,25.120432,0.000354,25.069002,-3.7143,-0.113,9.30810,9.30810
8.00,9.30758,25.120240,0.000350,25.068798,-3.7138,-0.113,9.30484,9.30484
9.00,9.30694,25.120567,0.000363,25.069052,-3.7134,-0.113,9.30153,9.30153
10.00,9.30652,25.120452,0.000359,25.068909,-3.7128,-0.113,9.30031,9.30031
11.00,9.30631,25.119691,0.000336,25.068209,-3.7123,-0.112,9.30114,9.30114
12.00,9.30626,25.119634,0.000333,25.068151,-3.7117,-0.112,9.30303,9.30303
13.00,9.30596,25.119550,0.000327,25.068068,-3.7112,-0.112,9.30572,9.30572
14.00,9.30639,25.119037,0.000311,25.067607,-3.7107,-0.112,9.30642,9.30642
15.00,9.30656,25.119206,0.000310,25.067745,-3.7102,-0.112,9.30693,9.30693
16.00,9.30672,25.119603,0.000319,25.067991,-3.7098,-0.112,9.30784,9.30784
17.00,9.30665,25.120081,0.000331,25.068312,-3.7094,-0.112,9.30905,9.30905
18.00,9.30708,25.120302,0.000336,25.068446,-3.7090,-0.112,9.30876,9.30876
19.00,9.30739,25.120624,0.000338,25.068725,-3.7085,-0.111,9.31065,9.31065
20.00,9.30735,25.120335,0.000332,25.068438,-3.7080,-0.111,9.31109,9.31109
21.00,9.30730,25.119979,0.000327,25.068145,-3.7077,-0.111,9.30871,9.30871
22.00,9.30682,25.119629,0.000318,25.067772,-3.7073,-0.111,9.30642,9.30642
23.00,9.30664,25.119590,0.000315,25.067697,-3.7067,-0.111,9.30692,9.30692
24.00,9.30650,25.119837,0.000323,25.067803,-3.7062,-0.111,9.30704,9.30704
25.00,9.30631,25.119770,0.000320,25.067662,-3.7057,-0.111,9.30704,9.30704
26.00,9.30673,25.120276,0.000329,25.068110,-3.7052,-0.110,9.30907,9.30907
27.00,9.30710,25.120422,0.000331,25.068238,-3.7046,-0.110,9.31026,9.31026
28.00,9.30742,25.120581,0.000337,25.068333,-3.7043,-0.110,9.30960,9.30960
29.00,9.30803,25.120371,0.000334,25.068117,-3.7040,-0.110,9.30921,9.30921
30.00,9.30850,25.120377,0.000335,25.068114,-3.7036,-0.110,9.30896,9.30896
31.00,9.30867,25.120419,0.000333,25.068089,-3.7030,-0.110,9.30815,9.30815
32.00,9.30853,25.120363,0.000328,25.068004,-3.7025,-0.110,9.30620,9.30620
33.00,9.30877,25.120013,0.000311,25.067614,-3.7020,-0.110,9.30561,9.30561
34.00,9.30825,25.119855,0.000307,25.067383,-3.7015,-0.109,9.30517,9.30517
35.00,9.30801,25.120088,0.000311,25.067484,-3.7010,-0.109,9.30448,9.30448
36.00,9.30784,25.119997,0.000308,25.067340,-3.7005,-0.109,9.30521,9.30521
37.00,9.30764,25.120094,0.000317,25.067356,-3.7001,-0.109,9.30705,9.30705
38.00,9.30747,25.120468,0.000332,25.067661,-3.6996,-0.109,9.30801,9.30801
39.00,9.30769,25.120698,0.000335,25.067837,-3.6991,-0.109,9.30998,9.30998
40.00,9.30784,25.120614,0.000329,25.067694,-3.6988,-0.109,9.31229,9.31229
41.00,9.30848,25.120835,0.000335,25.067845,-3.6985,-0.109,9.31149,9.31149
42.00,9.30878,25.120920,0.000328,25.067909,-3.6981,-0.108,9.31111,9.31111
43.00,9.30862,25.120611,0.000312,25.067598,-3.6977,-0.108,9.31082,9.31082
44.00,9.30839,25.120837,0.000314,25.067771,-3.6973,-0.108,9.30867,9.30867
45.00,9.30834,25.121310,0.000323,25.068185,-3.6968,-0.108,9.30821,9.30821
46.00,9.30854,25.121483,0.000324,25.068281,-3.6964,-0.107,9.30921,9.30921
47.00,9.30855,25.121701,0.000333,25.068432,-3.6959,-0.107,9.31020,9.31020
48.00,9.30866,25.121992,0.000343,25.068649,-3.6954,-0.107,9.31020,9.31020
49.00,9.30857,25.122326,0.000354,25.068907,-3.6949,-0.107,9.31072,9.31072
50.00,9.30871,25.121855,0.000338,25.068428,-3.6945,-0.107,9.31041,9.31041
51.00,9.30913,25.121666,0.000332,25.068217,-3.6940,-0.107,9.31138,9.31138
52.00,9.30988,25.121435,0.000323,25.067925,-3.6935,-0.107,9.31139,9.31139
53.00,9.31030,25.121645,0.000325,25.068143,-3.6930,-0.106,9.31277,9.31277
54.00,9.31063,25.121565,0.000321,25.068058,-3.6925,-0.106,9.31619,9.31619
55.00,9.31021,25.121639,0.000327,25.068102,-3.6921,-0.106,9.31888,9.31888
56.00,9.30986,25.121846,0.000331,25.068258,-3.6916,-0.106,9.32238,9.32238
57.00,9.31064,25.122047,0.000332,25.068348,-3.6911,-0.106,9.32793,9.32793
58.00,9.31089,25.122420,0.000342,25.068551,-3.6906,-0.106,9.33220,9.33220
59.00,9.31089,25.122078,0.000331,25.068069,-3.6902,-0.105,9.33408,9.33408
60.00,9.31318,25.122591,0.000341,25.068447,-3.6898,-0.105,9.33437,9.33437
@1,0.4000,0.8, 60.0509999999922 
61.00,9.31436,25.122723,0.000341,25.068665,-3.6894,-0.105,9.33228,9.33228
62.00,9.31493,25.122552,0.000340,25.068568,-3.6890,-0.105,9.32702,9.32702
63.00,9.31933,25.122109,0.000330,25.068250,-3.6886,-0.105,9.32305,9.32305
64.00,9.32375,25.122164,0.000333,25.068381,-3.6881,-0.105,9.31814,9.31814
65.00,9.32610,25.121828,0.000324,25.068126,-3.6876,-0.105,9.31572,9.31572
66.00,9.32551,25.121431,0.000323,25.067582,-3.6871,-0.105,9.31514,9.31514
67.00,9.32393,25.121734,0.000331,25.067760,-3.6866,-0.105,9.31637,9.31637
68.00,9.32300,25.121773,0.000327,25.067674,-3.6864,-0.104,9.31612,9.31612
69.00,9.32424,25.122025,0.000329,25.067812,-3.6860,-0.104,9.31698,9.31698
70.00,9.32507,25.122037,0.000328,25.067685,-3.6855,-0.104,9.31704,9.31704
71.00,9.32428,25.122385,0.000331,25.068004,-3.6850,-0.104,9.31622,9.31622
72.00,9.32319,25.122382,0.000327,25.067958,-3.6847,-0.104,9.31495,9.31495
73.00,9.32223,25.122447,0.000331,25.067946,-3.6842,-0.104,9.31408,9.31408
74.00,9.32117,25.122530,0.000331,25.068001,-3.6837,-0.103,9.31321,9.31321
75.00,9.32015,25.122685,0.000335,25.068131,-3.6831,-0.103,9.31171,9.31171
76.00,9.31928,25.122742,0.000331,25.068100,-3.6825,-0.103,9.31119,9.31119
77.00,9.31813,25.122812,0.000329,25.068167,-3.6818,-0.103,9.31146,9.31146
78.00,9.31671,25.122739,0.000325,25.068059,-3.6811,-0.103,9.31026,9.31026
79.00,9.31501,25.122762,0.000325,25.068087,-3.6806,-0.102,9.30845,9.30845
80.00,9.31373,25.122736,0.000324,25.068029,-3.6804,-0.102,9.30869,9.30869
81.00,9.31301,25.122659,0.000320,25.067917,-3.6803,-0.102,9.30863,9.30863
82.00,9.31294,25.122746,0.000322,25.067909,-3.6801,-0.102,9.30937,9.30937
83.00,9.31291,25.123165,0.000331,25.068269,-3.6798,-0.102,9.31056,9.31056
84.00,9.31288,25.123404,0.000339,25.068364,-3.6796,-0.102,9.31357,9.31357
85.00,9.31312,25.123666,0.000337,25.068609,-3.6792,-0.101,9.31510,9.31510
86.00,9.31306,25.123722,0.000340,25.068613,-3.6786,-0.101,9.31566,9.31566
87.00,9.31274,25.123704,0.000339,25.068612,-3.6782,-0.101,9.31487,9.31487
88.00,9.31252,25.123738,0.000341,25.068563,-3.6777,-0.101,9.31548,9.31548
89.00,9.31237,25.124032,0.000344,25.068752,-3.6772,-0.101,9.31653,9.31653
90.00,9.31220,25.124182,0.000352,25.068810,-3.6769,-0.101,9.31611,9.31611
91.00,9.31267,25.124079,0.000350,25.068656,-3.6766,-0.101,9.31691,9.31691
92.00,9.31319,25.124092,0.000349,25.068648,-3.6765,-0.101,9.31828,9.31828
93.00,9.31361,25.124280,0.000352,25.068788,-3.6763,-0.101,9.31811,9.31811
94.00,9.31361,25.123572,0.000334,25.068171,-3.6761,-0.101,9.31628,9.31628
95.00,9.31397,25.123479,0.000332,25.068083,-3.6758,-0.101,9.31712,9.31712
96.00,9.31438,25.123505,0.000329,25.068115,-3.6755,-0.100,9.31657,9.31657
97.00,9.31450,25.123546,0.000329,25.068089,-3.6748,-0.100,9.31614,9.31614
98.00,9.31520,25.123166,0.000323,25.067669,-3.6742,-0.100,9.31920,9.31920
99.00,9.31653,25.123312,0.000321,25.067804,-3.6736,-0.100,9.32244,9.32244
100.00,9.31773,25.123287,0.000320,25.067689,-3.6728,-0.100,9.32435,9.32435
101.00,9.31848,25.123556,0.000328,25.067945,-3.6720,-0.099,9.32593,9.32593
102.00,9.31897,25.123399,0.000320,25.067776,-3.6712,-0.099,9.32723,9.32723
103.00,9.31935,25.123163,0.000305,25.067603,-3.6706,-0.099,9.32573,9.32573
104.00,9.31962,25.123602,0.000320,25.067902,-3.6700,-0.099,9.32279,9.32279
105.00,9.31924,25.123543,0.000318,25.067818,-3.6697,-0.099,9.31858,9.31858
106.00,9.31928,25.123512,0.000317,25.067636,-3.6693,-0.099,9.31630,9.31630
107.00,9.31980,25.123739,0.000323,25.067715,-3.6691,-0.099,9.31520,9.31520
108.00,9.31941,25.123832,0.000326,25.067696,-3.6688,-0.099,9.31532,9.31532
109.00,9.31952,25.123765,0.000319,25.067576,-3.6684,-0.098,9.31783,9.31783
110.00,9.31999,25.124015,0.000322,25.067814,-3.6680,-0.098,9.31974,9.31974
111.00,9.31990,25.123773,0.000311,25.067615,-3.6676,-0.098,9.32086,9.32086
112.00,9.32004,25.123992,0.000315,25.067837,-3.6672,-0.098,9.32227,9.32227
113.00,9.32065,25.124421,0.000325,25.068211,-3.6668,-0.097,9.32176,9.32176
114.00,9.32104,25.124478,0.000323,25.068231,-3.6666,-0.097,9.31980,9.31980
115.00,9.32120,25.124449,0.000321,25.068108,-3.6662,-0.097,9.31962,9.31962
116.00,9.32111,25.124895,0.000335,25.068492,-3.6657,-0.097,9.31965,9.31965
117.00,9.32013,25.125039,0.000338,25.068586,-3.6652,-0.097,9.31896,9.31896
118.00,9.31961,25.125089,0.000338,25.068586,-3.6648,-0.097,9.32029,9.32029
119.00,9.31987,25.125161,0.000342,25.068626,-3.6643,-0.097,9.32188,9.32188
120.00,9.32035,25.124998,0.000337,25.068417,-3.6639,-0.097,9.32331,9.32331
121.00,9.32034,25.125058,0.000340,25.068347,-3.6636,-0.097,9.32445,9.32445
122.00,9.32008,25.125116,0.000339,25.068323,-3.6633,-0.096,9.32460,9.32460
123.00,9.32019,25.125240,0.000338,25.068374,-3.6629,-0.096,9.32425,9.32425
124.00,9.32059,25.125059,0.000333,25.068175,-3.6625,-0.096,9.32352,9.32352
125.00,9.32099,25.125358,0.000341,25.068462,-3.6621,-0.096,9.32265,9.32265
126.00,9.32157,25.125223,0.000333,25.068338,-3.6615,-0.096,9.32226,9.32226
127.00,9.32200,25.125040,0.000329,25.068175,-3.6611,-0.095,9.32264,9.32264
128.00,9.32213,25.124852,0.000328,25.067976,-3.6610,-0.095,9.32225,9.32225
129.00,9.32214,25.125041,0.000332,25.068146,-3.6607,-0.095,9.32327,9.32327
130.00,9.32225,25.125039,0.000334,25.068078,-3.6605,-0.095,9.32453,9.32453
131.00,9.32277,25.124959,0.000337,25.067974,-3.6603,-0.095,9.32513,9.32513
132.00,9.32276,25.125118,0.000340,25.068127,-3.6597,-0.095,9.32431,9.32431
133.00,9.32263,25.125084,0.000342,25.068051,-3.6591,-0.095,9.32401,9.32401
134.00,9.32275,25.124972,0.000337,25.067871,-3.6586,-0.095,9.32282,9.32282
135.00,9.32304,25.125014,0.000337,25.067872,-3.6582,-0.095,9.32238,9.32238
136.00,9.32342,25.125276,0.000337,25.068097,-3.6578,-0.094,9.32279,9.32279
137.00,9.32378,25.125195,0.000333,25.067933,-3.6572,-0.094,9.32377,9.32377
138.00,9.32368,25.125380,0.000331,25.068102,-3.6567,-0.094,9.32318,9.32318
139.00,9.32304,25.125732,0.000336,25.068406,-3.6562,-0.094,9.32119,9.32119
140.00,9.32241,25.125804,0.000331,25.068414,-3.6557,-0.094,9.31863,9.31863
141.00,9.32169,25.125715,0.000329,25.068280,-3.6553,-0.094,9.31559,9.31559
142.00,9.32119,25.125899,0.000329,25.068378,-3.6552,-0.093,9.31311,9.31311
143.00,9.32082,25.125977,0.000334,25.068428,-3.6550,-0.093,9.31351,9.31351
144.00,9.32086,25.125791,0.000334,25.068166,-3.6549,-0.093,9.31709,9.31709
145.00,9.32136,25.126331,0.000347,25.068628,-3.6544,-0.093,9.32111,9.32111
146.00,9.32129,25.126533,0.000354,25.068798,-3.6539,-0.093,9.32417,9.32417
147.00,9.32091,25.126563,0.000357,25.068821,-3.6536,-0.093,9.32673,9.32673
148.00,9.32046,25.126579,0.000355,25.068760,-3.6532,-0.093,9.32836,9.32836
149.00,9.32113,25.126707,0.000354,25.068856,-3.6527,-0.093,9.32710,9.32710
150.00,9.32171,25.126344,0.000341,25.068479,-3.6524,-0.092,9.32525,9.32525
151.00,9.32171,25.126063,0.000328,25.068152,-3.6519,-0.092,9.32396,9.32396
152.00,9.32179,25.126062,0.000323,25.068032,-3.6512,-0.092,9.32367,9.32367
153.00,9.32150,25.125945,0.000318,25.067838,-3.6505,-0.092,9.32356,9.32356
154.00,9.32136,25.126056,0.000321,25.067893,-3.6499,-0.092,9.32340,9.32340
155.00,9.32184,25.125882,0.000318,25.067681,-3.6494,-0.092,9.32314,9.32314
156.00,9.32181,25.126064,0.000329,25.067757,-3.6490,-0.092,9.32349,9.32349
157.00,9.32203,25.125896,0.000326,25.067602,-3.6488,-0.092,9.32522,9.32522
158.00,9.32243,25.125744,0.000326,25.067406,-3.6487,-0.091,9.32540,9.32540
159.00,9.32294,25.125871,0.000329,25.067474,-3.6484,-0.091,9.32499,9.32499
160.00,9.32357,25.126171,0.000338,25.067724,-3.6481,-0.091,9.32387,9.32387
161.00,9.32356,25.126590,0.000347,25.068137,-3.6478,-0.091,9.32385,9.32385
162.00,9.32418,25.126748,0.000348,25.068161,-3.6473,-0.091,9.32266,9.32266
163.00,9.32482,25.127044,0.000348,25.068390,-3.6468,-0.091,9.32276,9.32276
164.00,9.32449,25.127185,0.000350,25.068478,-3.6464,-0.091,9.32465,9.32465
165.00,9.32426,25.126653,0.000331,25.067909,-3.6459,-0.091,9.32787,9.32787
166.00,9.32444,25.126530,0.000320,25.067704,-3.6455,-0.090,9.33006,9.33006
167.00,9.32437,25.126607,0.000323,25.067797,-3.6451,-0.090,9.33111,9.33111
168.00,9.32492,25.126727,0.000326,25.067896,-3.6446,-0.090,9.33216,9.33216
169.00,9.32566,25.126606,0.000319,25.067743,-3.6441,-0.090,9.33168,9.33168
170.00,9.32664,25.127196,0.000333,25.068256,-3.6436,-0.090,9.33181,9.33181
171.00,9.32683,25.127336,0.000341,25.068341,-3.6433,-0.090,9.33061,9.33061
172.00,9.32702,25.127437,0.000343,25.068383,-3.6429,-0.090,9.32911,9.32911
173.00,9.32695,25.127454,0.000344,25.068391,-3.6425,-0.089,9.32717,9.32717
174.00,9.32689,25.127502,0.000347,25.068437,-3.6422,-0.089,9.32646,9.32646
175.00,9.32702,25.127486,0.000344,25.068396,-3.6417,-0.089,9.32493,9.32493
176.00,9.32712,25.127675,0.000346,25.068575,-3.6410,-0.089,9.32404,9.32404
177.00,9.32705,25.127767,0.000344,25.068575,-3.6405,-0.089,9.32507,9.32507
178.00,9.32690,25.127919,0.000344,25.068582,-3.6402,-0.089,9.32532,9.32532
179.00,9.32686,25.127903,0.000340,25.068439,-3.6399,-0.088,9.32525,9.32525
180.00,9.32725,25.128080,0.000347,25.068482,-3.6397,-0.088,9.32575,9.32575
181.00,9.32780,25.127793,0.000339,25.068120,-3.6395,-0.088,9.32705,9.32705
182.00,9.32792,25.127773,0.000338,25.068169,-3.6393,-0.088,9.32633,9.32633
183.00,9.32802,25.127825,0.000338,25.068264,-3.6389,-0.088,9.32798,9.32798
184.00,9.32833,25.127778,0.000336,25.068238,-3.6384,-0.088,9.33025,9.33025
185.00,9.32838,25.127465,0.000326,25.067979,-3.6379,-0.088,9.33096,9.33096
186.00,9.32824,25.127240,0.000322,25.067773,-3.6375,-0.087,9.32988,9.32988
187.00,9.32753,25.127239,0.000324,25.067646,-3.6371,-0.088,9.32824,9.32824
188.00,9.32679,25.127200,0.000322,25.067525,-3.6367,-0.087,9.32515,9.32515
189.00,9.32629,25.127296,0.000324,25.067596,-3.6364,-0.087,9.32339,9.32339
190.00,9.32642,25.127663,0.000330,25.067977,-3.6359,-0.087,9.32386,9.32386
191.00,9.32658,25.128066,0.000338,25.068368,-3.6355,-0.087,9.32638,9.32638
192.00,9.32709,25.128068,0.000336,25.068366,-3.6351,-0.087,9.32965,9.32965
193.00,9.32752,25.128124,0.000339,25.068377,-3.6347,-0.086,9.33242,9.33242
194.00,9.32793,25.128297,0.000341,25.068573,-3.6345,-0.086,9.33313,9.33313
195.00,9.32836,25.128172,0.000338,25.068380,-3.6341,-0.086,9.33232,9.33232
196.00,9.32839,25.128123,0.000337,25.068178,-3.6338,-0.086,9.33202,9.33202
197.00,9.32875,25.128334,0.000341,25.068370,-3.6335,-0.086,9.33147,9.33147
198.00,9.32916,25.128344,0.000344,25.068386,-3.6330,-0.086,9.33080,9.33080
199.00,9.32945,25.128216,0.000341,25.068206,-3.6325,-0.086,9.33257,9.33257
200.00,9.32972,25.128263,0.000340,25.068221,-3.6321,-0.086,9.33343,9.33343
201.00,9.33014,25.128379,0.000341,25.068335,-3.6317,-0.086,9.33228,9.33228
202.00,9.33019,25.128178,0.000335,25.068085,-3.6313,-0.085,9.33009,9.33009
203.00,9.32986,25.128313,0.000334,25.068172,-3.6310,-0.085,9.32366,9.32366
204.00,9.33075,25.128383,0.000337,25.068125,-3.6306,-0.085,9.30789,9.30789
205.00,9.33241,25.128524,0.000346,25.068163,-3.6304,-0.085,9.28415,9.28415
206.00,9.33248,25.128656,0.000351,25.068209,-3.6302,-0.085,9.24918,9.24918
207.00,9.33195,25.128865,0.000354,25.068347,-3.6299,-0.085,9.20559,9.20559
208.00,9.33272,25.129342,0.000366,25.068770,-3.6296,-0.085,9.15752,9.15752
209.00,9.33277,25.129243,0.000362,25.068635,-3.6290,-0.085,9.11064,9.11064
210.00,9.33241,25.129077,0.000353,25.068462,-3.6284,-0.085,9.07236,9.07236
@2,3.0002,6.0, 210.092999999993 
211.00,9.32909,25.128991,0.000347,25.068415,-3.6280,-0.085,9.05037,9.05037
212.00,9.32164,25.129107,0.000351,25.068507,-3.6276,-0.085,9.04291,9.04291
213.00,9.29660,25.128829,0.000347,25.068167,-3.6270,-0.085,9.05035,9.05035
214.00,9.25930,25.129036,0.000352,25.068344,-3.6267,-0.085,9.06985,9.06985
215.00,9.21324,25.129081,0.000353,25.068283,-3.6265,-0.085,9.09483,9.09483
216.00,9.15472,25.129088,0.000346,25.068190,-3.6261,-0.084,9.11875,9.11875
217.00,9.10395,25.128975,0.000341,25.067998,-3.6258,-0.084,9.14129,9.14129
218.00,9.05649,25.128967,0.000331,25.067879,-3.6255,-0.084,9.16101,9.16101
219.00,9.02520,25.129131,0.000330,25.067909,-3.6251,-0.084,9.17743,9.17743
220.00,9.02230,25.129327,0.000331,25.068023,-3.6249,-0.083,9.19160,9.19160
221.00,9.04450,25.129465,0.000333,25.068091,-3.6248,-0.083,9.20518,9.20518
222.00,9.06680,25.129336,0.000325,25.067975,-3.6246,-0.083,9.21695,9.21695
223.00,9.09354,25.129257,0.000328,25.067907,-3.6243,-0.083,9.22817,9.22817
224.00,9.12242,25.129116,0.000329,25.067773,-3.6241,-0.083,9.23729,9.23729
225.00,9.14688,25.129113,0.000331,25.067805,-3.6236,-0.083,9.24613,9.24613
226.00,9.16406,25.129053,0.000334,25.067783,-3.6231,-0.083,9.25368,9.25368
227.00,9.17931,25.129040,0.000335,25.067684,-3.6227,-0.083,9.26052,9.26052
228.00,9.19224,25.129088,0.000334,25.067729,-3.6224,-0.083,9.26670,9.26670
229.00,9.20442,25.129259,0.000335,25.067850,-3.6220,-0.083,9.27211,9.27211
230.00,9.21775,25.129223,0.000327,25.067709,-3.6215,-0.083,9.27597,9.27597
231.00,9.23030,25.129696,0.000333,25.068055,-3.6210,-0.082,9.27919,9.27919
232.00,9.23834,25.130302,0.000344,25.068621,-3.6206,-0.082,9.28427,9.28427
233.00,9.24583,25.130268,0.000339,25.068541,-3.6202,-0.082,9.28973,9.28973
234.00,9.25270,25.130280,0.000338,25.068485,-3.6198,-0.081,9.29529,9.29529
235.00,9.25786,25.130716,0.000351,25.068916,-3.6195,-0.081,9.29920,9.29920
236.00,9.26321,25.130634,0.000350,25.068802,-3.6193,-0.082,9.30236,9.30236
237.00,9.26924,25.130260,0.000342,25.068328,-3.6190,-0.082,9.30371,9.30371
238.00,9.27425,25.130492,0.000344,25.068456,-3.6185,-0.081,9.30429,9.30429
239.00,9.27966,25.130597,0.000343,25.068516,-3.6182,-0.081,9.30570,9.30570
240.00,9.28512,25.130528,0.000342,25.068405,-3.6178,-0.081,9.30889,9.30889
241.00,9.28955,25.130441,0.000339,25.068308,-3.6172,-0.081,9.31325,9.31325
242.00,9.29256,25.130681,0.000346,25.068525,-3.6168,-0.081,9.31614,9.31614
243.00,9.29524,25.130807,0.000352,25.068639,-3.6165,-0.081,9.31770,9.31770
244.00,9.29832,25.130900,0.000354,25.068692,-3.6162,-0.081,9.31975,9.31975
245.00,9.30112,25.130866,0.000348,25.068548,-3.6160,-0.081,9.32053,9.32053
246.00,9.30333,25.130839,0.000346,25.068429,-3.6158,-0.080,9.32184,9.32184
247.00,9.30585,25.130882,0.000341,25.068456,-3.6154,-0.080,9.32346,9.32346
248.00,9.30851,25.130643,0.000335,25.068170,-3.6150,-0.080,9.32521,9.32521
249.00,9.31167,25.130605,0.000334,25.068088,-3.6146,-0.080,9.32557,9.32557
250.00,9.31351,25.130593,0.000332,25.068066,-3.6141,-0.080,9.32692,9.32692
251.00,9.31496,25.130547,0.000332,25.068070,-3.6136,-0.080,9.32607,9.32607
252.00,9.31659,25.130491,0.000332,25.067971,-3.6134,-0.080,9.32580,9.32580
253.00,9.31784,25.130731,0.000335,25.068116,-3.6131,-0.079,9.32663,9.32663
254.00,9.31918,25.130881,0.000336,25.068241,-3.6127,-0.079,9.32842,9.32842
255.00,9.32058,25.130950,0.000338,25.068290,-3.6123,-0.079,9.32864,9.32864
256.00,9.32190,25.131094,0.000337,25.068327,-3.6119,-0.079,9.32977,9.32977
257.00,9.32367,25.131266,0.000342,25.068446,-3.6116,-0.079,9.33221,9.33221
258.00,9.32504,25.131316,0.000340,25.068502,-3.6111,-0.079,9.33227,9.33227
259.00,9.32598,25.131264,0.000339,25.068348,-3.6107,-0.079,9.33256,9.33256
260.00,9.32701,25.131278,0.000337,25.068238,-3.6103,-0.078,9.33302,9.33302
261.00,9.32727,25.131343,0.000339,25.068167,-3.6100,-0.078,9.33152,9.33152
262.00,9.32744,25.131487,0.000338,25.068257,-3.6095,-0.078,9.32961,9.32961
263.00,9.32829,25.131445,0.000341,25.068176,-3.6092,-0.078,9.33080,9.33080
264.00,9.32920,25.131421,0.000341,25.068181,-3.6090,-0.078,9.33185,9.33185
265.00,9.32993,25.131427,0.000343,25.068221,-3.6087,-0.078,9.33264,9.33264
266.00,9.33036,25.131505,0.000344,25.068337,-3.6084,-0.078,9.33417,9.33417
267.00,9.33046,25.131401,0.000339,25.068203,-3.6081,-0.078,9.33479,9.33479
268.00,9.33093,25.131503,0.000336,25.068242,-3.6077,-0.077,9.33567,9.33567
269.00,9.33180,25.131511,0.000335,25.068242,-3.6074,-0.077,9.33639,9.33639
270.00,9.33276,25.131648,0.000336,25.068345,-3.6070,-0.077,9.33835,9.33835
271.00,9.33355,25.131643,0.000336,25.068262,-3.6066,-0.077,9.34082,9.34082
272.00,9.33418,25.131861,0.000341,25.068369,-3.6063,-0.077,9.34249,9.34249
273.00,9.33479,25.131901,0.000345,25.068303,-3.6060,-0.077,9.34073,9.34073
274.00,9.33542,25.132040,0.000345,25.068333,-3.6058,-0.077,9.33876,9.33876
275.00,9.33533,25.131895,0.000338,25.068110,-3.6056,-0.077,9.33593,9.33593
276.00,9.33530,25.131715,0.000333,25.067834,-3.6055,-0.076,9.33421,9.33421
277.00,9.33506,25.131942,0.000337,25.067981,-3.6053,-0.076,9.33407,9.33407
278.00,9.33537,25.132324,0.000343,25.068265,-3.6050,-0.076,9.33395,9.33395
279.00,9.33532,25.132326,0.000344,25.068223,-3.6046,-0.076,9.33339,9.33339
280.00,9.33517,25.132476,0.000348,25.068308,-3.6041,-0.076,9.33445,9.33445
281.00,9.33600,25.133120,0.000361,25.068885,-3.6037,-0.076,9.33416,9.33416
282.00,9.33629,25.132513,0.000348,25.068279,-3.6032,-0.076,9.33274,9.33274
283.00,9.33600,25.132147,0.000337,25.067920,-3.6028,-0.076,9.33335,9.33335
284.00,9.33579,25.132402,0.000339,25.068070,-3.6025,-0.076,9.33479,9.33479
285.00,9.33597,25.132769,0.000347,25.068332,-3.6024,-0.075,9.33601,9.33601
286.00,9.33653,25.132601,0.000346,25.068202,-3.6023,-0.075,9.33822,9.33822
287.00,9.33722,25.132748,0.000347,25.068326,-3.6022,-0.075,9.34092,9.34092
288.00,9.33769,25.132678,0.000343,25.068259,-3.6019,-0.075,9.34271,9.34271
289.00,9.33763,25.132572,0.000336,25.068251,-3.6016,-0.075,9.34287,9.34287
290.00,9.33726,25.132269,0.000330,25.067976,-3.6011,-0.075,9.34214,9.34214
291.00,9.33704,25.132102,0.000321,25.067798,-3.6004,-0.075,9.34068,9.34068
292.00,9.33682,25.132448,0.000327,25.068147,-3.5998,-0.074,9.33983,9.33983
293.00,9.33706,25.132501,0.000327,25.068243,-3.5994,-0.074,9.33920,9.33920
294.00,9.33750,25.132594,0.000338,25.068218,-3.5991,-0.074,9.33963,9.33963
295.00,9.33787,25.132919,0.000345,25.068473,-3.5987,-0.074,9.34023,9.34023
296.00,9.33853,25.133004,0.000345,25.068522,-3.5984,-0.074,9.34170,9.34170
297.00,9.33867,25.132942,0.000339,25.068477,-3.5981,-0.074,9.34086,9.34086
298.00,9.33842,25.133098,0.000345,25.068584,-3.5978,-0.074,9.33827,9.33827
299.00,9.33851,25.133242,0.000346,25.068694,-3.5974,-0.074,9.33762,9.33762
300.00,9.33888,25.133375,0.000346,25.068857,-3.5970,-0.074,9.33756,9.33756
301.00,9.33913,25.133476,0.000347,25.068888,-3.5967,-0.073,9.33668,9.33668
302.00,9.33952,25.133665,0.000353,25.068937,-3.5965,-0.073,9.33719,9.33719
303.00,9.33973,25.133938,0.000354,25.069090,-3.5962,-0.073,9.33924,9.33924
304.00,9.33996,25.133660,0.000341,25.068723,-3.5958,-0.073,9.34003,9.34003
305.00,9.33987,25.133601,0.000335,25.068534,-3.5955,-0.072,9.34010,9.34010
306.00,9.33943,25.133351,0.000325,25.068208,-3.5950,-0.072,9.33934,9.33934
307.00,9.33914,25.133209,0.000320,25.067960,-3.5945,-0.072,9.34023,9.34023
308.00,9.33911,25.132922,0.000316,25.067550,-3.5940,-0.072,9.34158,9.34158
309.00,9.33958,25.133148,0.000322,25.067678,-3.5936,-0.072,9.34169,9.34169
310.00,9.33981,25.133041,0.000323,25.067534,-3.5932,-0.072,9.34224,9.34224
311.00,9.34017,25.133282,0.000327,25.067688,-3.5929,-0.072,9.34410,9.34410
312.00,9.34054,25.133270,0.000325,25.067653,-3.5926,-0.072,9.34388,9.34388
313.00,9.34071,25.133623,0.000329,25.067967,-3.5924,-0.072,9.34433,9.34433
314.00,9.34100,25.133898,0.000335,25.068232,-3.5923,-0.071,9.34495,9.34495
315.00,9.34119,25.133634,0.000325,25.067953,-3.5920,-0.071,9.34551,9.34551
316.00,9.34149,25.133676,0.000326,25.068027,-3.5918,-0.071,9.34606,9.34606
317.00,9.34168,25.133814,0.000331,25.068117,-3.5914,-0.071,9.34660,9.34660
318.00,9.34252,25.133819,0.000336,25.068069,-3.5909,-0.071,9.34694,9.34694
319.00,9.34310,25.133723,0.000333,25.067955,-3.5905,-0.071,9.34539,9.34539
320.00,9.34273,25.133834,0.000339,25.068019,-3.5902,-0.071,9.34232,9.34232
321.00,9.34226,25.134041,0.000342,25.068168,-3.5899,-0.071,9.33895,9.33895
322.00,9.34220,25.133796,0.000332,25.067911,-3.5896,-0.071,9.33888,9.33888
323.00,9.34256,25.133692,0.000324,25.067757,-3.5893,-0.070,9.33806,9.33806
324.00,9.34289,25.134250,0.000335,25.068221,-3.5890,-0.070,9.33990,9.33990
325.00,9.34313,25.134505,0.000336,25.068391,-3.5886,-0.070,9.34321,9.34321
326.00,9.34358,25.134496,0.000335,25.068279,-3.5881,-0.070,9.34557,9.34557
327.00,9.34367,25.134734,0.000346,25.068460,-3.5877,-0.070,9.34587,9.34587
328.00,9.34371,25.134928,0.000349,25.068656,-3.5875,-0.070,9.34704,9.34704
329.00,9.34355,25.134619,0.000341,25.068336,-3.5873,-0.070,9.34774,9.34774
330.00,9.34324,25.134500,0.000339,25.068273,-3.5870,-0.070,9.34744,9.34744
331.00,9.34354,25.134347,0.000334,25.068153,-3.5867,-0.069,9.34752,9.34752
332.00,9.34432,25.134496,0.000333,25.068259,-3.5864,-0.069,9.34625,9.34625
333.00,9.34436,25.134334,0.000327,25.068077,-3.5860,-0.069,9.34505,9.34505
334.00,9.34410,25.134359,0.000326,25.068058,-3.5855,-0.069,9.34253,9.34253
335.00,9.34373,25.134831,0.000335,25.068353,-3.5850,-0.069,9.34091,9.34091
336.00,9.34316,25.134696,0.000333,25.068053,-3.5846,-0.068,9.33964,9.33964
337.00,9.34285,25.134843,0.000329,25.068152,-3.5843,-0.068,9.34000,9.34000
338.00,9.34254,25.134819,0.000327,25.068071,-3.5840,-0.068,9.33928,9.33928
339.00,9.34236,25.134657,0.000324,25.067803,-3.5838,-0.068,9.34007,9.34007
340.00,9.34303,25.134516,0.000318,25.067642,-3.5836,-0.068,9.34213,9.34213
341.00,9.34372,25.134711,0.000319,25.067871,-3.5834,-0.068,9.34332,9.34332
342.00,9.34420,25.134923,0.000332,25.068002,-3.5832,-0.068,9.34515,9.34515
343.00,9.34467,25.135058,0.000337,25.068113,-3.5828,-0.068,9.34840,9.34840
344.00,9.34506,25.135062,0.000334,25.068132,-3.5823,-0.068,9.34976,9.34976
345.00,9.34482,25.135243,0.000336,25.068264,-3.5820,-0.068,9.34790,9.34790
346.00,9.34444,25.135464,0.000343,25.068349,-3.5817,-0.067,9.34694,9.34694
347.00,9.34428,25.135740,0.000346,25.068517,-3.5813,-0.067,9.34550,9.34550
348.00,9.34419,25.135670,0.000343,25.068310,-3.5810,-0.067,9.34361,9.34361
349.00,9.34407,25.135755,0.000340,25.068352,-3.5808,-0.067,9.34399,9.34399
350.00,9.34433,25.135524,0.000334,25.068062,-3.5806,-0.067,9.34733,9.34733
351.00,9.34468,25.135694,0.000337,25.068213,-3.5803,-0.067,9.34978,9.34978
352.00,9.34498,25.135275,0.000323,25.067792,-3.5800,-0.066,9.34946,9.34946
353.00,9.34578,25.135580,0.000329,25.068107,-3.5797,-0.066,9.34498,9.34498
354.00,9.34669,25.135831,0.000341,25.068293,-3.5795,-0.066,9.33089,9.33089
355.00,9.34758,25.135994,0.000350,25.068457,-3.5793,-0.066,9.30585,9.30585
356.00,9.34800,25.135811,0.000349,25.068333,-3.5791,-0.066,9.27273,9.27273
357.00,9.34724,25.135866,0.000354,25.068368,-3.5787,-0.066,9.22976,9.22976
358.00,9.34710,25.135851,0.000354,25.068375,-3.5783,-0.066,9.18306,9.18306
359.00,9.35040,25.135759,0.000354,25.068222,-3.5779,-0.066,9.14155,9.14155
360.00,9.35349,25.135979,0.000358,25.068390,-3.5773,-0.066,9.10834,9.10834
@3,3.0002,6.0, 360.027000000002 
361.00,9.35112,25.136129,0.000361,25.068416,-3.5770,-0.066,9.08660,9.08660
362.00,9.34276,25.136234,0.000364,25.068489,-3.5770,-0.066,9.08127,9.08127
363.00,9.32427,25.136332,0.000364,25.068508,-3.5769,-0.066,9.08773,9.08773
364.00,9.27984,25.136344,0.000358,25.068491,-3.5765,-0.066,9.10304,9.10304
365.00,9.23076,25.136431,0.000357,25.068507,-3.5761,-0.065,9.12440,9.12440
366.00,9.18533,25.136477,0.000355,25.068556,-3.5757,-0.065,9.14743,9.14743
367.00,9.12829,25.136560,0.000353,25.068585,-3.5751,-0.065,9.16979,9.16979
368.00,9.09139,25.136996,0.000365,25.068935,-3.5746,-0.065,9.19165,9.19165
369.00,9.07250,25.137033,0.000370,25.068959,-3.5741,-0.064,9.20984,9.20984
370.00,9.06475,25.136895,0.000368,25.068819,-3.5739,-0.065,9.22568,9.22568
371.00,9.07713,25.137063,0.000373,25.068909,-3.5736,-0.064,9.23802,9.23802
372.00,9.10123,25.136964,0.000372,25.068799,-3.5732,-0.064,9.24683,9.24683
373.00,9.12343,25.136409,0.000358,25.068253,-3.5728,-0.064,9.25306,9.25306
374.00,9.14887,25.136286,0.000351,25.068131,-3.5726,-0.064,9.25953,9.25953
375.00,9.17135,25.136418,0.000351,25.068192,-3.5722,-0.064,9.26448,9.26448
376.00,9.19217,25.136246,0.000341,25.068024,-3.5717,-0.064,9.27076,9.27076
377.00,9.21313,25.136451,0.000343,25.068152,-3.5712,-0.064,9.27892,9.27892
378.00,9.23244,25.136304,0.000335,25.067965,-3.5708,-0.064,9.28526,9.28526
379.00,9.24120,25.136430,0.000336,25.067987,-3.5704,-0.063,9.29021,9.29021
380.00,9.24790,25.136272,0.000330,25.067863,-3.5701,-0.063,9.29655,9.29655
381.00,9.25317,25.136610,0.000341,25.068136,-3.5700,-0.063,9.30077,9.30077
382.00,9.25916,25.136505,0.000334,25.068022,-3.5698,-0.063,9.30404,9.30404
383.00,9.26617,25.136973,0.000344,25.068419,-3.5696,-0.063,9.30737,9.30737
384.00,9.27188,25.136992,0.000342,25.068456,-3.5694,-0.063,9.31195,9.31195
385.00,9.27760,25.136981,0.000340,25.068383,-3.5690,-0.063,9.31542,9.31542
386.00,9.28318,25.136710,0.000332,25.068077,-3.5684,-0.063,9.31833,9.31833
387.00,9.28804,25.136682,0.000334,25.068020,-3.5680,-0.063,9.31991,9.31991
388.00,9.29246,25.136607,0.000337,25.067934,-3.5677,-0.063,9.32319,9.32319
389.00,9.29661,25.136735,0.000339,25.067974,-3.5674,-0.063,9.32488,9.32488
390.00,9.30048,25.136971,0.000342,25.068097,-3.5671,-0.062,9.32583,9.32583
391.00,9.30449,25.137222,0.000347,25.068268,-3.5670,-0.062,9.32673,9.32673
392.00,9.30744,25.137391,0.000348,25.068344,-3.5668,-0.062,9.32919,9.32919
393.00,9.31096,25.137586,0.000347,25.068418,-3.5666,-0.062,9.33126,9.33126
394.00,9.31399,25.137836,0.000352,25.068606,-3.5664,-0.062,9.33431,9.33431
395.00,9.31718,25.137651,0.000346,25.068378,-3.5661,-0.062,9.33665,9.33665
396.00,9.32036,25.137692,0.000346,25.068331,-3.5658,-0.062,9.33973,9.33973
397.00,9.32261,25.137699,0.000344,25.068319,-3.5654,-0.062,9.34106,9.34106
398.00,9.32461,25.137994,0.000345,25.068643,-3.5650,-0.061,9.34121,9.34121
399.00,9.32690,25.138007,0.000344,25.068591,-3.5644,-0.061,9.34089,9.34089
400.00,9.32906,25.138354,0.000353,25.068906,-3.5640,-0.061,9.34146,9.34146
401.00,9.33123,25.138524,0.000358,25.069059,-3.5635,-0.061,9.34259,9.34259
402.00,9.33326,25.138571,0.000358,25.069037,-3.5631,-0.061,9.34425,9.34425
403.00,9.33467,25.138372,0.000360,25.068753,-3.5628,-0.061,9.34584,9.34584
404.00,9.33616,25.138306,0.000361,25.068623,-3.5625,-0.061,9.34570,9.34570
405.00,9.33686,25.138179,0.000356,25.068439,-3.5622,-0.061,9.34473,9.34473
406.00,9.33764,25.138115,0.000348,25.068325,-3.5619,-0.061,9.34398,9.34398
407.00,9.33899,25.138267,0.000346,25.068400,-3.5617,-0.060,9.34435,9.34435
408.00,9.34018,25.138028,0.000331,25.068089,-3.5615,-0.060,9.34408,9.34408
409.00,9.34107,25.138091,0.000323,25.068082,-3.5614,-0.060,9.34549,9.34549
410.00,9.34216,25.138185,0.000319,25.068089,-3.5611,-0.059,9.34816,9.34816
411.00,9.34352,25.138069,0.000315,25.067961,-3.5608,-0.059,9.35108,9.35108
412.00,9.34492,25.138091,0.000320,25.067956,-3.5604,-0.059,9.35211,9.35211
413.00,9.34573,25.138433,0.000328,25.068169,-3.5600,-0.059,9.35362,9.35362
414.00,9.34621,25.138460,0.000335,25.068140,-3.5595,-0.059,9.35517,9.35517
415.00,9.34694,25.138526,0.000340,25.068155,-3.5591,-0.059,9.35504,9.35504
416.00,9.34772,25.138734,0.000344,25.068281,-3.5585,-0.059,9.35435,9.35435
417.00,9.34808,25.138597,0.000338,25.068149,-3.5580,-0.059,9.35201,9.35201
418.00,9.34830,25.138352,0.000331,25.067998,-3.5575,-0.059,9.35029,9.35029
419.00,9.34866,25.138150,0.000320,25.067803,-3.5572,-0.058,9.34848,9.34848
420.00,9.34891,25.138273,0.000322,25.067907,-3.5571,-0.058,9.34636,9.34636
421.00,9.34840,25.138178,0.000318,25.067824,-3.5572,-0.058,9.34407,9.34407
422.00,9.34840,25.138318,0.000319,25.067851,-3.5571,-0.058,9.34469,9.34469
423.00,9.34816,25.138596,0.000327,25.068021,-3.5568,-0.058,9.34481,9.34481
424.00,9.34849,25.138780,0.000334,25.068159,-3.5564,-0.058,9.34652,9.34652
425.00,9.34937,25.138787,0.000335,25.068113,-3.5560,-0.058,9.34975,9.34975
426.00,9.35015,25.138839,0.000333,25.068072,-3.5554,-0.057,9.35186,9.35186
427.00,9.35025,25.138955,0.000338,25.068101,-3.5550,-0.057,9.35163,9.35163
428.00,9.35003,25.139101,0.000337,25.068221,-3.5548,-0.057,9.35156,9.35156
429.00,9.35010,25.139193,0.000342,25.068184,-3.5546,-0.057,9.35028,9.35028
430.00,9.35015,25.139239,0.000341,25.068190,-3.5542,-0.057,9.34990,9.34990
431.00,9.35040,25.139325,0.000344,25.068240,-3.5539,-0.057,9.35105,9.35105
432.00,9.35019,25.139207,0.000337,25.068151,-3.5534,-0.057,9.35261,9.35261
433.00,9.34999,25.138752,0.000326,25.067635,-3.5529,-0.057,9.35416,9.35416
434.00,9.34972,25.138811,0.000324,25.067790,-3.5525,-0.057,9.35511,9.35511
435.00,9.34957,25.138522,0.000316,25.067486,-3.5523,-0.056,9.35382,9.35382
436.00,9.34999,25.138786,0.000320,25.067742,-3.5519,-0.056,9.35287,9.35287
437.00,9.35026,25.139034,0.000329,25.068012,-3.5515,-0.056,9.35299,9.35299
438.00,9.35080,25.139317,0.000337,25.068300,-3.5513,-0.056,9.35262,9.35262
439.00,9.35158,25.139300,0.000339,25.068181,-3.5510,-0.056,9.35255,9.35255
440.00,9.35178,25.139686,0.000346,25.068582,-3.5506,-0.056,9.35275,9.35275
441.00,9.35179,25.139465,0.000344,25.068325,-3.5502,-0.056,9.35218,9.35218
442.00,9.35212,25.139463,0.000346,25.068158,-3.5499,-0.056,9.35204,9.35204
443.00,9.35248,25.139783,0.000350,25.068345,-3.5496,-0.055,9.35186,9.35186
444.00,9.35242,25.139877,0.000344,25.068372,-3.5492,-0.055,9.35133,9.35133
445.00,9.35248,25.139817,0.000342,25.068177,-3.5490,-0.055,9.35388,9.35388
446.00,9.35275,25.139975,0.000343,25.068219,-3.5489,-0.055,9.35544,9.35544
447.00,9.35307,25.140163,0.000341,25.068375,-3.5487,-0.055,9.35573,9.35573
448.00,9.35364,25.139885,0.000337,25.068104,-3.5483,-0.055,9.35714,9.35714
449.00,9.35428,25.140132,0.000345,25.068343,-3.5480,-0.055,9.35945,9.35945
450.00,9.35486,25.139885,0.000337,25.068166,-3.5476,-0.055,9.35920,9.35920
451.00,9.35493,25.139801,0.000335,25.068059,-3.5473,-0.055,9.35949,9.35949
452.00,9.35517,25.139614,0.000329,25.067900,-3.5471,-0.054,9.36048,9.36048
453.00,9.35536,25.139822,0.000330,25.068070,-3.5468,-0.054,9.35997,9.35997
454.00,9.35528,25.139603,0.000319,25.067806,-3.5464,-0.054,9.35744,9.35744
455.00,9.35535,25.139911,0.000333,25.067993,-3.5460,-0.054,9.35605,9.35605
456.00,9.35554,25.139925,0.000330,25.068034,-3.5457,-0.054,9.35529,9.35529
457.00,9.35565,25.139968,0.000332,25.067992,-3.5453,-0.054,9.35526,9.35526
458.00,9.35634,25.139859,0.000327,25.067765,-3.5449,-0.054,9.35822,9.35822
459.00,9.35715,25.140014,0.000332,25.067859,-3.5446,-0.053,9.36127,9.36127
460.00,9.35760,25.140144,0.000330,25.067944,-3.5443,-0.053,9.36228,9.36228
461.00,9.35795,25.140244,0.000332,25.067897,-3.5439,-0.053,9.36176,9.36176
462.00,9.35802,25.140350,0.000334,25.067942,-3.5436,-0.053,9.36038,9.36038
463.00,9.35829,25.140580,0.000342,25.068199,-3.5434,-0.053,9.35725,9.35725
464.00,9.35852,25.140577,0.000341,25.068156,-3.5431,-0.053,9.35564,9.35564
465.00,9.35825,25.140460,0.000335,25.067988,-3.5427,-0.053,9.35459,9.35459
466.00,9.35835,25.140466,0.000333,25.067951,-3.5423,-0.052,9.35549,9.35549
467.00,9.35821,25.140446,0.000334,25.067900,-3.5419,-0.052,9.35628,9.35628
468.00,9.35794,25.140445,0.000332,25.067825,-3.5415,-0.052,9.35658,9.35658
469.00,9.35767,25.140708,0.000337,25.068022,-3.5410,-0.052,9.35633,9.35633
470.00,9.35730,25.140841,0.000341,25.068131,-3.5407,-0.052,9.35649,9.35649
471.00,9.35713,25.141028,0.000344,25.068310,-3.5405,-0.052,9.35645,9.35645
472.00,9.35720,25.141304,0.000344,25.068497,-3.5403,-0.052,9.35773,9.35773
473.00,9.35761,25.141573,0.000348,25.068687,-3.5400,-0.051,9.35918,9.35918
474.00,9.35816,25.141375,0.000344,25.068429,-3.5396,-0.051,9.36097,9.36097
475.00,9.35878,25.141457,0.000347,25.068460,-3.5392,-0.051,9.36216,9.36216
476.00,9.35883,25.141382,0.000344,25.068313,-3.5388,-0.051,9.36146,9.36146
477.00,9.35853,25.141310,0.000341,25.068204,-3.5386,-0.051,9.35841,9.35841
478.00,9.35769,25.141305,0.000342,25.068181,-3.5382,-0.051,9.35569,9.35569
479.00,9.35679,25.141316,0.000341,25.068208,-3.5380,-0.051,9.35288,9.35288
480.00,9.35608,25.141206,0.000338,25.068048,-3.5376,-0.051,9.34984,9.34984
481.00,9.35565,25.141501,0.000344,25.068347,-3.5373,-0.051,9.34907,9.34907
482.00,9.35566,25.141228,0.000337,25.068050,-3.5369,-0.051,9.35095,9.35095
483.00,9.35604,25.141188,0.000337,25.067936,-3.5365,-0.050,9.35319,9.35319
484.00,9.35617,25.141140,0.000337,25.067819,-3.5362,-0.050,9.35467,9.35467
485.00,9.35608,25.141244,0.000341,25.067874,-3.5359,-0.050,9.35872,9.35872
486.00,9.35612,25.141173,0.000342,25.067703,-3.5356,-0.050,9.36088,9.36088
487.00,9.35681,25.141411,0.000354,25.067933,-3.5352,-0.050,9.36071,9.36071
488.00,9.35697,25.141178,0.000344,25.067652,-3.5349,-0.050,9.35928,9.35928
489.00,9.35694,25.141467,0.000347,25.067927,-3.5346,-0.050,9.36044,9.36044
490.00,9.35712,25.141548,0.000344,25.067991,-3.5344,-0.050,9.35992,9.35992
491.00,9.35688,25.141411,0.000333,25.067880,-3.5343,-0.050,9.35923,9.35923
492.00,9.35710,25.141335,0.000326,25.067667,-3.5342,-0.050,9.35762,9.35762
493.00,9.35662,25.141927,0.000338,25.068198,-3.5341,-0.049,9.35696,9.35696
494.00,9.35592,25.141970,0.000334,25.068113,-3.5340,-0.049,9.35422,9.35422
495.00,9.35531,25.142002,0.000332,25.068043,-3.5337,-0.049,9.35140,9.35140
496.00,9.35548,25.142214,0.000336,25.068159,-3.5334,-0.049,9.35026,9.35026
497.00,9.35598,25.142615,0.000347,25.068550,-3.5330,-0.049,9.35227,9.35227
498.00,9.35579,25.142220,0.000337,25.068158,-3.5325,-0.049,9.35395,9.35395
499.00,9.35646,25.142142,0.000338,25.068041,-3.5318,-0.048,9.35635,9.35635
500.00,9.35697,25.142173,0.000336,25.068019,-3.5311,-0.048,9.35916,9.35916
501.00,9.35676,25.142003,0.000330,25.067770,-3.5305,-0.048,9.36109,9.36109
502.00,9.35735,25.141840,0.000322,25.067648,-3.5301,-0.048,9.36162,9.36162
503.00,9.35729,25.141866,0.000325,25.067618,-3.5298,-0.048,9.35935,9.35935
504.00,9.35666,25.141946,0.000325,25.067646,-3.5296,-0.048,9.34868,9.34868
505.00,9.35659,25.142182,0.000335,25.067804,-3.5293,-0.048,9.32771,9.32771
506.00,9.35551,25.142451,0.000348,25.068055,-3.5289,-0.048,9.29886,9.29886
507.00,9.35634,25.142469,0.000352,25.067948,-3.5284,-0.048,9.26199,9.26199
508.00,9.35846,25.142636,0.000354,25.068118,-3.5278,-0.048,9.21887,9.21887
509.00,9.36099,25.142688,0.000356,25.068212,-3.5273,-0.048,9.17774,9.17774
510.00,9.36235,25.142742,0.000356,25.068279,-3.5270,-0.048,9.14582,9.14582
@4,3.0002,6.0, 510.066999999995 
511.00,9.36204,25.142627,0.000350,25.068116,-3.5267,-0.048,9.12514,9.12514
512.00,9.36130,25.142533,0.000341,25.068048,-3.5264,-0.047,9.11786,9.11786
513.00,9.34692,25.142648,0.000342,25.068125,-3.5261,-0.047,9.12351,9.12351
514.00,9.30850,25.142591,0.000337,25.067966,-3.5260,-0.047,9.14013,9.14013
515.00,9.25868,25.142713,0.000340,25.068029,-3.5259,-0.047,9.16160,9.16160
516.00,9.21768,25.142553,0.000330,25.067832,-3.5257,-0.046,9.18430,9.18430
517.00,9.17774,25.142635,0.000330,25.067778,-3.5253,-0.046,9.20320,9.20320
518.00,9.13188,25.142317,0.000323,25.067399,-3.5250,-0.046,9.21990,9.21990
519.00,9.10315,25.142499,0.000326,25.067563,-3.5246,-0.046,9.23407,9.23407
520.00,9.09906,25.142214,0.000313,25.067257,-3.5241,-0.046,9.24695,9.24695
521.00,9.11474,25.142500,0.000323,25.067438,-3.5237,-0.046,9.25677,9.25677
522.00,9.14126,25.142743,0.000328,25.067689,-3.5236,-0.045,9.26507,9.26507
523.00,9.15999,25.143149,0.000338,25.068031,-3.5234,-0.045,9.27388,9.27388
524.00,9.18574,25.143101,0.000336,25.067965,-3.5235,-0.045,9.28103,9.28103
525.00,9.20633,25.142952,0.000335,25.067847,-3.5233,-0.045,9.28705,9.28705
526.00,9.22785,25.142931,0.000333,25.067893,-3.5230,-0.045,9.29328,9.29328
527.00,9.23641,25.142874,0.000333,25.067790,-3.5226,-0.045,9.30141,9.30141
528.00,9.24441,25.142730,0.000327,25.067649,-3.5222,-0.045,9.30815,9.30815
529.00,9.25671,25.142684,0.000323,25.067569,-3.5217,-0.045,9.31409,9.31409
530.00,9.26882,25.142893,0.000325,25.067679,-3.5214,-0.045,9.31756,9.31756
531.00,9.27442,25.142844,0.000322,25.067629,-3.5211,-0.044,9.31907,9.31907
532.00,9.28073,25.142930,0.000322,25.067726,-3.5209,-0.044,9.31876,9.31876
533.00,9.28780,25.142915,0.000322,25.067666,-3.5206,-0.044,9.31873,9.31873
534.00,9.29418,25.143164,0.000330,25.067837,-3.5201,-0.044,9.32009,9.32009
535.00,9.29993,25.143298,0.000334,25.067908,-3.5199,-0.044,9.32449,9.32449
536.00,9.30478,25.143477,0.000336,25.067952,-3.5197,-0.044,9.33058,9.33058
537.00,9.30700,25.143580,0.000335,25.067928,-3.5194,-0.044,9.33639,9.33639
538.00,9.30993,25.143890,0.000338,25.068125,-3.5192,-0.044,9.34253,9.34253
539.00,9.31420,25.143789,0.000334,25.067973,-3.5191,-0.044,9.34703,9.34703
540.00,9.31845,25.143922,0.000333,25.068045,-3.5189,-0.043,9.34951,9.34951
541.00,9.32310,25.144241,0.000336,25.068286,-3.5187,-0.043,9.34991,9.34991
542.00,9.32703,25.144200,0.000334,25.068182,-3.5184,-0.043,9.34970,9.34970
543.00,9.32941,25.144136,0.000334,25.068035,-3.5180,-0.043,9.34903,9.34903
544.00,9.33140,25.144247,0.000336,25.068058,-3.5175,-0.043,9.35053,9.35053
545.00,9.33525,25.144398,0.000342,25.068137,-3.5169,-0.043,9.35132,9.35132
546.00,9.33783,25.144238,0.000342,25.067942,-3.5165,-0.043,9.35098,9.35098
547.00,9.33939,25.144332,0.000343,25.068005,-3.5160,-0.043,9.35085,9.35085
548.00,9.34155,25.144403,0.000340,25.068042,-3.5157,-0.042,9.35241,9.35241
549.00,9.34227,25.144318,0.000339,25.067889,-3.5157,-0.042,9.35303,9.35303
550.00,9.34419,25.144094,0.000330,25.067604,-3.5156,-0.042,9.35504,9.35504
551.00,9.34674,25.144328,0.000335,25.067767,-3.5154,-0.042,9.35940,9.35940
552.00,9.34989,25.144341,0.000336,25.067647,-3.5153,-0.042,9.36407,9.36407
553.00,9.35213,25.144648,0.000349,25.067817,-3.5148,-0.042,9.36730,9.36730
554.00,9.35352,25.145162,0.000363,25.068222,-3.5142,-0.042,9.36849,9.36849
555.00,9.35505,25.145364,0.000367,25.068403,-3.5135,-0.042,9.36701,9.36701
556.00,9.35628,25.145244,0.000364,25.068317,-3.5129,-0.041,9.36438,9.36438
557.00,9.35696,25.145281,0.000362,25.068425,-3.5123,-0.041,9.36073,9.36073
558.00,9.35879,25.145066,0.000353,25.068329,-3.5119,-0.041,9.35600,9.35600
559.00,9.36001,25.144782,0.000342,25.068105,-3.5114,-0.041,9.35283,9.35283
560.00,9.35927,25.145147,0.000347,25.068418,-3.5112,-0.041,9.35234,9.35234
561.00,9.35808,25.145079,0.000346,25.068223,-3.5111,-0.041,9.35324,9.35324
562.00,9.35799,25.145155,0.000347,25.068219,-3.5109,-0.041,9.35560,9.35560
563.00,9.35820,25.145287,0.000348,25.068203,-3.5106,-0.040,9.35989,9.35989
564.00,9.35960,25.145344,0.000347,25.068146,-3.5103,-0.040,9.36421,9.36421
565.00,9.36043,25.145101,0.000342,25.067842,-3.5101,-0.040,9.36761,9.36761
566.00,9.36070,25.145267,0.000345,25.067991,-3.5097,-0.040,9.37086,9.37086
567.00,9.36219,25.145359,0.000347,25.068048,-3.5094,-0.040,9.37240,9.37240
568.00,9.36347,25.145339,0.000347,25.068018,-3.5091,-0.040,9.37122,9.37122
569.00,9.36369,25.145457,0.000350,25.068094,-3.5088,-0.040,9.36927,9.36927
570.00,9.36340,25.145490,0.000349,25.068061,-3.5084,-0.040,9.36475,9.36475
571.00,9.36279,25.145559,0.000350,25.068064,-3.5081,-0.040,9.36135,9.36135
572.00,9.36184,25.145518,0.000349,25.067961,-3.5079,-0.040,9.36127,9.36127
573.00,9.36136,25.145618,0.000350,25.068003,-3.5076,-0.040,9.36144,9.36144
574.00,9.36182,25.145673,0.000351,25.067997,-3.5074,-0.040,9.36121,9.36121
575.00,9.36215,25.145685,0.000352,25.067985,-3.5071,-0.039,9.36433,9.36433
576.00,9.36268,25.145669,0.000352,25.067930,-3.5066,-0.039,9.36557,9.36557
577.00,9.36380,25.145812,0.000352,25.068012,-3.5062,-0.039,9.36474,9.36474
578.00,9.36523,25.145828,0.000348,25.067988,-3.5061,-0.039,9.36383,9.36383
579.00,9.36547,25.145867,0.000346,25.068037,-3.5058,-0.039,9.36343,9.36343
580.00,9.36527,25.145959,0.000345,25.068072,-3.5055,-0.039,9.36258,9.36258
581.00,9.36532,25.145981,0.000343,25.068086,-3.5053,-0.038,9.36214,9.36214
582.00,9.36511,25.145834,0.000339,25.067922,-3.5051,-0.038,9.36029,9.36029
583.00,9.36433,25.145947,0.000342,25.068014,-3.5046,-0.038,9.35968,9.35968
584.00,9.36396,25.146012,0.000343,25.068056,-3.5042,-0.038,9.36154,9.36154
585.00,9.36395,25.146006,0.000342,25.068055,-3.5038,-0.038,9.36409,9.36409
586.00,9.36383,25.146145,0.000343,25.068108,-3.5034,-0.038,9.36535,9.36535
587.00,9.36343,25.146345,0.000349,25.068279,-3.5031,-0.038,9.36680,9.36680
588.00,9.36322,25.146260,0.000347,25.068192,-3.5029,-0.038,9.36763,9.36763
589.00,9.36323,25.146217,0.000347,25.068159,-3.5028,-0.037,9.36756,9.36756
590.00,9.36402,25.146313,0.000351,25.068246,-3.5029,-0.037,9.36605,9.36605
591.00,9.36408,25.146255,0.000352,25.068155,-3.5030,-0.037,9.36565,9.36565
592.00,9.36401,25.146274,0.000351,25.068106,-3.5029,-0.037,9.36671,9.36671
593.00,9.36378,25.146383,0.000355,25.068176,-3.5025,-0.037,9.36786,9.36786
594.00,9.36422,25.146480,0.000356,25.068186,-3.5019,-0.037,9.36797,9.36797
595.00,9.36468,25.146465,0.000354,25.068095,-3.5013,-0.037,9.36815,9.36815
596.00,9.36509,25.146567,0.000352,25.068171,-3.5008,-0.037,9.36699,9.36699
597.00,9.36560,25.146603,0.000353,25.068169,-3.5004,-0.037,9.36641,9.36641
598.00,9.36549,25.146636,0.000351,25.068107,-3.5001,-0.037,9.36548,9.36548
599.00,9.36535,25.146644,0.000351,25.068028,-3.4998,-0.037,9.36508,9.36508
600.00,9.36592,25.146724,0.000352,25.068047,-3.4994,-0.037,9.36660,9.36660
601.00,9.36650,25.146682,0.000347,25.067985,-3.4990,-0.037,9.36931,9.36931
602.00,9.36731,25.146706,0.000343,25.067988,-3.4985,-0.036,9.37131,9.37131
603.00,9.36811,25.146787,0.000342,25.068090,-3.4982,-0.036,9.37207,9.37207
604.00,9.36817,25.146861,0.000340,25.068199,-3.4978,-0.036,9.37177,9.37177
605.00,9.36812,25.146888,0.000335,25.068231,-3.4974,-0.035,9.37151,9.37151
606.00,9.36813,25.146976,0.000338,25.068244,-3.4970,-0.035,9.37091,9.37091
607.00,9.36864,25.147048,0.000339,25.068347,-3.4966,-0.035,9.37014,9.37014
608.00,9.36896,25.147092,0.000343,25.068301,-3.4960,-0.035,9.37152,9.37152
609.00,9.36905,25.147089,0.000342,25.068283,-3.4957,-0.035,9.37222,9.37222
610.00,9.36940,25.147077,0.000344,25.068237,-3.4955,-0.035,9.37191,9.37191
611.00,9.36961,25.147140,0.000348,25.068301,-3.4953,-0.035,9.37267,9.37267
612.00,9.37006,25.147428,0.000354,25.068501,-3.4951,-0.035,9.37260,9.37260
613.00,9.37013,25.147450,0.000350,25.068474,-3.4950,-0.035,9.37120,9.37120
614.00,9.37008,25.147573,0.000351,25.068480,-3.4947,-0.035,9.37128,9.37128
615.00,9.37033,25.147666,0.000353,25.068495,-3.4946,-0.034,9.37227,9.37227
616.00,9.37082,25.147751,0.000347,25.068509,-3.4943,-0.034,9.37153,9.37153
617.00,9.37134,25.147411,0.000337,25.068114,-3.4939,-0.034,9.37207,9.37207
618.00,9.37166,25.147587,0.000350,25.068246,-3.4934,-0.034,9.37277,9.37277
619.00,9.37204,25.147410,0.000346,25.068058,-3.4929,-0.034,9.37316,9.37316
620.00,9.37200,25.147587,0.000348,25.068172,-3.4923,-0.034,9.37146,9.37146
621.00,9.37149,25.147682,0.000351,25.068213,-3.4920,-0.034,9.36973,9.36973
622.00,9.37117,25.147873,0.000358,25.068291,-3.4919,-0.034,9.36771,9.36771
623.00,9.37143,25.147823,0.000348,25.068193,-3.4919,-0.034,9.36714,9.36714
624.00,9.37089,25.148197,0.000358,25.068475,-3.4918,-0.033,9.36676,9.36676
625.00,9.37081,25.148149,0.000358,25.068417,-3.4916,-0.033,9.36745,9.36745
626.00,9.37079,25.148086,0.000359,25.068286,-3.4913,-0.033,9.36975,9.36975
627.00,9.37112,25.148123,0.000355,25.068314,-3.4908,-0.033,9.37233,9.37233
628.00,9.37115,25.148169,0.000355,25.068294,-3.4902,-0.033,9.37328,9.37328
629.00,9.37125,25.147985,0.000349,25.068106,-3.4897,-0.033,9.37459,9.37459
630.00,9.37142,25.147959,0.000344,25.067989,-3.4894,-0.033,9.37410,9.37410
631.00,9.37104,25.148033,0.000340,25.068026,-3.4892,-0.032,9.37224,9.37224
632.00,9.37100,25.148074,0.000340,25.068036,-3.4891,-0.032,9.37342,9.37342
633.00,9.37170,25.148062,0.000340,25.067994,-3.4891,-0.032,9.37469,9.37469
634.00,9.37216,25.148134,0.000339,25.068015,-3.4888,-0.032,9.37468,9.37468
635.00,9.37223,25.147947,0.000335,25.067824,-3.4883,-0.032,9.37499,9.37499
636.00,9.37181,25.147973,0.000335,25.067859,-3.4879,-0.032,9.37534,9.37534
637.00,9.37183,25.148038,0.000338,25.067830,-3.4875,-0.032,9.37423,9.37423
638.00,9.37195,25.148105,0.000339,25.067836,-3.4870,-0.032,9.37259,9.37259
639.00,9.37175,25.148491,0.000352,25.068155,-3.4866,-0.032,9.37026,9.37026
640.00,9.37160,25.148930,0.000362,25.068514,-3.4865,-0.032,9.36991,9.36991
641.00,9.37227,25.148816,0.000361,25.068331,-3.4862,-0.031,9.37204,9.37204
642.00,9.37292,25.148828,0.000360,25.068356,-3.4860,-0.031,9.37236,9.37236
643.00,9.37294,25.148583,0.000352,25.068131,-3.4858,-0.031,9.37215,9.37215
644.00,9.37325,25.148251,0.000338,25.067777,-3.4854,-0.031,9.37177,9.37177
645.00,9.37314,25.148316,0.000335,25.067862,-3.4851,-0.031,9.37125,9.37125
646.00,9.37252,25.148643,0.000339,25.068129,-3.4848,-0.030,9.37052,9.37052
647.00,9.37258,25.148683,0.000339,25.068089,-3.4845,-0.030,9.37025,9.37025
648.00,9.37249,25.149155,0.000353,25.068474,-3.4844,-0.030,9.36891,9.36891
649.00,9.37233,25.149117,0.000353,25.068372,-3.4844,-0.030,9.36806,9.36806
650.00,9.37235,25.149130,0.000357,25.068307,-3.4842,-0.031,9.36892,9.36892
651.00,9.37145,25.148663,0.000345,25.067824,-3.4839,-0.030,9.36938,9.36938
652.00,9.37025,25.148690,0.000340,25.067878,-3.4833,-0.030,9.37021,9.37021
653.00,9.37008,25.148428,0.000330,25.067580,-3.4825,-0.030,9.37072,9.37072
654.00,9.37033,25.148414,0.000324,25.067506,-3.4819,-0.030,9.36392,9.36392
655.00,9.37023,25.148501,0.000327,25.067501,-3.4813,-0.030,9.34712,9.34712
656.00,9.37018,25.148970,0.000338,25.067906,-3.4809,-0.030,9.32155,9.32155
657.00,9.36880,25.149113,0.000343,25.067934,-3.4807,-0.030,9.28745,9.28745
658.00,9.36953,25.149081,0.000338,25.067835,-3.4805,-0.030,9.25099,9.25099
659.00,9.36812,25.148992,0.000331,25.067801,-3.4801,-0.029,9.21766,9.21766
660.00,9.37028,25.148936,0.000328,25.067685,-3.4798,-0.029,9.18941,9.18941
@5,3.0002,6.0, 660.115000000005 
661.00,9.37669,25.148981,0.000329,25.067664,-3.4795,-0.029,9.17047,9.17047
662.00,9.37896,25.148905,0.000322,25.067549,-3.4792,-0.029,9.16368,9.16368
663.00,9.36434,25.149575,0.000339,25.068127,-3.4790,-0.028,9.16612,9.16612
664.00,9.32585,25.149794,0.000346,25.068230,-3.4790,-0.028,9.17642,9.17642
665.00,9.28819,25.149690,0.000338,25.068143,-3.4789,-0.028,9.19219,9.19219
666.00,9.24878,25.149858,0.000338,25.068287,-3.4787,-0.028,9.21015,9.21015
667.00,9.21005,25.149720,0.000338,25.068111,-3.4787,-0.027,9.22904,9.22904
668.00,9.18230,25.149294,0.000334,25.067685,-3.4786,-0.027,9.24591,9.24591
669.00,9.15916,25.149549,0.000343,25.067890,-3.4784,-0.027,9.26083,9.26083
670.00,9.14717,25.149638,0.000348,25.067947,-3.4781,-0.028,9.27590,9.27590
671.00,9.15425,25.149726,0.000353,25.068053,-3.4779,-0.028,9.28856,9.28856
672.00,9.17590,25.149916,0.000356,25.068238,-3.4773,-0.028,9.29657,9.29657
673.00,9.19452,25.150306,0.000358,25.068639,-3.4768,-0.027,9.30274,9.30274
674.00,9.21053,25.150254,0.000351,25.068603,-3.4762,-0.027,9.30972,9.30972
675.00,9.22592,25.150537,0.000358,25.068785,-3.4756,-0.027,9.31406,9.31406
676.00,9.24386,25.150346,0.000350,25.068498,-3.4750,-0.027,9.31773,9.31773
677.00,9.27018,25.150618,0.000356,25.068749,-3.4746,-0.027,9.32058,9.32058
678.00,9.27955,25.150632,0.000356,25.068663,-3.4743,-0.026,9.32235,9.32235
679.00,9.28780,25.150499,0.000354,25.068470,-3.4739,-0.026,9.32098,9.32098
680.00,9.29643,25.150483,0.000351,25.068489,-3.4738,-0.026,9.32152,9.32152
681.00,9.30174,25.150706,0.000351,25.068664,-3.4737,-0.026,9.32479,9.32479
682.00,9.30679,25.150696,0.000348,25.068568,-3.4734,-0.026,9.33018,9.33018
683.00,9.30959,25.150080,0.000326,25.067980,-3.4730,-0.026,9.33917,9.33917
684.00,9.31135,25.150156,0.000328,25.067963,-3.4728,-0.025,9.34893,9.34893
685.00,9.31605,25.150028,0.000321,25.067747,-3.4724,-0.025,9.35579,9.35579
686.00,9.31902,25.149857,0.000322,25.067530,-3.4721,-0.025,9.35913,9.35913
687.00,9.32135,25.149869,0.000325,25.067460,-3.4718,-0.025,9.35919,9.35919
688.00,9.32173,25.150295,0.000339,25.067800,-3.4716,-0.025,9.35744,9.35744
689.00,9.31998,25.150461,0.000338,25.067894,-3.4712,-0.025,9.35503,9.35503
690.00,9.32595,25.150538,0.000340,25.067951,-3.4710,-0.025,9.35465,9.35465
691.00,9.34159,25.150607,0.000339,25.068026,-3.4708,-0.025,9.35677,9.35677
692.00,9.35185,25.150655,0.000337,25.068046,-3.4706,-0.025,9.36073,9.36073
693.00,9.35789,25.150716,0.000336,25.068071,-3.4702,-0.025,9.36259,9.36259
694.00,9.35791,25.150903,0.000343,25.068230,-3.4700,-0.025,9.36444,9.36444
695.00,9.35668,25.151034,0.000345,25.068237,-3.4696,-0.025,9.36783,9.36783
696.00,9.35677,25.151264,0.000346,25.068329,-3.4692,-0.024,9.36999,9.36999
697.00,9.35892,25.151281,0.000349,25.068290,-3.4688,-0.024,9.37063,9.37063
698.00,9.35967,25.151179,0.000346,25.068128,-3.4685,-0.024,9.37238,9.37238
699.00,9.36142,25.151149,0.000344,25.068061,-3.4682,-0.024,9.37705,9.37705
700.00,9.36151,25.151248,0.000345,25.068121,-3.4679,-0.024,9.37770,9.37770
701.00,9.36323,25.151148,0.000346,25.068039,-3.4677,-0.024,9.37719,9.37719
702.00,9.36505,25.151241,0.000345,25.068148,-3.4675,-0.024,9.37629,9.37629
703.00,9.36673,25.151405,0.000348,25.068270,-3.4673,-0.024,9.37333,9.37333
704.00,9.36815,25.151589,0.000351,25.068471,-3.4671,-0.024,9.36989,9.36989
705.00,9.37029,25.151373,0.000346,25.068341,-3.4669,-0.023,9.36807,9.36807
706.00,9.37016,25.151449,0.000344,25.068415,-3.4666,-0.023,9.36785,9.36785
707.00,9.36959,25.151389,0.000343,25.068336,-3.4664,-0.023,9.36805,9.36805
708.00,9.37008,25.151430,0.000343,25.068381,-3.4661,-0.023,9.37072,9.37072
709.00,9.37136,25.151327,0.000339,25.068242,-3.4658,-0.023,9.37212,9.37212
710.00,9.37170,25.151553,0.000343,25.068376,-3.4655,-0.023,9.37273,9.37273
711.00,9.37291,25.151497,0.000341,25.068234,-3.4652,-0.022,9.37327,9.37327
712.00,9.37294,25.151559,0.000343,25.068257,-3.4648,-0.022,9.37593,9.37593
713.00,9.37254,25.151475,0.000341,25.068173,-3.4644,-0.022,9.37915,9.37915
714.00,9.37236,25.151502,0.000341,25.068142,-3.4641,-0.022,9.38313,9.38313
715.00,9.37381,25.151368,0.000340,25.067946,-3.4638,-0.022,9.38705,9.38705
716.00,9.37569,25.151557,0.000344,25.068062,-3.4636,-0.022,9.38922,9.38922
717.00,9.37712,25.151576,0.000344,25.067978,-3.4635,-0.022,9.39002,9.39002
718.00,9.37777,25.151705,0.000345,25.067992,-3.4633,-0.022,9.38803,9.38803
719.00,9.37757,25.151701,0.000343,25.067888,-3.4631,-0.022,9.38442,9.38442
720.00,9.37745,25.151859,0.000342,25.067942,-3.4630,-0.022,9.38167,9.38167
721.00,9.37838,25.151961,0.000342,25.067985,-3.4629,-0.022,9.38052,9.38052
722.00,9.37918,25.152125,0.000343,25.068114,-3.4625,-0.021,9.37793,9.37793
723.00,9.37949,25.152277,0.000339,25.068225,-3.4622,-0.021,9.37696,9.37696
724.00,9.37898,25.152431,0.000342,25.068330,-3.4619,-0.021,9.37623,9.37623
725.00,9.37941,25.152584,0.000343,25.068481,-3.4613,-0.021,9.37391,9.37391
726.00,9.38016,25.152622,0.000341,25.068464,-3.4607,-0.021,9.37080,9.37080
727.00,9.38116,25.152696,0.000342,25.068454,-3.4602,-0.020,9.37161,9.37161
728.00,9.38082,25.152743,0.000350,25.068396,-3.4597,-0.020,9.37360,9.37360
729.00,9.38016,25.152826,0.000352,25.068405,-3.4594,-0.020,9.37552,9.37552
730.00,9.38035,25.152776,0.000348,25.068241,-3.4593,-0.020,9.37997,9.37997
731.00,9.38085,25.152709,0.000346,25.068153,-3.4591,-0.020,9.38389,9.38389
732.00,9.38063,25.152752,0.000347,25.068172,-3.4588,-0.020,9.38436,9.38436
733.00,9.38038,25.152735,0.000345,25.068134,-3.4586,-0.020,9.38386,9.38386
734.00,9.38018,25.152815,0.000346,25.068223,-3.4583,-0.020,9.38413,9.38413
735.00,9.37904,25.152859,0.000352,25.068294,-3.4580,-0.020,9.38343,9.38343
736.00,9.37824,25.152900,0.000357,25.068315,-3.4577,-0.020,9.38400,9.38400
737.00,9.37869,25.152886,0.000355,25.068315,-3.4575,-0.020,9.38589,9.38589
738.00,9.37974,25.153040,0.000355,25.068454,-3.4572,-0.020,9.38533,9.38533
739.00,9.38021,25.152941,0.000350,25.068239,-3.4568,-0.019,9.38332,9.38332
740.00,9.37958,25.152852,0.000344,25.068052,-3.4563,-0.019,9.38040,9.38040
741.00,9.37926,25.152915,0.000339,25.068060,-3.4558,-0.019,9.37947,9.37947
742.00,9.37984,25.152870,0.000338,25.067911,-3.4554,-0.019,9.37905,9.37905
743.00,9.38075,25.152922,0.000343,25.067924,-3.4550,-0.019,9.38008,9.38008
744.00,9.38227,25.152925,0.000343,25.067961,-3.4546,-0.019,9.38304,9.38304
745.00,9.38307,25.153070,0.000345,25.068077,-3.4544,-0.019,9.38500,9.38500
746.00,9.38314,25.153067,0.000346,25.068090,-3.4543,-0.019,9.38397,9.38397
747.00,9.38243,25.153257,0.000347,25.068294,-3.4541,-0.018,9.38213,9.38213
748.00,9.38265,25.153105,0.000343,25.068096,-3.4539,-0.018,9.38246,9.38246
749.00,9.38299,25.153256,0.000346,25.068157,-3.4537,-0.018,9.38320,9.38320
750.00,9.38292,25.153416,0.000351,25.068261,-3.4535,-0.018,9.38356,9.38356
751.00,9.38266,25.153527,0.000353,25.068222,-3.4530,-0.018,9.38095,9.38095
752.00,9.38312,25.153419,0.000348,25.067994,-3.4526,-0.018,9.37925,9.37925
753.00,9.38219,25.153661,0.000350,25.068179,-3.4522,-0.018,9.37866,9.37866
754.00,9.38172,25.153725,0.000350,25.068293,-3.4518,-0.017,9.37782,9.37782
755.00,9.38187,25.153680,0.000348,25.068262,-3.4513,-0.017,9.37865,9.37865
756.00,9.38156,25.153865,0.000353,25.068456,-3.4510,-0.017,9.38277,9.38277
757.00,9.38112,25.153998,0.000357,25.068520,-3.4508,-0.018,9.38503,9.38503
758.00,9.38223,25.153948,0.000356,25.068394,-3.4507,-0.018,9.38496,9.38496
759.00,9.38183,25.153988,0.000357,25.068306,-3.4506,-0.018,9.38310,9.38310
760.00,9.38148,25.153867,0.000352,25.068140,-3.4505,-0.017,9.38219,9.38219
761.00,9.38180,25.153649,0.000346,25.067866,-3.4502,-0.017,9.38188,9.38188
762.00,9.38144,25.153717,0.000344,25.067986,-3.4499,-0.017,9.38312,9.38312
763.00,9.38149,25.153572,0.000340,25.067848,-3.4495,-0.017,9.38342,9.38342
764.00,9.38200,25.153509,0.000336,25.067775,-3.4491,-0.017,9.38514,9.38514
765.00,9.38239,25.153630,0.000339,25.067807,-3.4489,-0.016,9.38585,9.38585
766.00,9.38263,25.153663,0.000336,25.067800,-3.4486,-0.016,9.38511,9.38511
767.00,9.38279,25.153634,0.000337,25.067645,-3.4483,-0.016,9.38290,9.38290
768.00,9.38249,25.153830,0.000338,25.067765,-3.4482,-0.016,9.38172,9.38172
769.00,9.38192,25.153946,0.000345,25.067827,-3.4480,-0.016,9.38138,9.38138
770.00,9.38214,25.154032,0.000346,25.067876,-3.4475,-0.016,9.38155,9.38155
771.00,9.38311,25.154212,0.000349,25.067968,-3.4473,-0.016,9.38225,9.38225
772.00,9.38357,25.154305,0.000349,25.068087,-3.4470,-0.016,9.38334,9.38334
773.00,9.38364,25.154306,0.000352,25.068081,-3.4467,-0.016,9.38443,9.38443
774.00,9.38367,25.154312,0.000349,25.068044,-3.4463,-0.016,9.38501,9.38501
775.00,9.38353,25.154324,0.000345,25.068045,-3.4460,-0.015,9.38457,9.38457
776.00,9.38341,25.154106,0.000343,25.067850,-3.4457,-0.015,9.38628,9.38628
777.00,9.38426,25.154063,0.000342,25.067759,-3.4452,-0.015,9.38895,9.38895
778.00,9.38452,25.154269,0.000341,25.067855,-3.4449,-0.015,9.38809,9.38809
779.00,9.38433,25.154270,0.000336,25.067843,-3.4447,-0.015,9.38412,9.38412
780.00,9.38375,25.154447,0.000339,25.067926,-3.4444,-0.015,9.38245,9.38245
781.00,9.38341,25.154718,0.000342,25.068099,-3.4441,-0.015,9.37999,9.37999
782.00,9.38325,25.154844,0.000341,25.068133,-3.4439,-0.014,9.37764,9.37764
783.00,9.38306,25.154773,0.000337,25.068041,-3.4436,-0.014,9.38037,9.38037
784.00,9.38373,25.154884,0.000341,25.068035,-3.4434,-0.014,9.38395,9.38395
785.00,9.38394,25.154792,0.000337,25.067948,-3.4431,-0.014,9.38698,9.38698
786.00,9.38347,25.154829,0.000336,25.068002,-3.4430,-0.014,9.38872,9.38872
787.00,9.38342,25.154849,0.000338,25.067951,-3.4427,-0.014,9.38842,9.38842
788.00,9.38269,25.154946,0.000343,25.068029,-3.4424,-0.014,9.38599,9.38599
789.00,9.38311,25.154996,0.000341,25.068060,-3.4420,-0.014,9.38554,9.38554
790.00,9.38416,25.155259,0.000347,25.068245,-3.4416,-0.013,9.38307,9.38307
791.00,9.38526,25.155398,0.000346,25.068297,-3.4411,-0.013,9.38185,9.38185
792.00,9.38484,25.155441,0.000342,25.068345,-3.4408,-0.013,9.38335,9.38335
793.00,9.38428,25.155472,0.000337,25.068324,-3.4405,-0.013,9.38636,9.38636
794.00,9.38468,25.155448,0.000341,25.068280,-3.4404,-0.013,9.38954,9.38954
795.00,9.38569,25.155295,0.000338,25.068049,-3.4402,-0.013,9.39107,9.39107
796.00,9.38510,25.155243,0.000340,25.067923,-3.4399,-0.013,9.39238,9.39238
797.00,9.38498,25.155282,0.000344,25.067877,-3.4395,-0.013,9.39183,9.39183
798.00,9.38563,25.155277,0.000345,25.067813,-3.4392,-0.013,9.39056,9.39056
799.00,9.38668,25.155373,0.000345,25.067841,-3.4387,-0.013,9.38671,9.38671
800.00,9.38712,25.155547,0.000350,25.068010,-3.4383,-0.012,9.38471,9.38471
801.00,9.38735,25.155600,0.000350,25.068038,-3.4380,-0.012,9.38275,9.38275
802.00,9.38692,25.155685,0.000349,25.068063,-3.4377,-0.012,9.38047,9.38047
803.00,9.38633,25.155608,0.000343,25.067973,-3.4373,-0.012,9.37622,9.37622
804.00,9.38576,25.155740,0.000344,25.068034,-3.4371,-0.012,9.36800,9.36800
805.00,9.38634,25.155707,0.000336,25.067987,-3.4371,-0.011,9.35448,9.35448
806.00,9.38737,25.155732,0.000333,25.067955,-3.4371,-0.011,9.33342,9.33342
807.00,9.38712,25.155739,0.000332,25.067932,-3.4369,-0.011,9.30708,9.30708
808.00,9.38483,25.155907,0.000332,25.068052,-3.4367,-0.011,9.27929,9.27929
809.00,9.38272,25.155828,0.000330,25.068011,-3.4362,-0.011,9.25124,9.25124
810.00,9.37947,25.155720,0.000330,25.067861,-3.4357,-0.011,9.22606,9.22606
@6,3.0002,6.0, 810.042000000001 
811.00,9.38126,25.155724,0.000329,25.067850,-3.4352,-0.011,9.20806,9.20806
812.00,9.37788,25.155794,0.000331,25.067862,-3.4348,-0.011,9.19919,9.19919
813.00,9.36633,25.155919,0.000339,25.067890,-3.4346,-0.011,9.19760,9.19760
814.00,9.33760,25.156061,0.000339,25.067898,-3.4345,-0.011,9.20591,9.20591
815.00,9.30862,25.156229,0.000336,25.067974,-3.4343,-0.010,9.22273,9.22273
816.00,9.27709,25.156359,0.000338,25.068041,-3.4340,-0.010,9.24210,9.24210
817.00,9.24569,25.156417,0.000338,25.068077,-3.4337,-0.010,9.25973,9.25973
818.00,9.22742,25.156427,0.000333,25.068094,-3.4333,-0.010,9.27786,9.27786
819.00,9.19759,25.156468,0.000335,25.068159,-3.4329,-0.009,9.29482,9.29482
820.00,9.18259,25.156512,0.000338,25.068217,-3.4324,-0.009,9.30625,9.30625
821.00,9.18736,25.156595,0.000336,25.068256,-3.4320,-0.009,9.31627,9.31627
822.00,9.20142,25.156587,0.000338,25.068179,-3.4318,-0.009,9.32526,9.32526
823.00,9.21962,25.156679,0.000344,25.068206,-3.4314,-0.009,9.32772,9.32772
824.00,9.23892,25.156655,0.000340,25.068127,-3.4311,-0.009,9.32877,9.32877
825.00,9.26665,25.156786,0.000341,25.068140,-3.4310,-0.009,9.33177,9.33177
826.00,9.28382,25.156710,0.000341,25.068014,-3.4308,-0.009,9.33323,9.33323
827.00,9.28964,25.156831,0.000335,25.068060,-3.4306,-0.008,9.33499,9.33499
828.00,9.31013,25.156887,0.000333,25.067980,-3.4304,-0.008,9.33916,9.33916
829.00,9.32120,25.156966,0.000334,25.068031,-3.4301,-0.008,9.34342,9.34342
830.00,9.32626,25.156975,0.000335,25.068086,-3.4298,-0.008,9.34816,9.34816
831.00,9.32666,25.157152,0.000339,25.068234,-3.4295,-0.008,9.35424,9.35424
832.00,9.32926,25.157108,0.000341,25.068179,-3.4291,-0.008,9.35925,9.35925
833.00,9.33194,25.157019,0.000338,25.068134,-3.4288,-0.008,9.36482,9.36482
834.00,9.33534,25.157025,0.000340,25.068102,-3.4285,-0.008,9.36831,9.36831
835.00,9.34004,25.157031,0.000339,25.068025,-3.4281,-0.008,9.36874,9.36874
836.00,9.34371,25.156936,0.000339,25.067944,-3.4276,-0.007,9.36743,9.36743
837.00,9.34664,25.156996,0.000341,25.068007,-3.4273,-0.007,9.36858,9.36858
838.00,9.34963,25.157139,0.000344,25.068100,-3.4272,-0.007,9.37016,9.37016
839.00,9.35456,25.157210,0.000343,25.068088,-3.4269,-0.007,9.37359,9.37359
840.00,9.35802,25.157272,0.000342,25.068039,-3.4268,-0.007,9.37845,9.37845
841.00,9.35957,25.157377,0.000343,25.067996,-3.4267,-0.007,9.38269,9.38269
842.00,9.36181,25.157444,0.000345,25.067999,-3.4265,-0.007,9.38484,9.38484
843.00,9.36503,25.157495,0.000344,25.067966,-3.4261,-0.007,9.38459,9.38459
844.00,9.36774,25.157514,0.000347,25.067961,-3.4257,-0.007,9.38329,9.38329
845.00,9.36936,25.157501,0.000346,25.067995,-3.4253,-0.007,9.38121,9.38121
846.00,9.37240,25.157610,0.000347,25.068110,-3.4250,-0.006,9.38065,9.38065
847.00,9.37539,25.157642,0.000348,25.068091,-3.4247,-0.006,9.38351,9.38351
848.00,9.37625,25.157741,0.000352,25.068178,-3.4246,-0.006,9.38828,9.38828
849.00,9.37714,25.157738,0.000350,25.068141,-3.4243,-0.006,9.39167,9.39167
850.00,9.37968,25.157744,0.000353,25.068097,-3.4239,-0.006,9.39378,9.39378
851.00,9.38117,25.157730,0.000354,25.068040,-3.4236,-0.006,9.39315,9.39315
852.00,9.38259,25.157835,0.000352,25.068143,-3.4231,-0.006,9.38952,9.38952
853.00,9.38497,25.157733,0.000350,25.068040,-3.4228,-0.006,9.38557,9.38557
854.00,9.38699,25.157828,0.000350,25.068057,-3.4225,-0.006,9.38553,9.38553
855.00,9.38756,25.158269,0.000355,25.068436,-3.4224,-0.006,9.38498,9.38498
856.00,9.38760,25.157992,0.000347,25.068136,-3.4222,-0.005,9.38681,9.38681
857.00,9.38673,25.157998,0.000344,25.068097,-3.4219,-0.005,9.39036,9.39036
858.00,9.38625,25.158055,0.000343,25.068090,-3.4216,-0.005,9.39333,9.39333
859.00,9.38733,25.158130,0.000344,25.068125,-3.4213,-0.005,9.39159,9.39159
860.00,9.38785,25.157758,0.000335,25.067697,-3.4210,-0.005,9.39035,9.39035
861.00,9.38904,25.158082,0.000345,25.067917,-3.4208,-0.005,9.38974,9.38974
862.00,9.38986,25.158292,0.000351,25.068107,-3.4205,-0.005,9.38675,9.38675
863.00,9.38916,25.158443,0.000355,25.068272,-3.4201,-0.005,9.38428,9.38428
864.00,9.38870,25.158354,0.000352,25.068165,-3.4198,-0.005,9.38600,9.38600
865.00,9.38917,25.158428,0.000350,25.068197,-3.4195,-0.004,9.38997,9.38997
866.00,9.38881,25.158423,0.000349,25.068192,-3.4189,-0.004,9.39314,9.39314
867.00,9.38765,25.158429,0.000349,25.068112,-3.4186,-0.004,9.39588,9.39588
868.00,9.38835,25.158472,0.000350,25.068052,-3.4184,-0.004,9.39596,9.39596
869.00,9.38978,25.158561,0.000349,25.068078,-3.4182,-0.004,9.39443,9.39443
870.00,9.39032,25.158391,0.000346,25.067861,-3.4182,-0.004,9.39086,9.39086
871.00,9.38980,25.158236,0.000343,25.067673,-3.4182,-0.004,9.38749,9.38749
872.00,9.39013,25.158001,0.000337,25.067419,-3.4180,-0.004,9.38565,9.38565
873.00,9.39019,25.158197,0.000340,25.067594,-3.4178,-0.004,9.38812,9.38812
874.00,9.39003,25.158372,0.000346,25.067709,-3.4175,-0.004,9.39173,9.39173
875.00,9.38913,25.158954,0.000360,25.068230,-3.4171,-0.003,9.39604,9.39604
876.00,9.38914,25.159555,0.000368,25.068805,-3.4169,-0.003,9.39799,9.39799
877.00,9.39070,25.159701,0.000370,25.068880,-3.4167,-0.003,9.39654,9.39654
878.00,9.39220,25.159700,0.000369,25.068817,-3.4164,-0.003,9.39244,9.39244
879.00,9.39166,25.159675,0.000369,25.068791,-3.4159,-0.003,9.39002,9.39002
880.00,9.39118,25.159420,0.000363,25.068550,-3.4154,-0.003,9.38947,9.38947
881.00,9.39196,25.159197,0.000361,25.068300,-3.4150,-0.003,9.38969,9.38969
882.00,9.39130,25.159284,0.000361,25.068401,-3.4145,-0.003,9.39139,9.39139
883.00,9.39013,25.159223,0.000357,25.068330,-3.4142,-0.003,9.39540,9.39540
884.00,9.39034,25.159277,0.000353,25.068331,-3.4140,-0.003,9.39559,9.39559
885.00,9.39177,25.159412,0.000348,25.068393,-3.4139,-0.002,9.39387,9.39387
886.00,9.39286,25.159537,0.000349,25.068467,-3.4135,-0.002,9.39379,9.39379
887.00,9.39413,25.159423,0.000346,25.068253,-3.4131,-0.002,9.39582,9.39582
888.00,9.39400,25.159446,0.000346,25.068224,-3.4127,-0.002,9.39529,9.39529
889.00,9.39370,25.159439,0.000346,25.068172,-3.4124,-0.002,9.39478,9.39478
890.00,9.39361,25.159488,0.000351,25.068138,-3.4122,-0.002,9.39525,9.39525
891.00,9.39410,25.159541,0.000352,25.068059,-3.4120,-0.002,9.39561,9.39561
892.00,9.39400,25.159803,0.000358,25.068276,-3.4120,-0.002,9.39586,9.39586
893.00,9.39444,25.159628,0.000347,25.068004,-3.4119,-0.002,9.39735,9.39735
894.00,9.39492,25.159804,0.000352,25.068132,-3.4116,-0.002,9.39835,9.39835
895.00,9.39452,25.159798,0.000349,25.068176,-3.4112,-0.002,9.39927,9.39927
896.00,9.39469,25.159595,0.000338,25.068012,-3.4108,-0.001,9.40065,9.40065
897.00,9.39534,25.159568,0.000337,25.067988,-3.4103,-0.001,9.40027,9.40027
898.00,9.39635,25.159732,0.000346,25.068152,-3.4096,-0.001,9.39979,9.39979
899.00,9.39713,25.159679,0.000340,25.068055,-3.4092,-0.001,9.39970,9.39970
900.00,9.39682,25.159683,0.000339,25.067958,-3.4090,-0.001,9.39767,9.39767
901.00,9.39627,25.159947,0.000344,25.068154,-3.4088,-0.001,9.39391,9.39391
902.00,9.39648,25.159900,0.000340,25.068053,-3.4087,-0.001,9.39227,9.39227
903.00,9.39603,25.159926,0.000339,25.068035,-3.4086,0.000,9.39091,9.39091
904.00,9.39574,25.159912,0.000336,25.068022,-3.4085,0.000,9.39002,9.39002
905.00,9.39570,25.159715,0.000331,25.067852,-3.4082,0.000,9.39056,9.39056
906.00,9.39563,25.159714,0.000332,25.067808,-3.4079,0.000,9.39350,9.39350
907.00,9.39583,25.159879,0.000334,25.067890,-3.4076,0.000,9.39817,9.39817
908.00,9.39699,25.160012,0.000334,25.067986,-3.4073,0.000,9.40118,9.40118
909.00,9.39746,25.160138,0.000338,25.068017,-3.4069,0.000,9.40117,9.40117
910.00,9.39765,25.160433,0.000344,25.068219,-3.4065,0.000,9.39990,9.39990
911.00,9.39683,25.160458,0.000346,25.068244,-3.4064,0.000,9.39652,9.39652
912.00,9.39612,25.160467,0.000343,25.068203,-3.4062,0.001,9.39009,9.39009
913.00,9.39581,25.160430,0.000341,25.068099,-3.4060,0.001,9.38824,9.38824
914.00,9.39494,25.160410,0.000339,25.068053,-3.4058,0.001,9.39070,9.39070
915.00,9.39439,25.160480,0.000341,25.068121,-3.4054,0.001,9.39461,9.39461
916.00,9.39442,25.160509,0.000336,25.068145,-3.4050,0.002,9.39796,9.39796
917.00,9.39527,25.160534,0.000340,25.068193,-3.4047,0.002,9.40174,9.40174
918.00,9.39620,25.160646,0.000346,25.068294,-3.4046,0.002,9.40372,9.40372
919.00,9.39595,25.160757,0.000348,25.068357,-3.4046,0.002,9.40529,9.40529
920.00,9.39568,25.160874,0.000350,25.068386,-3.4046,0.002,9.40520,9.40520
921.00,9.39735,25.160888,0.000350,25.068331,-3.4044,0.002,9.40504,9.40504
922.00,9.39730,25.161022,0.000352,25.068384,-3.4038,0.002,9.40276,9.40276
923.00,9.39527,25.161074,0.000351,25.068382,-3.4033,0.002,9.39923,9.39923
924.00,9.39740,25.161124,0.000352,25.068411,-3.4029,0.002,9.39569,9.39569
925.00,9.39802,25.161087,0.000351,25.068333,-3.4023,0.002,9.39194,9.39194
926.00,9.39710,25.161148,0.000351,25.068308,-3.4018,0.002,9.38920,9.38920
927.00,9.39624,25.161230,0.000352,25.068372,-3.4014,0.002,9.39015,9.39015
928.00,9.39643,25.161249,0.000353,25.068353,-3.4012,0.002,9.39169,9.39169
929.00,9.39822,25.161251,0.000354,25.068314,-3.4009,0.003,9.39323,9.39323
930.00,9.39862,25.161251,0.000351,25.068281,-3.4006,0.003,9.39842,9.39842
931.00,9.39754,25.161334,0.000352,25.068352,-3.4005,0.003,9.40187,9.40187
932.00,9.39740,25.161243,0.000351,25.068192,-3.4003,0.003,9.40350,9.40350
933.00,9.39857,25.161218,0.000348,25.068163,-3.4002,0.003,9.40422,9.40422
934.00,9.39909,25.161212,0.000350,25.068129,-3.4002,0.003,9.40348,9.40348
935.00,9.39916,25.161295,0.000355,25.068235,-3.4002,0.003,9.40039,9.40039
936.00,9.39898,25.161313,0.000357,25.068206,-3.4001,0.003,9.39944,9.39944
937.00,9.39792,25.161376,0.000357,25.068209,-3.4000,0.003,9.39897,9.39897
938.00,9.39702,25.161460,0.000356,25.068155,-3.3996,0.004,9.39930,9.39930
939.00,9.39719,25.161664,0.000355,25.068341,-3.3990,0.004,9.39947,9.39947
940.00,9.39749,25.161744,0.000353,25.068298,-3.3986,0.004,9.40263,9.40263
941.00,9.39821,25.161771,0.000351,25.068232,-3.3981,0.004,9.40575,9.40575
942.00,9.39974,25.162004,0.000354,25.068389,-3.3977,0.004,9.40941,9.40941
943.00,9.40120,25.162073,0.000352,25.068419,-3.3972,0.004,9.41153,9.41153
944.00,9.40192,25.162244,0.000359,25.068455,-3.3970,0.004,9.41222,9.41222
945.00,9.40229,25.162382,0.000365,25.068502,-3.3968,0.004,9.40932,9.40932
946.00,9.40291,25.162733,0.000376,25.068811,-3.3965,0.004,9.40444,9.40444
947.00,9.40258,25.162506,0.000367,25.068638,-3.3962,0.005,9.39822,9.39822
948.00,9.40274,25.162451,0.000367,25.068644,-3.3959,0.005,9.39505,9.39505
949.00,9.40237,25.162368,0.000362,25.068564,-3.3955,0.005,9.39427,9.39427
950.00,9.40220,25.162293,0.000355,25.068514,-3.3952,0.005,9.39349,9.39349
951.00,9.40202,25.162061,0.000345,25.068215,-3.3949,0.005,9.39552,9.39552
952.00,9.40234,25.162194,0.000348,25.068255,-3.3945,0.005,9.39784,9.39784
953.00,9.40301,25.162375,0.000350,25.068315,-3.3943,0.005,9.39613,9.39613
954.00,9.40332,25.162411,0.000350,25.068219,-3.3941,0.006,9.38828,9.38828
955.00,9.40255,25.162324,0.000345,25.068026,-3.3937,0.006,9.37516,9.37516
956.00,9.40109,25.162296,0.000340,25.068024,-3.3937,0.006,9.35382,9.35382
957.00,9.39771,25.162065,0.000333,25.067776,-3.3937,0.006,9.32797,9.32797
958.00,9.39492,25.162048,0.000334,25.067770,-3.3935,0.006,9.29877,9.29877
959.00,9.39577,25.161907,0.000323,25.067647,-3.3933,0.006,9.27123,9.27123
960.00,9.39709,25.162126,0.000326,25.067853,-3.3929,0.007,9.24830,9.24830
@7,3.0002,6.0, 960.085000000006 
961.00,9.39971,25.162246,0.000327,25.067868,-3.3922,0.007,9.23319,9.23319
962.00,9.39839,25.162601,0.000334,25.068105,-3.3917,0.007,9.22710,9.22710
963.00,9.38938,25.162723,0.000331,25.068077,-3.3912,0.008,9.22937,9.22937
964.00,9.35954,25.162851,0.000337,25.068105,-3.3908,0.008,9.23946,9.23946
965.00,9.32784,25.162845,0.000336,25.068024,-3.3905,0.008,9.25523,9.25523
966.00,9.29359,25.162877,0.000334,25.068036,-3.3903,0.008,9.27289,9.27289
967.00,9.26936,25.162786,0.000329,25.067983,-3.3900,0.008,9.28804,9.28804
968.00,9.24360,25.162691,0.000327,25.067902,-3.3898,0.008,9.30152,9.30152
969.00,9.22198,25.162710,0.000329,25.067943,-3.3896,0.008,9.31452,9.31452
970.00,9.21342,25.162707,0.000331,25.067973,-3.3896,0.008,9.32399,9.32399
971.00,9.21796,25.162716,0.000332,25.067951,-3.3894,0.009,9.33182,9.33182
972.00,9.23896,25.162913,0.000335,25.068033,-3.3892,0.009,9.33880,9.33880
973.00,9.25500,25.163131,0.000338,25.068231,-3.3890,0.009,9.34652,9.34652
974.00,9.27221,25.163239,0.000338,25.068288,-3.3888,0.009,9.35089,9.35089
975.00,9.29216,25.163307,0.000339,25.068308,-3.3887,0.009,9.35437,9.35437
976.00,9.30511,25.163285,0.000343,25.068306,-3.3884,0.009,9.35836,9.35836
977.00,9.31473,25.163075,0.000340,25.068134,-3.3883,0.009,9.36103,9.36103
978.00,9.32398,25.163079,0.000338,25.068097,-3.3880,0.010,9.36220,9.36220
979.00,9.33083,25.162927,0.000332,25.067956,-3.3876,0.010,9.36763,9.36763
980.00,9.33708,25.162808,0.000331,25.067783,-3.3872,0.010,9.37410,9.37410
981.00,9.34143,25.162942,0.000331,25.067782,-3.3869,0.010,9.37814,9.37814
982.00,9.34551,25.163146,0.000339,25.067895,-3.3866,0.010,9.38126,9.38126
983.00,9.35093,25.163154,0.000340,25.067837,-3.3866,0.010,9.38516,9.38516
984.00,9.35551,25.163278,0.000341,25.067875,-3.3864,0.010,9.38592,9.38592
985.00,9.36110,25.163548,0.000344,25.068076,-3.3861,0.010,9.38612,9.38612
986.00,9.36561,25.163542,0.000340,25.068058,-3.3859,0.010,9.38578,9.38578
987.00,9.36973,25.163575,0.000343,25.068049,-3.3856,0.010,9.38630,9.38630
988.00,9.37279,25.163406,0.000340,25.067814,-3.3852,0.010,9.38644,9.38644
989.00,9.37616,25.163548,0.000343,25.067903,-3.3850,0.011,9.38575,9.38575
990.00,9.37877,25.163563,0.000345,25.067867,-3.3847,0.011,9.38482,9.38482
991.00,9.38008,25.163627,0.000348,25.067856,-3.3844,0.011,9.38502,9.38502
992.00,9.38072,25.163718,0.000343,25.067900,-3.3841,0.011,9.38728,9.38728
993.00,9.38141,25.163981,0.000348,25.068095,-3.3838,0.011,9.38869,9.38869
994.00,9.38248,25.163908,0.000346,25.067992,-3.3833,0.011,9.39005,9.39005
995.00,9.38382,25.163884,0.000344,25.067891,-3.3829,0.011,9.39242,9.39242
996.00,9.38538,25.163935,0.000343,25.067932,-3.3827,0.012,9.39486,9.39486
997.00,9.38695,25.163947,0.000346,25.067894,-3.3822,0.012,9.39653,9.39653
998.00,9.38890,25.164029,0.000347,25.067962,-3.3819,0.012,9.39940,9.39940
999.00,9.39053,25.164354,0.000354,25.068165,-3.3817,0.012,9.40181,9.40181
1000.00,9.39094,25.164562,0.000359,25.068382,-3.3816,0.012,9.40182,9.40182
1001.00,9.39156,25.164643,0.000360,25.068373,-3.3815,0.012,9.40175,9.40175
1002.00,9.39230,25.164736,0.000363,25.068451,-3.3815,0.012,9.40112,9.40112
1003.00,9.39344,25.164707,0.000362,25.068318,-3.3815,0.012,9.40152,9.40152
1004.00,9.39450,25.164579,0.000360,25.068191,-3.3815,0.012,9.40205,9.40205
1005.00,9.39536,25.164577,0.000360,25.068071,-3.3812,0.012,9.40412,9.40412
1006.00,9.39633,25.164600,0.000360,25.068076,-3.3808,0.012,9.40548,9.40548
1007.00,9.39765,25.164618,0.000356,25.068035,-3.3801,0.012,9.40567,9.40567
1008.00,9.39869,25.164765,0.000359,25.068203,-3.3792,0.012,9.40157,9.40157
1009.00,9.39989,25.164895,0.000363,25.068300,-3.3785,0.012,9.39949,9.39949
1010.00,9.40122,25.164900,0.000360,25.068344,-3.3778,0.012,9.39800,9.39800
1011.00,9.40157,25.164970,0.000359,25.068383,-3.3774,0.012,9.39858,9.39858
1012.00,9.40094,25.165065,0.000361,25.068411,-3.3772,0.013,9.40004,9.40004
1013.00,9.40132,25.165030,0.000357,25.068317,-3.3770,0.013,9.40438,9.40438
1014.00,9.40195,25.164930,0.000353,25.068201,-3.3769,0.013,9.40898,9.40898
1015.00,9.40268,25.165044,0.000359,25.068262,-3.3768,0.013,9.41374,9.41374
1016.00,9.40255,25.164971,0.000360,25.068181,-3.3767,0.013,9.41413,9.41413
1017.00,9.40385,25.164958,0.000359,25.068188,-3.3766,0.013,9.41480,9.41480
1018.00,9.40504,25.164970,0.000361,25.068185,-3.3765,0.013,9.41313,9.41313
1019.00,9.40579,25.165094,0.000363,25.068252,-3.3763,0.013,9.40818,9.40818
1020.00,9.40591,25.164897,0.000355,25.067989,-3.3760,0.013,9.40277,9.40277
1021.00,9.40568,25.165059,0.000355,25.067996,-3.3758,0.013,9.39950,9.39950
1022.00,9.40548,25.165258,0.000358,25.068090,-3.3755,0.013,9.39743,9.39743
1023.00,9.40532,25.165304,0.000359,25.068064,-3.3752,0.014,9.39884,9.39884
1024.00,9.40511,25.165280,0.000354,25.067957,-3.3747,0.014,9.40176,9.40176
1025.00,9.40444,25.165442,0.000351,25.068087,-3.3743,0.014,9.40519,9.40519
1026.00,9.40541,25.165530,0.000352,25.068168,-3.3741,0.014,9.40920,9.40920
1027.00,9.40639,25.165486,0.000350,25.068150,-3.3739,0.014,9.41024,9.41024
1028.00,9.40719,25.165533,0.000346,25.068225,-3.3737,0.015,9.40942,9.40942
1029.00,9.40735,25.165639,0.000349,25.068341,-3.3737,0.015,9.40870,9.40870
1030.00,9.40731,25.165761,0.000356,25.068381,-3.3734,0.015,9.40904,9.40904
1031.00,9.40704,25.165745,0.000354,25.068402,-3.3729,0.015,9.41100,9.41100
1032.00,9.40508,25.165727,0.000358,25.068298,-3.3725,0.015,9.41329,9.41329
1033.00,9.40503,25.165752,0.000360,25.068242,-3.3723,0.014,9.41326,9.41326
1034.00,9.40672,25.165765,0.000359,25.068163,-3.3720,0.015,9.41223,9.41223
1035.00,9.40690,25.165774,0.000356,25.068178,-3.3720,0.015,9.40684,9.40684
1036.00,9.40556,25.165799,0.000356,25.068176,-3.3720,0.015,9.39886,9.39886
1037.00,9.40506,25.165839,0.000352,25.068160,-3.3718,0.015,9.39465,9.39465
1038.00,9.40503,25.165847,0.000350,25.068142,-3.3715,0.015,9.39446,9.39446
1039.00,9.40568,25.165890,0.000348,25.068198,-3.3712,0.015,9.39592,9.39592
1040.00,9.40592,25.165950,0.000350,25.068143,-3.3707,0.016,9.40150,9.40150
1041.00,9.40535,25.166039,0.000349,25.068120,-3.3701,0.016,9.40778,9.40778
1042.00,9.40410,25.166108,0.000347,25.068096,-3.3697,0.016,9.40988,9.40988
1043.00,9.40374,25.166184,0.000345,25.068097,-3.3693,0.016,9.41097,9.41097
1044.00,9.40208,25.166215,0.000348,25.068037,-3.3689,0.016,9.41296,9.41296
1045.00,9.40255,25.166285,0.000349,25.068152,-3.3688,0.016,9.41271,9.41271
1046.00,9.40412,25.166481,0.000357,25.068303,-3.3688,0.016,9.41070,9.41070
1047.00,9.40180,25.166517,0.000356,25.068333,-3.3688,0.016,9.40996,9.40996
1048.00,9.40169,25.166756,0.000367,25.068520,-3.3687,0.016,9.40893,9.40893
1049.00,9.40362,25.167015,0.000367,25.068692,-3.3684,0.017,9.40708,9.40708
1050.00,9.40514,25.166961,0.000364,25.068552,-3.3681,0.017,9.40677,9.40677
1051.00,9.40484,25.166857,0.000359,25.068414,-3.3676,0.017,9.41085,9.41085
1052.00,9.40547,25.166820,0.000361,25.068393,-3.3671,0.017,9.41578,9.41578
1053.00,9.40712,25.166729,0.000356,25.068262,-3.3669,0.017,9.41903,9.41903
1054.00,9.40978,25.166578,0.000357,25.068093,-3.3670,0.017,9.42147,9.42147
1055.00,9.41150,25.166632,0.000356,25.068076,-3.3669,0.017,9.42070,9.42070
1056.00,9.41292,25.166591,0.000357,25.067969,-3.3668,0.017,9.41675,9.41675
1057.00,9.41354,25.166705,0.000360,25.068000,-3.3665,0.017,9.41120,9.41120
1058.00,9.41305,25.166702,0.000357,25.067950,-3.3660,0.017,9.40626,9.40626
1059.00,9.41296,25.166705,0.000351,25.067905,-3.3654,0.017,9.39958,9.39958
1060.00,9.41325,25.166871,0.000353,25.067964,-3.3648,0.017,9.39688,9.39688
1061.00,9.41123,25.167023,0.000351,25.068011,-3.3643,0.018,9.39737,9.39737
1062.00,9.40924,25.167095,0.000348,25.068005,-3.3639,0.018,9.39923,9.39923
1063.00,9.40865,25.167231,0.000348,25.068100,-3.3636,0.018,9.40211,9.40211
1064.00,9.40960,25.167352,0.000357,25.068243,-3.3634,0.018,9.40760,9.40760
1065.00,9.40948,25.167351,0.000357,25.068289,-3.3632,0.018,9.41237,9.41237
1066.00,9.40855,25.167516,0.000362,25.068477,-3.3631,0.018,9.41571,9.41571
1067.00,9.40877,25.167655,0.000366,25.068571,-3.3629,0.018,9.41765,9.41765
1068.00,9.40999,25.167498,0.000362,25.068364,-3.3626,0.018,9.41807,9.41807
1069.00,9.41074,25.167555,0.000360,25.068360,-3.3625,0.018,9.41962,9.41962
1070.00,9.40891,25.167419,0.000359,25.068228,-3.3624,0.018,9.41884,9.41884
1071.00,9.40762,25.167326,0.000356,25.068083,-3.3622,0.018,9.41659,9.41659
1072.00,9.40897,25.167109,0.000349,25.067863,-3.3620,0.018,9.41240,9.41240
1073.00,9.40942,25.167276,0.000350,25.067964,-3.3619,0.019,9.40837,9.40837
1074.00,9.40846,25.167286,0.000343,25.067891,-3.3616,0.019,9.40177,9.40177
1075.00,9.40830,25.167455,0.000343,25.067990,-3.3611,0.019,9.39921,9.39921
1076.00,9.40877,25.167564,0.000344,25.068066,-3.3607,0.019,9.39797,9.39797
1077.00,9.41099,25.167708,0.000346,25.068173,-3.3602,0.019,9.40131,9.40131
1078.00,9.41204,25.167721,0.000344,25.068159,-3.3597,0.020,9.40678,9.40678
1079.00,9.41203,25.167750,0.000347,25.068134,-3.3592,0.020,9.41355,9.41355
1080.00,9.40986,25.167878,0.000353,25.068182,-3.3587,0.020,9.41697,9.41697
1081.00,9.40693,25.167756,0.000351,25.068037,-3.3584,0.020,9.41858,9.41858
1082.00,9.40626,25.167834,0.000347,25.068068,-3.3582,0.020,9.41743,9.41743
1083.00,9.40697,25.167869,0.000348,25.068052,-3.3580,0.020,9.41461,9.41461
1084.00,9.40904,25.167888,0.000344,25.068082,-3.3579,0.020,9.41271,9.41271
1085.00,9.41017,25.167858,0.000340,25.068024,-3.3578,0.021,9.41062,9.41062
1086.00,9.40898,25.168000,0.000340,25.068070,-3.3576,0.021,9.40916,9.40916
1087.00,9.40891,25.168095,0.000341,25.068044,-3.3574,0.021,9.40913,9.40913
1088.00,9.40880,25.168207,0.000344,25.068091,-3.3571,0.021,9.40810,9.40810
1089.00,9.40867,25.168265,0.000348,25.068090,-3.3568,0.021,9.40672,9.40672
1090.00,9.41006,25.168265,0.000346,25.068062,-3.3566,0.021,9.40650,9.40650
1091.00,9.41192,25.168292,0.000347,25.068023,-3.3563,0.021,9.40646,9.40646
1092.00,9.41113,25.168249,0.000348,25.067981,-3.3560,0.021,9.40670,9.40670
1093.00,9.41076,25.168338,0.000348,25.068045,-3.3556,0.021,9.40838,9.40838
1094.00,9.41047,25.168347,0.000347,25.068008,-3.3553,0.022,9.40753,9.40753
1095.00,9.41060,25.168463,0.000347,25.068016,-3.3549,0.022,9.40973,9.40973
1096.00,9.41152,25.168412,0.000345,25.067965,-3.3546,0.022,9.41400,9.41400
1097.00,9.41190,25.168582,0.000352,25.068125,-3.3543,0.022,9.41736,9.41736
1098.00,9.41254,25.168616,0.000355,25.068114,-3.3541,0.022,9.41974,9.41974
1099.00,9.41272,25.168675,0.000359,25.068140,-3.3539,0.022,9.42288,9.42288
1100.00,9.41198,25.168716,0.000361,25.068204,-3.3537,0.022,9.41905,9.41905
1101.00,9.41152,25.168750,0.000363,25.068212,-3.3535,0.022,9.41212,9.41212
1102.00,9.41190,25.168638,0.000359,25.068063,-3.3533,0.022,9.40758,9.40758
1103.00,9.41198,25.168658,0.000359,25.068040,-3.3530,0.022,9.40743,9.40743
1104.00,9.41284,25.168596,0.000356,25.067878,-3.3526,0.023,9.40593,9.40593
1105.00,9.41371,25.168572,0.000354,25.067788,-3.3522,0.023,9.40213,9.40213
1106.00,9.41232,25.168737,0.000354,25.067896,-3.3517,0.023,9.39479,9.39479
1107.00,9.41325,25.168932,0.000355,25.068052,-3.3514,0.023,9.37805,9.37805
1108.00,9.41474,25.168908,0.000347,25.068071,-3.3512,0.023,9.35370,9.35370
1109.00,9.41190,25.169006,0.000345,25.068191,-3.3509,0.024,9.32573,9.32573
1110.00,9.40420,25.168943,0.000341,25.068129,-3.3506,0.024,9.29916,9.29916
@8,3.0002,6.0, 1110.01699999999 
1111.00,9.39398,25.168795,0.000334,25.067972,-3.3505,0.024,9.27711,9.27711
1112.00,9.40311,25.168820,0.000337,25.067941,-3.3503,0.024,9.26418,9.26418
1113.00,9.41903,25.169020,0.000340,25.068039,-3.3499,0.025,9.25645,9.25645
1114.00,9.41191,25.168828,0.000332,25.067799,-3.3497,0.025,9.25762,9.25762
1115.00,9.38262,25.168926,0.000333,25.067891,-3.3496,0.025,9.26858,9.26858
1116.00,9.35568,25.169023,0.000333,25.067997,-3.3492,0.025,9.28245,9.28245
1117.00,9.31892,25.168977,0.000329,25.067959,-3.3489,0.025,9.29573,9.29573
1118.00,9.29913,25.168908,0.000326,25.067860,-3.3487,0.025,9.30997,9.30997
1119.00,9.27232,25.169241,0.000331,25.068102,-3.3485,0.026,9.32104,9.32104
1120.00,9.24986,25.169344,0.000329,25.068056,-3.3482,0.026,9.32895,9.32895
1121.00,9.24592,25.169480,0.000331,25.068020,-3.3480,0.026,9.33576,9.33576
1122.00,9.25387,25.169547,0.000334,25.068023,-3.3480,0.026,9.34365,9.34365
1123.00,9.26069,25.169536,0.000338,25.067955,-3.3477,0.026,9.35166,9.35166
1124.00,9.27833,25.169543,0.000340,25.067965,-3.3474,0.026,9.36101,9.36101
1125.00,9.30421,25.169609,0.000345,25.068051,-3.3472,0.026,9.36776,9.36776
1126.00,9.31512,25.169648,0.000349,25.068145,-3.3470,0.026,9.37323,9.37323
1127.00,9.32185,25.169651,0.000349,25.068088,-3.3467,0.026,9.37724,9.37724
1128.00,9.32889,25.169759,0.000347,25.068115,-3.3464,0.026,9.37889,9.37889
1129.00,9.33630,25.169844,0.000348,25.068164,-3.3461,0.027,9.38018,9.38018
1130.00,9.34488,25.169797,0.000347,25.068109,-3.3459,0.027,9.38188,9.38188
1131.00,9.35266,25.169758,0.000344,25.067980,-3.3455,0.027,9.38473,9.38473
1132.00,9.36095,25.169935,0.000345,25.068079,-3.3451,0.027,9.38869,9.38869
1133.00,9.36688,25.169954,0.000349,25.068134,-3.3447,0.027,9.39422,9.39422
1134.00,9.37002,25.169960,0.000352,25.068146,-3.3443,0.027,9.39709,9.39709
1135.00,9.37296,25.170066,0.000355,25.068144,-3.3438,0.027,9.40133,9.40133
1136.00,9.37606,25.170159,0.000358,25.068237,-3.3435,0.027,9.40400,9.40400
1137.00,9.38007,25.170091,0.000356,25.068144,-3.3432,0.027,9.40573,9.40573
1138.00,9.38325,25.170155,0.000355,25.068125,-3.3432,0.027,9.40540,9.40540
1139.00,9.38641,25.170195,0.000354,25.068119,-3.3430,0.028,9.40696,9.40696
1140.00,9.39047,25.170133,0.000354,25.068071,-3.3428,0.028,9.40745,9.40745
1141.00,9.39286,25.170111,0.000357,25.068059,-3.3426,0.028,9.40771,9.40771
1142.00,9.39499,25.170067,0.000352,25.068026,-3.3424,0.028,9.40801,9.40801
1143.00,9.39680,25.170132,0.000352,25.068069,-3.3420,0.028,9.40857,9.40857
1144.00,9.39810,25.170175,0.000352,25.067978,-3.3417,0.028,9.41049,9.41049
1145.00,9.39977,25.170299,0.000348,25.068002,-3.3416,0.028,9.41247,9.41247
1146.00,9.40170,25.170440,0.000346,25.068008,-3.3415,0.028,9.41389,9.41389
1147.00,9.40329,25.170573,0.000353,25.068033,-3.3411,0.028,9.41436,9.41436
1148.00,9.40539,25.170582,0.000353,25.068033,-3.3409,0.028,9.41813,9.41813
1149.00,9.40731,25.170594,0.000354,25.068099,-3.3405,0.028,9.41691,9.41691
1150.00,9.40820,25.170677,0.000357,25.068187,-3.3400,0.028,9.41357,9.41357
1151.00,9.40915,25.170638,0.000357,25.068117,-3.3395,0.028,9.41310,9.41310
1152.00,9.41019,25.170695,0.000352,25.068141,-3.3393,0.029,9.41266,9.41266
1153.00,9.41054,25.170722,0.000349,25.068085,-3.3389,0.029,9.40823,9.40823
1154.00,9.41103,25.170798,0.000346,25.068038,-3.3388,0.029,9.40767,9.40767
1155.00,9.41126,25.170812,0.000345,25.067964,-3.3387,0.029,9.41068,9.41068
1156.00,9.41124,25.170852,0.000343,25.067969,-3.3384,0.029,9.41110,9.41110
1157.00,9.41179,25.170806,0.000345,25.067970,-3.3380,0.030,9.41033,9.41033
1158.00,9.41221,25.170844,0.000346,25.067995,-3.3377,0.030,9.41043,9.41043
1159.00,9.41280,25.170890,0.000349,25.068051,-3.3373,0.030,9.40993,9.40993
1160.00,9.41239,25.170923,0.000347,25.068047,-3.3369,0.030,9.40939,9.40939
1161.00,9.41181,25.171082,0.000354,25.068141,-3.3367,0.030,9.40973,9.40973
1162.00,9.41207,25.171161,0.000353,25.068073,-3.3366,0.030,9.41155,9.41155
1163.00,9.41251,25.171244,0.000351,25.068006,-3.3363,0.030,9.41438,9.41438
1164.00,9.41258,25.171366,0.000353,25.068043,-3.3360,0.030,9.41846,9.41846
1165.00,9.41242,25.171430,0.000353,25.068043,-3.3355,0.030,9.42041,9.42041
1166.00,9.41344,25.171432,0.000347,25.067991,-3.3351,0.030,9.42316,9.42316
1167.00,9.41301,25.171505,0.000350,25.068048,-3.3345,0.030,9.42546,9.42546
1168.00,9.41375,25.171506,0.000350,25.068072,-3.3341,0.031,9.42490,9.42490
1169.00,9.41429,25.171495,0.000349,25.068046,-3.3337,0.031,9.42066,9.42066
1170.00,9.41454,25.171464,0.000352,25.067994,-3.3334,0.031,9.41936,9.41936
1171.00,9.41525,25.171487,0.000355,25.068002,-3.3332,0.031,9.41775,9.41775
1172.00,9.41589,25.171531,0.000356,25.067995,-3.3330,0.031,9.41595,9.41595
1173.00,9.41665,25.171543,0.000357,25.067977,-3.3329,0.031,9.41791,9.41791
1174.00,9.41717,25.171539,0.000357,25.067876,-3.3327,0.031,9.42160,9.42160
1175.00,9.41761,25.171635,0.000359,25.067986,-3.3326,0.031,9.42088,9.42088
1176.00,9.41908,25.171472,0.000353,25.067876,-3.3324,0.031,9.41760,9.41760
1177.00,9.42029,25.171671,0.000357,25.068094,-3.3323,0.031,9.41519,9.41519
1178.00,9.42103,25.171744,0.000360,25.068159,-3.3321,0.031,9.41219,9.41219
1179.00,9.41971,25.171746,0.000359,25.068222,-3.3321,0.031,9.41350,9.41350
1180.00,9.41849,25.171811,0.000357,25.068200,-3.3321,0.031,9.41598,9.41598
1181.00,9.41877,25.172094,0.000365,25.068384,-3.3321,0.031,9.41976,9.41976
1182.00,9.41793,25.172052,0.000361,25.068261,-3.3321,0.031,9.42446,9.42446
1183.00,9.41648,25.172041,0.000357,25.068166,-3.3318,0.032,9.42771,9.42771
1184.00,9.41625,25.172206,0.000357,25.068240,-3.3314,0.032,9.42473,9.42473
1185.00,9.41743,25.172150,0.000357,25.068105,-3.3310,0.032,9.42308,9.42308
1186.00,9.41844,25.172228,0.000358,25.068088,-3.3303,0.032,9.42314,9.42314
1187.00,9.41787,25.172293,0.000358,25.068050,-3.3296,0.032,9.42095,9.42095
1188.00,9.41676,25.172352,0.000355,25.068079,-3.3291,0.033,9.41869,9.41869
1189.00,9.41894,25.172224,0.000351,25.067937,-3.3287,0.033,9.42095,9.42095
1190.00,9.41911,25.172454,0.000356,25.068136,-3.3283,0.033,9.42246,9.42246
1191.00,9.41928,25.172442,0.000354,25.068079,-3.3281,0.033,9.42083,9.42083
1192.00,9.41959,25.172375,0.000346,25.068015,-3.3280,0.033,9.42087,9.42087
1193.00,9.41989,25.172510,0.000352,25.068087,-3.3278,0.033,9.42366,9.42366
1194.00,9.42022,25.172743,0.000359,25.068252,-3.3273,0.033,9.42515,9.42515
1195.00,9.42127,25.172727,0.000354,25.068216,-3.3268,0.033,9.42463,9.42463
1196.00,9.42178,25.172761,0.000352,25.068241,-3.3265,0.033,9.42483,9.42483
1197.00,9.42246,25.172824,0.000361,25.068240,-3.3261,0.033,9.42492,9.42492
1198.00,9.42306,25.172453,0.000353,25.067779,-3.3257,0.033,9.42161,9.42161
1199.00,9.42264,25.172659,0.000357,25.067848,-3.3255,0.033,9.41696,9.41696
1200.00,9.42221,25.172715,0.000358,25.067817,-3.3253,0.033,9.41557,9.41557
1201.00,9.42168,25.172785,0.000354,25.067788,-3.3250,0.033,9.41496,9.41496
1202.00,9.42197,25.172878,0.000349,25.067839,-3.3249,0.034,9.41292,9.41292
1203.00,9.42152,25.173328,0.000355,25.068275,-3.3249,0.034,9.41435,9.41435
1204.00,9.42164,25.173197,0.000346,25.068143,-3.3248,0.034,9.41695,9.41695
1205.00,9.42051,25.173303,0.000347,25.068260,-3.3246,0.035,9.41713,9.41713
1206.00,9.41989,25.173323,0.000351,25.068263,-3.3247,0.035,9.41535,9.41535
1207.00,9.41993,25.173294,0.000354,25.068216,-3.3245,0.035,9.41556,9.41556
1208.00,9.41876,25.173297,0.000356,25.068221,-3.3242,0.035,9.41577,9.41577
1209.00,9.41891,25.173308,0.000356,25.068178,-3.3238,0.035,9.41695,9.41695
1210.00,9.41848,25.173144,0.000351,25.067941,-3.3234,0.035,9.42033,9.42033
1211.00,9.41833,25.173206,0.000353,25.067959,-3.3229,0.035,9.42568,9.42568
1212.00,9.41652,25.173299,0.000352,25.067976,-3.3223,0.035,9.42840,9.42840
1213.00,9.41604,25.173363,0.000348,25.067941,-3.3218,0.035,9.42614,9.42614
1214.00,9.41663,25.173410,0.000350,25.068004,-3.3215,0.035,9.42205,9.42205
1215.00,9.41870,25.173531,0.000357,25.068155,-3.3212,0.035,9.41676,9.41676
1216.00,9.41975,25.173507,0.000355,25.068147,-3.3210,0.035,9.41405,9.41405
1217.00,9.42121,25.173512,0.000354,25.068094,-3.3211,0.035,9.41370,9.41370
1218.00,9.42087,25.173447,0.000352,25.068043,-3.3211,0.035,9.41780,9.41780
1219.00,9.42103,25.173454,0.000349,25.068070,-3.3210,0.036,9.42128,9.42128
1220.00,9.41886,25.173695,0.000350,25.068220,-3.3209,0.036,9.42539,9.42539
1221.00,9.41873,25.173785,0.000350,25.068240,-3.3207,0.036,9.42949,9.42949
1222.00,9.42071,25.173930,0.000353,25.068400,-3.3204,0.036,9.43062,9.43062
1223.00,9.42198,25.174026,0.000355,25.068427,-3.3202,0.036,9.42958,9.42958
1224.00,9.42319,25.174074,0.000356,25.068360,-3.3200,0.036,9.42801,9.42801
1225.00,9.42417,25.173912,0.000352,25.068176,-3.3196,0.036,9.42526,9.42526
1226.00,9.42334,25.173743,0.000347,25.067947,-3.3191,0.036,9.42335,9.42335
1227.00,9.42284,25.173665,0.000344,25.067842,-3.3186,0.037,9.42550,9.42550
1228.00,9.42243,25.173688,0.000347,25.067877,-3.3180,0.037,9.42924,9.42924
1229.00,9.42323,25.173653,0.000348,25.067866,-3.3177,0.037,9.43455,9.43455
1230.00,9.42530,25.173638,0.000349,25.067816,-3.3175,0.037,9.43812,9.43812
1231.00,9.42598,25.173757,0.000349,25.067946,-3.3173,0.037,9.43562,9.43562
1232.00,9.42807,25.173921,0.000349,25.068058,-3.3171,0.037,9.43080,9.43080
1233.00,9.43022,25.173968,0.000348,25.068033,-3.3170,0.037,9.42401,9.42401
1234.00,9.43079,25.174062,0.000345,25.068060,-3.3169,0.038,9.41709,9.41709
1235.00,9.43095,25.174153,0.000343,25.068090,-3.3167,0.038,9.41218,9.41218
1236.00,9.43106,25.174288,0.000346,25.068076,-3.3165,0.038,9.41241,9.41241
1237.00,9.43234,25.174305,0.000348,25.068020,-3.3163,0.038,9.41320,9.41320
1238.00,9.43378,25.174444,0.000348,25.068052,-3.3159,0.038,9.41388,9.41388
1239.00,9.43714,25.174567,0.000352,25.068082,-3.3155,0.038,9.41429,9.41429
1240.00,9.43092,25.174654,0.000355,25.068085,-3.3152,0.038,9.41548,9.41548
1241.00,9.42135,25.174756,0.000358,25.068168,-3.3150,0.038,9.41469,9.41469
1242.00,9.41746,25.174742,0.000351,25.068076,-3.3149,0.039,9.41434,9.41434
1243.00,9.41621,25.174765,0.000353,25.068060,-3.3146,0.039,9.41455,9.41455
1244.00,9.41618,25.174788,0.000354,25.068037,-3.3144,0.039,9.41508,9.41508
1245.00,9.41580,25.174685,0.000353,25.067952,-3.3141,0.039,9.41671,9.41671
1246.00,9.41559,25.174727,0.000352,25.068027,-3.3136,0.039,9.42066,9.42066
1247.00,9.41580,25.174653,0.000352,25.067996,-3.3132,0.039,9.42480,9.42480
1248.00,9.41717,25.174633,0.000351,25.068018,-3.3131,0.039,9.42923,9.42923
1249.00,9.41925,25.174532,0.000346,25.067901,-3.3129,0.039,9.43315,9.43315
1250.00,9.41977,25.174555,0.000340,25.067941,-3.3128,0.040,9.43438,9.43438
1251.00,9.41981,25.174516,0.000341,25.067867,-3.3128,0.040,9.43141,9.43141
1252.00,9.42005,25.174635,0.000345,25.067928,-3.3126,0.039,9.42778,9.42778
1253.00,9.42102,25.174740,0.000345,25.067916,-3.3122,0.039,9.42502,9.42502
1254.00,9.42212,25.174858,0.000345,25.068000,-3.3119,0.040,9.41765,9.41765
1255.00,9.42302,25.174930,0.000346,25.068018,-3.3115,0.040,9.40596,9.40596
1256.00,9.42462,25.175023,0.000344,25.068054,-3.3112,0.040,9.39092,9.39092
1257.00,9.42690,25.175083,0.000345,25.068060,-3.3109,0.040,9.37046,9.37046
1258.00,9.42970,25.175064,0.000340,25.067986,-3.3107,0.040,9.34548,9.34548
1259.00,9.43087,25.175131,0.000339,25.068043,-3.3105,0.041,9.32346,9.32346
1260.00,9.42684,25.175328,0.000344,25.068164,-3.3103,0.041,9.30635,9.30635
1261.00,9.41677,25.175349,0.000344,25.068142,-3.3102,0.041,9.29586,9.29586
@9,3.0002,6.0, 1260.076 
1262.00,9.41788,25.175289,0.000338,25.068046,-3.3100,0.041,9.29218,9.29218
1263.00,9.42216,25.175187,0.000336,25.067957,-3.3098,0.041,9.29464,9.29464
1264.00,9.39924,25.175140,0.000333,25.067844,-3.3096,0.042,9.30450,9.30450
1265.00,9.37072,25.175126,0.000330,25.067751,-3.3093,0.042,9.31651,9.31651
1266.00,9.34166,25.175198,0.000328,25.067695,-3.3090,0.042,9.32943,9.32943
1267.00,9.31642,25.175314,0.000330,25.067794,-3.3086,0.042,9.34377,9.34377
1268.00,9.29977,25.175525,0.000332,25.067942,-3.3084,0.042,9.35535,9.35535
1269.00,9.28924,25.175744,0.000338,25.068105,-3.3080,0.043,9.36259,9.36259
1270.00,9.28525,25.175733,0.000340,25.068100,-3.3078,0.043,9.36964,9.36964
1271.00,9.28910,25.175743,0.000342,25.068115,-3.3077,0.043,9.37476,9.37476
1272.00,9.29772,25.175985,0.000349,25.068284,-3.3076,0.043,9.37522,9.37522
1273.00,9.31205,25.176074,0.000352,25.068332,-3.3074,0.043,9.37602,9.37602
1274.00,9.33808,25.175933,0.000345,25.068173,-3.3072,0.043,9.38037,9.38037
1275.00,9.34571,25.175982,0.000345,25.068124,-3.3068,0.043,9.38422,9.38422
1276.00,9.35541,25.176045,0.000344,25.068130,-3.3066,0.043,9.38799,9.38799
1277.00,9.36270,25.175948,0.000338,25.068002,-3.3063,0.043,9.39305,9.39305
1278.00,9.36752,25.175984,0.000338,25.067999,-3.3060,0.044,9.39765,9.39765
1279.00,9.36922,25.176105,0.000344,25.068067,-3.3059,0.044,9.39682,9.39682
1280.00,9.37401,25.176180,0.000344,25.068093,-3.3057,0.044,9.39841,9.39841
1281.00,9.37909,25.176276,0.000347,25.068176,-3.3053,0.044,9.40041,9.40041
1282.00,9.38257,25.176291,0.000348,25.068105,-3.3051,0.044,9.40339,9.40339
1283.00,9.38514,25.176353,0.000346,25.068072,-3.3047,0.044,9.40941,9.40941
1284.00,9.38783,25.176466,0.000346,25.068019,-3.3043,0.044,9.41498,9.41498
1285.00,9.38974,25.176626,0.000347,25.068090,-3.3040,0.044,9.41585,9.41585
1286.00,9.39263,25.176661,0.000341,25.068062,-3.3037,0.044,9.41655,9.41655
1287.00,9.39645,25.176673,0.000343,25.068066,-3.3035,0.044,9.41514,9.41514
1288.00,9.39955,25.176686,0.000345,25.068068,-3.3033,0.045,9.41183,9.41183
1289.00,9.40111,25.176691,0.000346,25.068126,-3.3031,0.045,9.41245,9.41245
1290.00,9.40459,25.176668,0.000344,25.068134,-3.3028,0.045,9.41634,9.41634
1291.00,9.40668,25.176758,0.000349,25.068131,-3.3025,0.045,9.41861,9.41861
1292.00,9.40798,25.176767,0.000351,25.068142,-3.3020,0.045,9.42240,9.42240
1293.00,9.41025,25.176700,0.000349,25.068111,-3.3015,0.045,9.42674,9.42674
1294.00,9.41178,25.176705,0.000348,25.068098,-3.3012,0.045,9.42894,9.42894
1295.00,9.41364,25.176786,0.000353,25.068140,-3.3009,0.045,9.42735,9.42735
1296.00,9.41634,25.176825,0.000356,25.068169,-3.3005,0.045,9.42693,9.42693
1297.00,9.41817,25.176941,0.000355,25.068160,-3.3003,0.045,9.42455,9.42455
1298.00,9.41818,25.177058,0.000357,25.068253,-3.3000,0.045,9.42017,9.42017
1299.00,9.41930,25.177131,0.000356,25.068292,-3.2997,0.045,9.41511,9.41511
1300.00,9.42092,25.177205,0.000355,25.068302,-3.2995,0.045,9.41316,9.41316
1301.00,9.42017,25.177183,0.000351,25.068260,-3.2993,0.046,9.41328,9.41328
1302.00,9.41884,25.177209,0.000352,25.068267,-3.2991,0.046,9.41409,9.41409
1303.00,9.41880,25.177340,0.000352,25.068262,-3.2989,0.046,9.41660,9.41660
1304.00,9.41984,25.177393,0.000354,25.068229,-3.2986,0.046,9.42157,9.42157
1305.00,9.42138,25.177365,0.000354,25.068160,-3.2983,0.046,9.42674,9.42674
1306.00,9.42054,25.177473,0.000355,25.068241,-3.2979,0.046,9.42940,9.42940
1307.00,9.42088,25.177559,0.000354,25.068282,-3.2976,0.046,9.43048,9.43048
1308.00,9.42286,25.177576,0.000358,25.068279,-3.2974,0.046,9.43069,9.43069
1309.00,9.42315,25.177602,0.000357,25.068283,-3.2974,0.046,9.43077,9.43077
1310.00,9.42322,25.177694,0.000359,25.068338,-3.2976,0.046,9.43056,9.43056
1311.00,9.42269,25.177667,0.000359,25.068239,-3.2978,0.047,9.43004,9.43004
1312.00,9.42166,25.177663,0.000357,25.068215,-3.2978,0.047,9.43311,9.43311
1313.00,9.42243,25.177618,0.000350,25.068150,-3.2978,0.047,9.43539,9.43539
1314.00,9.42464,25.177659,0.000349,25.068150,-3.2975,0.047,9.43406,9.43406
1315.00,9.42643,25.177617,0.000345,25.068057,-3.2968,0.047,9.42911,9.42911
1316.00,9.42818,25.177638,0.000345,25.068088,-3.2962,0.048,9.42943,9.42943
1317.00,9.42944,25.177716,0.000347,25.068120,-3.2957,0.048,9.43085,9.43085
1318.00,9.42997,25.177797,0.000356,25.068181,-3.2951,0.047,9.43469,9.43469
1319.00,9.42969,25.177851,0.000357,25.068183,-3.2947,0.047,9.43839,9.43839
1320.00,9.43110,25.177935,0.000362,25.068185,-3.2943,0.047,9.44152,9.44152
1321.00,9.43040,25.178009,0.000360,25.068180,-3.2939,0.047,9.43851,9.43851
1322.00,9.43067,25.177962,0.000355,25.068090,-3.2936,0.048,9.43297,9.43297
1323.00,9.43119,25.177966,0.000349,25.068039,-3.2935,0.048,9.42526,9.42526
1324.00,9.42948,25.178043,0.000349,25.068082,-3.2934,0.048,9.42312,9.42312
1325.00,9.42586,25.178135,0.000348,25.068202,-3.2935,0.048,9.42544,9.42544
1326.00,9.43298,25.178201,0.000351,25.068262,-3.2935,0.048,9.42722,9.42722
1327.00,9.44438,25.178313,0.000355,25.068285,-3.2936,0.048,9.42862,9.42862
1328.00,9.44660,25.178359,0.000358,25.068224,-3.2934,0.048,9.42918,9.42918
1329.00,9.44321,25.178343,0.000357,25.068170,-3.2930,0.048,9.42842,9.42842
1330.00,9.43049,25.178355,0.000354,25.068080,-3.2925,0.048,9.42759,9.42759
1331.00,9.42287,25.178371,0.000350,25.068009,-3.2922,0.049,9.42831,9.42831
1332.00,9.42492,25.178346,0.000345,25.067990,-3.2918,0.049,9.43104,9.43104
1333.00,9.42685,25.178439,0.000344,25.068077,-3.2914,0.049,9.43418,9.43418
1334.00,9.42540,25.178505,0.000344,25.068068,-3.2912,0.049,9.43511,9.43511
1335.00,9.42645,25.178528,0.000347,25.068095,-3.2910,0.049,9.43375,9.43375
1336.00,9.42718,25.178483,0.000343,25.068031,-3.2907,0.049,9.43284,9.43284
1337.00,9.42839,25.178581,0.000346,25.068090,-3.2904,0.049,9.43285,9.43285
1338.00,9.42925,25.178588,0.000345,25.068057,-3.2902,0.049,9.43464,9.43464
1339.00,9.42952,25.178662,0.000344,25.068133,-3.2900,0.049,9.43506,9.43506
1340.00,9.43064,25.178697,0.000340,25.068161,-3.2899,0.050,9.43619,9.43619
1341.00,9.43138,25.178799,0.000345,25.068217,-3.2899,0.050,9.43713,9.43713
1342.00,9.43154,25.178879,0.000347,25.068226,-3.2898,0.050,9.43465,9.43465
1343.00,9.43203,25.178904,0.000347,25.068216,-3.2897,0.050,9.43053,9.43053
1344.00,9.43192,25.178914,0.000350,25.068174,-3.2896,0.050,9.42770,9.42770
1345.00,9.43139,25.178877,0.000351,25.067992,-3.2893,0.050,9.42573,9.42573
1346.00,9.43169,25.178818,0.000349,25.067883,-3.2888,0.050,9.42674,9.42674
1347.00,9.43225,25.178810,0.000345,25.067839,-3.2885,0.050,9.42858,9.42858
1348.00,9.43253,25.178893,0.000345,25.067833,-3.2882,0.050,9.43025,9.43025
1349.00,9.43243,25.178925,0.000340,25.067812,-3.2877,0.051,9.43363,9.43363
1350.00,9.43223,25.179010,0.000341,25.067916,-3.2874,0.051,9.43657,9.43657
1351.00,9.43237,25.179138,0.000346,25.068017,-3.2872,0.051,9.43777,9.43777
1352.00,9.43322,25.179220,0.000354,25.068087,-3.2871,0.051,9.43868,9.43868
1353.00,9.43366,25.179214,0.000357,25.068090,-3.2868,0.051,9.43975,9.43975
1354.00,9.43370,25.179288,0.000361,25.068169,-3.2866,0.051,9.43958,9.43958
1355.00,9.43428,25.179373,0.000363,25.068240,-3.2864,0.051,9.43831,9.43831
1356.00,9.43452,25.179394,0.000360,25.068212,-3.2861,0.051,9.43658,9.43658
1357.00,9.43470,25.179391,0.000357,25.068137,-3.2858,0.051,9.43700,9.43700
1358.00,9.43467,25.179444,0.000355,25.068133,-3.2856,0.051,9.43768,9.43768
1359.00,9.43438,25.179468,0.000359,25.068095,-3.2855,0.051,9.43691,9.43691
1360.00,9.43446,25.179440,0.000355,25.068006,-3.2856,0.051,9.43555,9.43555
1361.00,9.43439,25.179547,0.000358,25.068082,-3.2857,0.051,9.43437,9.43437
1362.00,9.43427,25.179612,0.000360,25.068171,-3.2856,0.051,9.43483,9.43483
1363.00,9.43524,25.179672,0.000360,25.068231,-3.2854,0.052,9.43501,9.43501
1364.00,9.43605,25.179676,0.000358,25.068245,-3.2853,0.052,9.43569,9.43569
1365.00,9.43667,25.179783,0.000362,25.068387,-3.2852,0.052,9.43704,9.43704
1366.00,9.43697,25.179674,0.000358,25.068312,-3.2848,0.052,9.43927,9.43927
1367.00,9.43736,25.179656,0.000355,25.068246,-3.2848,0.052,9.43913,9.43913
1368.00,9.43708,25.179610,0.000353,25.068155,-3.2845,0.052,9.43752,9.43752
1369.00,9.43733,25.179719,0.000354,25.068232,-3.2839,0.053,9.43333,9.43333
1370.00,9.43700,25.179636,0.000352,25.068083,-3.2834,0.053,9.43000,9.43000
1371.00,9.43626,25.179713,0.000349,25.068131,-3.2831,0.053,9.42435,9.42435
1372.00,9.43482,25.179826,0.000353,25.068187,-3.2828,0.053,9.41787,9.41787
1373.00,9.43355,25.179891,0.000352,25.068240,-3.2825,0.053,9.41544,9.41544
1374.00,9.43174,25.179858,0.000349,25.068111,-3.2822,0.053,9.41636,9.41636
1375.00,9.43077,25.180001,0.000347,25.068223,-3.2817,0.053,9.41823,9.41823
1376.00,9.42998,25.180180,0.000350,25.068296,-3.2813,0.053,9.42332,9.42332
1377.00,9.42974,25.180242,0.000345,25.068331,-3.2807,0.054,9.42983,9.42983
1378.00,9.42711,25.180301,0.000346,25.068355,-3.2802,0.054,9.43615,9.43615
1379.00,9.42530,25.180249,0.000345,25.068305,-3.2797,0.054,9.44254,9.44254
1380.00,9.42551,25.180395,0.000348,25.068331,-3.2793,0.054,9.44534,9.44534
1381.00,9.42781,25.180343,0.000349,25.068174,-3.2787,0.054,9.44477,9.44477
1382.00,9.43085,25.180470,0.000351,25.068232,-3.2784,0.054,9.44281,9.44281
1383.00,9.43133,25.180471,0.000347,25.068173,-3.2783,0.054,9.43956,9.43956
1384.00,9.43045,25.180618,0.000349,25.068200,-3.2782,0.054,9.43497,9.43497
1385.00,9.43020,25.180610,0.000348,25.068128,-3.2781,0.055,9.43305,9.43305
1386.00,9.43274,25.180711,0.000346,25.068185,-3.2781,0.055,9.43217,9.43217
1387.00,9.43515,25.180626,0.000343,25.068041,-3.2781,0.055,9.43188,9.43188
1388.00,9.43511,25.180788,0.000346,25.068098,-3.2779,0.055,9.43406,9.43406
1389.00,9.43684,25.180852,0.000348,25.068173,-3.2778,0.055,9.43773,9.43773
1390.00,9.43910,25.180786,0.000346,25.068191,-3.2776,0.055,9.44165,9.44165
1391.00,9.43803,25.180747,0.000346,25.068234,-3.2773,0.055,9.44487,9.44487
1392.00,9.43839,25.180789,0.000350,25.068262,-3.2768,0.055,9.44725,9.44725
1393.00,9.43991,25.180723,0.000351,25.068214,-3.2765,0.055,9.44543,9.44543
1394.00,9.44048,25.180732,0.000354,25.068147,-3.2761,0.055,9.44307,9.44307
1395.00,9.44041,25.180863,0.000358,25.068170,-3.2760,0.055,9.43955,9.43955
1396.00,9.43872,25.180984,0.000361,25.068178,-3.2759,0.055,9.43715,9.43715
1397.00,9.43893,25.180994,0.000358,25.068173,-3.2758,0.056,9.43670,9.43670
1398.00,9.43937,25.181117,0.000358,25.068219,-3.2757,0.056,9.43771,9.43771
1399.00,9.43893,25.181243,0.000358,25.068292,-3.2758,0.056,9.43668,9.43668
1400.00,9.43865,25.181267,0.000356,25.068315,-3.2758,0.056,9.43691,9.43691
1401.00,9.43882,25.181245,0.000356,25.068241,-3.2757,0.056,9.43790,9.43790
1402.00,9.43843,25.181294,0.000358,25.068216,-3.2757,0.056,9.43852,9.43852
1403.00,9.43880,25.181277,0.000361,25.068173,-3.2755,0.056,9.43777,9.43777
1404.00,9.43986,25.181289,0.000361,25.068194,-3.2751,0.056,9.43340,9.43340
1405.00,9.44038,25.181254,0.000357,25.068096,-3.2746,0.056,9.42254,9.42254
1406.00,9.43872,25.181303,0.000358,25.068174,-3.2741,0.056,9.40665,9.40665
1407.00,9.43736,25.181324,0.000357,25.068232,-3.2736,0.057,9.38512,9.38512
1408.00,9.43703,25.181282,0.000351,25.068264,-3.2734,0.057,9.36055,9.36055
1409.00,9.43795,25.181279,0.000348,25.068243,-3.2732,0.057,9.33977,9.33977
1410.00,9.43681,25.181360,0.000346,25.068268,-3.2730,0.057,9.32350,9.32350
1411.00,9.43935,25.181460,0.000342,25.068294,-3.2727,0.058,9.31094,9.31094
@10,3.0002,6.0, 1410.13499999999 
1412.00,9.44313,25.181503,0.000339,25.068206,-3.2725,0.058,9.30482,9.30482
1413.00,9.43862,25.181668,0.000336,25.068205,-3.2723,0.058,9.30577,9.30577
1414.00,9.41174,25.181731,0.000335,25.068174,-3.2721,0.058,9.31254,9.31254
1415.00,9.38024,25.181806,0.000338,25.068230,-3.2719,0.059,9.32462,9.32462
1416.00,9.35891,25.181810,0.000335,25.068207,-3.2719,0.059,9.33951,9.33951
1417.00,9.33595,25.181964,0.000336,25.068268,-3.2716,0.059,9.35401,9.35401
1418.00,9.31622,25.182055,0.000339,25.068341,-3.2714,0.059,9.36808,9.36808
1419.00,9.30774,25.182023,0.000338,25.068301,-3.2711,0.060,9.37963,9.37963
1420.00,9.29878,25.182143,0.000337,25.068352,-3.2708,0.060,9.38750,9.38750
1421.00,9.29629,25.182233,0.000341,25.068382,-3.2703,0.060,9.39311,9.39311
1422.00,9.30553,25.182200,0.000340,25.068365,-3.2700,0.060,9.39729,9.39729
1423.00,9.32093,25.182176,0.000341,25.068292,-3.2697,0.060,9.39916,9.39916
1424.00,9.34168,25.182261,0.000342,25.068326,-3.2694,0.060,9.40048,9.40048
1425.00,9.35908,25.182270,0.000342,25.068274,-3.2691,0.060,9.40290,9.40290
1426.00,9.36983,25.182299,0.000343,25.068251,-3.2690,0.060,9.40875,9.40875
1427.00,9.37966,25.182350,0.000345,25.068281,-3.2687,0.060,9.41676,9.41676
1428.00,9.38667,25.182422,0.000346,25.068324,-3.2684,0.060,9.42157,9.42157
1429.00,9.38995,25.182498,0.000348,25.068304,-3.2682,0.060,9.42394,9.42394
1430.00,9.39302,25.182476,0.000347,25.068226,-3.2682,0.060,9.42557,9.42557
1431.00,9.39805,25.182448,0.000346,25.068128,-3.2680,0.061,9.42308,9.42308
1432.00,9.40315,25.182450,0.000345,25.068035,-3.2679,0.061,9.41937,9.41937
1433.00,9.40564,25.182462,0.000351,25.067989,-3.2679,0.061,9.42151,9.42151
1434.00,9.40857,25.182566,0.000354,25.068092,-3.2677,0.061,9.42444,9.42444
1435.00,9.41493,25.182613,0.000358,25.068110,-3.2676,0.061,9.42506,9.42506
1436.00,9.42359,25.182764,0.000359,25.068149,-3.2674,0.061,9.42496,9.42496
1437.00,9.42259,25.182891,0.000362,25.068215,-3.2671,0.061,9.42460,9.42460
1438.00,9.42126,25.182933,0.000358,25.068174,-3.2667,0.061,9.42266,9.42266
1439.00,9.42302,25.182883,0.000355,25.068066,-3.2665,0.061,9.42340,9.42340
1440.00,9.42316,25.182944,0.000357,25.068086,-3.2662,0.061,9.42657,9.42657
1441.00,9.42254,25.182932,0.000357,25.068116,-3.2661,0.061,9.42977,9.42977
1442.00,9.42383,25.182948,0.000357,25.068097,-3.2663,0.061,9.43264,9.43264
1443.00,9.42289,25.183013,0.000357,25.068115,-3.2663,0.061,9.43565,9.43565
1444.00,9.42336,25.183069,0.000356,25.068132,-3.2662,0.061,9.43540,9.43540
1445.00,9.42504,25.183084,0.000354,25.068120,-3.2662,0.062,9.43295,9.43295
1446.00,9.42628,25.183118,0.000355,25.068103,-3.2660,0.062,9.43307,9.43307
1447.00,9.42790,25.183090,0.000358,25.068152,-3.2658,0.062,9.43407,9.43407
1448.00,9.42950,25.183160,0.000363,25.068228,-3.2656,0.062,9.43351,9.43351
1449.00,9.42980,25.183252,0.000368,25.068293,-3.2654,0.062,9.43255,9.43255
1450.00,9.43010,25.183354,0.000369,25.068348,-3.2651,0.062,9.43403,9.43403
1451.00,9.43079,25.183392,0.000374,25.068347,-3.2645,0.062,9.43376,9.43376
1452.00,9.43084,25.183514,0.000375,25.068382,-3.2637,0.062,9.43364,9.43364
1453.00,9.43069,25.183497,0.000374,25.068357,-3.2631,0.062,9.43327,9.43327
1454.00,9.43132,25.183529,0.000369,25.068392,-3.2625,0.062,9.43451,9.43451
1455.00,9.43303,25.183555,0.000368,25.068405,-3.2620,0.062,9.43311,9.43311
1456.00,9.43380,25.183552,0.000363,25.068372,-3.2620,0.063,9.43238,9.43238
1457.00,9.43356,25.183535,0.000355,25.068272,-3.2619,0.063,9.43193,9.43193
1458.00,9.43354,25.183594,0.000354,25.068218,-3.2617,0.063,9.43347,9.43347
1459.00,9.43375,25.183514,0.000355,25.068059,-3.2615,0.063,9.43516,9.43516
1460.00,9.43400,25.183483,0.000353,25.067970,-3.2613,0.063,9.43796,9.43796
1461.00,9.43467,25.183601,0.000353,25.068015,-3.2611,0.063,9.44006,9.44006
1462.00,9.43479,25.183674,0.000357,25.068089,-3.2609,0.063,9.44176,9.44176
1463.00,9.43470,25.183729,0.000356,25.068178,-3.2607,0.063,9.44270,9.44270
1464.00,9.43560,25.183888,0.000357,25.068259,-3.2604,0.063,9.44340,9.44340
1465.00,9.43599,25.183944,0.000360,25.068251,-3.2601,0.063,9.44223,9.44223
1466.00,9.43610,25.183950,0.000364,25.068204,-3.2596,0.063,9.44230,9.44230
1467.00,9.43705,25.183871,0.000361,25.068093,-3.2594,0.063,9.44342,9.44342
1468.00,9.43839,25.183914,0.000356,25.068042,-3.2593,0.063,9.44387,9.44387
1469.00,9.43839,25.183843,0.000353,25.067976,-3.2593,0.064,9.44293,9.44293
1470.00,9.43955,25.183798,0.000348,25.067893,-3.2592,0.064,9.44515,9.44515
1471.00,9.44000,25.183925,0.000347,25.067998,-3.2590,0.064,9.44754,9.44754
1472.00,9.44055,25.184157,0.000350,25.068113,-3.2588,0.064,9.44632,9.44632
1473.00,9.44172,25.184186,0.000353,25.068114,-3.2584,0.064,9.44470,9.44470
1474.00,9.44301,25.184278,0.000357,25.068155,-3.2580,0.064,9.44489,9.44489
1475.00,9.44391,25.184391,0.000360,25.068245,-3.2578,0.064,9.44511,9.44511
1476.00,9.44370,25.184289,0.000359,25.068169,-3.2578,0.064,9.44365,9.44365
1477.00,9.44376,25.184213,0.000358,25.068116,-3.2576,0.064,9.44222,9.44222
1478.00,9.44389,25.184221,0.000357,25.068056,-3.2574,0.064,9.44267,9.44267
1479.00,9.44348,25.184335,0.000360,25.068076,-3.2574,0.064,9.44366,9.44366
1480.00,9.44366,25.184433,0.000362,25.068091,-3.2571,0.064,9.44167,9.44167
1481.00,9.44350,25.184472,0.000357,25.068019,-3.2569,0.065,9.44092,9.44092
1482.00,9.44339,25.184568,0.000356,25.067978,-3.2567,0.065,9.44019,9.44019
1483.00,9.44277,25.184682,0.000357,25.068012,-3.2566,0.065,9.43848,9.43848
1484.00,9.44210,25.184671,0.000355,25.067908,-3.2563,0.065,9.43662,9.43662
1485.00,9.44225,25.184830,0.000357,25.067984,-3.2561,0.065,9.43733,9.43733
1486.00,9.44216,25.184966,0.000364,25.068048,-3.2559,0.065,9.43568,9.43568
1487.00,9.44160,25.184973,0.000365,25.068094,-3.2558,0.065,9.43653,9.43653
1488.00,9.44098,25.184968,0.000365,25.068097,-3.2557,0.065,9.43726,9.43726
1489.00,9.44049,25.185020,0.000362,25.068160,-3.2557,0.065,9.43898,9.43898
1490.00,9.43973,25.184957,0.000360,25.068105,-3.2555,0.066,9.44177,9.44177
1491.00,9.44009,25.185062,0.000359,25.068210,-3.2553,0.066,9.44720,9.44720
1492.00,9.44158,25.185120,0.000359,25.068226,-3.2552,0.066,9.44939,9.44939
1493.00,9.44244,25.185226,0.000362,25.068263,-3.2550,0.066,9.45283,9.45283
1494.00,9.44265,25.185272,0.000363,25.068286,-3.2547,0.066,9.45380,9.45380
1495.00,9.44279,25.185208,0.000363,25.068209,-3.2545,0.066,9.45182,9.45182
1496.00,9.44305,25.185139,0.000362,25.068164,-3.2543,0.066,9.44791,9.44791
1497.00,9.44308,25.185115,0.000363,25.068133,-3.2542,0.066,9.44740,9.44740
1498.00,9.44390,25.185075,0.000360,25.068072,-3.2540,0.066,9.44698,9.44698
1499.00,9.44434,25.185109,0.000360,25.068087,-3.2539,0.066,9.44489,9.44489
1500.00,9.44450,25.185193,0.000362,25.068175,-3.2537,0.066,9.44507,9.44507
1501.00,9.44511,25.185278,0.000359,25.068129,-3.2534,0.067,9.44549,9.44549
1502.00,9.44529,25.185369,0.000357,25.068105,-3.2530,0.067,9.44395,9.44395
1503.00,9.44603,25.185382,0.000360,25.068114,-3.2526,0.067,9.43992,9.43992
1504.00,9.44779,25.185395,0.000359,25.068050,-3.2524,0.067,9.43894,9.43894
1505.00,9.44869,25.185419,0.000356,25.068010,-3.2522,0.067,9.43671,9.43671
1506.00,9.44762,25.185463,0.000359,25.068073,-3.2521,0.067,9.43839,9.43839
1507.00,9.44588,25.185498,0.000357,25.068120,-3.2520,0.067,9.44015,9.44015
1508.00,9.44459,25.185551,0.000354,25.068142,-3.2519,0.068,9.44152,9.44152
1509.00,9.44454,25.185640,0.000358,25.068206,-3.2519,0.067,9.44433,9.44433
1510.00,9.44463,25.185750,0.000361,25.068245,-3.2517,0.067,9.44905,9.44905
1511.00,9.44530,25.185760,0.000357,25.068165,-3.2514,0.068,9.44798,9.44798
1512.00,9.44468,25.185826,0.000359,25.068173,-3.2513,0.068,9.44699,9.44699
1513.00,9.44376,25.185901,0.000359,25.068153,-3.2510,0.068,9.44829,9.44829
1514.00,9.44346,25.185899,0.000354,25.068105,-3.2509,0.068,9.44650,9.44650
1515.00,9.44391,25.185907,0.000351,25.068051,-3.2506,0.068,9.44355,9.44355
1516.00,9.44390,25.185952,0.000352,25.068074,-3.2504,0.068,9.44400,9.44400
1517.00,9.44335,25.185973,0.000349,25.068081,-3.2501,0.068,9.44517,9.44517
1518.00,9.44318,25.185939,0.000347,25.068033,-3.2498,0.069,9.44519,9.44519
1519.00,9.44386,25.185945,0.000351,25.068033,-3.2494,0.069,9.44726,9.44726
1520.00,9.44469,25.186016,0.000354,25.068084,-3.2493,0.069,9.44777,9.44777
1521.00,9.44509,25.185996,0.000349,25.068030,-3.2492,0.069,9.44644,9.44644
1522.00,9.44553,25.186028,0.000354,25.068009,-3.2490,0.069,9.44688,9.44688
1523.00,9.44542,25.186164,0.000357,25.068109,-3.2489,0.069,9.44871,9.44871
1524.00,9.44607,25.186315,0.000355,25.068157,-3.2487,0.069,9.44630,9.44630
1525.00,9.44608,25.186352,0.000353,25.068102,-3.2485,0.069,9.44457,9.44457
1526.00,9.44622,25.186427,0.000357,25.068117,-3.2484,0.069,9.44576,9.44576
1527.00,9.44599,25.186483,0.000355,25.068092,-3.2483,0.070,9.44509,9.44509
1528.00,9.44616,25.186396,0.000353,25.067918,-3.2481,0.070,9.44061,9.44061
1529.00,9.44537,25.186376,0.000352,25.067898,-3.2479,0.070,9.43890,9.43890
1530.00,9.44566,25.186382,0.000352,25.067918,-3.2476,0.070,9.44038,9.44038
1531.00,9.44529,25.186451,0.000353,25.067932,-3.2474,0.070,9.44005,9.44005
1532.00,9.44416,25.186497,0.000353,25.067950,-3.2471,0.070,9.44036,9.44036
1533.00,9.44424,25.186648,0.000355,25.068127,-3.2470,0.070,9.44345,9.44345
1534.00,9.44408,25.186713,0.000360,25.068171,-3.2469,0.070,9.44810,9.44810
1535.00,9.44385,25.186809,0.000358,25.068164,-3.2468,0.070,9.44939,9.44939
1536.00,9.44463,25.186815,0.000357,25.068198,-3.2466,0.070,9.45146,9.45146
1537.00,9.44556,25.186818,0.000360,25.068186,-3.2464,0.070,9.45188,9.45188
1538.00,9.44593,25.186880,0.000363,25.068087,-3.2461,0.070,9.45043,9.45043
1539.00,9.44545,25.186863,0.000361,25.068049,-3.2458,0.070,9.44693,9.44693
1540.00,9.44540,25.186844,0.000363,25.068065,-3.2455,0.070,9.44548,9.44548
1541.00,9.44540,25.186878,0.000361,25.068055,-3.2453,0.071,9.44410,9.44410
1542.00,9.44493,25.186924,0.000359,25.068148,-3.2451,0.071,9.44551,9.44551
1543.00,9.44489,25.186920,0.000359,25.068248,-3.2450,0.071,9.44932,9.44932
1544.00,9.44633,25.187011,0.000355,25.068253,-3.2450,0.071,9.45353,9.45353
1545.00,9.44735,25.187129,0.000354,25.068335,-3.2451,0.071,9.45579,9.45579
1546.00,9.44783,25.187183,0.000357,25.068349,-3.2451,0.072,9.45563,9.45563
1547.00,9.44834,25.187242,0.000357,25.068282,-3.2452,0.072,9.45412,9.45412
1548.00,9.44931,25.187339,0.000357,25.068278,-3.2452,0.072,9.45078,9.45078
1549.00,9.44983,25.187359,0.000359,25.068270,-3.2453,0.072,9.44598,9.44598
1550.00,9.45047,25.187303,0.000356,25.068133,-3.2453,0.072,9.44277,9.44277
1551.00,9.45018,25.187427,0.000356,25.068116,-3.2453,0.072,9.44269,9.44269
1552.00,9.44942,25.187451,0.000353,25.068070,-3.2450,0.072,9.44114,9.44114
1553.00,9.44800,25.187512,0.000352,25.068037,-3.2446,0.072,9.43837,9.43837
1554.00,9.44753,25.187556,0.000351,25.068006,-3.2441,0.072,9.43608,9.43608
1555.00,9.44739,25.187659,0.000352,25.068051,-3.2436,0.073,9.43018,9.43018
1556.00,9.44836,25.187595,0.000348,25.067979,-3.2429,0.073,9.41739,9.41739
1557.00,9.44840,25.187612,0.000346,25.067939,-3.2425,0.073,9.40185,9.40185
1558.00,9.44548,25.187543,0.000342,25.067860,-3.2422,0.073,9.38522,9.38522
1559.00,9.44288,25.187567,0.000339,25.067887,-3.2421,0.073,9.36743,9.36743
1560.00,9.44075,25.187603,0.000335,25.067928,-3.2419,0.074,9.35242,9.35242
1561.00,9.44297,25.187699,0.000332,25.068036,-3.2419,0.074,9.34404,9.34404
@11,3.0002,6.0, 1560.068 
1562.00,9.44072,25.187854,0.000332,25.068142,-3.2419,0.074,9.34100,9.34100
1563.00,9.43208,25.187969,0.000332,25.068231,-3.2418,0.075,9.34159,9.34159
1564.00,9.42449,25.187949,0.000330,25.068149,-3.2416,0.075,9.34567,9.34567
1565.00,9.40848,25.187904,0.000330,25.068058,-3.2413,0.075,9.35334,9.35334
1566.00,9.38119,25.187959,0.000332,25.068091,-3.2411,0.075,9.36435,9.36435
1567.00,9.36325,25.187947,0.000331,25.068061,-3.2407,0.075,9.37614,9.37614
1568.00,9.34890,25.188010,0.000332,25.068061,-3.2406,0.076,9.38772,9.38772
1569.00,9.33862,25.188147,0.000333,25.068145,-3.2405,0.076,9.39902,9.39902
1570.00,9.33924,25.188220,0.000336,25.068193,-3.2404,0.076,9.40796,9.40796
1571.00,9.34197,25.188225,0.000334,25.068124,-3.2403,0.076,9.41263,9.41263
1572.00,9.34588,25.188186,0.000336,25.068069,-3.2404,0.076,9.41628,9.41628
1573.00,9.35162,25.188147,0.000335,25.067969,-3.2403,0.076,9.42026,9.42026
1574.00,9.35659,25.188143,0.000338,25.067928,-3.2402,0.076,9.42442,9.42442
1575.00,9.37208,25.188257,0.000340,25.067992,-3.2400,0.076,9.42896,9.42896
1576.00,9.39397,25.188325,0.000344,25.067974,-3.2398,0.076,9.43256,9.43256
1577.00,9.40545,25.188408,0.000345,25.067982,-3.2395,0.076,9.43405,9.43405
1578.00,9.40933,25.188524,0.000347,25.068084,-3.2392,0.076,9.43307,9.43307
1579.00,9.41257,25.188639,0.000351,25.068188,-3.2390,0.076,9.43434,9.43434
1580.00,9.41674,25.188690,0.000354,25.068150,-3.2387,0.076,9.43722,9.43722
1581.00,9.42082,25.188792,0.000355,25.068200,-3.2384,0.076,9.43991,9.43991
1582.00,9.42286,25.188896,0.000361,25.068260,-3.2381,0.076,9.44131,9.44131
1583.00,9.42491,25.188912,0.000360,25.068198,-3.2379,0.076,9.44220,9.44220
1584.00,9.42809,25.188944,0.000358,25.068160,-3.2376,0.077,9.43953,9.43953
1585.00,9.43089,25.188993,0.000358,25.068231,-3.2374,0.077,9.43391,9.43391
1586.00,9.43388,25.189054,0.000359,25.068221,-3.2375,0.077,9.43157,9.43157
1587.00,9.43684,25.189133,0.000359,25.068287,-3.2374,0.077,9.43339,9.43339
1588.00,9.43882,25.189138,0.000362,25.068288,-3.2371,0.077,9.43787,9.43787
1589.00,9.43942,25.189125,0.000363,25.068256,-3.2371,0.077,9.44268,9.44268
1590.00,9.43747,25.189061,0.000362,25.068147,-3.2371,0.077,9.44645,9.44645
1591.00,9.43572,25.188970,0.000359,25.068095,-3.2370,0.077,9.44565,9.44565
1592.00,9.43725,25.188965,0.000357,25.067982,-3.2371,0.077,9.44243,9.44243
1593.00,9.43881,25.189142,0.000358,25.068103,-3.2370,0.077,9.43851,9.43851
1594.00,9.44088,25.189278,0.000358,25.068167,-3.2369,0.077,9.43649,9.43649
1595.00,9.44077,25.189401,0.000358,25.068190,-3.2366,0.077,9.43436,9.43436
1596.00,9.43904,25.189513,0.000361,25.068219,-3.2363,0.077,9.43681,9.43681
1597.00,9.43832,25.189591,0.000362,25.068293,-3.2359,0.078,9.44100,9.44100
1598.00,9.43749,25.189573,0.000358,25.068240,-3.2356,0.078,9.44308,9.44308
1599.00,9.43743,25.189622,0.000357,25.068181,-3.2354,0.078,9.44160,9.44160
1600.00,9.43861,25.189701,0.000354,25.068184,-3.2352,0.078,9.44120,9.44120
1601.00,9.44009,25.189754,0.000351,25.068216,-3.2351,0.078,9.44015,9.44015
1602.00,9.43956,25.189882,0.000351,25.068288,-3.2349,0.079,9.43987,9.43987
1603.00,9.43975,25.189928,0.000356,25.068304,-3.2349,0.078,9.44194,9.44194
1604.00,9.44117,25.189869,0.000357,25.068282,-3.2348,0.078,9.44729,9.44729
1605.00,9.44175,25.189837,0.000358,25.068276,-3.2347,0.078,9.45260,9.45260
1606.00,9.44056,25.189894,0.000363,25.068337,-3.2345,0.078,9.45573,9.45573
1607.00,9.44014,25.189798,0.000363,25.068261,-3.2343,0.078,9.45965,9.45965
1608.00,9.44172,25.189799,0.000362,25.068230,-3.2343,0.078,9.46477,9.46477
1609.00,9.44368,25.189872,0.000361,25.068267,-3.2340,0.078,9.46570,9.46570
1610.00,9.44566,25.189925,0.000365,25.068253,-3.2338,0.078,9.46312,9.46312
1611.00,9.44783,25.189976,0.000362,25.068215,-3.2336,0.079,9.45902,9.45902
1612.00,9.45153,25.190021,0.000361,25.068107,-3.2334,0.079,9.45024,9.45024
1613.00,9.45320,25.190109,0.000359,25.068079,-3.2332,0.079,9.43957,9.43957
1614.00,9.45499,25.190127,0.000360,25.068076,-3.2332,0.079,9.43331,9.43331
1615.00,9.46001,25.190245,0.000358,25.068166,-3.2332,0.079,9.43220,9.43220
1616.00,9.46376,25.190269,0.000357,25.068171,-3.2334,0.079,9.43752,9.43752
1617.00,9.46688,25.190371,0.000358,25.068360,-3.2336,0.079,9.44472,9.44472
1618.00,9.47276,25.190408,0.000359,25.068465,-3.2337,0.080,9.44960,9.44960
1619.00,9.46430,25.190443,0.000359,25.068404,-3.2339,0.080,9.44975,9.44975
1620.00,9.44568,25.190377,0.000355,25.068295,-3.2339,0.080,9.44898,9.44898
1621.00,9.43563,25.190259,0.000353,25.068199,-3.2338,0.080,9.44444,9.44444
1622.00,9.43076,25.190246,0.000352,25.068119,-3.2334,0.080,9.44168,9.44168
1623.00,9.43008,25.190199,0.000350,25.068028,-3.2330,0.080,9.44269,9.44269
1624.00,9.43181,25.190235,0.000354,25.068089,-3.2325,0.080,9.44707,9.44707
1625.00,9.44063,25.190275,0.000355,25.068133,-3.2319,0.080,9.45027,9.45027
1626.00,9.45571,25.190416,0.000356,25.068148,-3.2315,0.081,9.45320,9.45320
1627.00,9.45482,25.190463,0.000356,25.068100,-3.2311,0.081,9.45391,9.45391
1628.00,9.44897,25.190498,0.000356,25.068037,-3.2306,0.081,9.45198,9.45198
1629.00,9.44243,25.190556,0.000353,25.068021,-3.2303,0.081,9.45014,9.45014
1630.00,9.44430,25.190622,0.000356,25.068046,-3.2303,0.081,9.44742,9.44742
1631.00,9.44684,25.190651,0.000355,25.068079,-3.2302,0.081,9.44489,9.44489
1632.00,9.44815,25.190618,0.000357,25.068101,-3.2302,0.081,9.44370,9.44370
1633.00,9.44803,25.190720,0.000360,25.068207,-3.2302,0.081,9.44462,9.44462
1634.00,9.44709,25.190831,0.000361,25.068314,-3.2300,0.081,9.44446,9.44446
1635.00,9.44697,25.190858,0.000359,25.068333,-3.2297,0.081,9.44784,9.44784
1636.00,9.44721,25.190962,0.000363,25.068371,-3.2296,0.081,9.45044,9.45044
1637.00,9.44746,25.191112,0.000361,25.068382,-3.2298,0.082,9.45073,9.45073
1638.00,9.44818,25.191153,0.000358,25.068358,-3.2298,0.082,9.45262,9.45262
1639.00,9.44895,25.191155,0.000357,25.068270,-3.2298,0.082,9.45447,9.45447
1640.00,9.44965,25.191242,0.000361,25.068297,-3.2297,0.082,9.45413,9.45413
1641.00,9.45029,25.191169,0.000356,25.068157,-3.2295,0.082,9.45153,9.45153
1642.00,9.44970,25.191168,0.000357,25.068162,-3.2291,0.082,9.44944,9.44944
1643.00,9.44925,25.191243,0.000358,25.068189,-3.2287,0.082,9.44729,9.44729
1644.00,9.44924,25.191323,0.000359,25.068241,-3.2284,0.083,9.44826,9.44826
1645.00,9.44970,25.191438,0.000359,25.068242,-3.2283,0.083,9.45105,9.45105
1646.00,9.45013,25.191569,0.000362,25.068359,-3.2282,0.082,9.45693,9.45693
1647.00,9.45014,25.191709,0.000362,25.068387,-3.2282,0.083,9.46118,9.46118
1648.00,9.45108,25.191735,0.000362,25.068352,-3.2281,0.083,9.46214,9.46214
1649.00,9.45225,25.191751,0.000367,25.068269,-3.2283,0.083,9.45837,9.45837
1650.00,9.45342,25.191741,0.000366,25.068192,-3.2282,0.083,9.45174,9.45174
1651.00,9.45376,25.191812,0.000369,25.068241,-3.2279,0.083,9.44644,9.44644
1652.00,9.45402,25.191773,0.000371,25.068182,-3.2276,0.083,9.44732,9.44732
1653.00,9.45364,25.191831,0.000369,25.068226,-3.2273,0.083,9.45018,9.45018
1654.00,9.45498,25.191854,0.000367,25.068273,-3.2269,0.083,9.45350,9.45350
1655.00,9.45316,25.191836,0.000364,25.068296,-3.2267,0.083,9.45906,9.45906
1656.00,9.45406,25.191908,0.000363,25.068280,-3.2265,0.083,9.46396,9.46396
1657.00,9.45598,25.191957,0.000362,25.068305,-3.2264,0.083,9.46258,9.46258
1658.00,9.45188,25.192025,0.000367,25.068315,-3.2264,0.083,9.45899,9.45899
1659.00,9.45070,25.192096,0.000368,25.068326,-3.2264,0.083,9.45970,9.45970
1660.00,9.44743,25.192188,0.000372,25.068317,-3.2264,0.083,9.46136,9.46136
1661.00,9.44846,25.192256,0.000374,25.068249,-3.2265,0.083,9.46035,9.46035
1662.00,9.45589,25.192331,0.000377,25.068255,-3.2263,0.083,9.45955,9.45955
1663.00,9.45805,25.192357,0.000374,25.068232,-3.2261,0.083,9.45780,9.45780
1664.00,9.45838,25.192398,0.000370,25.068195,-3.2258,0.084,9.45217,9.45217
1665.00,9.45861,25.192433,0.000367,25.068191,-3.2255,0.084,9.44619,9.44619
1666.00,9.45944,25.192334,0.000366,25.068178,-3.2252,0.084,9.44360,9.44360
1667.00,9.45911,25.192347,0.000364,25.068140,-3.2251,0.084,9.44513,9.44513
1668.00,9.45942,25.192278,0.000365,25.068057,-3.2250,0.084,9.44825,9.44825
1669.00,9.45881,25.192242,0.000366,25.068032,-3.2249,0.084,9.45350,9.45350
1670.00,9.45720,25.192236,0.000365,25.068007,-3.2249,0.084,9.45683,9.45683
1671.00,9.45832,25.192325,0.000365,25.067986,-3.2248,0.084,9.45716,9.45716
1672.00,9.45234,25.192386,0.000368,25.068061,-3.2246,0.084,9.45564,9.45564
1673.00,9.44569,25.192486,0.000367,25.068141,-3.2245,0.084,9.45471,9.45471
1674.00,9.44790,25.192574,0.000365,25.068211,-3.2244,0.084,9.45310,9.45310
1675.00,9.44911,25.192619,0.000366,25.068247,-3.2243,0.084,9.45317,9.45317
1676.00,9.44872,25.192556,0.000362,25.068223,-3.2243,0.085,9.45341,9.45341
1677.00,9.45004,25.192500,0.000359,25.068160,-3.2243,0.085,9.45445,9.45445
1678.00,9.45033,25.192486,0.000360,25.068159,-3.2241,0.085,9.45465,9.45465
1679.00,9.45095,25.192521,0.000364,25.068148,-3.2239,0.085,9.45674,9.45674
1680.00,9.45160,25.192589,0.000363,25.068183,-3.2236,0.085,9.45834,9.45834
1681.00,9.45243,25.192770,0.000365,25.068289,-3.2233,0.085,9.45886,9.45886
1682.00,9.45321,25.192855,0.000366,25.068278,-3.2229,0.085,9.45658,9.45658
1683.00,9.45391,25.192947,0.000365,25.068207,-3.2226,0.085,9.45512,9.45512
1684.00,9.45377,25.192980,0.000361,25.068172,-3.2225,0.085,9.45396,9.45396
1685.00,9.45487,25.193064,0.000363,25.068120,-3.2225,0.085,9.45135,9.45135
1686.00,9.45510,25.193119,0.000364,25.068124,-3.2223,0.085,9.44993,9.44993
1687.00,9.45452,25.193071,0.000361,25.068060,-3.2223,0.086,9.44932,9.44932
1688.00,9.45400,25.193091,0.000360,25.068130,-3.2222,0.086,9.45033,9.45033
1689.00,9.45368,25.193145,0.000359,25.068147,-3.2221,0.086,9.44939,9.44939
1690.00,9.45386,25.193073,0.000357,25.068104,-3.2220,0.086,9.45099,9.45099
1691.00,9.45397,25.193010,0.000353,25.067974,-3.2219,0.087,9.45285,9.45285
1692.00,9.45326,25.193156,0.000354,25.068092,-3.2217,0.087,9.45718,9.45718
1693.00,9.45348,25.193268,0.000358,25.068094,-3.2216,0.087,9.45951,9.45951
1694.00,9.45448,25.193317,0.000362,25.068079,-3.2214,0.086,9.46089,9.46089
1695.00,9.45517,25.193434,0.000365,25.068148,-3.2211,0.086,9.46057,9.46057
1696.00,9.45517,25.193475,0.000365,25.068175,-3.2209,0.086,9.45904,9.45904
1697.00,9.45503,25.193458,0.000358,25.068097,-3.2208,0.087,9.45544,9.45544
1698.00,9.45431,25.193451,0.000355,25.068094,-3.2209,0.087,9.45181,9.45181
1699.00,9.45367,25.193458,0.000352,25.068086,-3.2209,0.087,9.45062,9.45062
1700.00,9.45293,25.193425,0.000352,25.067976,-3.2212,0.087,9.44949,9.44949
1701.00,9.45299,25.193524,0.000351,25.068047,-3.2212,0.087,9.45070,9.45070
1702.00,9.45341,25.193601,0.000356,25.068065,-3.2211,0.088,9.45301,9.45301
1703.00,9.45394,25.193592,0.000360,25.068043,-3.2207,0.087,9.45671,9.45671
1704.00,9.45414,25.193639,0.000359,25.068066,-3.2203,0.087,9.45434,9.45434
1705.00,9.45517,25.193766,0.000356,25.068220,-3.2197,0.088,9.44742,9.44742
1706.00,9.45549,25.193728,0.000355,25.068208,-3.2194,0.088,9.43499,9.43499
1707.00,9.45439,25.193716,0.000349,25.068163,-3.2192,0.088,9.41839,9.41839
1708.00,9.45258,25.193844,0.000346,25.068193,-3.2191,0.088,9.39944,9.39944
1709.00,9.45129,25.193929,0.000345,25.068158,-3.2190,0.089,9.38308,9.38308
1710.00,9.45323,25.193944,0.000343,25.068046,-3.2190,0.089,9.36914,9.36914
1711.00,9.45629,25.194078,0.000340,25.068011,-3.2189,0.089,9.35846,9.35846
@12,3.0002,6.0, 1710.105 
1712.00,9.45954,25.194114,0.000340,25.067950,-3.2189,0.090,9.35486,9.35486
1713.00,9.45935,25.194077,0.000337,25.067939,-3.2190,0.090,9.35536,9.35536
1714.00,9.44023,25.194066,0.000334,25.067934,-3.2191,0.090,9.36163,9.36163
1715.00,9.41879,25.194099,0.000334,25.067965,-3.2190,0.090,9.36995,9.36995
1716.00,9.39477,25.194148,0.000337,25.068066,-3.2189,0.090,9.38069,9.38069
1717.00,9.37649,25.194249,0.000342,25.068214,-3.2186,0.090,9.38999,9.38999
1718.00,9.36660,25.194360,0.000343,25.068299,-3.2185,0.091,9.40000,9.40000
1719.00,9.35819,25.194361,0.000342,25.068355,-3.2184,0.091,9.40445,9.40445
1720.00,9.35377,25.194365,0.000339,25.068305,-3.2182,0.091,9.41018,9.41018
1721.00,9.34886,25.194390,0.000337,25.068248,-3.2182,0.091,9.41596,9.41596
1722.00,9.35747,25.194402,0.000335,25.068168,-3.2182,0.092,9.42183,9.42183
1723.00,9.36958,25.194400,0.000334,25.068012,-3.2180,0.092,9.42574,9.42574
1724.00,9.38649,25.194563,0.000337,25.068073,-3.2178,0.092,9.43257,9.43257
1725.00,9.39152,25.194655,0.000341,25.068124,-3.2177,0.092,9.43884,9.43884
1726.00,9.39898,25.194706,0.000342,25.068126,-3.2175,0.092,9.44593,9.44593
1727.00,9.40396,25.194799,0.000346,25.068238,-3.2173,0.092,9.44989,9.44989
1728.00,9.40970,25.194844,0.000351,25.068302,-3.2173,0.092,9.45566,9.45566
1729.00,9.41568,25.194781,0.000354,25.068241,-3.2173,0.092,9.46021,9.46021
1730.00,9.42177,25.194746,0.000357,25.068237,-3.2173,0.092,9.46354,9.46354
1731.00,9.42756,25.194670,0.000359,25.068195,-3.2175,0.092,9.46650,9.46650
1732.00,9.43282,25.194624,0.000361,25.068109,-3.2176,0.092,9.46846,9.46846
1733.00,9.43864,25.194503,0.000359,25.068006,-3.2174,0.091,9.46454,9.46454
1734.00,9.44317,25.194614,0.000362,25.068014,-3.2171,0.091,9.45792,9.45792
1735.00,9.44700,25.194717,0.000362,25.068033,-3.2169,0.092,9.45037,9.45037
1736.00,9.45097,25.194785,0.000363,25.068038,-3.2167,0.092,9.44145,9.44145
1737.00,9.45634,25.194860,0.000360,25.068043,-3.2163,0.092,9.43489,9.43489
1738.00,9.46085,25.195009,0.000360,25.068156,-3.2161,0.092,9.43465,9.43465
1739.00,9.46443,25.194960,0.000358,25.068130,-3.2160,0.092,9.44093,9.44093
1740.00,9.46736,25.194955,0.000358,25.068122,-3.2158,0.092,9.44582,9.44582
1741.00,9.46787,25.195033,0.000358,25.068114,-3.2154,0.092,9.45046,9.45046
1742.00,9.46412,25.195079,0.000358,25.068102,-3.2152,0.092,9.45743,9.45743
1743.00,9.44842,25.195244,0.000358,25.068132,-3.2150,0.092,9.46084,9.46084
1744.00,9.43635,25.195362,0.000358,25.068137,-3.2147,0.092,9.45890,9.45890
1745.00,9.43286,25.195449,0.000357,25.068092,-3.2145,0.093,9.46037,9.46037
1746.00,9.43129,25.195474,0.000357,25.068141,-3.2143,0.093,9.46104,9.46104
1747.00,9.43224,25.195517,0.000355,25.068171,-3.2143,0.093,9.46058,9.46058
1748.00,9.44683,25.195521,0.000357,25.068126,-3.2142,0.093,9.45936,9.45936
1749.00,9.45706,25.195558,0.000357,25.068113,-3.2141,0.093,9.45788,9.45788
1750.00,9.45750,25.195582,0.000359,25.068169,-3.2140,0.093,9.45583,9.45583
1751.00,9.45888,25.195647,0.000359,25.068109,-3.2139,0.093,9.45435,9.45435
1752.00,9.45890,25.195688,0.000361,25.068174,-3.2139,0.093,9.45149,9.45149
1753.00,9.45905,25.195707,0.000361,25.068188,-3.2140,0.093,9.45072,9.45072
1754.00,9.45787,25.195633,0.000358,25.068160,-3.2141,0.093,9.45360,9.45360
1755.00,9.45672,25.195625,0.000356,25.068157,-3.2140,0.093,9.45729,9.45729
1756.00,9.45692,25.195679,0.000357,25.068212,-3.2140,0.094,9.46416,9.46416
1757.00,9.45876,25.195701,0.000359,25.068114,-3.2137,0.094,9.46807,9.46807
1758.00,9.45985,25.195709,0.000359,25.068090,-3.2135,0.094,9.46757,9.46757
1759.00,9.45988,25.195857,0.000364,25.068065,-3.2133,0.094,9.46360,9.46360
1760.00,9.46007,25.195914,0.000366,25.067992,-3.2133,0.094,9.45975,9.45975
1761.00,9.45984,25.195946,0.000366,25.067972,-3.2131,0.094,9.45278,9.45278
1762.00,9.46000,25.196019,0.000365,25.068025,-3.2130,0.094,9.45142,9.45142
1763.00,9.46017,25.196019,0.000364,25.068016,-3.2130,0.094,9.45409,9.45409
1764.00,9.46276,25.196015,0.000363,25.068083,-3.2128,0.094,9.45773,9.45773
1765.00,9.46818,25.196011,0.000359,25.068096,-3.2126,0.094,9.46094,9.46094
1766.00,9.47401,25.196005,0.000358,25.068081,-3.2125,0.095,9.46269,9.46269
1767.00,9.46836,25.196033,0.000359,25.068050,-3.2124,0.095,9.46068,9.46068
1768.00,9.45263,25.196088,0.000361,25.068003,-3.2123,0.095,9.45909,9.45909
1769.00,9.44897,25.196206,0.000363,25.068017,-3.2122,0.095,9.45827,9.45827
1770.00,9.45169,25.196273,0.000364,25.068038,-3.2120,0.095,9.45502,9.45502
1771.00,9.45529,25.196318,0.000365,25.068058,-3.2119,0.095,9.45180,9.45180
1772.00,9.45645,25.196369,0.000368,25.068082,-3.2117,0.095,9.45153,9.45153
1773.00,9.45622,25.196353,0.000366,25.068065,-3.2115,0.095,9.45286,9.45286
1774.00,9.45573,25.196329,0.000362,25.068007,-3.2113,0.095,9.45313,9.45313
1775.00,9.45474,25.196415,0.000369,25.068008,-3.2112,0.095,9.45367,9.45367
1776.00,9.45536,25.196421,0.000370,25.067963,-3.2111,0.095,9.45654,9.45654
1777.00,9.45526,25.196437,0.000366,25.067970,-3.2111,0.095,9.45770,9.45770
1778.00,9.45595,25.196525,0.000368,25.068044,-3.2111,0.095,9.45719,9.45719
1779.00,9.45681,25.196572,0.000372,25.068069,-3.2113,0.095,9.45747,9.45747
1780.00,9.45619,25.196602,0.000370,25.068112,-3.2113,0.095,9.45847,9.45847
1781.00,9.45524,25.196679,0.000371,25.068196,-3.2111,0.095,9.46142,9.46142
1782.00,9.45522,25.196697,0.000371,25.068138,-3.2108,0.095,9.46342,9.46342
1783.00,9.45544,25.196690,0.000369,25.068120,-3.2105,0.095,9.46364,9.46364
1784.00,9.45613,25.196637,0.000364,25.068072,-3.2101,0.096,9.46103,9.46103
1785.00,9.45748,25.196677,0.000362,25.068039,-3.2101,0.096,9.45721,9.45721
1786.00,9.45684,25.196756,0.000361,25.068037,-3.2102,0.096,9.44981,9.44981
1787.00,9.45519,25.196847,0.000358,25.068081,-3.2100,0.096,9.44599,9.44599
1788.00,9.45489,25.196978,0.000357,25.068079,-3.2099,0.097,9.44504,9.44504
1789.00,9.45600,25.197030,0.000359,25.068071,-3.2098,0.097,9.44835,9.44835
1790.00,9.45586,25.197087,0.000357,25.068100,-3.2094,0.097,9.45266,9.45266
1791.00,9.45570,25.197090,0.000356,25.068059,-3.2092,0.097,9.45669,9.45669
1792.00,9.45554,25.197070,0.000357,25.068046,-3.2091,0.097,9.46103,9.46103
1793.00,9.45412,25.197001,0.000356,25.068034,-3.2088,0.097,9.46503,9.46503
1794.00,9.45009,25.197076,0.000351,25.068061,-3.2086,0.097,9.46649,9.46649
1795.00,9.44942,25.197099,0.000350,25.068027,-3.2086,0.097,9.46549,9.46549
1796.00,9.45156,25.197200,0.000352,25.068049,-3.2085,0.097,9.46616,9.46616
1797.00,9.44968,25.197227,0.000351,25.067974,-3.2087,0.097,9.46279,9.46279
1798.00,9.45138,25.197304,0.000348,25.067934,-3.2087,0.098,9.45975,9.45975
1799.00,9.45540,25.197455,0.000351,25.067987,-3.2086,0.098,9.45961,9.45961
1800.00,9.45797,25.197518,0.000354,25.068003,-3.2085,0.097,9.46168,9.46168
1801.00,9.45821,25.197538,0.000356,25.068005,-3.2085,0.097,9.46243,9.46243
1802.00,9.46174,25.197635,0.000357,25.068110,-3.2083,0.097,9.46367,9.46367
1803.00,9.46275,25.197779,0.000362,25.068213,-3.2081,0.097,9.46174,9.46174
1804.00,9.46253,25.197737,0.000365,25.068133,-3.2079,0.097,9.45864,9.45864
1805.00,9.46324,25.197776,0.000364,25.068176,-3.2076,0.098,9.45806,9.45806
1806.00,9.46368,25.197752,0.000356,25.068128,-3.2073,0.098,9.45952,9.45952
1807.00,9.46343,25.197792,0.000359,25.068098,-3.2070,0.098,9.45938,9.45938
1808.00,9.46229,25.197794,0.000356,25.068070,-3.2069,0.098,9.46285,9.46285
1809.00,9.46258,25.197847,0.000353,25.068075,-3.2068,0.098,9.46647,9.46647
1810.00,9.46245,25.197857,0.000352,25.067961,-3.2069,0.099,9.46667,9.46667
1811.00,9.46314,25.198018,0.000359,25.068044,-3.2069,0.098,9.46432,9.46432
1812.00,9.46270,25.198023,0.000357,25.067984,-3.2068,0.098,9.46435,9.46435
1813.00,9.46175,25.198064,0.000355,25.067997,-3.2068,0.099,9.46348,9.46348
1814.00,9.46150,25.198036,0.000356,25.067980,-3.2066,0.099,9.45837,9.45837
1815.00,9.46193,25.198098,0.000356,25.068027,-3.2063,0.099,9.45396,9.45396
1816.00,9.46140,25.198106,0.000352,25.068016,-3.2061,0.099,9.45013,9.45013
1817.00,9.46100,25.198210,0.000355,25.068149,-3.2060,0.099,9.44744,9.44744
1818.00,9.46045,25.198187,0.000356,25.068120,-3.2058,0.099,9.44605,9.44605
1819.00,9.46106,25.198312,0.000356,25.068249,-3.2057,0.100,9.45117,9.45117
1820.00,9.45974,25.198342,0.000357,25.068267,-3.2056,0.100,9.45986,9.45986
1821.00,9.45756,25.198412,0.000356,25.068270,-3.2056,0.100,9.46947,9.46947
1822.00,9.45626,25.198498,0.000354,25.068245,-3.2055,0.100,9.47425,9.47425
1823.00,9.45386,25.198613,0.000357,25.068235,-3.2056,0.100,9.47418,9.47418
1824.00,9.45006,25.198693,0.000357,25.068168,-3.2056,0.100,9.47292,9.47292
1825.00,9.44774,25.198748,0.000360,25.068191,-3.2056,0.100,9.46826,9.46826
1826.00,9.44207,25.198692,0.000363,25.068118,-3.2055,0.100,9.46299,9.46299
1827.00,9.44517,25.198651,0.000364,25.068056,-3.2054,0.100,9.45887,9.45887
1828.00,9.45877,25.198721,0.000361,25.068133,-3.2052,0.100,9.45755,9.45755
1829.00,9.47402,25.198813,0.000360,25.068163,-3.2050,0.100,9.45699,9.45699
1830.00,9.48163,25.198850,0.000358,25.068106,-3.2049,0.100,9.45592,9.45592
1831.00,9.47546,25.198971,0.000358,25.068151,-3.2049,0.100,9.45357,9.45357
1832.00,9.47193,25.199058,0.000359,25.068177,-3.2049,0.101,9.45596,9.45596
1833.00,9.46799,25.199055,0.000361,25.068098,-3.2048,0.101,9.45886,9.45886
1834.00,9.46567,25.198989,0.000362,25.068023,-3.2046,0.101,9.45981,9.45981
1835.00,9.46392,25.198984,0.000361,25.068002,-3.2043,0.101,9.46135,9.46135
1836.00,9.46315,25.198971,0.000359,25.067923,-3.2041,0.101,9.46596,9.46596
1837.00,9.46198,25.199033,0.000359,25.067897,-3.2041,0.101,9.46666,9.46666
1838.00,9.46232,25.199118,0.000360,25.067903,-3.2040,0.101,9.46664,9.46664
1839.00,9.46141,25.199226,0.000363,25.067981,-3.2039,0.101,9.46464,9.46464
1840.00,9.46063,25.199387,0.000367,25.068104,-3.2039,0.101,9.46518,9.46518
1841.00,9.46017,25.199431,0.000367,25.068140,-3.2038,0.101,9.46419,9.46419
1842.00,9.46029,25.199452,0.000369,25.068222,-3.2037,0.101,9.46438,9.46438
1843.00,9.46111,25.199467,0.000370,25.068288,-3.2037,0.101,9.46345,9.46345
1844.00,9.46159,25.199378,0.000370,25.068179,-3.2036,0.101,9.46303,9.46303
1845.00,9.46186,25.199359,0.000369,25.068126,-3.2035,0.101,9.46202,9.46202
1846.00,9.46169,25.199412,0.000371,25.068151,-3.2033,0.101,9.46115,9.46115
1847.00,9.46227,25.199349,0.000370,25.068040,-3.2033,0.101,9.46212,9.46212
1848.00,9.46277,25.199312,0.000368,25.067945,-3.2033,0.101,9.46298,9.46298
1849.00,9.46272,25.199399,0.000367,25.067992,-3.2032,0.101,9.46196,9.46196
1850.00,9.46250,25.199334,0.000363,25.067886,-3.2030,0.101,9.45953,9.45953
1851.00,9.46303,25.199437,0.000358,25.067915,-3.2029,0.102,9.45562,9.45562
1852.00,9.46140,25.199580,0.000354,25.067952,-3.2027,0.102,9.45031,9.45031
1853.00,9.46066,25.199739,0.000349,25.068027,-3.2024,0.102,9.44903,9.44903
1854.00,9.45988,25.199806,0.000348,25.068024,-3.2024,0.103,9.44834,9.44834
1855.00,9.45904,25.199962,0.000349,25.068139,-3.2023,0.103,9.44445,9.44445
1856.00,9.45839,25.199997,0.000352,25.068156,-3.2022,0.103,9.43971,9.43971
1857.00,9.45708,25.200008,0.000352,25.068149,-3.2021,0.103,9.43194,9.43194
1858.00,9.45595,25.200020,0.000352,25.068120,-3.2022,0.103,9.41836,9.41836
1859.00,9.45457,25.200037,0.000346,25.068124,-3.2020,0.104,9.40652,9.40652
1860.00,9.44938,25.200099,0.000344,25.068141,-3.2019,0.104,9.39682,9.39682
1861.00,9.44316,25.200007,0.000341,25.068014,-3.2018,0.104,9.38950,9.38950
@13,3.0002,6.0, 1860.037 
1862.00,9.44349,25.200048,0.000340,25.068058,-3.2015,0.104,9.38488,9.38488
1863.00,9.45187,25.200087,0.000341,25.068059,-3.2011,0.104,9.38471,9.38471
1864.00,9.44712,25.200082,0.000342,25.067961,-3.2010,0.105,9.38555,9.38555
1865.00,9.43027,25.200051,0.000342,25.067915,-3.2008,0.105,9.38837,9.38837
1866.00,9.41733,25.200095,0.000339,25.067918,-3.2008,0.105,9.39339,9.39339
1867.00,9.40468,25.200116,0.000340,25.067846,-3.2009,0.105,9.39999,9.39999
1868.00,9.39473,25.200098,0.000342,25.067799,-3.2011,0.105,9.40767,9.40767
1869.00,9.38953,25.200208,0.000343,25.067873,-3.2011,0.105,9.41542,9.41542
1870.00,9.38843,25.200227,0.000339,25.067861,-3.2012,0.106,9.42585,9.42585
1871.00,9.39003,25.200283,0.000342,25.067951,-3.2013,0.106,9.43479,9.43479
1872.00,9.39324,25.200281,0.000345,25.067985,-3.2013,0.106,9.44216,9.44216
1873.00,9.39447,25.200352,0.000345,25.068017,-3.2014,0.106,9.44593,9.44593
1874.00,9.39596,25.200332,0.000347,25.068005,-3.2016,0.106,9.44859,9.44859
1875.00,9.40080,25.200433,0.000351,25.068050,-3.2016,0.106,9.44805,9.44805
1876.00,9.40668,25.200494,0.000351,25.067966,-3.2014,0.106,9.44710,9.44710
1877.00,9.41575,25.200502,0.000347,25.067893,-3.2013,0.106,9.44693,9.44693
1878.00,9.42575,25.200555,0.000346,25.067895,-3.2009,0.106,9.44900,9.44900
1879.00,9.43476,25.200599,0.000347,25.067873,-3.2005,0.106,9.45343,9.45343
1880.00,9.43906,25.200606,0.000351,25.067844,-3.2002,0.106,9.45821,9.45821
1881.00,9.44069,25.200630,0.000352,25.067875,-3.1999,0.106,9.46205,9.46205
1882.00,9.44200,25.200667,0.000355,25.067849,-3.1996,0.106,9.46308,9.46308
1883.00,9.44509,25.200760,0.000357,25.067880,-3.1994,0.106,9.46311,9.46311
1884.00,9.44798,25.200863,0.000359,25.067939,-3.1995,0.106,9.46014,9.46014
1885.00,9.45058,25.200893,0.000358,25.067943,-3.1993,0.107,9.45879,9.45879
1886.00,9.45355,25.201021,0.000360,25.068034,-3.1994,0.107,9.45834,9.45834
1887.00,9.45458,25.201117,0.000361,25.068080,-3.1995,0.107,9.45932,9.45932
1888.00,9.45556,25.201083,0.000362,25.068038,-3.1994,0.107,9.45934,9.45934
1889.00,9.45583,25.201091,0.000361,25.068053,-3.1993,0.107,9.45846,9.45846
1890.00,9.45669,25.201046,0.000360,25.067925,-3.1991,0.107,9.45541,9.45541
1891.00,9.45685,25.200942,0.000360,25.067784,-3.1989,0.107,9.45228,9.45228
1892.00,9.45589,25.201025,0.000359,25.067831,-3.1987,0.107,9.44970,9.44970
1893.00,9.45604,25.201115,0.000357,25.067863,-3.1987,0.107,9.44966,9.44966
1894.00,9.45595,25.201196,0.000356,25.067863,-3.1987,0.107,9.45124,9.45124
1895.00,9.45629,25.201391,0.000359,25.067990,-3.1987,0.107,9.45415,9.45415
1896.00,9.45726,25.201518,0.000361,25.068108,-3.1987,0.108,9.45785,9.45785
1897.00,9.45774,25.201501,0.000359,25.068067,-3.1986,0.108,9.46372,9.46372
1898.00,9.45798,25.201459,0.000358,25.068029,-3.1985,0.108,9.46609,9.46609
1899.00,9.45804,25.201429,0.000358,25.068009,-3.1982,0.108,9.46587,9.46587
1900.00,9.45840,25.201424,0.000356,25.067987,-3.1980,0.108,9.46590,9.46590
1901.00,9.45814,25.201415,0.000353,25.067891,-3.1979,0.108,9.46543,9.46543
1902.00,9.45867,25.201526,0.000359,25.067935,-3.1978,0.108,9.46144,9.46144
1903.00,9.45885,25.201565,0.000362,25.067947,-3.1977,0.108,9.45919,9.45919
1904.00,9.45860,25.201696,0.000367,25.067975,-3.1976,0.108,9.46103,9.46103
1905.00,9.45829,25.201732,0.000369,25.067982,-3.1975,0.108,9.46015,9.46015
1906.00,9.45863,25.201848,0.000368,25.068055,-3.1973,0.108,9.46016,9.46016
1907.00,9.45939,25.201885,0.000366,25.068030,-3.1971,0.108,9.46206,9.46206
1908.00,9.46013,25.202013,0.000364,25.068072,-3.1969,0.108,9.46410,9.46410
1909.00,9.46077,25.202099,0.000360,25.068099,-3.1967,0.108,9.46476,9.46476
1910.00,9.46156,25.202102,0.000360,25.068072,-3.1966,0.108,9.46546,9.46546
1911.00,9.46150,25.202084,0.000359,25.068007,-3.1966,0.108,9.46213,9.46213
1912.00,9.46219,25.202121,0.000357,25.068024,-3.1966,0.109,9.45801,9.45801
1913.00,9.46148,25.202097,0.000356,25.067968,-3.1965,0.109,9.45547,9.45547
1914.00,9.46150,25.202036,0.000355,25.067912,-3.1964,0.109,9.45626,9.45626
1915.00,9.46159,25.202144,0.000353,25.067967,-3.1965,0.109,9.45906,9.45906
1916.00,9.46036,25.202221,0.000359,25.068022,-3.1964,0.109,9.46655,9.46655
1917.00,9.46020,25.202192,0.000360,25.067970,-3.1962,0.109,9.47529,9.47529
1918.00,9.46004,25.202340,0.000365,25.068040,-3.1961,0.109,9.47979,9.47979
1919.00,9.46014,25.202414,0.000369,25.068041,-3.1961,0.109,9.47989,9.47989
1920.00,9.46029,25.202452,0.000371,25.068028,-3.1961,0.109,9.47685,9.47685
1921.00,9.45966,25.202462,0.000370,25.068013,-3.1960,0.109,9.47196,9.47196
1922.00,9.45640,25.202475,0.000368,25.068039,-3.1960,0.109,9.46703,9.46703
1923.00,9.45825,25.202327,0.000362,25.067918,-3.1958,0.109,9.46424,9.46424
1924.00,9.46651,25.202261,0.000358,25.067866,-3.1956,0.109,9.46246,9.46246
1925.00,9.47167,25.202239,0.000354,25.067882,-3.1955,0.110,9.46184,9.46184
1926.00,9.47078,25.202226,0.000351,25.067846,-3.1954,0.110,9.46105,9.46105
1927.00,9.47033,25.202291,0.000354,25.067853,-3.1954,0.110,9.46001,9.46001
1928.00,9.47320,25.202365,0.000354,25.067872,-3.1955,0.110,9.45810,9.45810
1929.00,9.47208,25.202484,0.000356,25.067983,-3.1954,0.110,9.45559,9.45559
1930.00,9.47008,25.202560,0.000360,25.068020,-3.1953,0.110,9.45348,9.45348
1931.00,9.46789,25.202684,0.000365,25.068155,-3.1953,0.110,9.45449,9.45449
1932.00,9.46604,25.202674,0.000361,25.068102,-3.1952,0.110,9.46194,9.46194
1933.00,9.46393,25.202803,0.000364,25.068184,-3.1952,0.110,9.47088,9.47088
1934.00,9.46083,25.202847,0.000365,25.068178,-3.1951,0.110,9.47746,9.47746
1935.00,9.45807,25.202880,0.000367,25.068145,-3.1950,0.110,9.48389,9.48389
1936.00,9.45728,25.202910,0.000365,25.068094,-3.1947,0.111,9.48599,9.48599
1937.00,9.45537,25.203003,0.000370,25.068163,-3.1943,0.111,9.47864,9.47864
1938.00,9.45350,25.202965,0.000371,25.068188,-3.1940,0.111,9.46870,9.46870
1939.00,9.45108,25.202871,0.000370,25.068133,-3.1939,0.111,9.46322,9.46322
1940.00,9.44744,25.202894,0.000369,25.068172,-3.1938,0.111,9.45959,9.45959
1941.00,9.46073,25.202927,0.000371,25.068154,-3.1938,0.111,9.45694,9.45694
1942.00,9.49520,25.202990,0.000369,25.068153,-3.1939,0.111,9.45741,9.45741
1943.00,9.49743,25.203087,0.000368,25.068116,-3.1939,0.111,9.45961,9.45961
1944.00,9.48771,25.203233,0.000370,25.068099,-3.1939,0.111,9.46047,9.46047
1945.00,9.47856,25.203294,0.000366,25.068015,-3.1938,0.111,9.46014,9.46014
1946.00,9.47067,25.203374,0.000363,25.068025,-3.1937,0.111,9.46114,9.46114
1947.00,9.46654,25.203436,0.000364,25.068070,-3.1935,0.111,9.46258,9.46258
1948.00,9.46521,25.203459,0.000363,25.068057,-3.1935,0.111,9.46296,9.46296
1949.00,9.46445,25.203484,0.000362,25.068034,-3.1934,0.112,9.46526,9.46526
1950.00,9.46418,25.203453,0.000364,25.068021,-3.1934,0.112,9.46645,9.46645
1951.00,9.46451,25.203377,0.000360,25.067919,-3.1934,0.112,9.46760,9.46760
1952.00,9.46489,25.203428,0.000357,25.067894,-3.1936,0.112,9.46784,9.46784
1953.00,9.46536,25.203447,0.000358,25.067887,-3.1936,0.112,9.46980,9.46980
1954.00,9.46501,25.203476,0.000354,25.067906,-3.1935,0.112,9.47005,9.47005
1955.00,9.46469,25.203601,0.000355,25.067934,-3.1933,0.112,9.47368,9.47368
1956.00,9.46515,25.203705,0.000359,25.067948,-3.1930,0.112,9.47537,9.47537
1957.00,9.46548,25.203776,0.000359,25.067952,-3.1926,0.113,9.47510,9.47510
1958.00,9.46645,25.203901,0.000358,25.067974,-3.1924,0.113,9.47196,9.47196
1959.00,9.46617,25.203999,0.000360,25.068027,-3.1923,0.113,9.46903,9.46903
1960.00,9.46623,25.204074,0.000360,25.068061,-3.1922,0.113,9.46469,9.46469
1961.00,9.46620,25.204191,0.000364,25.068162,-3.1924,0.113,9.45970,9.45970
1962.00,9.46670,25.204152,0.000367,25.068157,-3.1924,0.113,9.45693,9.45693
1963.00,9.46748,25.204154,0.000366,25.068170,-3.1925,0.113,9.45593,9.45593
1964.00,9.46807,25.204197,0.000368,25.068162,-3.1925,0.113,9.45545,9.45545
1965.00,9.46822,25.204153,0.000364,25.068123,-3.1927,0.113,9.45754,9.45754
1966.00,9.46833,25.204094,0.000359,25.068065,-3.1926,0.113,9.46336,9.46336
1967.00,9.46719,25.204128,0.000356,25.067983,-3.1925,0.114,9.46948,9.46948
1968.00,9.46482,25.204157,0.000354,25.067955,-3.1924,0.114,9.47589,9.47589
1969.00,9.46492,25.204149,0.000351,25.067874,-3.1922,0.114,9.47995,9.47995
1970.00,9.46648,25.204261,0.000356,25.067884,-3.1919,0.114,9.48161,9.48161
1971.00,9.46521,25.204388,0.000360,25.067876,-3.1918,0.114,9.48185,9.48185
1972.00,9.46293,25.204479,0.000366,25.067938,-3.1916,0.114,9.48325,9.48325
1973.00,9.46318,25.204567,0.000373,25.067976,-3.1915,0.113,9.48145,9.48145
1974.00,9.46472,25.204676,0.000375,25.068115,-3.1915,0.113,9.47947,9.47947
1975.00,9.46950,25.204703,0.000373,25.068110,-3.1915,0.114,9.47491,9.47491
1976.00,9.47363,25.204756,0.000373,25.068144,-3.1914,0.114,9.46718,9.46718
1977.00,9.47520,25.204827,0.000373,25.068147,-3.1913,0.114,9.45887,9.45887
1978.00,9.47715,25.204873,0.000370,25.068068,-3.1912,0.114,9.45437,9.45437
1979.00,9.47775,25.204852,0.000368,25.067955,-3.1912,0.114,9.45225,9.45225
1980.00,9.48045,25.204879,0.000369,25.067948,-3.1912,0.114,9.45286,9.45286
1981.00,9.47979,25.204965,0.000366,25.067975,-3.1912,0.114,9.45649,9.45649
1982.00,9.47931,25.205022,0.000362,25.067966,-3.1910,0.114,9.46006,9.46006
1983.00,9.47727,25.205039,0.000359,25.068010,-3.1907,0.115,9.46285,9.46285
1984.00,9.46683,25.205176,0.000361,25.068097,-3.1905,0.115,9.46321,9.46321
1985.00,9.45754,25.205236,0.000359,25.068104,-3.1906,0.115,9.46131,9.46131
1986.00,9.45588,25.205202,0.000356,25.068083,-3.1906,0.115,9.45976,9.45976
1987.00,9.45668,25.205155,0.000356,25.068119,-3.1906,0.115,9.45918,9.45918
1988.00,9.45867,25.205211,0.000358,25.068131,-3.1905,0.115,9.46180,9.46180
1989.00,9.45880,25.205218,0.000357,25.068136,-3.1905,0.116,9.46511,9.46511
1990.00,9.45834,25.205298,0.000358,25.068198,-3.1902,0.116,9.47078,9.47078
1991.00,9.46034,25.205351,0.000362,25.068193,-3.1900,0.116,9.47410,9.47410
1992.00,9.46056,25.205472,0.000362,25.068205,-3.1899,0.116,9.47459,9.47459
1993.00,9.46166,25.205454,0.000359,25.068112,-3.1900,0.116,9.47363,9.47363
1994.00,9.46353,25.205530,0.000362,25.068102,-3.1900,0.116,9.47313,9.47313
1995.00,9.46488,25.205474,0.000363,25.068022,-3.1901,0.116,9.46997,9.46997
1996.00,9.46511,25.205587,0.000365,25.068140,-3.1902,0.116,9.46878,9.46878
1997.00,9.46608,25.205527,0.000366,25.068075,-3.1902,0.116,9.46983,9.46983
1998.00,9.46709,25.205528,0.000365,25.068090,-3.1901,0.116,9.47196,9.47196
1999.00,9.46787,25.205496,0.000362,25.067992,-3.1899,0.116,9.47460,9.47460
2000.00,9.46758,25.205534,0.000363,25.067976,-3.1898,0.116,9.47812,9.47812
2001.00,9.46932,25.205448,0.000360,25.067842,-3.1897,0.116,9.47915,9.47915
2002.00,9.47061,25.205676,0.000363,25.067975,-3.1898,0.116,9.47687,9.47687
2003.00,9.47146,25.205824,0.000367,25.068059,-3.1899,0.116,9.47031,9.47031
2004.00,9.47380,25.205918,0.000371,25.068127,-3.1900,0.116,9.46398,9.46398
2005.00,9.47424,25.206015,0.000370,25.068184,-3.1899,0.116,9.45848,9.45848
2006.00,9.47379,25.206126,0.000370,25.068217,-3.1899,0.116,9.45548,9.45548
2007.00,9.47409,25.206015,0.000366,25.068106,-3.1898,0.117,9.45471,9.45471
2008.00,9.47165,25.206018,0.000365,25.068037,-3.1897,0.117,9.45882,9.45882
2009.00,9.47023,25.206005,0.000360,25.068023,-3.1897,0.117,9.46255,9.46255
2010.00,9.47123,25.206017,0.000357,25.067971,-3.1899,0.117,9.46570,9.46570
2011.00,9.47026,25.206084,0.000359,25.068023,-3.1898,0.117,9.46776,9.46776
