# Supplementary material for: CEP signaling coordinates plant immunity with nitrogen status
Source: Nat Commun. 2024 Dec 16;15:10686. doi: 10.1038/s41467-024-55194-x (PMC11649690; doi:10.1038/s41467-024-55194-x)
Supplement: Supplementary file 4 — Source Data [file 41467_2024_55194_MOESM4_ESM.zip › !Source_data/Source_data_ITC_SEC/Source_data_ITC/20221031_30uMCEPR2 vs 550uMCEP4_3.itc]

$ITC
$ 13 
$NOT
$ 25 
$ 60 
$ 600 
$ 10 
$ 2 
$ADCGainCode:  0 
$False,True,True
$ 0.4 , 0.8 , 150 , 5 
$ 3 , 6 , 150 , 5 
$ 3 , 6 , 150 , 5 
$ 3 , 6 , 150 , 5 
$ 3 , 6 , 150 , 5 
$ 3 , 6 , 150 , 5 
$ 3 , 6 , 150 , 5 
$ 3 , 6 , 150 , 5 
$ 3 , 6 , 150 , 5 
$ 3 , 6 , 150 , 5 
$ 3 , 6 , 150 , 5 
$ 3 , 6 , 150 , 5 
$ 3 , 6 , 150 , 5 
# 0 
# 0.55 
# 0.03 
# 0.2035 
# 25 
# 4 
# 8.15 
# 1 
?30uM CEPR2 vs 550uM CEP4, 20mM citrate pH5, 150mM NaCl
% MICROCALITC_MAL1177627
% 0.2035 
% 4 
%-0.586102 , 29.61604 
%-0.348256 , 29.40329 
% 0.8333333 
% 167740 , 167730 
% 0.25 , 81 
%-0.015695 ,-0.033946 
%-20 , 8 
% 0 , 0 
% 0 
% 128000       127744 
% 43.1 
% 500 , 750 , 1000 , 750 
% 0.06978023945 ,-0.002252194966 ,-3.244915618586E-05 , 1.349203907274E-06 ,-9.058983361606E-09 
% MicroCalITC Ver: 1.29.32 Run time:10/31/2022 2:30:09 PM
@0
5.00,9.22157,25.165638,0.000341,25.068138,-3.3342,0.039,9.21918,9.21918
6.00,9.22208,25.165681,0.000344,25.068182,-3.3337,0.039,9.21919,9.21919
7.00,9.22232,25.165677,0.000339,25.068189,-3.3333,0.040,9.22067,9.22067
8.00,9.22255,25.165665,0.000337,25.068128,-3.3328,0.040,9.22173,9.22173
9.00,9.22278,25.165609,0.000331,25.068062,-3.3324,0.040,9.22232,9.22232
10.00,9.22290,25.165762,0.000332,25.068143,-3.3323,0.041,9.22179,9.22179
11.00,9.22239,25.165779,0.000328,25.068062,-3.3322,0.041,9.22118,9.22118
12.00,9.22203,25.165960,0.000330,25.068114,-3.3319,0.041,9.22114,9.22114
13.00,9.22203,25.166030,0.000332,25.068094,-3.3317,0.041,9.22470,9.22470
14.00,9.22195,25.166159,0.000334,25.068162,-3.3315,0.041,9.23361,9.23361
15.00,9.22177,25.166053,0.000337,25.067972,-3.3312,0.041,9.23274,9.23274
16.00,9.22113,25.166110,0.000340,25.068054,-3.3310,0.041,9.23080,9.23080
17.00,9.22053,25.166170,0.000336,25.068160,-3.3309,0.041,9.23359,9.23359
18.00,9.22154,25.166265,0.000335,25.068247,-3.3306,0.041,9.24014,9.24014
19.00,9.22167,25.166356,0.000335,25.068304,-3.3302,0.042,9.24616,9.24616
20.00,9.22102,25.166462,0.000330,25.068436,-3.3297,0.042,9.26525,9.26525
21.00,9.22147,25.166624,0.000338,25.068473,-3.3291,0.042,9.28652,9.28652
22.00,9.22390,25.166653,0.000343,25.068378,-3.3286,0.042,9.30105,9.30105
23.00,9.23927,25.166687,0.000346,25.068339,-3.3282,0.042,9.30713,9.30713
24.00,9.25028,25.166749,0.000346,25.068353,-3.3279,0.042,9.30739,9.30739
25.00,9.21823,25.166864,0.000345,25.068438,-3.3277,0.042,9.30272,9.30272
26.00,9.21120,25.166821,0.000336,25.068396,-3.3274,0.042,9.29482,9.29482
27.00,9.23776,25.166769,0.000338,25.068354,-3.3272,0.043,9.28789,9.28789
28.00,9.27034,25.166782,0.000336,25.068389,-3.3270,0.043,9.28167,9.28167
29.00,9.29498,25.166790,0.000339,25.068387,-3.3267,0.043,9.27510,9.27510
30.00,9.31169,25.166804,0.000346,25.068397,-3.3264,0.043,9.26851,9.26851
31.00,9.31345,25.166866,0.000349,25.068421,-3.3263,0.043,9.26410,9.26410
32.00,9.30765,25.167028,0.000348,25.068517,-3.3260,0.043,9.26019,9.26019
33.00,9.30095,25.167081,0.000352,25.068446,-3.3257,0.043,9.25670,9.25670
34.00,9.29450,25.167083,0.000354,25.068352,-3.3254,0.043,9.25362,9.25362
35.00,9.28828,25.167061,0.000345,25.068275,-3.3254,0.043,9.25169,9.25169
36.00,9.28313,25.167079,0.000343,25.068250,-3.3252,0.044,9.24770,9.24770
37.00,9.27878,25.167124,0.000339,25.068208,-3.3250,0.044,9.23941,9.23941
38.00,9.27427,25.167185,0.000338,25.068222,-3.3246,0.044,9.23013,9.23013
39.00,9.26864,25.167332,0.000340,25.068338,-3.3242,0.044,9.22205,9.22205
40.00,9.26311,25.167400,0.000341,25.068350,-3.3236,0.044,9.21479,9.21479
41.00,9.25816,25.167468,0.000333,25.068359,-3.3232,0.045,9.21042,9.21042
42.00,9.25402,25.167473,0.000331,25.068367,-3.3228,0.045,9.21093,9.21093
43.00,9.25101,25.167494,0.000331,25.068420,-3.3224,0.046,9.21384,9.21384
44.00,9.24853,25.167464,0.000330,25.068380,-3.3219,0.046,9.21689,9.21689
45.00,9.24474,25.167448,0.000333,25.068333,-3.3216,0.046,9.21962,9.21962
46.00,9.23563,25.167531,0.000343,25.068337,-3.3212,0.045,9.22164,9.22164
47.00,9.21444,25.167533,0.000344,25.068270,-3.3209,0.045,9.22215,9.22215
48.00,9.20879,25.167530,0.000344,25.068243,-3.3207,0.045,9.22300,9.22300
49.00,9.20983,25.167611,0.000347,25.068260,-3.3206,0.045,9.22443,9.22443
50.00,9.21232,25.167661,0.000349,25.068283,-3.3204,0.045,9.22535,9.22535
51.00,9.21480,25.167644,0.000346,25.068266,-3.3200,0.045,9.22601,9.22601
52.00,9.21625,25.167699,0.000348,25.068316,-3.3196,0.046,9.22615,9.22615
53.00,9.21780,25.167744,0.000341,25.068275,-3.3191,0.046,9.22008,9.22008
54.00,9.21923,25.167715,0.000333,25.068226,-3.3188,0.046,9.20567,9.20567
55.00,9.22109,25.167761,0.000335,25.068224,-3.3185,0.046,9.18486,9.18486
56.00,9.22322,25.167750,0.000340,25.068206,-3.3183,0.046,9.16343,9.16343
57.00,9.22471,25.167743,0.000346,25.068200,-3.3181,0.046,9.14385,9.14385
58.00,9.22545,25.167783,0.000353,25.068228,-3.3181,0.046,9.13252,9.13252
59.00,9.22692,25.167886,0.000354,25.068269,-3.3179,0.046,9.13187,9.13187
60.00,9.22855,25.167992,0.000347,25.068299,-3.3176,0.046,9.13985,9.13985
@1,0.4000,0.8, 60.0550000000003 
61.00,9.22720,25.168085,0.000343,25.068358,-3.3174,0.047,9.14951,9.14951
62.00,9.22024,25.168170,0.000342,25.068351,-3.3173,0.047,9.15982,9.15982
63.00,9.19439,25.168196,0.000343,25.068270,-3.3169,0.047,9.16806,9.16806
64.00,9.15794,25.168237,0.000348,25.068262,-3.3166,0.047,9.17296,9.17296
65.00,9.12437,25.168246,0.000354,25.068271,-3.3165,0.047,9.17770,9.17770
66.00,9.12036,25.168238,0.000353,25.068214,-3.3161,0.047,9.18233,9.18233
67.00,9.12382,25.168387,0.000346,25.068325,-3.3156,0.047,9.18664,9.18664
68.00,9.13790,25.168512,0.000340,25.068497,-3.3152,0.048,9.18990,9.18990
69.00,9.15444,25.168571,0.000338,25.068518,-3.3147,0.048,9.19526,9.19526
70.00,9.16285,25.168706,0.000335,25.068534,-3.3143,0.048,9.19879,9.19879
71.00,9.16828,25.168780,0.000334,25.068543,-3.3140,0.048,9.20206,9.20206
72.00,9.17268,25.168797,0.000338,25.068514,-3.3138,0.048,9.20422,9.20422
73.00,9.17735,25.168854,0.000342,25.068473,-3.3135,0.048,9.20779,9.20779
74.00,9.18152,25.168802,0.000335,25.068436,-3.3132,0.049,9.21000,9.21000
75.00,9.18554,25.168819,0.000334,25.068477,-3.3127,0.049,9.21178,9.21178
76.00,9.18883,25.168913,0.000333,25.068512,-3.3123,0.049,9.21372,9.21372
77.00,9.19209,25.168879,0.000329,25.068392,-3.3118,0.050,9.21640,9.21640
78.00,9.19527,25.168824,0.000327,25.068226,-3.3113,0.050,9.21796,9.21796
79.00,9.19826,25.168973,0.000334,25.068270,-3.3109,0.050,9.21794,9.21794
80.00,9.20065,25.169018,0.000339,25.068210,-3.3106,0.050,9.21860,9.21860
81.00,9.20288,25.169093,0.000351,25.068217,-3.3103,0.049,9.21840,9.21840
82.00,9.20538,25.169138,0.000359,25.068268,-3.3099,0.049,9.21882,9.21882
83.00,9.20767,25.169229,0.000355,25.068464,-3.3097,0.049,9.21965,9.21965
84.00,9.21004,25.169171,0.000348,25.068427,-3.3094,0.049,9.22168,9.22168
85.00,9.21218,25.169185,0.000344,25.068420,-3.3092,0.050,9.22360,9.22360
86.00,9.21418,25.169177,0.000334,25.068393,-3.3092,0.050,9.22656,9.22656
87.00,9.21605,25.169222,0.000331,25.068371,-3.3092,0.050,9.22828,9.22828
88.00,9.21776,25.169248,0.000342,25.068320,-3.3092,0.050,9.22920,9.22920
89.00,9.21922,25.169339,0.000355,25.068417,-3.3090,0.050,9.22913,9.22913
90.00,9.22025,25.169336,0.000359,25.068417,-3.3087,0.049,9.22957,9.22957
91.00,9.22150,25.169354,0.000362,25.068458,-3.3084,0.049,9.22954,9.22954
92.00,9.22276,25.169312,0.000357,25.068458,-3.3081,0.050,9.22927,9.22927
93.00,9.22367,25.169334,0.000344,25.068424,-3.3077,0.050,9.22928,9.22928
94.00,9.22450,25.169408,0.000331,25.068346,-3.3076,0.051,9.23125,9.23125
95.00,9.22554,25.169501,0.000326,25.068357,-3.3075,0.052,9.23259,9.23259
96.00,9.22665,25.169588,0.000322,25.068357,-3.3073,0.052,9.23393,9.23393
97.00,9.22745,25.169665,0.000326,25.068354,-3.3070,0.052,9.23465,9.23465
98.00,9.22799,25.169727,0.000338,25.068415,-3.3066,0.052,9.23503,9.23503
99.00,9.22862,25.169725,0.000340,25.068365,-3.3061,0.052,9.23381,9.23381
100.00,9.22922,25.169709,0.000335,25.068304,-3.3056,0.052,9.23258,9.23258
101.00,9.22982,25.169818,0.000338,25.068347,-3.3053,0.052,9.23030,9.23030
102.00,9.23012,25.169939,0.000341,25.068383,-3.3049,0.052,9.22873,9.22873
103.00,9.23035,25.170016,0.000340,25.068327,-3.3046,0.052,9.22842,9.22842
104.00,9.23045,25.169983,0.000345,25.068310,-3.3045,0.052,9.22759,9.22759
105.00,9.23063,25.170023,0.000355,25.068344,-3.3041,0.052,9.22865,9.22865
106.00,9.23099,25.169965,0.000356,25.068244,-3.3036,0.052,9.23058,9.23058
107.00,9.23126,25.169949,0.000353,25.068220,-3.3031,0.052,9.23287,9.23287
108.00,9.23138,25.170072,0.000349,25.068393,-3.3027,0.052,9.23257,9.23257
109.00,9.23124,25.170186,0.000345,25.068472,-3.3023,0.053,9.23246,9.23246
110.00,9.23132,25.170257,0.000338,25.068461,-3.3021,0.053,9.23149,9.23149
111.00,9.23130,25.170358,0.000334,25.068535,-3.3020,0.054,9.23042,9.23042
112.00,9.23146,25.170483,0.000337,25.068584,-3.3019,0.054,9.23018,9.23018
113.00,9.23173,25.170491,0.000340,25.068458,-3.3016,0.053,9.23145,9.23145
114.00,9.23188,25.170586,0.000349,25.068446,-3.3011,0.053,9.23346,9.23346
115.00,9.23151,25.170612,0.000352,25.068441,-3.3007,0.053,9.23491,9.23491
116.00,9.23119,25.170616,0.000346,25.068409,-3.3004,0.053,9.23591,9.23591
117.00,9.23167,25.170589,0.000336,25.068343,-3.3000,0.054,9.23527,9.23527
118.00,9.23178,25.170617,0.000330,25.068302,-3.2998,0.054,9.23466,9.23466
119.00,9.23178,25.170626,0.000327,25.068273,-3.2994,0.054,9.23376,9.23376
120.00,9.23186,25.170630,0.000330,25.068290,-3.2992,0.054,9.23245,9.23245
121.00,9.23200,25.170546,0.000337,25.068225,-3.2989,0.054,9.23167,9.23167
122.00,9.23234,25.170547,0.000340,25.068260,-3.2988,0.054,9.23193,9.23193
123.00,9.23256,25.170525,0.000338,25.068229,-3.2987,0.054,9.23134,9.23134
124.00,9.23248,25.170537,0.000331,25.068222,-3.2985,0.055,9.23038,9.23038
125.00,9.23238,25.170637,0.000326,25.068193,-3.2983,0.055,9.23015,9.23015
126.00,9.23217,25.170811,0.000326,25.068232,-3.2980,0.055,9.23030,9.23030
127.00,9.23193,25.170899,0.000334,25.068225,-3.2976,0.055,9.22973,9.22973
128.00,9.23185,25.170952,0.000337,25.068241,-3.2973,0.055,9.23067,9.23067
129.00,9.23220,25.171076,0.000339,25.068328,-3.2971,0.055,9.23182,9.23182
130.00,9.23237,25.171132,0.000337,25.068379,-3.2968,0.055,9.23220,9.23220
131.00,9.23244,25.171170,0.000330,25.068373,-3.2966,0.056,9.23212,9.23212
132.00,9.23243,25.171238,0.000322,25.068396,-3.2963,0.056,9.23236,9.23236
133.00,9.23227,25.171278,0.000325,25.068391,-3.2960,0.056,9.23211,9.23211
134.00,9.23224,25.171269,0.000330,25.068308,-3.2957,0.056,9.23293,9.23293
135.00,9.23229,25.171332,0.000337,25.068306,-3.2954,0.056,9.23446,9.23446
136.00,9.23237,25.171390,0.000343,25.068318,-3.2951,0.056,9.23544,9.23544
137.00,9.23248,25.171419,0.000346,25.068283,-3.2948,0.056,9.23629,9.23629
138.00,9.23273,25.171483,0.000348,25.068322,-3.2945,0.056,9.23720,9.23720
139.00,9.23309,25.171512,0.000342,25.068366,-3.2943,0.056,9.23814,9.23814
140.00,9.23353,25.171541,0.000335,25.068379,-3.2940,0.057,9.23813,9.23813
141.00,9.23387,25.171628,0.000333,25.068449,-3.2936,0.057,9.23809,9.23809
142.00,9.23398,25.171675,0.000335,25.068493,-3.2934,0.057,9.23725,9.23725
143.00,9.23387,25.171749,0.000330,25.068516,-3.2931,0.058,9.23581,9.23581
144.00,9.23412,25.171774,0.000330,25.068516,-3.2929,0.058,9.23457,9.23457
145.00,9.23453,25.171850,0.000337,25.068551,-3.2927,0.058,9.23384,9.23384
146.00,9.23483,25.171789,0.000337,25.068452,-3.2925,0.058,9.23416,9.23416
147.00,9.23500,25.171828,0.000335,25.068452,-3.2922,0.058,9.23450,9.23450
148.00,9.23501,25.171920,0.000344,25.068503,-3.2921,0.058,9.23443,9.23443
149.00,9.23480,25.172017,0.000353,25.068453,-3.2918,0.057,9.23365,9.23365
150.00,9.23487,25.172036,0.000350,25.068381,-3.2914,0.058,9.23307,9.23307
151.00,9.23492,25.172081,0.000355,25.068365,-3.2911,0.057,9.23124,9.23124
152.00,9.23469,25.172133,0.000358,25.068310,-3.2908,0.057,9.23072,9.23072
153.00,9.23465,25.172107,0.000350,25.068248,-3.2904,0.058,9.23098,9.23098
154.00,9.23442,25.172144,0.000340,25.068268,-3.2903,0.058,9.23064,9.23064
155.00,9.23408,25.172183,0.000333,25.068306,-3.2903,0.059,9.23064,9.23064
156.00,9.23388,25.172198,0.000326,25.068334,-3.2900,0.059,9.23184,9.23184
157.00,9.23381,25.172189,0.000326,25.068363,-3.2898,0.059,9.23256,9.23256
158.00,9.23366,25.172264,0.000330,25.068392,-3.2894,0.059,9.23284,9.23284
159.00,9.23321,25.172330,0.000332,25.068442,-3.2890,0.059,9.23284,9.23284
160.00,9.23280,25.172312,0.000331,25.068400,-3.2887,0.059,9.23315,9.23315
161.00,9.23261,25.172390,0.000330,25.068391,-3.2885,0.060,9.23284,9.23284
162.00,9.23254,25.172429,0.000327,25.068338,-3.2884,0.060,9.23286,9.23286
163.00,9.23291,25.172389,0.000327,25.068266,-3.2882,0.060,9.23426,9.23426
164.00,9.23316,25.172421,0.000336,25.068257,-3.2880,0.060,9.23545,9.23545
165.00,9.23320,25.172510,0.000344,25.068266,-3.2878,0.059,9.23584,9.23584
166.00,9.23298,25.172607,0.000345,25.068313,-3.2876,0.059,9.23524,9.23524
167.00,9.23274,25.172697,0.000342,25.068377,-3.2873,0.060,9.23471,9.23471
168.00,9.23279,25.172845,0.000340,25.068471,-3.2871,0.060,9.23375,9.23375
169.00,9.23310,25.172810,0.000335,25.068401,-3.2868,0.060,9.23368,9.23368
170.00,9.23319,25.172848,0.000338,25.068453,-3.2865,0.060,9.23348,9.23348
171.00,9.23360,25.172848,0.000344,25.068421,-3.2862,0.060,9.23570,9.23570
172.00,9.23402,25.172898,0.000342,25.068412,-3.2861,0.060,9.23621,9.23621
173.00,9.23411,25.172960,0.000338,25.068389,-3.2859,0.061,9.23592,9.23592
174.00,9.23423,25.173093,0.000336,25.068413,-3.2858,0.061,9.23531,9.23531
175.00,9.23436,25.173155,0.000337,25.068342,-3.2855,0.061,9.23491,9.23491
176.00,9.23427,25.173174,0.000334,25.068353,-3.2853,0.061,9.23300,9.23300
177.00,9.23417,25.173163,0.000334,25.068308,-3.2851,0.062,9.23272,9.23272
178.00,9.23402,25.173162,0.000337,25.068303,-3.2849,0.062,9.23193,9.23193
179.00,9.23398,25.173184,0.000333,25.068318,-3.2847,0.062,9.23165,9.23165
180.00,9.23400,25.173176,0.000327,25.068363,-3.2845,0.062,9.23155,9.23155
181.00,9.23386,25.173238,0.000327,25.068351,-3.2841,0.063,9.23129,9.23129
182.00,9.23380,25.173315,0.000330,25.068386,-3.2836,0.063,9.23138,9.23138
183.00,9.23363,25.173307,0.000327,25.068308,-3.2832,0.063,9.23210,9.23210
184.00,9.23325,25.173289,0.000332,25.068205,-3.2826,0.063,9.23181,9.23181
185.00,9.23303,25.173443,0.000341,25.068278,-3.2821,0.062,9.23196,9.23196
186.00,9.23298,25.173411,0.000345,25.068274,-3.2819,0.062,9.23191,9.23191
187.00,9.23290,25.173499,0.000355,25.068373,-3.2817,0.062,9.23111,9.23111
188.00,9.23275,25.173541,0.000365,25.068435,-3.2815,0.062,9.23062,9.23062
189.00,9.23258,25.173682,0.000367,25.068609,-3.2814,0.062,9.23126,9.23126
190.00,9.23252,25.173635,0.000365,25.068516,-3.2813,0.062,9.23147,9.23147
191.00,9.23229,25.173659,0.000362,25.068478,-3.2810,0.062,9.23172,9.23172
192.00,9.23180,25.173654,0.000351,25.068360,-3.2807,0.062,9.23157,9.23157
193.00,9.23160,25.173739,0.000344,25.068328,-3.2802,0.063,9.23138,9.23138
194.00,9.23146,25.173744,0.000339,25.068235,-3.2799,0.063,9.23077,9.23077
195.00,9.23125,25.173831,0.000333,25.068249,-3.2798,0.064,9.22959,9.22959
196.00,9.23103,25.174000,0.000330,25.068331,-3.2797,0.064,9.22887,9.22887
197.00,9.23084,25.174074,0.000332,25.068394,-3.2797,0.065,9.22909,9.22909
198.00,9.23082,25.174132,0.000333,25.068452,-3.2796,0.065,9.22947,9.22947
199.00,9.23090,25.174159,0.000338,25.068532,-3.2794,0.065,9.22988,9.22988
200.00,9.23098,25.174251,0.000349,25.068637,-3.2790,0.064,9.23098,9.23098
201.00,9.23108,25.174297,0.000355,25.068671,-3.2785,0.064,9.23272,9.23272
202.00,9.23093,25.174280,0.000357,25.068616,-3.2780,0.064,9.23201,9.23201
203.00,9.23089,25.174285,0.000358,25.068594,-3.2776,0.064,9.22082,9.22082
204.00,9.23090,25.174311,0.000359,25.068558,-3.2774,0.064,9.19093,9.19093
205.00,9.23089,25.174302,0.000355,25.068463,-3.2773,0.064,9.13475,9.13475
206.00,9.23043,25.174263,0.000356,25.068365,-3.2774,0.064,9.05130,9.05130
207.00,9.23063,25.174382,0.000359,25.068430,-3.2774,0.064,8.94547,8.94547
208.00,9.23122,25.174470,0.000358,25.068483,-3.2771,0.064,8.83128,8.83128
209.00,9.23246,25.174559,0.000354,25.068570,-3.2767,0.065,8.72497,8.72497
210.00,9.23424,25.174455,0.000353,25.068512,-3.2763,0.065,8.64262,8.64262
@2,3.0002,6.0, 210.002 
211.00,9.23681,25.174491,0.000350,25.068534,-3.2759,0.065,8.59157,8.59157
212.00,9.22595,25.174463,0.000347,25.068471,-3.2757,0.065,8.57473,8.57473
213.00,9.17457,25.174307,0.000341,25.068277,-3.2757,0.065,8.58714,8.58714
214.00,9.08165,25.174263,0.000340,25.068161,-3.2757,0.066,8.61996,8.61996
215.00,8.95329,25.174330,0.000335,25.068173,-3.2755,0.066,8.66431,8.66431
216.00,8.81987,25.174367,0.000329,25.068175,-3.2752,0.067,8.71248,8.71248
217.00,8.69769,25.174338,0.000327,25.068180,-3.2749,0.067,8.75992,8.75992
218.00,8.60423,25.174506,0.000340,25.068305,-3.2745,0.067,8.80455,8.80455
219.00,8.55107,25.174593,0.000351,25.068417,-3.2740,0.066,8.84718,8.84718
220.00,8.54182,25.174714,0.000360,25.068468,-3.2737,0.066,8.88756,8.88756
221.00,8.56493,25.174826,0.000365,25.068530,-3.2736,0.066,8.92572,8.92572
222.00,8.61299,25.174914,0.000375,25.068528,-3.2732,0.065,8.95983,8.95983
223.00,8.66599,25.174970,0.000371,25.068540,-3.2731,0.065,8.99059,8.99059
224.00,8.71458,25.174965,0.000359,25.068412,-3.2730,0.066,9.01745,9.01745
225.00,8.76319,25.174971,0.000350,25.068360,-3.2729,0.067,9.04095,9.04095
226.00,8.80546,25.174966,0.000344,25.068336,-3.2728,0.067,9.06156,9.06156
227.00,8.85019,25.174990,0.000330,25.068336,-3.2727,0.068,9.08012,9.08012
228.00,8.88921,25.174978,0.000326,25.068327,-3.2726,0.068,9.09664,9.09664
229.00,8.92774,25.175052,0.000325,25.068336,-3.2725,0.068,9.11113,9.11113
230.00,8.96511,25.175113,0.000328,25.068333,-3.2722,0.069,9.12461,9.12461
231.00,8.99605,25.175167,0.000328,25.068324,-3.2720,0.069,9.13691,9.13691
232.00,9.02083,25.175299,0.000336,25.068389,-3.2717,0.069,9.14824,9.14824
233.00,9.04302,25.175414,0.000340,25.068441,-3.2714,0.069,9.15745,9.15745
234.00,9.06209,25.175442,0.000343,25.068462,-3.2712,0.069,9.16592,9.16592
235.00,9.08263,25.175506,0.000350,25.068478,-3.2709,0.069,9.17210,9.17210
236.00,9.09920,25.175574,0.000357,25.068473,-3.2707,0.068,9.17711,9.17711
237.00,9.11372,25.175645,0.000362,25.068458,-3.2705,0.068,9.18137,9.18137
238.00,9.12499,25.175736,0.000365,25.068463,-3.2702,0.068,9.18653,9.18653
239.00,9.13475,25.175787,0.000365,25.068438,-3.2698,0.068,9.19142,9.19142
240.00,9.14981,25.175802,0.000361,25.068453,-3.2695,0.068,9.19588,9.19588
241.00,9.16089,25.175828,0.000357,25.068455,-3.2691,0.068,9.19937,9.19937
242.00,9.16677,25.175784,0.000352,25.068356,-3.2687,0.069,9.20179,9.20179
243.00,9.17161,25.175799,0.000349,25.068321,-3.2686,0.069,9.20346,9.20346
244.00,9.17661,25.175894,0.000350,25.068343,-3.2686,0.069,9.20392,9.20392
245.00,9.18139,25.176027,0.000352,25.068360,-3.2688,0.069,9.20515,9.20515
246.00,9.18502,25.176156,0.000357,25.068347,-3.2688,0.069,9.20729,9.20729
247.00,9.18783,25.176253,0.000357,25.068403,-3.2688,0.069,9.21005,9.21005
248.00,9.19054,25.176258,0.000355,25.068336,-3.2686,0.069,9.21242,9.21242
249.00,9.19380,25.176324,0.000354,25.068314,-3.2682,0.069,9.21587,9.21587
250.00,9.19710,25.176311,0.000352,25.068277,-3.2678,0.070,9.21745,9.21745
251.00,9.20003,25.176306,0.000345,25.068295,-3.2675,0.070,9.21814,9.21814
252.00,9.20262,25.176304,0.000347,25.068295,-3.2672,0.070,9.21797,9.21797
253.00,9.20480,25.176398,0.000355,25.068430,-3.2671,0.070,9.21827,9.21827
254.00,9.20712,25.176390,0.000356,25.068513,-3.2671,0.070,9.21863,9.21863
255.00,9.20909,25.176404,0.000354,25.068566,-3.2669,0.070,9.21960,9.21960
256.00,9.21104,25.176387,0.000354,25.068484,-3.2667,0.070,9.22066,9.22066
257.00,9.21231,25.176437,0.000358,25.068501,-3.2665,0.070,9.22272,9.22272
258.00,9.21395,25.176391,0.000358,25.068325,-3.2660,0.070,9.22469,9.22469
259.00,9.21529,25.176379,0.000361,25.068215,-3.2655,0.070,9.22522,9.22522
260.00,9.21643,25.176429,0.000365,25.068167,-3.2651,0.070,9.22560,9.22560
261.00,9.21745,25.176505,0.000367,25.068242,-3.2648,0.070,9.22573,9.22573
262.00,9.21839,25.176510,0.000364,25.068190,-3.2645,0.070,9.22463,9.22463
263.00,9.21927,25.176597,0.000362,25.068320,-3.2644,0.070,9.22379,9.22379
264.00,9.22029,25.176707,0.000359,25.068396,-3.2643,0.071,9.22373,9.22373
265.00,9.22139,25.176786,0.000359,25.068449,-3.2642,0.071,9.22506,9.22506
266.00,9.22226,25.176808,0.000354,25.068461,-3.2640,0.071,9.22579,9.22579
267.00,9.22284,25.176861,0.000350,25.068528,-3.2637,0.071,9.22703,9.22703
268.00,9.22331,25.176815,0.000342,25.068391,-3.2634,0.072,9.22738,9.22738
269.00,9.22366,25.176783,0.000336,25.068321,-3.2631,0.072,9.22732,9.22732
270.00,9.22387,25.176810,0.000332,25.068272,-3.2629,0.073,9.22627,9.22627
271.00,9.22441,25.176902,0.000333,25.068280,-3.2627,0.073,9.22670,9.22670
272.00,9.22508,25.176947,0.000331,25.068228,-3.2626,0.073,9.22766,9.22766
273.00,9.22590,25.177190,0.000337,25.068450,-3.2623,0.073,9.22922,9.22922
274.00,9.22664,25.177196,0.000343,25.068406,-3.2621,0.073,9.23167,9.23167
275.00,9.22734,25.177214,0.000346,25.068443,-3.2617,0.073,9.23379,9.23379
276.00,9.22800,25.177202,0.000354,25.068419,-3.2615,0.072,9.23494,9.23494
277.00,9.22848,25.177276,0.000365,25.068423,-3.2613,0.072,9.23507,9.23507
278.00,9.22875,25.177268,0.000363,25.068337,-3.2611,0.072,9.23528,9.23528
279.00,9.22911,25.177331,0.000358,25.068359,-3.2609,0.072,9.23435,9.23435
280.00,9.22930,25.177344,0.000359,25.068301,-3.2608,0.072,9.23236,9.23236
281.00,9.22945,25.177397,0.000352,25.068286,-3.2608,0.073,9.23093,9.23093
282.00,9.22971,25.177407,0.000348,25.068299,-3.2605,0.073,9.22966,9.22966
283.00,9.22988,25.177376,0.000351,25.068259,-3.2603,0.073,9.22771,9.22771
284.00,9.23003,25.177540,0.000363,25.068357,-3.2601,0.073,9.22758,9.22758
285.00,9.23030,25.177670,0.000367,25.068401,-3.2598,0.072,9.22910,9.22910
286.00,9.23060,25.177725,0.000375,25.068453,-3.2596,0.072,9.23074,9.23074
287.00,9.23113,25.177825,0.000378,25.068531,-3.2593,0.072,9.23310,9.23310
288.00,9.23160,25.177808,0.000373,25.068484,-3.2590,0.072,9.23512,9.23512
289.00,9.23209,25.177772,0.000362,25.068416,-3.2587,0.073,9.23591,9.23591
290.00,9.23265,25.177717,0.000349,25.068360,-3.2586,0.073,9.23633,9.23633
291.00,9.23306,25.177669,0.000336,25.068274,-3.2584,0.074,9.23618,9.23618
292.00,9.23315,25.177631,0.000332,25.068156,-3.2583,0.074,9.23439,9.23439
293.00,9.23300,25.177732,0.000338,25.068189,-3.2583,0.074,9.23353,9.23353
294.00,9.23279,25.177757,0.000343,25.068184,-3.2582,0.074,9.23310,9.23310
295.00,9.23265,25.177803,0.000353,25.068207,-3.2580,0.074,9.23258,9.23258
296.00,9.23250,25.177922,0.000363,25.068228,-3.2578,0.074,9.23164,9.23164
297.00,9.23235,25.178004,0.000357,25.068272,-3.2577,0.074,9.23218,9.23218
298.00,9.23222,25.178037,0.000348,25.068294,-3.2573,0.075,9.23187,9.23187
299.00,9.23200,25.178136,0.000344,25.068335,-3.2570,0.075,9.23148,9.23148
300.00,9.23209,25.178239,0.000339,25.068393,-3.2567,0.075,9.23075,9.23075
301.00,9.23217,25.178289,0.000336,25.068371,-3.2564,0.076,9.23037,9.23037
302.00,9.23235,25.178404,0.000342,25.068411,-3.2561,0.076,9.23038,9.23038
303.00,9.23270,25.178509,0.000351,25.068444,-3.2560,0.075,9.23128,9.23128
304.00,9.23306,25.178573,0.000359,25.068456,-3.2560,0.075,9.23196,9.23196
305.00,9.23309,25.178666,0.000366,25.068493,-3.2560,0.075,9.23240,9.23240
306.00,9.23286,25.178641,0.000367,25.068503,-3.2558,0.074,9.23243,9.23243
307.00,9.23235,25.178603,0.000365,25.068511,-3.2555,0.075,9.23134,9.23134
308.00,9.23183,25.178546,0.000363,25.068387,-3.2551,0.075,9.22970,9.22970
309.00,9.23137,25.178542,0.000358,25.068359,-3.2548,0.075,9.22827,9.22827
310.00,9.23105,25.178495,0.000347,25.068318,-3.2545,0.076,9.22795,9.22795
311.00,9.23086,25.178560,0.000343,25.068373,-3.2543,0.076,9.22878,9.22878
312.00,9.23089,25.178636,0.000344,25.068385,-3.2541,0.076,9.23021,9.23021
313.00,9.23109,25.178712,0.000347,25.068461,-3.2540,0.076,9.23168,9.23168
314.00,9.23128,25.178721,0.000350,25.068435,-3.2538,0.076,9.23380,9.23380
315.00,9.23152,25.178839,0.000360,25.068460,-3.2536,0.076,9.23533,9.23533
316.00,9.23184,25.178949,0.000368,25.068441,-3.2535,0.075,9.23680,9.23680
317.00,9.23230,25.178990,0.000369,25.068415,-3.2534,0.075,9.23779,9.23779
318.00,9.23249,25.179097,0.000360,25.068468,-3.2534,0.076,9.23761,9.23761
319.00,9.23274,25.179258,0.000350,25.068548,-3.2533,0.076,9.23748,9.23748
320.00,9.23311,25.179271,0.000340,25.068534,-3.2529,0.077,9.23785,9.23785
321.00,9.23376,25.179216,0.000331,25.068438,-3.2527,0.078,9.23830,9.23830
322.00,9.23428,25.179279,0.000329,25.068390,-3.2525,0.078,9.23846,9.23846
323.00,9.23461,25.179239,0.000336,25.068314,-3.2522,0.078,9.24004,9.24004
324.00,9.23490,25.179158,0.000347,25.068198,-3.2519,0.078,9.24051,9.24051
325.00,9.23530,25.179188,0.000354,25.068137,-3.2517,0.077,9.24114,9.24114
326.00,9.23581,25.179283,0.000360,25.068215,-3.2515,0.077,9.24058,9.24058
327.00,9.23647,25.179366,0.000367,25.068319,-3.2513,0.077,9.24095,9.24095
328.00,9.23719,25.179478,0.000369,25.068363,-3.2510,0.077,9.24081,9.24081
329.00,9.23784,25.179576,0.000364,25.068399,-3.2508,0.077,9.24074,9.24074
330.00,9.23834,25.179616,0.000356,25.068388,-3.2507,0.077,9.23994,9.23994
331.00,9.23883,25.179734,0.000349,25.068421,-3.2505,0.078,9.24068,9.24068
332.00,9.23933,25.179694,0.000339,25.068294,-3.2502,0.079,9.24090,9.24090
333.00,9.23973,25.179720,0.000334,25.068276,-3.2500,0.079,9.24141,9.24141
334.00,9.24014,25.179840,0.000341,25.068359,-3.2498,0.079,9.24233,9.24233
335.00,9.24038,25.179902,0.000353,25.068360,-3.2496,0.079,9.24324,9.24324
336.00,9.24076,25.179972,0.000366,25.068360,-3.2493,0.078,9.24417,9.24417
337.00,9.24110,25.180016,0.000372,25.068363,-3.2491,0.078,9.24480,9.24480
338.00,9.24154,25.180012,0.000374,25.068305,-3.2492,0.078,9.24509,9.24509
339.00,9.24201,25.179982,0.000370,25.068225,-3.2490,0.078,9.24510,9.24510
340.00,9.24222,25.179971,0.000365,25.068208,-3.2488,0.078,9.24449,9.24449
341.00,9.24209,25.179855,0.000357,25.068089,-3.2488,0.079,9.24272,9.24272
342.00,9.24202,25.179823,0.000346,25.068061,-3.2486,0.079,9.24153,9.24153
343.00,9.24202,25.179890,0.000341,25.068118,-3.2484,0.080,9.24059,9.24059
344.00,9.24200,25.179888,0.000339,25.068167,-3.2482,0.080,9.24004,9.24004
345.00,9.24205,25.179944,0.000342,25.068216,-3.2480,0.080,9.24039,9.24039
346.00,9.24197,25.180021,0.000348,25.068292,-3.2477,0.080,9.24014,9.24014
347.00,9.24188,25.180137,0.000360,25.068353,-3.2475,0.079,9.24003,9.24003
348.00,9.24172,25.180180,0.000366,25.068334,-3.2472,0.079,9.23978,9.23978
349.00,9.24181,25.180248,0.000364,25.068304,-3.2471,0.079,9.24020,9.24020
350.00,9.24196,25.180241,0.000357,25.068225,-3.2469,0.079,9.23971,9.23971
351.00,9.24184,25.180311,0.000350,25.068225,-3.2466,0.080,9.24019,9.24019
352.00,9.24173,25.180365,0.000342,25.068257,-3.2466,0.080,9.23964,9.23964
353.00,9.24150,25.180398,0.000338,25.068269,-3.2465,0.081,9.23292,9.23292
354.00,9.24084,25.180437,0.000335,25.068278,-3.2462,0.081,9.21110,9.21110
355.00,9.24021,25.180496,0.000338,25.068306,-3.2459,0.081,9.17031,9.17031
356.00,9.24002,25.180544,0.000340,25.068319,-3.2458,0.081,9.10636,9.10636
357.00,9.24013,25.180518,0.000337,25.068192,-3.2456,0.081,9.01926,9.01926
358.00,9.23984,25.180571,0.000337,25.068210,-3.2454,0.082,8.92154,8.92154
359.00,9.24006,25.180583,0.000338,25.068197,-3.2451,0.082,8.82700,8.82700
360.00,9.24025,25.180681,0.000340,25.068271,-3.2450,0.082,8.74873,8.74873
@3,3.0002,6.0, 360.043000000005 
361.00,9.24019,25.180716,0.000341,25.068273,-3.2450,0.082,8.69894,8.69894
362.00,9.23626,25.180761,0.000338,25.068302,-3.2447,0.082,8.68165,8.68165
363.00,9.20407,25.180784,0.000333,25.068273,-3.2444,0.082,8.68985,8.68985
364.00,9.13419,25.180882,0.000335,25.068304,-3.2443,0.082,8.71635,8.71635
365.00,9.03551,25.180914,0.000334,25.068278,-3.2443,0.083,8.75443,8.75443
366.00,8.92049,25.180888,0.000334,25.068217,-3.2440,0.083,8.79350,8.79350
367.00,8.80164,25.180946,0.000340,25.068255,-3.2440,0.083,8.83118,8.83118
368.00,8.71611,25.180937,0.000339,25.068261,-3.2441,0.083,8.86821,8.86821
369.00,8.66198,25.180907,0.000333,25.068263,-3.2440,0.083,8.90435,8.90435
370.00,8.64496,25.180929,0.000325,25.068265,-3.2437,0.084,8.93805,8.93805
371.00,8.67172,25.181009,0.000320,25.068339,-3.2434,0.084,8.97055,8.97055
372.00,8.71483,25.181053,0.000318,25.068364,-3.2432,0.085,9.00034,9.00034
373.00,8.75649,25.181168,0.000323,25.068357,-3.2432,0.085,9.02602,9.02602
374.00,8.79451,25.181269,0.000327,25.068373,-3.2430,0.084,9.04895,9.04895
375.00,8.83454,25.181267,0.000330,25.068324,-3.2426,0.084,9.06850,9.06850
376.00,8.86716,25.181289,0.000336,25.068276,-3.2424,0.084,9.08536,9.08536
377.00,8.90302,25.181336,0.000346,25.068284,-3.2420,0.084,9.10037,9.10037
378.00,8.94196,25.181387,0.000349,25.068379,-3.2416,0.084,9.11395,9.11395
379.00,8.97484,25.181404,0.000346,25.068347,-3.2415,0.084,9.12724,9.12724
380.00,9.00334,25.181475,0.000347,25.068370,-3.2415,0.084,9.14141,9.14141
381.00,9.02944,25.181604,0.000342,25.068424,-3.2413,0.085,9.15437,9.15437
382.00,9.05184,25.181578,0.000334,25.068306,-3.2411,0.085,9.16367,9.16367
383.00,9.07056,25.181624,0.000334,25.068327,-3.2410,0.085,9.17166,9.17166
384.00,9.08931,25.181711,0.000343,25.068361,-3.2408,0.085,9.17772,9.17772
385.00,9.10137,25.181800,0.000352,25.068465,-3.2407,0.085,9.18177,9.18177
386.00,9.11355,25.181867,0.000357,25.068495,-3.2406,0.085,9.18508,9.18508
387.00,9.12722,25.181999,0.000364,25.068595,-3.2404,0.085,9.18908,9.18908
388.00,9.13820,25.182027,0.000367,25.068495,-3.2401,0.084,9.19312,9.19312
389.00,9.15609,25.182049,0.000365,25.068462,-3.2398,0.084,9.19643,9.19643
390.00,9.17136,25.182087,0.000355,25.068388,-3.2395,0.085,9.19900,9.19900
391.00,9.17465,25.182052,0.000346,25.068289,-3.2393,0.085,9.20184,9.20184
392.00,9.17773,25.182140,0.000336,25.068274,-3.2393,0.086,9.20499,9.20499
393.00,9.18205,25.182142,0.000329,25.068203,-3.2392,0.087,9.20768,9.20768
394.00,9.18528,25.182201,0.000330,25.068223,-3.2392,0.087,9.21100,9.21100
395.00,9.18867,25.182254,0.000335,25.068267,-3.2391,0.087,9.21409,9.21409
396.00,9.19181,25.182334,0.000340,25.068297,-3.2389,0.087,9.21638,9.21638
397.00,9.19501,25.182383,0.000347,25.068358,-3.2386,0.087,9.21675,9.21675
398.00,9.19823,25.182494,0.000356,25.068421,-3.2385,0.086,9.21758,9.21758
399.00,9.20091,25.182470,0.000361,25.068349,-3.2383,0.086,9.21883,9.21883
400.00,9.20308,25.182459,0.000367,25.068327,-3.2380,0.086,9.22006,9.22006
401.00,9.20568,25.182474,0.000374,25.068328,-3.2379,0.086,9.22251,9.22251
402.00,9.20855,25.182544,0.000378,25.068347,-3.2378,0.086,9.22764,9.22764
403.00,9.21122,25.182566,0.000370,25.068319,-3.2377,0.086,9.23095,9.23095
404.00,9.21378,25.182755,0.000365,25.068434,-3.2375,0.086,9.23164,9.23164
405.00,9.21602,25.182835,0.000361,25.068357,-3.2375,0.087,9.23153,9.23153
406.00,9.21769,25.182870,0.000354,25.068382,-3.2372,0.087,9.22953,9.22953
407.00,9.21985,25.182788,0.000356,25.068341,-3.2370,0.087,9.22799,9.22799
408.00,9.22133,25.182764,0.000363,25.068367,-3.2366,0.087,9.22679,9.22679
409.00,9.22296,25.182671,0.000368,25.068336,-3.2362,0.087,9.22558,9.22558
410.00,9.22385,25.182666,0.000368,25.068397,-3.2360,0.087,9.22601,9.22601
411.00,9.22402,25.182694,0.000367,25.068420,-3.2360,0.087,9.22778,9.22778
412.00,9.22465,25.182784,0.000359,25.068436,-3.2358,0.087,9.22717,9.22717
413.00,9.22531,25.182852,0.000352,25.068461,-3.2356,0.087,9.22637,9.22637
414.00,9.22581,25.182782,0.000347,25.068342,-3.2354,0.088,9.22639,9.22639
415.00,9.22569,25.182863,0.000350,25.068379,-3.2353,0.088,9.22547,9.22547
416.00,9.22602,25.182950,0.000360,25.068435,-3.2352,0.087,9.22525,9.22525
417.00,9.22671,25.182959,0.000361,25.068388,-3.2352,0.087,9.22625,9.22625
418.00,9.22772,25.183025,0.000358,25.068335,-3.2352,0.087,9.22794,9.22794
419.00,9.22813,25.183171,0.000358,25.068434,-3.2351,0.088,9.22926,9.22926
420.00,9.22834,25.183074,0.000348,25.068328,-3.2348,0.088,9.23077,9.23077
421.00,9.22846,25.183012,0.000335,25.068192,-3.2346,0.089,9.23134,9.23134
422.00,9.22883,25.183097,0.000337,25.068270,-3.2343,0.089,9.23608,9.23608
423.00,9.22944,25.183105,0.000344,25.068290,-3.2341,0.089,9.24200,9.24200
424.00,9.23082,25.183269,0.000346,25.068359,-3.2340,0.089,9.24776,9.24776
425.00,9.23154,25.183389,0.000348,25.068394,-3.2339,0.089,9.25198,9.25198
426.00,9.23218,25.183512,0.000350,25.068446,-3.2339,0.089,9.25478,9.25478
427.00,9.23302,25.183587,0.000357,25.068401,-3.2337,0.089,9.25289,9.25289
428.00,9.23392,25.183697,0.000362,25.068454,-3.2336,0.089,9.24915,9.24915
429.00,9.23635,25.183623,0.000363,25.068339,-3.2334,0.088,9.24643,9.24643
430.00,9.23891,25.183763,0.000371,25.068415,-3.2332,0.088,9.24619,9.24619
431.00,9.24221,25.183827,0.000376,25.068444,-3.2329,0.088,9.24685,9.24685
432.00,9.24787,25.183912,0.000377,25.068492,-3.2327,0.088,9.24745,9.24745
433.00,9.24920,25.183950,0.000372,25.068455,-3.2324,0.088,9.24790,9.24790
434.00,9.24816,25.184001,0.000369,25.068439,-3.2321,0.088,9.24783,9.24783
435.00,9.24780,25.184054,0.000364,25.068378,-3.2319,0.089,9.24622,9.24622
436.00,9.24815,25.184119,0.000361,25.068346,-3.2317,0.089,9.24463,9.24463
437.00,9.24771,25.184057,0.000351,25.068298,-3.2314,0.090,9.24419,9.24419
438.00,9.24719,25.184076,0.000349,25.068359,-3.2312,0.090,9.24394,9.24394
439.00,9.24690,25.184152,0.000352,25.068441,-3.2310,0.090,9.24367,9.24367
440.00,9.24688,25.184156,0.000360,25.068501,-3.2308,0.090,9.24222,9.24222
441.00,9.24691,25.184182,0.000364,25.068565,-3.2306,0.090,9.23836,9.23836
442.00,9.24517,25.184163,0.000371,25.068504,-3.2305,0.089,9.23120,9.23120
443.00,9.24418,25.184210,0.000377,25.068485,-3.2304,0.089,9.22323,9.22323
444.00,9.24347,25.184218,0.000373,25.068432,-3.2301,0.089,9.21606,9.21606
445.00,9.24339,25.184215,0.000364,25.068319,-3.2299,0.090,9.21081,9.21081
446.00,9.24250,25.184191,0.000356,25.068186,-3.2296,0.090,9.20895,9.20895
447.00,9.24103,25.184321,0.000350,25.068212,-3.2294,0.090,9.21105,9.21105
448.00,9.24003,25.184304,0.000347,25.068135,-3.2294,0.091,9.21538,9.21538
449.00,9.23848,25.184385,0.000349,25.068159,-3.2294,0.091,9.21999,9.21999
450.00,9.23412,25.184481,0.000355,25.068235,-3.2294,0.090,9.22432,9.22432
451.00,9.22350,25.184534,0.000359,25.068326,-3.2294,0.090,9.22786,9.22786
452.00,9.21365,25.184574,0.000363,25.068320,-3.2293,0.090,9.23012,9.23012
453.00,9.21178,25.184634,0.000361,25.068318,-3.2292,0.090,9.23153,9.23153
454.00,9.21354,25.184733,0.000359,25.068373,-3.2290,0.090,9.23233,9.23233
455.00,9.21664,25.184753,0.000354,25.068265,-3.2287,0.091,9.23346,9.23346
456.00,9.21930,25.184854,0.000348,25.068315,-3.2283,0.091,9.23409,9.23409
457.00,9.22126,25.184878,0.000342,25.068327,-3.2280,0.092,9.23545,9.23545
458.00,9.22311,25.184950,0.000341,25.068359,-3.2276,0.092,9.23742,9.23742
459.00,9.22481,25.184964,0.000339,25.068307,-3.2274,0.092,9.23940,9.23940
460.00,9.22660,25.185040,0.000340,25.068404,-3.2274,0.092,9.23975,9.23975
461.00,9.22748,25.184958,0.000343,25.068274,-3.2274,0.092,9.24107,9.24107
462.00,9.22876,25.185072,0.000354,25.068339,-3.2275,0.092,9.24170,9.24170
463.00,9.23046,25.185145,0.000364,25.068382,-3.2275,0.091,9.24129,9.24129
464.00,9.23211,25.185139,0.000370,25.068347,-3.2272,0.091,9.24002,9.24002
465.00,9.23373,25.185187,0.000369,25.068383,-3.2268,0.091,9.24070,9.24070
466.00,9.23522,25.185360,0.000365,25.068503,-3.2263,0.092,9.24076,9.24076
467.00,9.23655,25.185379,0.000355,25.068513,-3.2258,0.092,9.24116,9.24116
468.00,9.23765,25.185389,0.000343,25.068533,-3.2254,0.093,9.24247,9.24247
469.00,9.23857,25.185384,0.000336,25.068601,-3.2252,0.094,9.24414,9.24414
470.00,9.23933,25.185355,0.000340,25.068551,-3.2251,0.094,9.24478,9.24478
471.00,9.23996,25.185436,0.000350,25.068559,-3.2251,0.093,9.24521,9.24521
472.00,9.24061,25.185482,0.000360,25.068524,-3.2251,0.093,9.24539,9.24539
473.00,9.24120,25.185600,0.000370,25.068508,-3.2250,0.092,9.24480,9.24480
474.00,9.24168,25.185729,0.000373,25.068544,-3.2248,0.092,9.24396,9.24396
475.00,9.24200,25.185835,0.000369,25.068633,-3.2245,0.093,9.24371,9.24371
476.00,9.24257,25.185825,0.000357,25.068614,-3.2245,0.093,9.24456,9.24456
477.00,9.24319,25.185881,0.000350,25.068617,-3.2244,0.094,9.24551,9.24551
478.00,9.24355,25.185923,0.000346,25.068686,-3.2243,0.094,9.24567,9.24567
479.00,9.24348,25.185866,0.000346,25.068631,-3.2240,0.094,9.24554,9.24554
480.00,9.24348,25.185929,0.000354,25.068614,-3.2238,0.094,9.24510,9.24510
481.00,9.24357,25.185927,0.000368,25.068597,-3.2235,0.093,9.24367,9.24367
482.00,9.24348,25.185922,0.000378,25.068638,-3.2232,0.093,9.24176,9.24176
483.00,9.24349,25.185930,0.000376,25.068622,-3.2231,0.093,9.24143,9.24143
484.00,9.24375,25.186013,0.000373,25.068601,-3.2230,0.093,9.24218,9.24218
485.00,9.24396,25.185979,0.000367,25.068543,-3.2230,0.093,9.24205,9.24205
486.00,9.24384,25.186024,0.000358,25.068559,-3.2228,0.094,9.24186,9.24186
487.00,9.24380,25.186020,0.000348,25.068530,-3.2225,0.095,9.24240,9.24240
488.00,9.24358,25.185948,0.000346,25.068399,-3.2222,0.095,9.24192,9.24192
489.00,9.24334,25.185995,0.000349,25.068412,-3.2216,0.095,9.24111,9.24111
490.00,9.24310,25.186035,0.000355,25.068389,-3.2213,0.095,9.24115,9.24115
491.00,9.24299,25.186036,0.000361,25.068336,-3.2211,0.094,9.24179,9.24179
492.00,9.24294,25.186095,0.000365,25.068278,-3.2209,0.094,9.24197,9.24197
493.00,9.24300,25.186203,0.000367,25.068351,-3.2208,0.094,9.24336,9.24336
494.00,9.24319,25.186187,0.000365,25.068313,-3.2207,0.094,9.24429,9.24429
495.00,9.24328,25.186231,0.000365,25.068380,-3.2205,0.094,9.24425,9.24425
496.00,9.24297,25.186269,0.000363,25.068403,-3.2203,0.094,9.24385,9.24385
497.00,9.24264,25.186324,0.000365,25.068432,-3.2201,0.094,9.24379,9.24379
498.00,9.24244,25.186323,0.000371,25.068445,-3.2199,0.094,9.24312,9.24312
499.00,9.24251,25.186404,0.000371,25.068505,-3.2199,0.094,9.24261,9.24261
500.00,9.24257,25.186389,0.000360,25.068418,-3.2200,0.095,9.24323,9.24323
501.00,9.24291,25.186455,0.000351,25.068384,-3.2201,0.095,9.24536,9.24536
502.00,9.24319,25.186536,0.000348,25.068404,-3.2200,0.096,9.24595,9.24595
503.00,9.24317,25.186619,0.000338,25.068400,-3.2197,0.096,9.24058,9.24058
504.00,9.24344,25.186633,0.000339,25.068338,-3.2192,0.096,9.22366,9.22366
505.00,9.24384,25.186732,0.000350,25.068388,-3.2188,0.096,9.18961,9.18961
506.00,9.24421,25.186763,0.000360,25.068420,-3.2184,0.096,9.13386,9.13386
507.00,9.24417,25.186787,0.000359,25.068416,-3.2180,0.096,9.06285,9.06285
508.00,9.24390,25.186744,0.000356,25.068354,-3.2177,0.096,8.98368,8.98368
509.00,9.24484,25.186872,0.000348,25.068448,-3.2175,0.096,8.90598,8.90598
510.00,9.24630,25.186904,0.000338,25.068419,-3.2170,0.097,8.84104,8.84104
@4,3.0002,6.0, 510.080000000002 
511.00,9.25170,25.186986,0.000329,25.068412,-3.2166,0.098,8.80059,8.80059
512.00,9.24623,25.186932,0.000327,25.068371,-3.2163,0.098,8.78345,8.78345
513.00,9.21631,25.187020,0.000332,25.068440,-3.2161,0.098,8.78753,8.78753
514.00,9.15843,25.186987,0.000334,25.068349,-3.2160,0.098,8.80872,8.80872
515.00,9.07391,25.187085,0.000336,25.068395,-3.2160,0.098,8.84086,8.84086
516.00,8.97372,25.187074,0.000335,25.068354,-3.2159,0.098,8.87392,8.87392
517.00,8.89148,25.187182,0.000334,25.068380,-3.2157,0.098,8.90505,8.90505
518.00,8.82106,25.187265,0.000331,25.068334,-3.2155,0.099,8.93550,8.93550
519.00,8.77042,25.187372,0.000330,25.068401,-3.2155,0.099,8.96505,8.96505
520.00,8.74987,25.187366,0.000323,25.068343,-3.2155,0.099,8.99216,8.99216
521.00,8.77126,25.187411,0.000324,25.068404,-3.2154,0.100,9.01922,9.01922
522.00,8.80573,25.187468,0.000321,25.068382,-3.2154,0.100,9.04572,9.04572
523.00,8.84119,25.187573,0.000327,25.068469,-3.2153,0.100,9.06950,9.06950
524.00,8.87609,25.187627,0.000332,25.068486,-3.2149,0.100,9.09005,9.09005
525.00,8.91008,25.187620,0.000340,25.068487,-3.2145,0.100,9.10859,9.10859
526.00,8.93650,25.187767,0.000340,25.068531,-3.2144,0.100,9.12499,9.12499
527.00,8.96134,25.187852,0.000341,25.068611,-3.2143,0.100,9.13830,9.13830
528.00,8.99350,25.187851,0.000334,25.068548,-3.2143,0.100,9.14971,9.14971
529.00,9.02372,25.187898,0.000330,25.068514,-3.2141,0.101,9.15949,9.15949
530.00,9.04576,25.187985,0.000327,25.068500,-3.2140,0.101,9.16847,9.16847
531.00,9.07158,25.187975,0.000334,25.068416,-3.2137,0.101,9.17567,9.17567
532.00,9.09407,25.187960,0.000341,25.068316,-3.2133,0.101,9.18273,9.18273
533.00,9.11209,25.187926,0.000347,25.068262,-3.2130,0.100,9.18933,9.18933
534.00,9.12670,25.187963,0.000347,25.068289,-3.2130,0.101,9.19574,9.19574
535.00,9.13852,25.188068,0.000354,25.068375,-3.2128,0.101,9.20116,9.20116
536.00,9.15146,25.188102,0.000354,25.068394,-3.2126,0.101,9.20603,9.20603
537.00,9.16007,25.188138,0.000350,25.068382,-3.2123,0.101,9.21115,9.21115
538.00,9.16767,25.188186,0.000341,25.068376,-3.2120,0.102,9.21523,9.21523
539.00,9.17472,25.188140,0.000339,25.068306,-3.2117,0.102,9.21810,9.21810
540.00,9.18118,25.188130,0.000336,25.068304,-3.2115,0.102,9.22084,9.22084
541.00,9.18702,25.188193,0.000338,25.068332,-3.2113,0.102,9.22261,9.22261
542.00,9.19265,25.188208,0.000346,25.068346,-3.2114,0.102,9.22365,9.22365
543.00,9.19723,25.188253,0.000356,25.068336,-3.2112,0.101,9.22502,9.22502
544.00,9.20088,25.188337,0.000357,25.068333,-3.2107,0.101,9.22663,9.22663
545.00,9.20487,25.188417,0.000353,25.068290,-3.2105,0.101,9.22817,9.22817
546.00,9.20873,25.188396,0.000341,25.068262,-3.2104,0.102,9.23034,9.23034
547.00,9.21154,25.188423,0.000334,25.068299,-3.2101,0.103,9.23177,9.23177
548.00,9.21457,25.188536,0.000332,25.068403,-3.2100,0.103,9.23413,9.23413
549.00,9.21803,25.188539,0.000337,25.068341,-3.2100,0.103,9.23614,9.23614
550.00,9.22074,25.188515,0.000346,25.068304,-3.2100,0.102,9.23690,9.23690
551.00,9.22335,25.188631,0.000359,25.068323,-3.2097,0.102,9.23793,9.23793
552.00,9.22538,25.188713,0.000357,25.068282,-3.2096,0.102,9.23864,9.23864
553.00,9.22724,25.188610,0.000349,25.068106,-3.2093,0.102,9.23856,9.23856
554.00,9.22910,25.188693,0.000347,25.068149,-3.2090,0.103,9.23873,9.23873
555.00,9.23052,25.188777,0.000346,25.068181,-3.2088,0.103,9.23867,9.23867
556.00,9.23170,25.188714,0.000343,25.068092,-3.2085,0.103,9.23824,9.23824
557.00,9.23276,25.188751,0.000349,25.068114,-3.2082,0.103,9.23856,9.23856
558.00,9.23355,25.188870,0.000355,25.068205,-3.2080,0.103,9.23816,9.23816
559.00,9.23433,25.188805,0.000354,25.068180,-3.2079,0.103,9.23739,9.23739
560.00,9.23507,25.188767,0.000357,25.068101,-3.2076,0.103,9.23852,9.23852
561.00,9.23613,25.188845,0.000356,25.068144,-3.2074,0.103,9.24014,9.24014
562.00,9.23713,25.188898,0.000352,25.068185,-3.2073,0.103,9.24137,9.24137
563.00,9.23803,25.188892,0.000351,25.068193,-3.2071,0.103,9.24299,9.24299
564.00,9.23879,25.188963,0.000347,25.068228,-3.2070,0.104,9.24404,9.24404
565.00,9.23929,25.189015,0.000341,25.068264,-3.2070,0.104,9.24406,9.24406
566.00,9.23982,25.189003,0.000340,25.068236,-3.2067,0.104,9.24437,9.24437
567.00,9.24048,25.189014,0.000347,25.068233,-3.2064,0.104,9.24453,9.24453
568.00,9.24100,25.189111,0.000355,25.068275,-3.2061,0.104,9.24488,9.24488
569.00,9.24132,25.189135,0.000358,25.068279,-3.2058,0.104,9.24610,9.24610
570.00,9.24186,25.189216,0.000358,25.068357,-3.2055,0.104,9.24716,9.24716
571.00,9.24229,25.189316,0.000359,25.068375,-3.2053,0.104,9.24678,9.24678
572.00,9.24259,25.189355,0.000359,25.068370,-3.2051,0.104,9.24705,9.24705
573.00,9.24315,25.189348,0.000362,25.068346,-3.2048,0.104,9.24727,9.24727
574.00,9.24344,25.189429,0.000369,25.068366,-3.2045,0.104,9.24672,9.24672
575.00,9.24375,25.189442,0.000369,25.068311,-3.2044,0.104,9.24644,9.24644
576.00,9.24438,25.189439,0.000366,25.068336,-3.2042,0.104,9.24741,9.24741
577.00,9.24498,25.189506,0.000357,25.068300,-3.2039,0.105,9.24814,9.24814
578.00,9.24555,25.189602,0.000347,25.068279,-3.2036,0.105,9.24826,9.24826
579.00,9.24619,25.189607,0.000341,25.068215,-3.2035,0.106,9.24912,9.24912
580.00,9.24681,25.189708,0.000344,25.068258,-3.2033,0.106,9.25056,9.25056
581.00,9.24710,25.189783,0.000351,25.068245,-3.2033,0.105,9.24999,9.24999
582.00,9.24729,25.189831,0.000359,25.068280,-3.2033,0.105,9.24987,9.24987
583.00,9.24746,25.189956,0.000369,25.068366,-3.2033,0.105,9.24953,9.24953
584.00,9.24759,25.190111,0.000374,25.068462,-3.2031,0.105,9.24926,9.24926
585.00,9.24794,25.190196,0.000375,25.068453,-3.2027,0.105,9.24819,9.24819
586.00,9.24810,25.190345,0.000369,25.068518,-3.2023,0.105,9.24813,9.24813
587.00,9.24813,25.190392,0.000363,25.068475,-3.2018,0.105,9.24773,9.24773
588.00,9.24822,25.190324,0.000354,25.068379,-3.2015,0.106,9.24797,9.24797
589.00,9.24830,25.190373,0.000350,25.068421,-3.2011,0.106,9.24830,9.24830
590.00,9.24853,25.190361,0.000347,25.068406,-3.2009,0.106,9.24940,9.24940
591.00,9.24865,25.190277,0.000348,25.068347,-3.2008,0.106,9.24951,9.24951
592.00,9.24894,25.190309,0.000355,25.068384,-3.2007,0.106,9.25060,9.25060
593.00,9.24921,25.190385,0.000365,25.068446,-3.2005,0.106,9.25132,9.25132
594.00,9.24939,25.190384,0.000368,25.068393,-3.2004,0.106,9.25169,9.25169
595.00,9.24982,25.190356,0.000371,25.068385,-3.2002,0.105,9.25186,9.25186
596.00,9.25007,25.190369,0.000372,25.068361,-3.1999,0.105,9.25291,9.25291
597.00,9.25020,25.190428,0.000364,25.068370,-3.1997,0.106,9.25279,9.25279
598.00,9.25027,25.190443,0.000357,25.068335,-3.1995,0.106,9.25236,9.25236
599.00,9.25032,25.190501,0.000360,25.068338,-3.1994,0.106,9.25231,9.25231
600.00,9.25039,25.190602,0.000363,25.068362,-3.1992,0.106,9.25197,9.25197
601.00,9.25035,25.190634,0.000368,25.068391,-3.1990,0.106,9.25113,9.25113
602.00,9.25044,25.190557,0.000368,25.068301,-3.1988,0.106,9.25083,9.25083
603.00,9.25070,25.190556,0.000363,25.068297,-3.1986,0.106,9.25198,9.25198
604.00,9.25105,25.190508,0.000350,25.068232,-3.1984,0.107,9.25230,9.25230
605.00,9.25134,25.190473,0.000338,25.068192,-3.1983,0.107,9.25311,9.25311
606.00,9.25175,25.190519,0.000327,25.068154,-3.1981,0.108,9.25431,9.25431
607.00,9.25217,25.190663,0.000325,25.068251,-3.1978,0.108,9.25503,9.25503
608.00,9.25241,25.190793,0.000328,25.068290,-3.1975,0.108,9.25438,9.25438
609.00,9.25256,25.190906,0.000334,25.068358,-3.1973,0.108,9.25421,9.25421
610.00,9.25260,25.190961,0.000340,25.068392,-3.1970,0.108,9.25356,9.25356
611.00,9.25275,25.191023,0.000348,25.068403,-3.1969,0.108,9.25301,9.25301
612.00,9.25273,25.191103,0.000351,25.068449,-3.1969,0.108,9.25176,9.25176
613.00,9.25246,25.191141,0.000351,25.068411,-3.1966,0.108,9.25118,9.25118
614.00,9.25251,25.191185,0.000352,25.068400,-3.1964,0.108,9.25152,9.25152
615.00,9.25281,25.191231,0.000355,25.068393,-3.1962,0.108,9.25353,9.25353
616.00,9.25325,25.191358,0.000360,25.068429,-3.1959,0.108,9.25493,9.25493
617.00,9.25338,25.191277,0.000363,25.068321,-3.1955,0.108,9.25638,9.25638
618.00,9.25378,25.191281,0.000368,25.068336,-3.1951,0.108,9.25857,9.25857
619.00,9.25417,25.191333,0.000372,25.068388,-3.1948,0.107,9.25911,9.25911
620.00,9.25444,25.191414,0.000370,25.068379,-3.1946,0.107,9.25827,9.25827
621.00,9.25476,25.191411,0.000361,25.068351,-3.1943,0.108,9.25749,9.25749
622.00,9.25498,25.191530,0.000358,25.068402,-3.1942,0.108,9.25660,9.25660
623.00,9.25495,25.191530,0.000355,25.068425,-3.1942,0.108,9.25343,9.25343
624.00,9.25479,25.191597,0.000353,25.068394,-3.1941,0.109,9.25183,9.25183
625.00,9.25408,25.191691,0.000349,25.068428,-3.1937,0.109,9.24968,9.24968
626.00,9.25344,25.191738,0.000347,25.068393,-3.1934,0.109,9.24728,9.24728
627.00,9.25289,25.191823,0.000345,25.068396,-3.1930,0.110,9.24576,9.24576
628.00,9.25238,25.191906,0.000344,25.068350,-3.1928,0.110,9.24530,9.24530
629.00,9.25190,25.191886,0.000343,25.068318,-3.1927,0.110,9.24449,9.24449
630.00,9.25166,25.191882,0.000353,25.068312,-3.1927,0.109,9.24513,9.24513
631.00,9.25172,25.191941,0.000363,25.068409,-3.1926,0.109,9.24837,9.24837
632.00,9.25227,25.191949,0.000363,25.068376,-3.1924,0.109,9.25216,9.25216
633.00,9.25300,25.192007,0.000362,25.068362,-3.1921,0.109,9.25544,9.25544
634.00,9.25345,25.192064,0.000359,25.068381,-3.1919,0.109,9.25899,9.25899
635.00,9.25371,25.192180,0.000358,25.068430,-3.1917,0.110,9.26165,9.26165
636.00,9.25383,25.192147,0.000354,25.068331,-3.1916,0.110,9.26296,9.26296
637.00,9.25386,25.192185,0.000358,25.068333,-3.1914,0.110,9.26262,9.26262
638.00,9.25324,25.192219,0.000363,25.068359,-3.1912,0.110,9.26211,9.26211
639.00,9.25290,25.192250,0.000364,25.068317,-3.1911,0.110,9.25932,9.25932
640.00,9.25348,25.192218,0.000362,25.068257,-3.1908,0.110,9.25520,9.25520
641.00,9.25430,25.192321,0.000367,25.068346,-3.1904,0.110,9.25147,9.25147
642.00,9.25361,25.192362,0.000365,25.068357,-3.1901,0.110,9.24885,9.24885
643.00,9.25283,25.192528,0.000369,25.068429,-3.1899,0.110,9.24717,9.24717
644.00,9.25265,25.192578,0.000373,25.068396,-3.1897,0.110,9.24845,9.24845
645.00,9.25316,25.192653,0.000366,25.068384,-3.1894,0.110,9.25215,9.25215
646.00,9.25427,25.192725,0.000355,25.068353,-3.1893,0.111,9.25534,9.25534
647.00,9.25553,25.192770,0.000352,25.068336,-3.1892,0.111,9.25838,9.25838
648.00,9.25582,25.192640,0.000351,25.068228,-3.1889,0.111,9.26016,9.26016
649.00,9.25622,25.192703,0.000352,25.068324,-3.1884,0.111,9.26037,9.26037
650.00,9.25687,25.192718,0.000355,25.068395,-3.1880,0.111,9.25983,9.25983
651.00,9.25696,25.192701,0.000359,25.068439,-3.1875,0.111,9.25957,9.25957
652.00,9.25698,25.192736,0.000363,25.068481,-3.1870,0.111,9.25901,9.25901
653.00,9.25637,25.192797,0.000359,25.068491,-3.1867,0.111,9.25506,9.25506
654.00,9.25534,25.192800,0.000350,25.068427,-3.1866,0.111,9.24207,9.24207
655.00,9.25495,25.192839,0.000344,25.068384,-3.1866,0.112,9.21501,9.21501
656.00,9.25658,25.192913,0.000343,25.068369,-3.1866,0.112,9.17191,9.17191
657.00,9.25871,25.192946,0.000340,25.068360,-3.1866,0.113,9.11414,9.11414
658.00,9.26013,25.192997,0.000338,25.068364,-3.1864,0.113,9.04806,9.04806
659.00,9.25931,25.193062,0.000342,25.068404,-3.1862,0.113,8.98220,8.98220
660.00,9.25918,25.193117,0.000347,25.068378,-3.1861,0.113,8.92634,8.92634
@5,3.0002,6.0, 660.012999999999 
661.00,9.26105,25.193058,0.000344,25.068259,-3.1859,0.113,8.88905,8.88905
662.00,9.26028,25.193126,0.000335,25.068204,-3.1857,0.113,8.87243,8.87243
663.00,9.23812,25.193231,0.000326,25.068239,-3.1856,0.114,8.87505,8.87505
664.00,9.19105,25.193327,0.000317,25.068235,-3.1855,0.115,8.89259,8.89259
665.00,9.12362,25.193332,0.000309,25.068198,-3.1852,0.116,8.91669,8.91669
666.00,9.04544,25.193389,0.000311,25.068294,-3.1850,0.116,8.94342,8.94342
667.00,8.97214,25.193397,0.000325,25.068379,-3.1848,0.116,8.97081,8.97081
668.00,8.90796,25.193412,0.000333,25.068430,-3.1846,0.115,8.99622,8.99622
669.00,8.86232,25.193359,0.000337,25.068423,-3.1843,0.115,9.02021,9.02021
670.00,8.84487,25.193438,0.000341,25.068509,-3.1841,0.115,9.04559,9.04559
671.00,8.85919,25.193501,0.000342,25.068486,-3.1839,0.115,9.06983,9.06983
672.00,8.88879,25.193474,0.000338,25.068412,-3.1836,0.116,9.09039,9.09039
673.00,8.92087,25.193500,0.000340,25.068346,-3.1833,0.116,9.10922,9.10922
674.00,8.94968,25.193517,0.000351,25.068340,-3.1830,0.115,9.12452,9.12452
675.00,8.96486,25.193532,0.000356,25.068291,-3.1825,0.115,9.13695,9.13695
676.00,8.99295,25.193621,0.000356,25.068334,-3.1819,0.115,9.14693,9.14693
677.00,9.02557,25.193772,0.000351,25.068428,-3.1814,0.116,9.15738,9.15738
678.00,9.04800,25.193723,0.000349,25.068355,-3.1810,0.116,9.16673,9.16673
679.00,9.06979,25.193828,0.000346,25.068339,-3.1808,0.116,9.17701,9.17701
680.00,9.09173,25.193792,0.000346,25.068284,-3.1807,0.116,9.18727,9.18727
681.00,9.11379,25.193895,0.000348,25.068334,-3.1806,0.116,9.19753,9.19753
682.00,9.12866,25.193911,0.000349,25.068288,-3.1806,0.116,9.20429,9.20429
683.00,9.14187,25.194095,0.000348,25.068405,-3.1805,0.116,9.21040,9.21040
684.00,9.14641,25.194134,0.000345,25.068433,-3.1804,0.117,9.21532,9.21532
685.00,9.15392,25.194287,0.000346,25.068521,-3.1803,0.117,9.21891,9.21891
686.00,9.16411,25.194270,0.000352,25.068475,-3.1801,0.117,9.22096,9.22096
687.00,9.17961,25.194259,0.000358,25.068444,-3.1802,0.117,9.22382,9.22382
688.00,9.18900,25.194151,0.000354,25.068331,-3.1801,0.117,9.22704,9.22704
689.00,9.19724,25.194108,0.000351,25.068297,-3.1798,0.117,9.23050,9.23050
690.00,9.20305,25.194063,0.000345,25.068237,-3.1797,0.117,9.23365,9.23365
691.00,9.20739,25.194061,0.000338,25.068212,-3.1795,0.118,9.23677,9.23677
692.00,9.21109,25.194159,0.000342,25.068275,-3.1790,0.118,9.24044,9.24044
693.00,9.21505,25.194267,0.000349,25.068315,-3.1785,0.118,9.24268,9.24268
694.00,9.21851,25.194344,0.000349,25.068340,-3.1782,0.118,9.24505,9.24505
695.00,9.22248,25.194447,0.000350,25.068430,-3.1779,0.118,9.24729,9.24729
696.00,9.22614,25.194480,0.000350,25.068466,-3.1775,0.118,9.24909,9.24909
697.00,9.22955,25.194447,0.000344,25.068441,-3.1774,0.118,9.24857,9.24857
698.00,9.23232,25.194486,0.000341,25.068483,-3.1772,0.119,9.24813,9.24813
699.00,9.23371,25.194495,0.000350,25.068461,-3.1771,0.118,9.24692,9.24692
700.00,9.23579,25.194503,0.000360,25.068419,-3.1769,0.118,9.24652,9.24652
701.00,9.23765,25.194443,0.000366,25.068360,-3.1768,0.118,9.24759,9.24759
702.00,9.23959,25.194512,0.000368,25.068369,-3.1765,0.117,9.24962,9.24962
703.00,9.24155,25.194536,0.000370,25.068317,-3.1762,0.117,9.25180,9.25180
704.00,9.24310,25.194639,0.000371,25.068380,-3.1758,0.117,9.25328,9.25328
705.00,9.24478,25.194692,0.000365,25.068402,-3.1754,0.118,9.25501,9.25501
706.00,9.24642,25.194754,0.000362,25.068361,-3.1751,0.118,9.25552,9.25552
707.00,9.24795,25.194716,0.000361,25.068300,-3.1749,0.118,9.25593,9.25593
708.00,9.24917,25.194726,0.000357,25.068339,-3.1746,0.118,9.25624,9.25624
709.00,9.25009,25.194798,0.000349,25.068379,-3.1745,0.119,9.25625,9.25625
710.00,9.25082,25.194848,0.000346,25.068375,-3.1744,0.119,9.25487,9.25487
711.00,9.25127,25.195092,0.000351,25.068548,-3.1742,0.119,9.25355,9.25355
712.00,9.25163,25.195234,0.000356,25.068589,-3.1741,0.119,9.25318,9.25318
713.00,9.25194,25.195363,0.000360,25.068608,-3.1738,0.119,9.25204,9.25204
714.00,9.25216,25.195354,0.000361,25.068532,-3.1736,0.119,9.25266,9.25266
715.00,9.25251,25.195383,0.000358,25.068505,-3.1735,0.119,9.25466,9.25466
716.00,9.25309,25.195374,0.000350,25.068448,-3.1733,0.120,9.25702,9.25702
717.00,9.25388,25.195374,0.000344,25.068400,-3.1730,0.120,9.25859,9.25859
718.00,9.25479,25.195430,0.000344,25.068433,-3.1729,0.120,9.26068,9.26068
719.00,9.25554,25.195488,0.000349,25.068450,-3.1727,0.120,9.26137,9.26137
720.00,9.25624,25.195567,0.000356,25.068458,-3.1723,0.120,9.26152,9.26152
721.00,9.25659,25.195543,0.000362,25.068444,-3.1719,0.120,9.26066,9.26066
722.00,9.25684,25.195585,0.000368,25.068489,-3.1717,0.120,9.26024,9.26024
723.00,9.25706,25.195576,0.000366,25.068423,-3.1716,0.120,9.25982,9.25982
724.00,9.25735,25.195577,0.000360,25.068424,-3.1714,0.120,9.25929,9.25929
725.00,9.25746,25.195478,0.000354,25.068376,-3.1713,0.120,9.25905,9.25905
726.00,9.25758,25.195528,0.000353,25.068320,-3.1711,0.121,9.25932,9.25932
727.00,9.25775,25.195677,0.000354,25.068363,-3.1708,0.121,9.25951,9.25951
728.00,9.25803,25.195746,0.000358,25.068391,-3.1706,0.121,9.26003,9.26003
729.00,9.25841,25.195806,0.000364,25.068357,-3.1702,0.120,9.26138,9.26138
730.00,9.25884,25.195903,0.000363,25.068348,-3.1699,0.120,9.26099,9.26099
731.00,9.25924,25.196016,0.000359,25.068437,-3.1698,0.121,9.26093,9.26093
732.00,9.25968,25.195943,0.000355,25.068341,-3.1697,0.121,9.26112,9.26112
733.00,9.26000,25.195998,0.000352,25.068414,-3.1694,0.121,9.26022,9.26022
734.00,9.26025,25.196032,0.000347,25.068474,-3.1692,0.122,9.25919,9.25919
735.00,9.26034,25.196113,0.000357,25.068557,-3.1691,0.122,9.25972,9.25972
736.00,9.26032,25.196141,0.000368,25.068573,-3.1688,0.121,9.26049,9.26049
737.00,9.26041,25.196200,0.000371,25.068622,-3.1685,0.121,9.26096,9.26096
738.00,9.26051,25.196258,0.000375,25.068618,-3.1682,0.121,9.26213,9.26213
739.00,9.26057,25.196311,0.000385,25.068587,-3.1680,0.120,9.26240,9.26240
740.00,9.26048,25.196374,0.000381,25.068570,-3.1677,0.121,9.26204,9.26204
741.00,9.26040,25.196380,0.000369,25.068494,-3.1674,0.121,9.26073,9.26073
742.00,9.26030,25.196427,0.000359,25.068463,-3.1672,0.122,9.25930,9.25930
743.00,9.26031,25.196432,0.000350,25.068427,-3.1670,0.122,9.25922,9.25922
744.00,9.26050,25.196545,0.000344,25.068485,-3.1669,0.123,9.25944,9.25944
745.00,9.26075,25.196512,0.000343,25.068451,-3.1666,0.123,9.26085,9.26085
746.00,9.26097,25.196528,0.000351,25.068489,-3.1664,0.123,9.26181,9.26181
747.00,9.26098,25.196506,0.000361,25.068518,-3.1663,0.122,9.26249,9.26249
748.00,9.26085,25.196409,0.000369,25.068434,-3.1660,0.122,9.26150,9.26150
749.00,9.26063,25.196348,0.000370,25.068372,-3.1657,0.122,9.26110,9.26110
750.00,9.26058,25.196394,0.000366,25.068413,-3.1655,0.122,9.26029,9.26029
751.00,9.26095,25.196355,0.000354,25.068307,-3.1652,0.123,9.26151,9.26151
752.00,9.26144,25.196496,0.000346,25.068363,-3.1650,0.123,9.26390,9.26390
753.00,9.26194,25.196724,0.000340,25.068529,-3.1647,0.124,9.26577,9.26577
754.00,9.26218,25.196815,0.000342,25.068507,-3.1644,0.124,9.26584,9.26584
755.00,9.26212,25.196900,0.000348,25.068442,-3.1641,0.124,9.26511,9.26511
756.00,9.26190,25.197091,0.000363,25.068538,-3.1639,0.123,9.26280,9.26280
757.00,9.26159,25.197113,0.000372,25.068495,-3.1636,0.123,9.26006,9.26006
758.00,9.26139,25.196963,0.000378,25.068253,-3.1633,0.122,9.25894,9.25894
759.00,9.26145,25.197071,0.000385,25.068343,-3.1632,0.122,9.25935,9.25935
760.00,9.26184,25.197108,0.000386,25.068360,-3.1630,0.122,9.26096,9.26096
761.00,9.26210,25.197093,0.000377,25.068357,-3.1626,0.122,9.26298,9.26298
762.00,9.26226,25.197156,0.000368,25.068418,-3.1624,0.123,9.26430,9.26430
763.00,9.26235,25.197249,0.000359,25.068477,-3.1621,0.123,9.26455,9.26455
764.00,9.26248,25.197283,0.000352,25.068473,-3.1619,0.124,9.26520,9.26520
765.00,9.26268,25.197388,0.000352,25.068572,-3.1616,0.124,9.26468,9.26468
766.00,9.26280,25.197690,0.000362,25.068806,-3.1616,0.124,9.26449,9.26449
767.00,9.26304,25.197906,0.000375,25.068911,-3.1615,0.124,9.26378,9.26378
768.00,9.26305,25.198238,0.000384,25.069146,-3.1613,0.124,9.26343,9.26343
769.00,9.26345,25.198163,0.000376,25.069058,-3.1612,0.124,9.26450,9.26450
770.00,9.26382,25.197839,0.000356,25.068693,-3.1611,0.124,9.26474,9.26474
771.00,9.26384,25.197741,0.000348,25.068484,-3.1606,0.125,9.26486,9.26486
772.00,9.26374,25.197694,0.000337,25.068419,-3.1603,0.125,9.26641,9.26641
773.00,9.26361,25.197400,0.000330,25.068095,-3.1602,0.125,9.26747,9.26747
774.00,9.26370,25.197467,0.000338,25.068080,-3.1600,0.125,9.26627,9.26627
775.00,9.26391,25.197981,0.000358,25.068486,-3.1597,0.125,9.26577,9.26577
776.00,9.26419,25.197701,0.000349,25.068231,-3.1594,0.124,9.26516,9.26516
777.00,9.26447,25.197936,0.000363,25.068350,-3.1591,0.124,9.26407,9.26407
778.00,9.26477,25.198279,0.000374,25.068652,-3.1586,0.124,9.26405,9.26405
779.00,9.26509,25.198363,0.000370,25.068646,-3.1583,0.125,9.26526,9.26526
780.00,9.26536,25.198329,0.000362,25.068573,-3.1580,0.125,9.26609,9.26609
781.00,9.26520,25.198623,0.000369,25.068838,-3.1577,0.125,9.26580,9.26580
782.00,9.26493,25.198539,0.000364,25.068825,-3.1575,0.126,9.26501,9.26501
783.00,9.26477,25.198625,0.000365,25.068829,-3.1574,0.126,9.26401,9.26401
784.00,9.26479,25.198580,0.000372,25.068782,-3.1571,0.125,9.26337,9.26337
785.00,9.26493,25.198438,0.000369,25.068601,-3.1569,0.125,9.26348,9.26348
786.00,9.26508,25.198373,0.000363,25.068447,-3.1567,0.126,9.26455,9.26455
787.00,9.26519,25.198237,0.000358,25.068219,-3.1564,0.126,9.26591,9.26591
788.00,9.26550,25.198065,0.000354,25.068050,-3.1562,0.126,9.26681,9.26681
789.00,9.26550,25.198213,0.000357,25.068186,-3.1561,0.126,9.26693,9.26693
790.00,9.26562,25.198420,0.000369,25.068384,-3.1560,0.125,9.26749,9.26749
791.00,9.26568,25.198520,0.000376,25.068452,-3.1559,0.125,9.26687,9.26687
792.00,9.26549,25.198635,0.000374,25.068506,-3.1559,0.125,9.26646,9.26646
793.00,9.26539,25.198615,0.000367,25.068481,-3.1556,0.126,9.26690,9.26690
794.00,9.26559,25.198552,0.000359,25.068397,-3.1553,0.126,9.26724,9.26724
795.00,9.26572,25.198493,0.000355,25.068311,-3.1549,0.126,9.26607,9.26607
796.00,9.26585,25.198565,0.000359,25.068417,-3.1545,0.126,9.26647,9.26647
797.00,9.26608,25.198470,0.000359,25.068411,-3.1542,0.126,9.26735,9.26735
798.00,9.26616,25.198601,0.000364,25.068534,-3.1538,0.126,9.26695,9.26695
799.00,9.26608,25.198690,0.000362,25.068573,-3.1533,0.126,9.26651,9.26651
800.00,9.26613,25.198783,0.000352,25.068614,-3.1532,0.127,9.26811,9.26811
801.00,9.26661,25.198786,0.000341,25.068558,-3.1532,0.128,9.26992,9.26992
802.00,9.26723,25.198891,0.000341,25.068521,-3.1532,0.128,9.27025,9.27025
803.00,9.26754,25.198838,0.000334,25.068415,-3.1532,0.128,9.26835,9.26835
804.00,9.26761,25.198946,0.000340,25.068459,-3.1532,0.128,9.25925,9.25925
805.00,9.26774,25.198967,0.000349,25.068456,-3.1529,0.128,9.23738,9.23738
806.00,9.26776,25.199020,0.000359,25.068436,-3.1526,0.127,9.20181,9.20181
807.00,9.26826,25.199047,0.000355,25.068437,-3.1522,0.127,9.15472,9.15472
808.00,9.26845,25.199114,0.000350,25.068486,-3.1518,0.128,9.09927,9.09927
809.00,9.26947,25.198975,0.000342,25.068381,-3.1516,0.128,9.04397,9.04397
810.00,9.27122,25.198964,0.000338,25.068358,-3.1514,0.128,8.99769,8.99769
@6,3.0002,6.0, 810.060000000005 
811.00,9.27474,25.198933,0.000329,25.068336,-3.1512,0.129,8.96562,8.96562
812.00,9.27066,25.198957,0.000328,25.068367,-3.1511,0.129,8.94990,8.94990
813.00,9.25644,25.198966,0.000331,25.068374,-3.1509,0.130,8.95070,8.95070
814.00,9.22114,25.199014,0.000332,25.068390,-3.1507,0.130,8.96385,8.96385
815.00,9.16189,25.199072,0.000329,25.068411,-3.1505,0.130,8.98449,8.98449
816.00,9.09741,25.199149,0.000327,25.068417,-3.1502,0.131,9.00810,9.00810
817.00,9.03605,25.199122,0.000322,25.068354,-3.1497,0.131,9.03172,9.03172
818.00,8.97990,25.199197,0.000316,25.068354,-3.1494,0.132,9.05379,9.05379
819.00,8.94501,25.199300,0.000310,25.068371,-3.1492,0.132,9.07364,9.07364
820.00,8.93078,25.199379,0.000308,25.068396,-3.1490,0.133,9.09277,9.09277
821.00,8.93703,25.199479,0.000309,25.068450,-3.1488,0.133,9.11149,9.11149
822.00,8.95776,25.199606,0.000318,25.068492,-3.1486,0.133,9.12918,9.12918
823.00,8.98356,25.199696,0.000322,25.068536,-3.1484,0.133,9.14594,9.14594
824.00,9.01049,25.199762,0.000328,25.068570,-3.1481,0.133,9.16149,9.16149
825.00,9.03389,25.199776,0.000330,25.068527,-3.1478,0.133,9.17547,9.17547
826.00,9.05487,25.199755,0.000334,25.068501,-3.1476,0.133,9.18722,9.18722
827.00,9.07564,25.199865,0.000333,25.068564,-3.1475,0.133,9.19710,9.19710
828.00,9.09384,25.199868,0.000336,25.068492,-3.1472,0.133,9.20539,9.20539
829.00,9.10993,25.199863,0.000337,25.068477,-3.1469,0.133,9.21155,9.21155
830.00,9.12944,25.199883,0.000343,25.068484,-3.1466,0.133,9.21659,9.21659
831.00,9.14847,25.199869,0.000343,25.068425,-3.1463,0.133,9.22037,9.22037
832.00,9.16432,25.199863,0.000344,25.068383,-3.1460,0.133,9.22374,9.22374
833.00,9.17764,25.199946,0.000350,25.068451,-3.1457,0.133,9.22607,9.22607
834.00,9.18796,25.200045,0.000359,25.068501,-3.1455,0.133,9.22941,9.22941
835.00,9.19734,25.200165,0.000370,25.068594,-3.1452,0.132,9.23393,9.23393
836.00,9.20391,25.200212,0.000370,25.068611,-3.1449,0.132,9.24083,9.24083
837.00,9.20873,25.200246,0.000370,25.068642,-3.1447,0.132,9.24798,9.24798
838.00,9.21280,25.200266,0.000369,25.068569,-3.1444,0.132,9.25510,9.25510
839.00,9.21702,25.200381,0.000361,25.068520,-3.1443,0.133,9.25993,9.25993
840.00,9.22303,25.200367,0.000346,25.068419,-3.1441,0.134,9.26186,9.26186
841.00,9.22880,25.200499,0.000347,25.068489,-3.1438,0.134,9.26032,9.26032
842.00,9.23317,25.200523,0.000354,25.068449,-3.1437,0.134,9.25669,9.25669
843.00,9.23708,25.200449,0.000355,25.068450,-3.1436,0.134,9.25354,9.25354
844.00,9.24165,25.200390,0.000363,25.068457,-3.1435,0.133,9.25250,9.25250
845.00,9.24791,25.200416,0.000368,25.068473,-3.1433,0.133,9.25232,9.25232
846.00,9.25424,25.200383,0.000367,25.068398,-3.1431,0.133,9.25275,9.25275
847.00,9.25521,25.200372,0.000360,25.068324,-3.1427,0.134,9.25455,9.25455
848.00,9.25425,25.200512,0.000353,25.068321,-3.1423,0.134,9.25492,9.25492
849.00,9.25398,25.200638,0.000353,25.068427,-3.1419,0.134,9.25491,9.25491
850.00,9.25421,25.200659,0.000354,25.068437,-3.1415,0.134,9.25526,9.25526
851.00,9.25426,25.200734,0.000353,25.068504,-3.1412,0.135,9.25597,9.25597
852.00,9.25449,25.200795,0.000354,25.068585,-3.1408,0.135,9.25700,9.25700
853.00,9.25514,25.200835,0.000358,25.068613,-3.1405,0.135,9.25919,9.25919
854.00,9.25640,25.200862,0.000358,25.068542,-3.1402,0.135,9.26123,9.26123
855.00,9.25768,25.200889,0.000356,25.068498,-3.1399,0.135,9.26293,9.26293
856.00,9.25818,25.200867,0.000355,25.068386,-3.1397,0.135,9.26355,9.26355
857.00,9.25818,25.200903,0.000357,25.068374,-3.1397,0.135,9.26424,9.26424
858.00,9.25811,25.200970,0.000361,25.068421,-3.1396,0.135,9.26543,9.26543
859.00,9.25855,25.200964,0.000359,25.068426,-3.1394,0.135,9.26695,9.26695
860.00,9.25936,25.201051,0.000361,25.068492,-3.1393,0.135,9.26890,9.26890
861.00,9.26044,25.201165,0.000366,25.068604,-3.1391,0.135,9.27167,9.27167
862.00,9.26160,25.201209,0.000361,25.068608,-3.1387,0.135,9.27316,9.27316
863.00,9.26271,25.201125,0.000352,25.068492,-3.1383,0.135,9.27300,9.27300
864.00,9.26350,25.201193,0.000348,25.068489,-3.1381,0.136,9.27248,9.27248
865.00,9.26426,25.201224,0.000342,25.068468,-3.1378,0.136,9.27152,9.27152
866.00,9.26501,25.201316,0.000345,25.068461,-3.1375,0.136,9.27044,9.27044
867.00,9.26577,25.201350,0.000355,25.068425,-3.1373,0.136,9.27014,9.27014
868.00,9.26674,25.201469,0.000356,25.068489,-3.1372,0.136,9.27081,9.27081
869.00,9.26762,25.201357,0.000351,25.068408,-3.1371,0.136,9.27142,9.27142
870.00,9.26832,25.201390,0.000352,25.068411,-3.1370,0.136,9.27122,9.27122
871.00,9.26883,25.201372,0.000346,25.068408,-3.1368,0.137,9.27070,9.27070
872.00,9.26932,25.201399,0.000344,25.068407,-3.1364,0.137,9.27086,9.27086
873.00,9.26988,25.201433,0.000352,25.068387,-3.1359,0.137,9.27153,9.27153
874.00,9.27065,25.201575,0.000366,25.068388,-3.1354,0.136,9.27345,9.27345
875.00,9.27136,25.201640,0.000374,25.068399,-3.1351,0.136,9.27486,9.27486
876.00,9.27184,25.201694,0.000371,25.068385,-3.1350,0.136,9.27547,9.27547
877.00,9.27215,25.201738,0.000365,25.068364,-3.1349,0.136,9.27465,9.27465
878.00,9.27213,25.201843,0.000360,25.068372,-3.1350,0.136,9.27307,9.27307
879.00,9.27219,25.201928,0.000355,25.068432,-3.1349,0.137,9.27188,9.27188
880.00,9.27244,25.202033,0.000352,25.068474,-3.1347,0.137,9.27244,9.27244
881.00,9.27262,25.202069,0.000354,25.068539,-3.1344,0.137,9.27405,9.27405
882.00,9.27270,25.202173,0.000359,25.068610,-3.1342,0.137,9.27444,9.27444
883.00,9.27291,25.202105,0.000354,25.068599,-3.1339,0.137,9.27519,9.27519
884.00,9.27292,25.202097,0.000349,25.068564,-3.1337,0.137,9.27551,9.27551
885.00,9.27308,25.202073,0.000354,25.068500,-3.1335,0.137,9.27596,9.27596
886.00,9.27347,25.202091,0.000361,25.068444,-3.1333,0.137,9.27623,9.27623
887.00,9.27420,25.202124,0.000365,25.068434,-3.1331,0.137,9.27725,9.27725
888.00,9.27450,25.202226,0.000373,25.068453,-3.1329,0.137,9.27716,9.27716
889.00,9.27493,25.202204,0.000368,25.068408,-3.1328,0.137,9.27638,9.27638
890.00,9.27488,25.202198,0.000356,25.068382,-3.1327,0.137,9.27420,9.27420
891.00,9.27475,25.202271,0.000350,25.068370,-3.1324,0.138,9.27361,9.27361
892.00,9.27489,25.202233,0.000346,25.068344,-3.1321,0.138,9.27385,9.27385
893.00,9.27458,25.202310,0.000345,25.068416,-3.1317,0.138,9.27533,9.27533
894.00,9.27480,25.202390,0.000348,25.068412,-3.1312,0.139,9.27660,9.27660
895.00,9.27502,25.202449,0.000351,25.068403,-3.1308,0.139,9.27746,9.27746
896.00,9.27521,25.202374,0.000350,25.068380,-3.1306,0.139,9.27718,9.27718
897.00,9.27557,25.202440,0.000356,25.068434,-3.1304,0.138,9.27801,9.27801
898.00,9.27629,25.202412,0.000354,25.068378,-3.1303,0.138,9.27904,9.27904
899.00,9.27697,25.202405,0.000351,25.068437,-3.1304,0.139,9.27995,9.27995
900.00,9.27714,25.202498,0.000354,25.068495,-3.1302,0.139,9.28083,9.28083
901.00,9.27720,25.202654,0.000357,25.068524,-3.1299,0.139,9.28250,9.28250
902.00,9.27780,25.202718,0.000352,25.068476,-3.1296,0.139,9.28409,9.28409
903.00,9.27874,25.202848,0.000357,25.068485,-3.1293,0.139,9.28515,9.28515
904.00,9.27939,25.202944,0.000370,25.068444,-3.1291,0.139,9.28511,9.28511
905.00,9.27942,25.203002,0.000374,25.068435,-3.1288,0.138,9.28468,9.28468
906.00,9.27910,25.202983,0.000378,25.068378,-3.1286,0.138,9.28206,9.28206
907.00,9.27877,25.202959,0.000379,25.068330,-3.1284,0.138,9.27887,9.27887
908.00,9.27876,25.202905,0.000375,25.068303,-3.1279,0.138,9.27626,9.27626
909.00,9.27915,25.202964,0.000369,25.068378,-3.1274,0.138,9.27593,9.27593
910.00,9.27961,25.202914,0.000356,25.068331,-3.1271,0.139,9.27595,9.27595
911.00,9.27969,25.202938,0.000346,25.068337,-3.1268,0.140,9.27702,9.27702
912.00,9.27986,25.203029,0.000342,25.068398,-3.1266,0.140,9.27906,9.27906
913.00,9.28003,25.203010,0.000336,25.068306,-3.1263,0.140,9.28090,9.28090
914.00,9.28048,25.203048,0.000334,25.068242,-3.1261,0.141,9.28062,9.28062
915.00,9.28067,25.203074,0.000346,25.068254,-3.1260,0.140,9.28083,9.28083
916.00,9.28091,25.203126,0.000358,25.068291,-3.1259,0.140,9.28064,9.28064
917.00,9.28062,25.203163,0.000366,25.068289,-3.1258,0.140,9.27954,9.27954
918.00,9.28018,25.203265,0.000376,25.068381,-3.1259,0.139,9.27724,9.27724
919.00,9.27955,25.203379,0.000380,25.068459,-3.1260,0.139,9.27540,9.27540
920.00,9.27916,25.203487,0.000374,25.068493,-3.1259,0.139,9.27471,9.27471
921.00,9.27892,25.203610,0.000362,25.068559,-3.1256,0.140,9.27542,9.27542
922.00,9.27868,25.203749,0.000357,25.068588,-3.1253,0.140,9.27636,9.27636
923.00,9.27833,25.203785,0.000357,25.068525,-3.1251,0.140,9.27800,9.27800
924.00,9.27805,25.203776,0.000357,25.068464,-3.1246,0.141,9.27987,9.27987
925.00,9.27803,25.203842,0.000363,25.068525,-3.1240,0.140,9.28103,9.28103
926.00,9.27825,25.203831,0.000370,25.068503,-3.1235,0.140,9.28066,9.28066
927.00,9.27855,25.203757,0.000369,25.068445,-3.1230,0.140,9.27987,9.27987
928.00,9.27886,25.203831,0.000367,25.068465,-3.1225,0.141,9.27961,9.27961
929.00,9.27884,25.203912,0.000360,25.068524,-3.1220,0.141,9.27919,9.27919
930.00,9.27880,25.203867,0.000353,25.068403,-3.1216,0.141,9.27921,9.27921
931.00,9.27917,25.203821,0.000345,25.068332,-3.1214,0.142,9.28075,9.28075
932.00,9.27952,25.203919,0.000345,25.068383,-3.1213,0.142,9.28267,9.28267
933.00,9.27974,25.204013,0.000349,25.068473,-3.1213,0.142,9.28432,9.28432
934.00,9.28003,25.204003,0.000358,25.068427,-3.1212,0.142,9.28620,9.28620
935.00,9.28047,25.204132,0.000366,25.068549,-3.1210,0.141,9.28823,9.28823
936.00,9.28123,25.204268,0.000370,25.068591,-3.1208,0.141,9.28974,9.28974
937.00,9.28197,25.204217,0.000365,25.068509,-3.1204,0.142,9.28994,9.28994
938.00,9.28255,25.204154,0.000355,25.068418,-3.1200,0.142,9.29001,9.29001
939.00,9.28333,25.204261,0.000353,25.068453,-3.1196,0.142,9.28954,9.28954
940.00,9.28386,25.204233,0.000352,25.068342,-3.1194,0.143,9.28784,9.28784
941.00,9.28415,25.204311,0.000356,25.068369,-3.1194,0.143,9.28570,9.28570
942.00,9.28425,25.204376,0.000363,25.068371,-3.1194,0.142,9.28465,9.28465
943.00,9.28425,25.204476,0.000374,25.068451,-3.1192,0.142,9.28328,9.28328
944.00,9.28431,25.204472,0.000378,25.068468,-3.1191,0.142,9.28244,9.28244
945.00,9.28430,25.204569,0.000377,25.068604,-3.1188,0.142,9.28180,9.28180
946.00,9.28435,25.204576,0.000376,25.068615,-3.1185,0.142,9.28197,9.28197
947.00,9.28460,25.204651,0.000371,25.068703,-3.1184,0.142,9.28157,9.28157
948.00,9.28484,25.204602,0.000363,25.068601,-3.1181,0.143,9.28231,9.28231
949.00,9.28509,25.204602,0.000357,25.068579,-3.1180,0.143,9.28219,9.28219
950.00,9.28506,25.204573,0.000362,25.068472,-3.1178,0.143,9.28227,9.28227
951.00,9.28492,25.204631,0.000363,25.068482,-3.1174,0.143,9.28157,9.28157
952.00,9.28459,25.204734,0.000362,25.068504,-3.1171,0.143,9.28075,9.28075
953.00,9.28410,25.204853,0.000362,25.068546,-3.1169,0.143,9.27610,9.27610
954.00,9.28312,25.204867,0.000364,25.068461,-3.1166,0.143,9.26643,9.26643
955.00,9.28225,25.204948,0.000356,25.068421,-3.1163,0.144,9.24858,9.24858
956.00,9.28180,25.204941,0.000355,25.068393,-3.1160,0.144,9.22050,9.22050
957.00,9.28164,25.204995,0.000362,25.068423,-3.1157,0.143,9.18186,9.18186
958.00,9.28152,25.205008,0.000361,25.068441,-3.1154,0.144,9.13737,9.13737
959.00,9.28168,25.205017,0.000354,25.068475,-3.1151,0.144,9.09315,9.09315
960.00,9.28032,25.205050,0.000352,25.068593,-3.1148,0.144,9.05445,9.05445
@7,3.0002,6.0, 960.003000000004 
961.00,9.27880,25.205049,0.000348,25.068598,-3.1146,0.145,9.02795,9.02795
962.00,9.27658,25.204991,0.000337,25.068524,-3.1144,0.145,9.01595,9.01595
963.00,9.26234,25.204991,0.000331,25.068474,-3.1141,0.146,9.01823,9.01823
964.00,9.23302,25.204972,0.000323,25.068418,-3.1137,0.146,9.03157,9.03157
965.00,9.19104,25.205040,0.000319,25.068379,-3.1133,0.147,9.05171,9.05171
966.00,9.13850,25.205155,0.000314,25.068395,-3.1130,0.147,9.07321,9.07321
967.00,9.08416,25.205237,0.000321,25.068408,-3.1128,0.147,9.09467,9.09467
968.00,9.04019,25.205278,0.000329,25.068471,-3.1126,0.147,9.11400,9.11400
969.00,9.01215,25.205415,0.000338,25.068575,-3.1127,0.147,9.13227,9.13227
970.00,8.99789,25.205374,0.000341,25.068503,-3.1127,0.147,9.14889,9.14889
971.00,9.00609,25.205423,0.000339,25.068469,-3.1126,0.147,9.16421,9.16421
972.00,9.02413,25.205470,0.000330,25.068408,-3.1124,0.148,9.17709,9.17709
973.00,9.05130,25.205667,0.000323,25.068425,-3.1122,0.148,9.18697,9.18697
974.00,9.07876,25.205781,0.000323,25.068402,-3.1117,0.149,9.19385,9.19385
975.00,9.09813,25.205915,0.000324,25.068432,-3.1114,0.149,9.20056,9.20056
976.00,9.11391,25.205918,0.000333,25.068440,-3.1112,0.149,9.20555,9.20555
977.00,9.13115,25.205855,0.000337,25.068449,-3.1108,0.148,9.21113,9.21113
978.00,9.14818,25.205754,0.000336,25.068410,-3.1102,0.149,9.21897,9.21897
979.00,9.16987,25.205862,0.000337,25.068551,-3.1099,0.149,9.22640,9.22640
980.00,9.18077,25.205947,0.000336,25.068644,-3.1095,0.149,9.23179,9.23179
981.00,9.18917,25.206031,0.000334,25.068651,-3.1090,0.149,9.23790,9.23790
982.00,9.19415,25.206161,0.000334,25.068689,-3.1089,0.150,9.24358,9.24358
983.00,9.20044,25.206222,0.000346,25.068656,-3.1090,0.149,9.24843,9.24843
984.00,9.20595,25.206148,0.000352,25.068511,-3.1087,0.149,9.25442,9.25442
985.00,9.21307,25.206075,0.000353,25.068365,-3.1086,0.149,9.26028,9.26028
986.00,9.21900,25.206021,0.000350,25.068323,-3.1084,0.149,9.26422,9.26422
987.00,9.22485,25.206049,0.000351,25.068357,-3.1081,0.149,9.26642,9.26642
988.00,9.23086,25.206145,0.000347,25.068469,-3.1075,0.149,9.26778,9.26778
989.00,9.23707,25.206264,0.000340,25.068549,-3.1072,0.150,9.26670,9.26670
990.00,9.24235,25.206311,0.000341,25.068592,-3.1069,0.150,9.26619,9.26619
991.00,9.24776,25.206426,0.000350,25.068649,-3.1067,0.150,9.26851,9.26851
992.00,9.25376,25.206577,0.000357,25.068704,-3.1065,0.150,9.27043,9.27043
993.00,9.25703,25.206566,0.000358,25.068644,-3.1063,0.150,9.27092,9.27092
994.00,9.25878,25.206530,0.000363,25.068592,-3.1060,0.150,9.27127,9.27127
995.00,9.26086,25.206524,0.000367,25.068609,-3.1057,0.150,9.27167,9.27167
996.00,9.26224,25.206539,0.000366,25.068557,-3.1054,0.150,9.27113,9.27113
997.00,9.26315,25.206450,0.000366,25.068432,-3.1050,0.150,9.27204,9.27204
998.00,9.26449,25.206450,0.000372,25.068409,-3.1048,0.149,9.27409,9.27409
999.00,9.26630,25.206452,0.000371,25.068375,-3.1045,0.149,9.27632,9.27632
1000.00,9.26809,25.206590,0.000364,25.068401,-3.1042,0.150,9.27804,9.27804
1001.00,9.26983,25.206689,0.000362,25.068466,-3.1040,0.150,9.27839,9.27839
1002.00,9.27107,25.206751,0.000365,25.068513,-3.1039,0.150,9.27761,9.27761
1003.00,9.27205,25.206873,0.000362,25.068542,-3.1037,0.150,9.27690,9.27690
1004.00,9.27253,25.206959,0.000367,25.068550,-3.1035,0.150,9.27582,9.27582
1005.00,9.27250,25.206915,0.000367,25.068492,-3.1034,0.150,9.27427,9.27427
1006.00,9.27273,25.206878,0.000359,25.068427,-3.1032,0.150,9.27360,9.27360
1007.00,9.27316,25.206910,0.000350,25.068420,-3.1029,0.151,9.27387,9.27387
1008.00,9.27375,25.206933,0.000349,25.068405,-3.1027,0.151,9.27427,9.27427
1009.00,9.27446,25.206987,0.000346,25.068462,-3.1026,0.151,9.27609,9.27609
1010.00,9.27538,25.207033,0.000348,25.068533,-3.1024,0.152,9.27951,9.27951
1011.00,9.27630,25.207091,0.000353,25.068632,-3.1021,0.151,9.28327,9.28327
1012.00,9.27704,25.207055,0.000350,25.068556,-3.1017,0.152,9.28654,9.28654
1013.00,9.27806,25.207014,0.000346,25.068531,-3.1013,0.152,9.28900,9.28900
1014.00,9.27904,25.206958,0.000343,25.068451,-3.1010,0.152,9.28974,9.28974
1015.00,9.27971,25.207016,0.000347,25.068392,-3.1008,0.152,9.28769,9.28769
1016.00,9.27994,25.207133,0.000355,25.068350,-3.1006,0.152,9.28472,9.28472
1017.00,9.28003,25.207288,0.000366,25.068477,-3.1006,0.152,9.28232,9.28232
1018.00,9.28009,25.207432,0.000369,25.068564,-3.1003,0.151,9.28086,9.28086
1019.00,9.28021,25.207540,0.000375,25.068562,-3.1000,0.151,9.28114,9.28114
1020.00,9.28068,25.207482,0.000369,25.068525,-3.0995,0.152,9.28278,9.28278
1021.00,9.28130,25.207382,0.000357,25.068445,-3.0990,0.152,9.28484,9.28484
1022.00,9.28200,25.207418,0.000351,25.068415,-3.0986,0.153,9.28733,9.28733
1023.00,9.28278,25.207458,0.000348,25.068438,-3.0984,0.153,9.28972,9.28972
1024.00,9.28409,25.207449,0.000342,25.068427,-3.0981,0.153,9.29079,9.29079
1025.00,9.28541,25.207555,0.000348,25.068474,-3.0979,0.153,9.29209,9.29209
1026.00,9.28632,25.207867,0.000367,25.068735,-3.0978,0.153,9.29267,9.29267
1027.00,9.28697,25.207831,0.000372,25.068687,-3.0975,0.152,9.29232,9.29232
1028.00,9.28755,25.207834,0.000380,25.068633,-3.0973,0.152,9.29104,9.29104
1029.00,9.28772,25.207883,0.000386,25.068664,-3.0971,0.152,9.28932,9.28932
1030.00,9.28760,25.207931,0.000388,25.068658,-3.0969,0.152,9.28709,9.28709
1031.00,9.28713,25.207770,0.000375,25.068429,-3.0967,0.152,9.28540,9.28540
1032.00,9.28673,25.207812,0.000369,25.068431,-3.0966,0.152,9.28418,9.28418
1033.00,9.28635,25.207794,0.000360,25.068415,-3.0963,0.153,9.28320,9.28320
1034.00,9.28626,25.207811,0.000355,25.068366,-3.0959,0.153,9.28414,9.28414
1035.00,9.28666,25.207842,0.000350,25.068358,-3.0957,0.154,9.28630,9.28630
1036.00,9.28733,25.207761,0.000347,25.068276,-3.0954,0.154,9.28783,9.28783
1037.00,9.28811,25.207752,0.000353,25.068266,-3.0950,0.154,9.28996,9.28996
1038.00,9.28861,25.207831,0.000361,25.068275,-3.0946,0.154,9.29086,9.29086
1039.00,9.28870,25.207758,0.000361,25.068212,-3.0944,0.153,9.29043,9.29043
1040.00,9.28875,25.207781,0.000362,25.068228,-3.0941,0.153,9.28979,9.28979
1041.00,9.28883,25.207889,0.000364,25.068283,-3.0939,0.154,9.28927,9.28927
1042.00,9.28868,25.207947,0.000361,25.068305,-3.0938,0.154,9.28766,9.28766
1043.00,9.28834,25.207894,0.000363,25.068264,-3.0936,0.154,9.28742,9.28742
1044.00,9.28803,25.207978,0.000369,25.068351,-3.0933,0.154,9.28748,9.28748
1045.00,9.28767,25.207979,0.000376,25.068379,-3.0930,0.153,9.28691,9.28691
1046.00,9.28749,25.208047,0.000385,25.068404,-3.0928,0.153,9.28724,9.28724
1047.00,9.28738,25.208041,0.000387,25.068375,-3.0925,0.153,9.28728,9.28728
1048.00,9.28721,25.208113,0.000376,25.068409,-3.0924,0.153,9.28782,9.28782
1049.00,9.28750,25.208191,0.000366,25.068389,-3.0923,0.154,9.28874,9.28874
1050.00,9.28808,25.208350,0.000355,25.068440,-3.0922,0.155,9.29099,9.29099
1051.00,9.28886,25.208362,0.000339,25.068439,-3.0921,0.155,9.29229,9.29229
1052.00,9.28940,25.208485,0.000339,25.068467,-3.0919,0.156,9.29379,9.29379
1053.00,9.28996,25.208599,0.000349,25.068460,-3.0916,0.155,9.29478,9.29478
1054.00,9.29033,25.208646,0.000359,25.068494,-3.0912,0.155,9.29486,9.29486
1055.00,9.29036,25.208612,0.000369,25.068389,-3.0907,0.154,9.29376,9.29376
1056.00,9.29050,25.208681,0.000381,25.068423,-3.0901,0.154,9.29355,9.29355
1057.00,9.29052,25.208636,0.000379,25.068340,-3.0900,0.154,9.29319,9.29319
1058.00,9.29051,25.208579,0.000371,25.068265,-3.0898,0.154,9.29231,9.29231
1059.00,9.29072,25.208374,0.000359,25.068049,-3.0896,0.154,9.29217,9.29217
1060.00,9.29085,25.208418,0.000346,25.068077,-3.0896,0.155,9.29196,9.29196
1061.00,9.29108,25.208354,0.000335,25.067972,-3.0895,0.156,9.29201,9.29201
1062.00,9.29143,25.208609,0.000336,25.068190,-3.0891,0.156,9.29188,9.29188
1063.00,9.29163,25.208656,0.000336,25.068252,-3.0886,0.156,9.29197,9.29197
1064.00,9.29169,25.208915,0.000344,25.068423,-3.0883,0.156,9.29123,9.29123
1065.00,9.29169,25.208775,0.000346,25.068284,-3.0879,0.156,9.29000,9.29000
1066.00,9.29158,25.208900,0.000356,25.068356,-3.0876,0.155,9.28847,9.28847
1067.00,9.29173,25.208749,0.000361,25.068181,-3.0874,0.155,9.28898,9.28898
1068.00,9.29211,25.208659,0.000361,25.068074,-3.0872,0.155,9.28946,9.28946
1069.00,9.29217,25.208449,0.000351,25.067879,-3.0869,0.155,9.29075,9.29075
1070.00,9.29223,25.208681,0.000357,25.068087,-3.0867,0.155,9.29271,9.29271
1071.00,9.29220,25.208835,0.000359,25.068260,-3.0865,0.156,9.29504,9.29504
1072.00,9.29228,25.209122,0.000361,25.068520,-3.0863,0.156,9.29481,9.29481
1073.00,9.29203,25.209267,0.000362,25.068627,-3.0862,0.156,9.29371,9.29371
1074.00,9.29157,25.209444,0.000368,25.068736,-3.0861,0.156,9.29088,9.29088
1075.00,9.29101,25.209302,0.000365,25.068534,-3.0861,0.156,9.28776,9.28776
1076.00,9.29010,25.209025,0.000352,25.068186,-3.0859,0.156,9.28323,9.28323
1077.00,9.28931,25.208939,0.000350,25.067968,-3.0855,0.157,9.28028,9.28028
1078.00,9.28879,25.209134,0.000356,25.068002,-3.0850,0.156,9.27953,9.27953
1079.00,9.28870,25.209420,0.000366,25.068157,-3.0847,0.156,9.28205,9.28205
1080.00,9.28866,25.209680,0.000375,25.068343,-3.0845,0.156,9.28531,9.28531
1081.00,9.28823,25.209964,0.000384,25.068555,-3.0842,0.156,9.28870,9.28870
1082.00,9.28803,25.209919,0.000379,25.068508,-3.0840,0.156,9.29317,9.29317
1083.00,9.28852,25.209935,0.000379,25.068528,-3.0839,0.156,9.29531,9.29531
1084.00,9.28933,25.209901,0.000375,25.068580,-3.0838,0.156,9.29477,9.29477
1085.00,9.28993,25.209949,0.000365,25.068574,-3.0834,0.157,9.29359,9.29359
1086.00,9.28979,25.210007,0.000358,25.068562,-3.0831,0.157,9.29207,9.29207
1087.00,9.28917,25.210082,0.000356,25.068557,-3.0827,0.158,9.28959,9.28959
1088.00,9.28824,25.210106,0.000354,25.068548,-3.0823,0.158,9.28916,9.28916
1089.00,9.28800,25.210189,0.000357,25.068509,-3.0817,0.158,9.28909,9.28909
1090.00,9.28815,25.210141,0.000362,25.068402,-3.0813,0.157,9.28926,9.28926
1091.00,9.28842,25.210130,0.000365,25.068376,-3.0807,0.157,9.29025,9.29025
1092.00,9.28849,25.210157,0.000365,25.068453,-3.0804,0.157,9.29070,9.29070
1093.00,9.28852,25.210134,0.000359,25.068420,-3.0803,0.158,9.29040,9.29040
1094.00,9.28902,25.210141,0.000348,25.068452,-3.0803,0.158,9.29096,9.29096
1095.00,9.28957,25.210262,0.000352,25.068576,-3.0801,0.159,9.29181,9.29181
1096.00,9.29050,25.210311,0.000360,25.068648,-3.0802,0.158,9.29301,9.29301
1097.00,9.29139,25.210311,0.000360,25.068634,-3.0801,0.158,9.29385,9.29385
1098.00,9.29213,25.210389,0.000363,25.068626,-3.0797,0.158,9.29451,9.29451
1099.00,9.29242,25.210470,0.000369,25.068616,-3.0796,0.158,9.29491,9.29491
1100.00,9.29246,25.210480,0.000363,25.068523,-3.0793,0.158,9.29526,9.29526
1101.00,9.29264,25.210531,0.000353,25.068455,-3.0789,0.159,9.29571,9.29571
1102.00,9.29241,25.210646,0.000356,25.068438,-3.0786,0.159,9.29695,9.29695
1103.00,9.29232,25.210719,0.000361,25.068450,-3.0783,0.159,9.29485,9.29485
1104.00,9.29295,25.210713,0.000363,25.068377,-3.0777,0.159,9.28754,9.28754
1105.00,9.29342,25.210770,0.000365,25.068501,-3.0774,0.159,9.27353,9.27353
1106.00,9.29397,25.210829,0.000365,25.068555,-3.0770,0.159,9.25022,9.25022
1107.00,9.29479,25.210825,0.000356,25.068581,-3.0768,0.159,9.21648,9.21648
1108.00,9.29552,25.210845,0.000348,25.068586,-3.0767,0.160,9.17788,9.17788
1109.00,9.29582,25.210793,0.000338,25.068575,-3.0767,0.161,9.13974,9.13974
1110.00,9.29640,25.210776,0.000335,25.068469,-3.0767,0.161,9.10604,9.10604
@8,3.0002,6.0, 1110.048 
1111.00,9.29801,25.210718,0.000332,25.068370,-3.0766,0.161,9.08341,9.08341
1112.00,9.29971,25.210666,0.000330,25.068282,-3.0763,0.162,9.07461,9.07461
1113.00,9.28440,25.210678,0.000329,25.068335,-3.0761,0.162,9.07941,9.07941
1114.00,9.25822,25.210815,0.000326,25.068408,-3.0758,0.162,9.09194,9.09194
1115.00,9.22623,25.210842,0.000323,25.068413,-3.0756,0.163,9.10828,9.10828
1116.00,9.18132,25.210908,0.000320,25.068447,-3.0753,0.163,9.12495,9.12495
1117.00,9.13212,25.211050,0.000321,25.068532,-3.0753,0.164,9.14093,9.14093
1118.00,9.09148,25.211084,0.000321,25.068471,-3.0752,0.164,9.15410,9.15410
1119.00,9.06763,25.211120,0.000328,25.068455,-3.0749,0.164,9.16719,9.16719
1120.00,9.05832,25.211222,0.000334,25.068435,-3.0746,0.164,9.18150,9.18150
1121.00,9.06811,25.211291,0.000344,25.068403,-3.0742,0.163,9.19567,9.19567
1122.00,9.08813,25.211346,0.000348,25.068349,-3.0738,0.163,9.20917,9.20917
1123.00,9.11509,25.211402,0.000346,25.068316,-3.0733,0.163,9.22019,9.22019
1124.00,9.13019,25.211480,0.000340,25.068300,-3.0731,0.164,9.22847,9.22847
1125.00,9.13988,25.211513,0.000334,25.068291,-3.0727,0.164,9.23502,9.23502
1126.00,9.15143,25.211619,0.000333,25.068389,-3.0726,0.164,9.24134,9.24134
1127.00,9.16790,25.211692,0.000339,25.068444,-3.0724,0.164,9.24676,9.24676
1128.00,9.18122,25.211741,0.000346,25.068456,-3.0724,0.164,9.25180,9.25180
1129.00,9.19568,25.211737,0.000351,25.068472,-3.0722,0.164,9.25666,9.25666
1130.00,9.21104,25.211679,0.000356,25.068468,-3.0721,0.164,9.26093,9.26093
1131.00,9.22236,25.211557,0.000356,25.068289,-3.0719,0.164,9.26463,9.26463
1132.00,9.23125,25.211600,0.000345,25.068283,-3.0715,0.164,9.26669,9.26669
1133.00,9.23516,25.211600,0.000345,25.068278,-3.0711,0.165,9.26880,9.26880
1134.00,9.24150,25.211583,0.000351,25.068190,-3.0707,0.164,9.27212,9.27212
1135.00,9.24634,25.211796,0.000355,25.068343,-3.0705,0.164,9.27469,9.27469
1136.00,9.25074,25.211978,0.000356,25.068508,-3.0703,0.165,9.27581,9.27581
1137.00,9.25449,25.211941,0.000356,25.068456,-3.0700,0.165,9.27720,9.27720
1138.00,9.25763,25.212014,0.000350,25.068508,-3.0698,0.165,9.27936,9.27936
1139.00,9.26030,25.212086,0.000349,25.068596,-3.0694,0.166,9.28181,9.28181
1140.00,9.26305,25.211937,0.000345,25.068477,-3.0688,0.166,9.28475,9.28475
1141.00,9.26608,25.211897,0.000349,25.068412,-3.0682,0.166,9.28813,9.28813
1142.00,9.26920,25.211925,0.000352,25.068414,-3.0678,0.166,9.29210,9.29210
1143.00,9.27255,25.211935,0.000352,25.068372,-3.0675,0.166,9.29458,9.29458
1144.00,9.27519,25.211970,0.000346,25.068346,-3.0672,0.166,9.29554,9.29554
1145.00,9.27774,25.212049,0.000342,25.068272,-3.0673,0.166,9.29482,9.29482
1146.00,9.27979,25.212057,0.000339,25.068223,-3.0674,0.167,9.29456,9.29456
1147.00,9.28177,25.212064,0.000347,25.068218,-3.0672,0.166,9.29413,9.29413
1148.00,9.28413,25.212086,0.000357,25.068206,-3.0669,0.166,9.29410,9.29410
1149.00,9.28585,25.212196,0.000364,25.068279,-3.0668,0.166,9.29310,9.29310
1150.00,9.28680,25.212358,0.000369,25.068441,-3.0663,0.166,9.29297,9.29297
1151.00,9.28714,25.212455,0.000369,25.068524,-3.0658,0.166,9.29167,9.29167
1152.00,9.28788,25.212513,0.000361,25.068530,-3.0654,0.166,9.28988,9.28988
1153.00,9.28868,25.212564,0.000359,25.068537,-3.0651,0.166,9.28832,9.28832
1154.00,9.28938,25.212611,0.000358,25.068476,-3.0645,0.167,9.28801,9.28801
1155.00,9.28999,25.212592,0.000357,25.068402,-3.0642,0.167,9.28927,9.28927
1156.00,9.29095,25.212669,0.000359,25.068388,-3.0639,0.167,9.29158,9.29158
1157.00,9.29203,25.212745,0.000366,25.068381,-3.0637,0.167,9.29378,9.29378
1158.00,9.29282,25.212854,0.000370,25.068406,-3.0637,0.166,9.29519,9.29519
1159.00,9.29307,25.212821,0.000369,25.068381,-3.0637,0.166,9.29497,9.29497
1160.00,9.29277,25.212820,0.000365,25.068340,-3.0636,0.167,9.29374,9.29374
1161.00,9.29278,25.212836,0.000359,25.068343,-3.0635,0.167,9.29317,9.29317
1162.00,9.29262,25.212856,0.000353,25.068330,-3.0635,0.167,9.29203,9.29203
1163.00,9.29232,25.212803,0.000350,25.068238,-3.0633,0.168,9.29138,9.29138
1164.00,9.29219,25.212869,0.000353,25.068228,-3.0631,0.167,9.29293,9.29293
1165.00,9.29229,25.213010,0.000356,25.068335,-3.0628,0.167,9.29459,9.29459
1166.00,9.29246,25.213031,0.000360,25.068305,-3.0623,0.167,9.29647,9.29647
1167.00,9.29265,25.213090,0.000367,25.068376,-3.0618,0.167,9.29851,9.29851
1168.00,9.29312,25.213238,0.000372,25.068558,-3.0613,0.167,9.30091,9.30091
1169.00,9.29408,25.213250,0.000372,25.068609,-3.0611,0.167,9.30107,9.30107
1170.00,9.29434,25.213215,0.000373,25.068574,-3.0609,0.167,9.30019,9.30019
1171.00,9.29469,25.213220,0.000375,25.068566,-3.0608,0.167,9.29852,9.29852
1172.00,9.29517,25.213257,0.000373,25.068557,-3.0606,0.167,9.29727,9.29727
1173.00,9.29567,25.213135,0.000370,25.068431,-3.0605,0.167,9.29584,9.29584
1174.00,9.29630,25.213163,0.000365,25.068427,-3.0603,0.168,9.29673,9.29673
1175.00,9.29625,25.213114,0.000362,25.068362,-3.0600,0.168,9.29891,9.29891
1176.00,9.29670,25.213149,0.000360,25.068418,-3.0599,0.168,9.29925,9.29925
1177.00,9.29670,25.213071,0.000353,25.068346,-3.0597,0.169,9.29868,9.29868
1178.00,9.29723,25.213153,0.000352,25.068371,-3.0593,0.169,9.29919,9.29919
1179.00,9.29742,25.213184,0.000355,25.068319,-3.0588,0.169,9.29911,9.29911
1180.00,9.29770,25.213292,0.000356,25.068407,-3.0584,0.169,9.29799,9.29799
1181.00,9.29815,25.213326,0.000356,25.068387,-3.0580,0.169,9.29940,9.29940
1182.00,9.29870,25.213414,0.000359,25.068403,-3.0575,0.169,9.30123,9.30123
1183.00,9.29924,25.213494,0.000355,25.068388,-3.0573,0.169,9.30249,9.30249
1184.00,9.29972,25.213556,0.000353,25.068400,-3.0572,0.170,9.30232,9.30232
1185.00,9.29986,25.213585,0.000354,25.068347,-3.0570,0.170,9.30232,9.30232
1186.00,9.29960,25.213664,0.000357,25.068391,-3.0570,0.170,9.30013,9.30013
1187.00,9.29909,25.213706,0.000360,25.068396,-3.0568,0.170,9.29839,9.29839
1188.00,9.29863,25.213686,0.000368,25.068358,-3.0567,0.169,9.29612,9.29612
1189.00,9.29850,25.213637,0.000376,25.068349,-3.0565,0.169,9.29665,9.29665
1190.00,9.29894,25.213678,0.000382,25.068389,-3.0563,0.168,9.29732,9.29732
1191.00,9.29929,25.213661,0.000384,25.068328,-3.0560,0.168,9.29903,9.29903
1192.00,9.29960,25.213675,0.000383,25.068369,-3.0558,0.168,9.30075,9.30075
1193.00,9.29989,25.213749,0.000374,25.068436,-3.0554,0.169,9.30230,9.30230
1194.00,9.30002,25.213798,0.000372,25.068497,-3.0549,0.169,9.30179,9.30179
1195.00,9.29995,25.213807,0.000367,25.068442,-3.0544,0.169,9.30211,9.30211
1196.00,9.29997,25.213849,0.000362,25.068422,-3.0541,0.170,9.30171,9.30171
1197.00,9.30026,25.213884,0.000357,25.068344,-3.0539,0.170,9.30166,9.30166
1198.00,9.30070,25.213954,0.000360,25.068375,-3.0537,0.170,9.30235,9.30235
1199.00,9.30070,25.213988,0.000362,25.068278,-3.0535,0.170,9.30150,9.30150
1200.00,9.30050,25.214017,0.000363,25.068222,-3.0535,0.170,9.30027,9.30027
1201.00,9.30045,25.214096,0.000364,25.068258,-3.0532,0.170,9.30047,9.30047
1202.00,9.30043,25.214191,0.000372,25.068289,-3.0528,0.170,9.30143,9.30143
1203.00,9.30074,25.214262,0.000370,25.068286,-3.0524,0.170,9.30260,9.30260
1204.00,9.30103,25.214323,0.000364,25.068346,-3.0521,0.170,9.30468,9.30468
1205.00,9.30120,25.214399,0.000364,25.068405,-3.0518,0.170,9.30544,9.30544
1206.00,9.30141,25.214425,0.000363,25.068428,-3.0514,0.170,9.30488,9.30488
1207.00,9.30162,25.214457,0.000360,25.068488,-3.0511,0.170,9.30313,9.30313
1208.00,9.30191,25.214435,0.000364,25.068486,-3.0508,0.170,9.30106,9.30106
1209.00,9.30210,25.214465,0.000366,25.068492,-3.0505,0.170,9.30052,9.30052
1210.00,9.30210,25.214459,0.000359,25.068516,-3.0501,0.171,9.30224,9.30224
1211.00,9.30196,25.214474,0.000355,25.068499,-3.0499,0.171,9.30532,9.30532
1212.00,9.30264,25.214543,0.000352,25.068542,-3.0496,0.172,9.30817,9.30817
1213.00,9.30370,25.214565,0.000348,25.068496,-3.0493,0.172,9.30952,9.30952
1214.00,9.30412,25.214605,0.000350,25.068500,-3.0490,0.172,9.30986,9.30986
1215.00,9.30412,25.214677,0.000361,25.068491,-3.0488,0.171,9.30778,9.30778
1216.00,9.30375,25.214695,0.000371,25.068517,-3.0484,0.171,9.30390,9.30390
1217.00,9.30342,25.214672,0.000381,25.068493,-3.0482,0.170,9.30001,9.30001
1218.00,9.30315,25.214700,0.000383,25.068518,-3.0480,0.170,9.29841,9.29841
1219.00,9.30384,25.214853,0.000380,25.068549,-3.0478,0.171,9.29835,9.29835
1220.00,9.30379,25.214901,0.000372,25.068567,-3.0476,0.171,9.29971,9.29971
1221.00,9.30368,25.214921,0.000364,25.068547,-3.0473,0.172,9.30185,9.30185
1222.00,9.30352,25.215009,0.000358,25.068577,-3.0470,0.172,9.30553,9.30553
1223.00,9.30326,25.215084,0.000363,25.068626,-3.0467,0.172,9.30735,9.30735
1224.00,9.30389,25.214998,0.000368,25.068585,-3.0465,0.172,9.30821,9.30821
1225.00,9.30441,25.215012,0.000374,25.068533,-3.0462,0.171,9.30896,9.30896
1226.00,9.30501,25.215116,0.000380,25.068572,-3.0460,0.171,9.31038,9.31038
1227.00,9.30567,25.215204,0.000382,25.068572,-3.0457,0.171,9.31003,9.31003
1228.00,9.30620,25.215222,0.000376,25.068495,-3.0454,0.171,9.30952,9.30952
1229.00,9.30632,25.215311,0.000373,25.068474,-3.0450,0.172,9.30885,9.30885
1230.00,9.30619,25.215285,0.000371,25.068431,-3.0447,0.172,9.30745,9.30745
1231.00,9.30572,25.215326,0.000366,25.068433,-3.0445,0.172,9.30551,9.30551
1232.00,9.30508,25.215242,0.000354,25.068371,-3.0443,0.173,9.30354,9.30354
1233.00,9.30462,25.215331,0.000353,25.068433,-3.0440,0.173,9.30286,9.30286
1234.00,9.30463,25.215375,0.000355,25.068490,-3.0436,0.173,9.30376,9.30376
1235.00,9.30493,25.215507,0.000356,25.068559,-3.0432,0.173,9.30418,9.30418
1236.00,9.30530,25.215483,0.000363,25.068458,-3.0428,0.173,9.30461,9.30461
1237.00,9.30587,25.215622,0.000372,25.068537,-3.0424,0.173,9.30554,9.30554
1238.00,9.30634,25.215555,0.000371,25.068440,-3.0423,0.173,9.30641,9.30641
1239.00,9.30658,25.215615,0.000363,25.068430,-3.0422,0.173,9.30527,9.30527
1240.00,9.30642,25.215627,0.000358,25.068462,-3.0420,0.173,9.30470,9.30470
1241.00,9.30611,25.215678,0.000354,25.068529,-3.0417,0.174,9.30319,9.30319
1242.00,9.30563,25.215564,0.000350,25.068424,-3.0414,0.174,9.30213,9.30213
1243.00,9.30531,25.215630,0.000349,25.068521,-3.0409,0.174,9.30273,9.30273
1244.00,9.30548,25.215555,0.000353,25.068472,-3.0405,0.174,9.30418,9.30418
1245.00,9.30558,25.215522,0.000358,25.068377,-3.0403,0.174,9.30607,9.30607
1246.00,9.30573,25.215551,0.000357,25.068342,-3.0400,0.174,9.30990,9.30990
1247.00,9.30606,25.215727,0.000363,25.068388,-3.0399,0.174,9.31395,9.31395
1248.00,9.30664,25.215766,0.000361,25.068302,-3.0397,0.174,9.31577,9.31577
1249.00,9.30734,25.215854,0.000360,25.068349,-3.0394,0.174,9.31720,9.31720
1250.00,9.30772,25.215954,0.000360,25.068408,-3.0389,0.174,9.31589,9.31589
1251.00,9.30784,25.215981,0.000365,25.068422,-3.0385,0.174,9.31235,9.31235
1252.00,9.30823,25.215982,0.000362,25.068420,-3.0382,0.174,9.30831,9.30831
1253.00,9.30811,25.215981,0.000360,25.068430,-3.0378,0.174,9.30284,9.30284
1254.00,9.30834,25.215955,0.000358,25.068325,-3.0375,0.175,9.29277,9.29277
1255.00,9.30870,25.215952,0.000356,25.068238,-3.0373,0.175,9.28043,9.28043
1256.00,9.30972,25.215989,0.000348,25.068200,-3.0372,0.175,9.26119,9.26119
1257.00,9.31174,25.215939,0.000342,25.068131,-3.0370,0.176,9.23440,9.23440
1258.00,9.31256,25.215984,0.000345,25.068127,-3.0368,0.176,9.20361,9.20361
1259.00,9.31202,25.216062,0.000342,25.068152,-3.0365,0.176,9.17368,9.17368
1260.00,9.30729,25.216171,0.000333,25.068218,-3.0363,0.176,9.14633,9.14633
1261.00,9.30054,25.216197,0.000323,25.068198,-3.0359,0.177,9.12776,9.12776
@9,3.0002,6.0, 1260.215 
1262.00,9.29959,25.216369,0.000323,25.068250,-3.0357,0.178,9.12042,9.12042
1263.00,9.29113,25.216444,0.000318,25.068245,-3.0357,0.178,9.12329,9.12329
1264.00,9.26762,25.216507,0.000324,25.068326,-3.0355,0.178,9.13363,9.13363
1265.00,9.24282,25.216503,0.000333,25.068322,-3.0352,0.178,9.14931,9.14931
1266.00,9.20337,25.216559,0.000342,25.068352,-3.0349,0.178,9.16657,9.16657
1267.00,9.16690,25.216569,0.000346,25.068354,-3.0345,0.178,9.18059,9.18059
1268.00,9.13742,25.216585,0.000340,25.068311,-3.0342,0.178,9.19159,9.19159
1269.00,9.11797,25.216680,0.000330,25.068321,-3.0340,0.179,9.20148,9.20148
1270.00,9.10647,25.216766,0.000326,25.068336,-3.0338,0.179,9.21081,9.21081
1271.00,9.11061,25.216775,0.000320,25.068277,-3.0337,0.180,9.21951,9.21951
1272.00,9.13011,25.216823,0.000320,25.068315,-3.0336,0.180,9.22961,9.22961
1273.00,9.15169,25.216845,0.000327,25.068314,-3.0333,0.180,9.23990,9.23990
1274.00,9.16956,25.216901,0.000338,25.068340,-3.0330,0.180,9.24880,9.24880
1275.00,9.18475,25.216971,0.000343,25.068368,-3.0325,0.179,9.25788,9.25788
1276.00,9.19652,25.217017,0.000353,25.068405,-3.0319,0.179,9.26696,9.26696
1277.00,9.20026,25.217047,0.000358,25.068385,-3.0315,0.179,9.27502,9.27502
1278.00,9.20639,25.217057,0.000356,25.068390,-3.0311,0.179,9.28099,9.28099
1279.00,9.21913,25.217075,0.000353,25.068412,-3.0307,0.179,9.28568,9.28568
1280.00,9.23072,25.217048,0.000342,25.068356,-3.0304,0.180,9.28864,9.28864
1281.00,9.24019,25.217165,0.000336,25.068412,-3.0303,0.181,9.29049,9.29049
1282.00,9.24878,25.217138,0.000335,25.068352,-3.0302,0.181,9.29140,9.29140
1283.00,9.25788,25.217248,0.000346,25.068372,-3.0300,0.181,9.29244,9.29244
1284.00,9.26678,25.217255,0.000351,25.068275,-3.0298,0.180,9.29404,9.29404
1285.00,9.27376,25.217409,0.000362,25.068386,-3.0296,0.180,9.29504,9.29504
1286.00,9.27783,25.217451,0.000370,25.068374,-3.0293,0.180,9.29594,9.29594
1287.00,9.28112,25.217537,0.000369,25.068364,-3.0290,0.180,9.29610,9.29610
1288.00,9.28334,25.217649,0.000369,25.068446,-3.0287,0.180,9.29710,9.29710
1289.00,9.28529,25.217689,0.000371,25.068511,-3.0285,0.180,9.29787,9.29787
1290.00,9.28684,25.217715,0.000369,25.068554,-3.0280,0.180,9.29834,9.29834
1291.00,9.28817,25.217748,0.000362,25.068601,-3.0276,0.181,9.29933,9.29933
1292.00,9.28988,25.217737,0.000357,25.068653,-3.0273,0.181,9.30075,9.30075
1293.00,9.29230,25.217660,0.000348,25.068597,-3.0270,0.182,9.30115,9.30115
1294.00,9.29410,25.217671,0.000352,25.068537,-3.0268,0.182,9.30185,9.30185
1295.00,9.29540,25.217525,0.000356,25.068314,-3.0267,0.182,9.30132,9.30132
1296.00,9.29627,25.217580,0.000362,25.068319,-3.0268,0.181,9.30133,9.30133
1297.00,9.29724,25.217684,0.000362,25.068347,-3.0265,0.181,9.30285,9.30285
1298.00,9.29825,25.217765,0.000361,25.068319,-3.0261,0.181,9.30437,9.30437
1299.00,9.29924,25.217789,0.000350,25.068263,-3.0257,0.182,9.30485,9.30485
1300.00,9.29989,25.217948,0.000345,25.068397,-3.0254,0.183,9.30606,9.30606
1301.00,9.30056,25.217944,0.000346,25.068443,-3.0251,0.183,9.30718,9.30718
1302.00,9.30133,25.217931,0.000353,25.068414,-3.0250,0.183,9.30721,9.30721
1303.00,9.30215,25.217919,0.000361,25.068448,-3.0247,0.182,9.30753,9.30753
1304.00,9.30291,25.217964,0.000372,25.068529,-3.0244,0.182,9.30822,9.30822
1305.00,9.30354,25.217981,0.000379,25.068512,-3.0239,0.181,9.30984,9.30984
1306.00,9.30415,25.217983,0.000378,25.068390,-3.0233,0.181,9.31059,9.31059
1307.00,9.30503,25.217997,0.000375,25.068337,-3.0228,0.181,9.31009,9.31009
1308.00,9.30560,25.218050,0.000373,25.068262,-3.0225,0.182,9.30936,9.30936
1309.00,9.30582,25.218161,0.000367,25.068246,-3.0223,0.182,9.30877,9.30877
1310.00,9.30599,25.218167,0.000361,25.068213,-3.0222,0.182,9.30723,9.30723
1311.00,9.30601,25.218201,0.000355,25.068187,-3.0219,0.183,9.30423,9.30423
1312.00,9.30573,25.218330,0.000354,25.068230,-3.0216,0.183,9.30278,9.30278
1313.00,9.30590,25.218419,0.000353,25.068313,-3.0213,0.183,9.30324,9.30324
1314.00,9.30623,25.218408,0.000351,25.068339,-3.0209,0.183,9.30388,9.30388
1315.00,9.30679,25.218396,0.000354,25.068374,-3.0207,0.183,9.30567,9.30567
1316.00,9.30742,25.218461,0.000364,25.068427,-3.0207,0.183,9.30812,9.30812
1317.00,9.30754,25.218457,0.000367,25.068445,-3.0205,0.183,9.30982,9.30982
1318.00,9.30740,25.218465,0.000369,25.068424,-3.0203,0.183,9.30911,9.30911
1319.00,9.30730,25.218490,0.000369,25.068403,-3.0201,0.183,9.30868,9.30868
1320.00,9.30750,25.218608,0.000366,25.068387,-3.0196,0.183,9.30760,9.30760
1321.00,9.30748,25.218614,0.000361,25.068387,-3.0190,0.183,9.30653,9.30653
1322.00,9.30730,25.218641,0.000363,25.068377,-3.0187,0.183,9.30662,9.30662
1323.00,9.30723,25.218656,0.000361,25.068348,-3.0185,0.184,9.30833,9.30833
1324.00,9.30770,25.218716,0.000361,25.068320,-3.0183,0.184,9.31044,9.31044
1325.00,9.30818,25.218782,0.000361,25.068320,-3.0184,0.184,9.31257,9.31257
1326.00,9.30824,25.218833,0.000359,25.068301,-3.0183,0.184,9.31365,9.31365
1327.00,9.30804,25.218858,0.000361,25.068262,-3.0181,0.184,9.31267,9.31267
1328.00,9.30803,25.218948,0.000370,25.068324,-3.0179,0.184,9.31183,9.31183
1329.00,9.30825,25.218962,0.000374,25.068376,-3.0176,0.183,9.31073,9.31073
1330.00,9.30860,25.219027,0.000374,25.068437,-3.0173,0.183,9.30915,9.30915
1331.00,9.30882,25.219070,0.000369,25.068421,-3.0171,0.184,9.30758,9.30758
1332.00,9.30910,25.219184,0.000365,25.068501,-3.0170,0.184,9.30752,9.30752
1333.00,9.30923,25.219196,0.000356,25.068438,-3.0169,0.185,9.30743,9.30743
1334.00,9.30924,25.219277,0.000354,25.068375,-3.0166,0.185,9.30729,9.30729
1335.00,9.30918,25.219327,0.000357,25.068356,-3.0162,0.185,9.30798,9.30798
1336.00,9.30916,25.219408,0.000365,25.068402,-3.0156,0.185,9.31092,9.31092
1337.00,9.30980,25.219454,0.000369,25.068445,-3.0152,0.185,9.31321,9.31321
1338.00,9.31035,25.219466,0.000369,25.068490,-3.0148,0.185,9.31521,9.31521
1339.00,9.31097,25.219469,0.000367,25.068557,-3.0146,0.185,9.31617,9.31617
1340.00,9.31131,25.219401,0.000369,25.068478,-3.0144,0.185,9.31643,9.31643
1341.00,9.31175,25.219372,0.000366,25.068439,-3.0144,0.185,9.31549,9.31549
1342.00,9.31203,25.219342,0.000364,25.068389,-3.0143,0.185,9.31489,9.31489
1343.00,9.31196,25.219410,0.000367,25.068406,-3.0143,0.185,9.31300,9.31300
1344.00,9.31168,25.219435,0.000374,25.068404,-3.0140,0.184,9.31171,9.31171
1345.00,9.31128,25.219438,0.000377,25.068376,-3.0137,0.184,9.31088,9.31088
1346.00,9.31110,25.219460,0.000380,25.068351,-3.0134,0.184,9.31038,9.31038
1347.00,9.31111,25.219564,0.000377,25.068376,-3.0131,0.184,9.30913,9.30913
1348.00,9.31119,25.219619,0.000370,25.068374,-3.0127,0.185,9.30889,9.30889
1349.00,9.31089,25.219651,0.000367,25.068377,-3.0126,0.185,9.30765,9.30765
1350.00,9.31067,25.219733,0.000366,25.068479,-3.0124,0.185,9.30768,9.30768
1351.00,9.31098,25.219774,0.000365,25.068454,-3.0121,0.185,9.30842,9.30842
1352.00,9.31157,25.219704,0.000368,25.068342,-3.0118,0.185,9.30996,9.30996
1353.00,9.31198,25.219648,0.000367,25.068317,-3.0116,0.185,9.31158,9.31158
1354.00,9.31239,25.219683,0.000359,25.068317,-3.0113,0.185,9.31493,9.31493
1355.00,9.31292,25.219730,0.000348,25.068267,-3.0110,0.186,9.31773,9.31773
1356.00,9.31346,25.219776,0.000343,25.068355,-3.0108,0.187,9.32008,9.32008
1357.00,9.31367,25.219894,0.000346,25.068436,-3.0106,0.187,9.32075,9.32075
1358.00,9.31354,25.219898,0.000350,25.068379,-3.0104,0.187,9.31988,9.31988
1359.00,9.31319,25.219849,0.000356,25.068265,-3.0101,0.186,9.31805,9.31805
1360.00,9.31304,25.219830,0.000368,25.068278,-3.0099,0.186,9.31487,9.31487
1361.00,9.31280,25.219844,0.000370,25.068217,-3.0098,0.186,9.31253,9.31253
1362.00,9.31303,25.219839,0.000365,25.068256,-3.0096,0.186,9.31304,9.31304
1363.00,9.31358,25.219909,0.000366,25.068272,-3.0093,0.186,9.31562,9.31562
1364.00,9.31419,25.219977,0.000363,25.068339,-3.0092,0.186,9.31776,9.31776
1365.00,9.31488,25.220022,0.000353,25.068329,-3.0091,0.187,9.32101,9.32101
1366.00,9.31555,25.220073,0.000351,25.068349,-3.0088,0.187,9.32085,9.32085
1367.00,9.31681,25.220028,0.000351,25.068220,-3.0085,0.187,9.31893,9.31893
1368.00,9.31769,25.220048,0.000352,25.068231,-3.0083,0.187,9.31703,9.31703
1369.00,9.31718,25.220138,0.000363,25.068275,-3.0079,0.187,9.31766,9.31766
1370.00,9.31727,25.220227,0.000367,25.068292,-3.0075,0.187,9.31885,9.31885
1371.00,9.31755,25.220336,0.000369,25.068366,-3.0073,0.187,9.32182,9.32182
1372.00,9.31838,25.220432,0.000369,25.068430,-3.0072,0.187,9.32357,9.32357
1373.00,9.31927,25.220560,0.000369,25.068470,-3.0070,0.187,9.32510,9.32510
1374.00,9.31946,25.220635,0.000358,25.068434,-3.0068,0.188,9.32425,9.32425
1375.00,9.31903,25.220681,0.000357,25.068452,-3.0067,0.188,9.32019,9.32019
1376.00,9.31903,25.220753,0.000356,25.068417,-3.0065,0.188,9.31662,9.31662
1377.00,9.31989,25.220826,0.000361,25.068429,-3.0062,0.188,9.31591,9.31591
1378.00,9.32073,25.220795,0.000363,25.068395,-3.0059,0.188,9.31489,9.31489
1379.00,9.32032,25.220837,0.000367,25.068410,-3.0054,0.188,9.31432,9.31432
1380.00,9.31949,25.220865,0.000374,25.068363,-3.0051,0.187,9.31577,9.31577
1381.00,9.31921,25.220820,0.000379,25.068355,-3.0047,0.187,9.31645,9.31645
1382.00,9.31886,25.220746,0.000380,25.068291,-3.0045,0.187,9.31631,9.31631
1383.00,9.31850,25.220801,0.000381,25.068306,-3.0045,0.187,9.31752,9.31752
1384.00,9.31806,25.220769,0.000379,25.068277,-3.0043,0.187,9.31780,9.31780
1385.00,9.31824,25.220757,0.000371,25.068280,-3.0040,0.187,9.31781,9.31781
1386.00,9.31856,25.220815,0.000367,25.068270,-3.0038,0.188,9.31880,9.31880
1387.00,9.31873,25.220947,0.000368,25.068336,-3.0034,0.188,9.31994,9.31994
1388.00,9.31894,25.220975,0.000367,25.068333,-3.0033,0.188,9.31825,9.31825
1389.00,9.31863,25.221019,0.000363,25.068322,-3.0032,0.189,9.31621,9.31621
1390.00,9.31753,25.221037,0.000360,25.068276,-3.0030,0.189,9.31371,9.31371
1391.00,9.31636,25.221048,0.000357,25.068229,-3.0029,0.189,9.31202,9.31202
1392.00,9.31589,25.221068,0.000350,25.068167,-3.0027,0.189,9.31104,9.31104
1393.00,9.31565,25.221113,0.000345,25.068203,-3.0022,0.190,9.31127,9.31127
1394.00,9.31540,25.221175,0.000347,25.068272,-3.0019,0.190,9.31322,9.31322
1395.00,9.31558,25.221236,0.000355,25.068306,-3.0016,0.190,9.31601,9.31601
1396.00,9.31604,25.221309,0.000363,25.068386,-3.0013,0.189,9.31731,9.31731
1397.00,9.31597,25.221338,0.000365,25.068431,-3.0010,0.189,9.31820,9.31820
1398.00,9.31584,25.221384,0.000366,25.068354,-3.0007,0.189,9.31932,9.31932
1399.00,9.31607,25.221427,0.000362,25.068318,-3.0005,0.190,9.32068,9.32068
1400.00,9.31673,25.221504,0.000355,25.068309,-3.0003,0.190,9.32292,9.32292
1401.00,9.31759,25.221576,0.000358,25.068288,-3.0001,0.190,9.32641,9.32641
1402.00,9.31871,25.221672,0.000355,25.068270,-2.9999,0.190,9.32883,9.32883
1403.00,9.31884,25.221740,0.000357,25.068318,-2.9997,0.190,9.32766,9.32766
1404.00,9.31891,25.221747,0.000358,25.068278,-2.9995,0.190,9.32063,9.32063
1405.00,9.31898,25.221823,0.000359,25.068320,-2.9993,0.190,9.30744,9.30744
1406.00,9.32084,25.221828,0.000348,25.068318,-2.9991,0.191,9.28773,9.28773
1407.00,9.32276,25.221839,0.000349,25.068320,-2.9989,0.191,9.26258,9.26258
1408.00,9.32428,25.221900,0.000346,25.068340,-2.9989,0.191,9.23448,9.23448
1409.00,9.32653,25.221988,0.000340,25.068375,-2.9988,0.192,9.20605,9.20605
1410.00,9.32979,25.221918,0.000331,25.068258,-2.9985,0.192,9.18060,9.18060
1411.00,9.33448,25.221854,0.000321,25.068161,-2.9982,0.193,9.16213,9.16213
@10,3.0002,6.0, 1410.052 
1412.00,9.33271,25.221823,0.000318,25.068117,-2.9979,0.193,9.15394,9.15394
1413.00,9.31566,25.221750,0.000319,25.068083,-2.9975,0.194,9.15617,9.15617
1414.00,9.28981,25.221707,0.000323,25.068021,-2.9972,0.194,9.16782,9.16782
1415.00,9.26382,25.221731,0.000327,25.068042,-2.9971,0.194,9.18392,9.18392
1416.00,9.23607,25.221810,0.000327,25.068074,-2.9970,0.194,9.20056,9.20056
1417.00,9.20730,25.221869,0.000320,25.068053,-2.9969,0.194,9.21478,9.21478
1418.00,9.17556,25.221942,0.000312,25.068055,-2.9967,0.195,9.22747,9.22747
1419.00,9.14764,25.222057,0.000313,25.068136,-2.9965,0.195,9.23690,9.23690
1420.00,9.13677,25.222137,0.000319,25.068199,-2.9964,0.195,9.24615,9.24615
1421.00,9.14391,25.222138,0.000329,25.068197,-2.9962,0.195,9.25535,9.25535
1422.00,9.16623,25.222161,0.000336,25.068241,-2.9961,0.195,9.26384,9.26384
1423.00,9.18687,25.222196,0.000340,25.068203,-2.9959,0.195,9.27043,9.27043
1424.00,9.20553,25.222174,0.000342,25.068161,-2.9956,0.194,9.27843,9.27843
1425.00,9.21732,25.222139,0.000333,25.068108,-2.9951,0.195,9.28550,9.28550
1426.00,9.22723,25.222143,0.000324,25.068129,-2.9946,0.195,9.29122,9.29122
1427.00,9.23741,25.222138,0.000324,25.068134,-2.9942,0.196,9.29604,9.29604
1428.00,9.24597,25.222201,0.000334,25.068211,-2.9938,0.196,9.30064,9.30064
1429.00,9.25426,25.222291,0.000340,25.068293,-2.9936,0.195,9.30312,9.30312
1430.00,9.26226,25.222382,0.000345,25.068367,-2.9935,0.195,9.30296,9.30296
1431.00,9.27016,25.222428,0.000350,25.068337,-2.9934,0.195,9.30148,9.30148
1432.00,9.27616,25.222468,0.000352,25.068238,-2.9932,0.195,9.30050,9.30050
1433.00,9.28109,25.222473,0.000344,25.068156,-2.9932,0.196,9.30093,9.30093
1434.00,9.28555,25.222495,0.000332,25.068112,-2.9932,0.196,9.30190,9.30190
1435.00,9.28740,25.222565,0.000331,25.068130,-2.9930,0.197,9.30440,9.30440
1436.00,9.28983,25.222716,0.000334,25.068245,-2.9928,0.197,9.30834,9.30834
1437.00,9.29219,25.222759,0.000337,25.068307,-2.9925,0.197,9.31171,9.31171
1438.00,9.29490,25.222737,0.000343,25.068327,-2.9921,0.196,9.31316,9.31316
1439.00,9.29874,25.222695,0.000348,25.068298,-2.9917,0.196,9.31436,9.31436
1440.00,9.30197,25.222695,0.000354,25.068279,-2.9914,0.196,9.31690,9.31690
1441.00,9.30437,25.222732,0.000354,25.068237,-2.9912,0.196,9.31897,9.31897
1442.00,9.30646,25.222777,0.000352,25.068223,-2.9910,0.197,9.31982,9.31982
1443.00,9.30827,25.222861,0.000346,25.068178,-2.9907,0.197,9.32042,9.32042
1444.00,9.30966,25.223020,0.000347,25.068212,-2.9903,0.197,9.32046,9.32046
1445.00,9.31049,25.223141,0.000346,25.068227,-2.9901,0.198,9.32009,9.32009
1446.00,9.31170,25.223160,0.000348,25.068165,-2.9899,0.198,9.32015,9.32015
1447.00,9.31263,25.223343,0.000357,25.068236,-2.9899,0.197,9.32006,9.32006
1448.00,9.31324,25.223468,0.000362,25.068341,-2.9899,0.197,9.31932,9.31932
1449.00,9.31370,25.223431,0.000358,25.068294,-2.9900,0.197,9.31887,9.31887
1450.00,9.31446,25.223444,0.000361,25.068289,-2.9898,0.197,9.31931,9.31931
1451.00,9.31582,25.223438,0.000362,25.068294,-2.9895,0.197,9.31856,9.31856
1452.00,9.31689,25.223372,0.000352,25.068236,-2.9891,0.198,9.31735,9.31735
1453.00,9.31737,25.223397,0.000353,25.068170,-2.9886,0.198,9.31744,9.31744
1454.00,9.31799,25.223501,0.000365,25.068193,-2.9883,0.197,9.32014,9.32014
1455.00,9.31892,25.223454,0.000366,25.068130,-2.9881,0.197,9.32131,9.32131
1456.00,9.31969,25.223458,0.000368,25.068121,-2.9878,0.197,9.32148,9.32148
1457.00,9.32011,25.223517,0.000375,25.068206,-2.9875,0.197,9.32094,9.32094
1458.00,9.32009,25.223557,0.000372,25.068271,-2.9873,0.197,9.31982,9.31982
1459.00,9.31925,25.223511,0.000360,25.068239,-2.9871,0.198,9.31662,9.31662
1460.00,9.31870,25.223596,0.000356,25.068256,-2.9868,0.198,9.31265,9.31265
1461.00,9.31802,25.223681,0.000359,25.068284,-2.9865,0.198,9.30980,9.30980
1462.00,9.31777,25.223688,0.000358,25.068206,-2.9863,0.198,9.30985,9.30985
1463.00,9.31756,25.223654,0.000358,25.068151,-2.9861,0.198,9.31100,9.31100
1464.00,9.31668,25.223707,0.000362,25.068135,-2.9858,0.198,9.31209,9.31209
1465.00,9.31643,25.223697,0.000356,25.068148,-2.9856,0.199,9.31363,9.31363
1466.00,9.31615,25.223798,0.000353,25.068221,-2.9853,0.199,9.31560,9.31560
1467.00,9.31564,25.223871,0.000355,25.068260,-2.9853,0.199,9.31726,9.31726
1468.00,9.31582,25.223910,0.000362,25.068256,-2.9852,0.199,9.31805,9.31805
1469.00,9.31608,25.223987,0.000368,25.068321,-2.9851,0.199,9.31893,9.31893
1470.00,9.31652,25.224076,0.000374,25.068366,-2.9848,0.198,9.31913,9.31913
1471.00,9.31654,25.224086,0.000374,25.068381,-2.9846,0.198,9.31921,9.31921
1472.00,9.31653,25.224050,0.000371,25.068314,-2.9842,0.199,9.31806,9.31806
1473.00,9.31665,25.224149,0.000368,25.068380,-2.9838,0.199,9.31797,9.31797
1474.00,9.31689,25.224143,0.000363,25.068337,-2.9835,0.199,9.32045,9.32045
1475.00,9.31722,25.224111,0.000361,25.068296,-2.9832,0.199,9.32332,9.32332
1476.00,9.31723,25.224132,0.000355,25.068241,-2.9829,0.200,9.32471,9.32471
1477.00,9.31761,25.224176,0.000349,25.068297,-2.9827,0.200,9.32664,9.32664
1478.00,9.31824,25.224137,0.000344,25.068248,-2.9826,0.200,9.32719,9.32719
1479.00,9.31887,25.224161,0.000348,25.068277,-2.9825,0.200,9.32530,9.32530
1480.00,9.31986,25.224281,0.000351,25.068341,-2.9824,0.201,9.32390,9.32390
1481.00,9.32096,25.224243,0.000358,25.068355,-2.9824,0.200,9.32425,9.32425
1482.00,9.32159,25.224331,0.000371,25.068412,-2.9822,0.200,9.32354,9.32354
1483.00,9.32227,25.224424,0.000379,25.068465,-2.9820,0.200,9.32245,9.32245
1484.00,9.32275,25.224538,0.000379,25.068548,-2.9819,0.200,9.32108,9.32108
1485.00,9.32259,25.224489,0.000375,25.068474,-2.9816,0.200,9.32012,9.32012
1486.00,9.32208,25.224524,0.000372,25.068397,-2.9813,0.200,9.31889,9.31889
1487.00,9.32192,25.224551,0.000368,25.068372,-2.9813,0.200,9.31861,9.31861
1488.00,9.32181,25.224593,0.000369,25.068354,-2.9812,0.200,9.32018,9.32018
1489.00,9.32217,25.224591,0.000373,25.068254,-2.9808,0.200,9.32301,9.32301
1490.00,9.32299,25.224675,0.000378,25.068273,-2.9805,0.200,9.32673,9.32673
1491.00,9.32404,25.224770,0.000384,25.068349,-2.9804,0.200,9.33027,9.33027
1492.00,9.32508,25.224806,0.000378,25.068392,-2.9801,0.200,9.33322,9.33322
1493.00,9.32586,25.224867,0.000368,25.068428,-2.9798,0.200,9.33428,9.33428
1494.00,9.32592,25.224915,0.000363,25.068473,-2.9797,0.201,9.33334,9.33334
1495.00,9.32537,25.224933,0.000358,25.068435,-2.9796,0.201,9.33088,9.33088
1496.00,9.32550,25.224977,0.000353,25.068445,-2.9794,0.202,9.32944,9.32944
1497.00,9.32578,25.225033,0.000353,25.068413,-2.9789,0.202,9.32948,9.32948
1498.00,9.32590,25.225007,0.000355,25.068333,-2.9786,0.202,9.32970,9.32970
1499.00,9.32652,25.225047,0.000356,25.068331,-2.9783,0.202,9.32946,9.32946
1500.00,9.32715,25.225162,0.000363,25.068434,-2.9781,0.201,9.32813,9.32813
1501.00,9.32735,25.225157,0.000368,25.068370,-2.9780,0.201,9.32513,9.32513
1502.00,9.32669,25.225121,0.000375,25.068338,-2.9780,0.201,9.32171,9.32171
1503.00,9.32606,25.225162,0.000380,25.068359,-2.9779,0.201,9.32086,9.32086
1504.00,9.32652,25.225101,0.000382,25.068238,-2.9777,0.200,9.32125,9.32125
1505.00,9.32686,25.225150,0.000381,25.068199,-2.9775,0.200,9.32249,9.32249
1506.00,9.32720,25.225261,0.000376,25.068288,-2.9773,0.201,9.32493,9.32493
1507.00,9.32777,25.225386,0.000368,25.068315,-2.9770,0.201,9.32648,9.32648
1508.00,9.32796,25.225411,0.000362,25.068334,-2.9767,0.202,9.32437,9.32437
1509.00,9.32684,25.225487,0.000364,25.068472,-2.9765,0.202,9.32263,9.32263
1510.00,9.32578,25.225438,0.000362,25.068465,-2.9763,0.202,9.32051,9.32051
1511.00,9.32489,25.225287,0.000360,25.068290,-2.9761,0.202,9.31790,9.31790
1512.00,9.32397,25.225263,0.000358,25.068284,-2.9759,0.202,9.31774,9.31774
1513.00,9.32352,25.225343,0.000359,25.068311,-2.9756,0.202,9.32122,9.32122
1514.00,9.32429,25.225524,0.000352,25.068344,-2.9754,0.203,9.32549,9.32549
1515.00,9.32509,25.225594,0.000349,25.068360,-2.9752,0.203,9.33052,9.33052
1516.00,9.32546,25.225752,0.000350,25.068433,-2.9751,0.203,9.33673,9.33673
1517.00,9.32531,25.225778,0.000351,25.068412,-2.9750,0.204,9.34016,9.34016
1518.00,9.32566,25.225779,0.000350,25.068345,-2.9751,0.204,9.34088,9.34088
1519.00,9.32660,25.225629,0.000353,25.068257,-2.9751,0.204,9.33820,9.33820
1520.00,9.32745,25.225687,0.000361,25.068270,-2.9748,0.203,9.33512,9.33512
1521.00,9.32752,25.225672,0.000373,25.068276,-2.9745,0.203,9.33204,9.33204
1522.00,9.32795,25.225798,0.000385,25.068347,-2.9741,0.202,9.33002,9.33002
1523.00,9.33012,25.225868,0.000393,25.068385,-2.9737,0.202,9.32815,9.32815
1524.00,9.33026,25.226030,0.000399,25.068431,-2.9734,0.202,9.32945,9.32945
1525.00,9.32999,25.226051,0.000396,25.068377,-2.9733,0.201,9.33070,9.33070
1526.00,9.32995,25.226163,0.000387,25.068440,-2.9732,0.202,9.33013,9.33013
1527.00,9.33124,25.226144,0.000375,25.068354,-2.9730,0.202,9.32834,9.32834
1528.00,9.33316,25.226217,0.000374,25.068427,-2.9726,0.203,9.32808,9.32808
1529.00,9.33274,25.226130,0.000363,25.068362,-2.9723,0.203,9.32613,9.32613
1530.00,9.33173,25.226181,0.000360,25.068468,-2.9721,0.204,9.32470,9.32470
1531.00,9.33099,25.226094,0.000363,25.068388,-2.9719,0.204,9.32448,9.32448
1532.00,9.33103,25.226018,0.000366,25.068331,-2.9717,0.203,9.32627,9.32627
1533.00,9.33115,25.225930,0.000362,25.068203,-2.9715,0.204,9.32710,9.32710
1534.00,9.33074,25.226025,0.000370,25.068176,-2.9713,0.203,9.32773,9.32773
1535.00,9.32971,25.226074,0.000378,25.068121,-2.9711,0.203,9.32916,9.32916
1536.00,9.32878,25.226207,0.000376,25.068132,-2.9711,0.203,9.33117,9.33117
1537.00,9.32923,25.226358,0.000371,25.068201,-2.9709,0.203,9.33186,9.33186
1538.00,9.32888,25.226448,0.000364,25.068231,-2.9708,0.204,9.33135,9.33135
1539.00,9.32876,25.226530,0.000357,25.068302,-2.9707,0.204,9.33213,9.33213
1540.00,9.32902,25.226487,0.000348,25.068260,-2.9703,0.204,9.33221,9.33221
1541.00,9.32924,25.226553,0.000349,25.068290,-2.9700,0.205,9.33129,9.33129
1542.00,9.32937,25.226537,0.000358,25.068257,-2.9697,0.204,9.33115,9.33115
1543.00,9.32939,25.226481,0.000360,25.068152,-2.9696,0.204,9.33102,9.33102
1544.00,9.32930,25.226429,0.000359,25.068080,-2.9692,0.204,9.33062,9.33062
1545.00,9.32909,25.226482,0.000359,25.068044,-2.9691,0.204,9.33008,9.33008
1546.00,9.32908,25.226487,0.000356,25.068029,-2.9690,0.205,9.32923,9.32923
1547.00,9.32934,25.226554,0.000350,25.068093,-2.9690,0.205,9.32983,9.32983
1548.00,9.33010,25.226667,0.000355,25.068234,-2.9689,0.205,9.33163,9.33163
1549.00,9.33052,25.226747,0.000362,25.068300,-2.9689,0.205,9.33284,9.33284
1550.00,9.33099,25.226791,0.000366,25.068294,-2.9688,0.205,9.33289,9.33289
1551.00,9.33105,25.226891,0.000366,25.068349,-2.9686,0.205,9.33221,9.33221
1552.00,9.33087,25.226916,0.000363,25.068270,-2.9684,0.205,9.33000,9.33000
1553.00,9.33103,25.226959,0.000361,25.068203,-2.9683,0.205,9.32630,9.32630
1554.00,9.33087,25.227053,0.000364,25.068195,-2.9680,0.205,9.31947,9.31947
1555.00,9.33062,25.227107,0.000365,25.068225,-2.9678,0.205,9.30963,9.30963
1556.00,9.33064,25.227117,0.000362,25.068200,-2.9673,0.205,9.29632,9.29632
1557.00,9.33031,25.227152,0.000357,25.068224,-2.9668,0.206,9.27770,9.27770
1558.00,9.33068,25.227194,0.000352,25.068237,-2.9664,0.206,9.25562,9.25562
1559.00,9.33127,25.227166,0.000343,25.068195,-2.9661,0.207,9.23370,9.23370
1560.00,9.32954,25.227194,0.000334,25.068165,-2.9659,0.208,9.21373,9.21373
1561.00,9.32493,25.227207,0.000336,25.068119,-2.9658,0.208,9.19936,9.19936
@11,3.0002,6.0, 1560.095 
1562.00,9.32326,25.227241,0.000337,25.068114,-2.9658,0.208,9.19297,9.19297
1563.00,9.31695,25.227335,0.000337,25.068165,-2.9657,0.208,9.19545,9.19545
1564.00,9.30050,25.227358,0.000329,25.068209,-2.9656,0.209,9.20476,9.20476
1565.00,9.28086,25.227308,0.000329,25.068193,-2.9655,0.209,9.21869,9.21869
1566.00,9.25750,25.227366,0.000330,25.068259,-2.9655,0.209,9.23379,9.23379
1567.00,9.23194,25.227455,0.000333,25.068322,-2.9654,0.209,9.24674,9.24674
1568.00,9.20729,25.227357,0.000329,25.068279,-2.9653,0.209,9.25665,9.25665
1569.00,9.19103,25.227379,0.000332,25.068251,-2.9651,0.210,9.26555,9.26555
1570.00,9.18110,25.227453,0.000330,25.068291,-2.9648,0.210,9.27404,9.27404
1571.00,9.18602,25.227409,0.000328,25.068261,-2.9645,0.210,9.28127,9.28127
1572.00,9.19987,25.227350,0.000328,25.068221,-2.9641,0.210,9.28905,9.28905
1573.00,9.21960,25.227460,0.000337,25.068247,-2.9638,0.210,9.29643,9.29643
1574.00,9.23743,25.227563,0.000345,25.068306,-2.9636,0.210,9.30091,9.30091
1575.00,9.25085,25.227608,0.000347,25.068368,-2.9633,0.210,9.30366,9.30366
1576.00,9.25898,25.227667,0.000342,25.068371,-2.9633,0.210,9.30598,9.30598
1577.00,9.26558,25.227804,0.000344,25.068470,-2.9634,0.210,9.30748,9.30748
1578.00,9.27417,25.227884,0.000346,25.068507,-2.9636,0.210,9.30885,9.30885
1579.00,9.28128,25.227945,0.000350,25.068543,-2.9636,0.210,9.31131,9.31131
1580.00,9.28810,25.228024,0.000358,25.068528,-2.9635,0.210,9.31592,9.31592
1581.00,9.29238,25.228040,0.000367,25.068499,-2.9632,0.209,9.32083,9.32083
1582.00,9.29570,25.228000,0.000366,25.068421,-2.9628,0.209,9.32484,9.32484
1583.00,9.29869,25.227976,0.000356,25.068368,-2.9623,0.210,9.32849,9.32849
1584.00,9.30281,25.227963,0.000345,25.068345,-2.9619,0.211,9.33122,9.33122
1585.00,9.30638,25.228024,0.000340,25.068394,-2.9618,0.211,9.33201,9.33201
1586.00,9.30979,25.228157,0.000336,25.068446,-2.9616,0.212,9.33005,9.33005
1587.00,9.31431,25.228281,0.000336,25.068478,-2.9615,0.212,9.32819,9.32819
1588.00,9.31739,25.228338,0.000346,25.068459,-2.9613,0.212,9.32623,9.32623
1589.00,9.31984,25.228438,0.000355,25.068437,-2.9612,0.211,9.32621,9.32621
1590.00,9.32145,25.228466,0.000357,25.068354,-2.9607,0.211,9.32524,9.32524
1591.00,9.32157,25.228458,0.000359,25.068263,-2.9605,0.211,9.32486,9.32486
1592.00,9.32234,25.228459,0.000363,25.068205,-2.9602,0.211,9.32441,9.32441
1593.00,9.32238,25.228462,0.000362,25.068232,-2.9601,0.211,9.32583,9.32583
1594.00,9.32296,25.228419,0.000359,25.068223,-2.9599,0.212,9.32548,9.32548
1595.00,9.32437,25.228401,0.000357,25.068226,-2.9599,0.212,9.32496,9.32496
1596.00,9.32604,25.228306,0.000360,25.068230,-2.9597,0.212,9.32573,9.32573
1597.00,9.32738,25.228331,0.000364,25.068268,-2.9596,0.212,9.32779,9.32779
1598.00,9.32744,25.228395,0.000366,25.068328,-2.9596,0.211,9.32828,9.32828
1599.00,9.32769,25.228285,0.000362,25.068254,-2.9596,0.212,9.32837,9.32837
1600.00,9.32777,25.228221,0.000363,25.068228,-2.9598,0.212,9.32830,9.32830
1601.00,9.32731,25.228373,0.000365,25.068331,-2.9600,0.212,9.32734,9.32734
1602.00,9.32673,25.228295,0.000363,25.068271,-2.9599,0.212,9.32522,9.32522
1603.00,9.32613,25.228258,0.000362,25.068245,-2.9596,0.212,9.32313,9.32313
1604.00,9.32564,25.228396,0.000365,25.068346,-2.9592,0.212,9.32173,9.32173
1605.00,9.32517,25.228466,0.000364,25.068341,-2.9588,0.212,9.32131,9.32131
1606.00,9.32498,25.228439,0.000359,25.068291,-2.9584,0.213,9.32244,9.32244
1607.00,9.32525,25.228488,0.000359,25.068294,-2.9583,0.213,9.32422,9.32422
1608.00,9.32556,25.228589,0.000362,25.068306,-2.9582,0.213,9.32607,9.32607
1609.00,9.32585,25.228665,0.000366,25.068263,-2.9581,0.212,9.32787,9.32787
1610.00,9.32579,25.228719,0.000373,25.068289,-2.9581,0.212,9.32991,9.32991
1611.00,9.32634,25.228865,0.000384,25.068353,-2.9581,0.211,9.33096,9.33096
1612.00,9.32679,25.228922,0.000385,25.068420,-2.9578,0.211,9.33069,9.33069
1613.00,9.32698,25.228945,0.000378,25.068351,-2.9575,0.212,9.33034,9.33034
1614.00,9.32693,25.228969,0.000375,25.068338,-2.9574,0.212,9.32928,9.32928
1615.00,9.32680,25.229003,0.000373,25.068306,-2.9572,0.212,9.32782,9.32782
1616.00,9.32701,25.228942,0.000366,25.068211,-2.9568,0.212,9.32796,9.32796
1617.00,9.32729,25.228991,0.000364,25.068171,-2.9567,0.213,9.32916,9.32916
1618.00,9.32738,25.228976,0.000371,25.068169,-2.9567,0.212,9.33012,9.33012
1619.00,9.32745,25.229034,0.000373,25.068198,-2.9566,0.212,9.33080,9.33080
1620.00,9.32740,25.229070,0.000372,25.068259,-2.9566,0.212,9.33101,9.33101
1621.00,9.32769,25.229096,0.000369,25.068284,-2.9566,0.213,9.33029,9.33029
1622.00,9.32814,25.229205,0.000372,25.068315,-2.9566,0.213,9.32960,9.32960
1623.00,9.32859,25.229278,0.000367,25.068319,-2.9564,0.213,9.32868,9.32868
1624.00,9.32899,25.229275,0.000365,25.068260,-2.9561,0.213,9.32889,9.32889
1625.00,9.32955,25.229327,0.000363,25.068233,-2.9559,0.213,9.33073,9.33073
1626.00,9.33010,25.229437,0.000363,25.068332,-2.9556,0.214,9.33199,9.33199
1627.00,9.33056,25.229434,0.000354,25.068302,-2.9555,0.214,9.33371,9.33371
1628.00,9.33095,25.229443,0.000352,25.068286,-2.9555,0.214,9.33502,9.33502
1629.00,9.33119,25.229457,0.000352,25.068300,-2.9554,0.214,9.33646,9.33646
1630.00,9.33150,25.229474,0.000350,25.068248,-2.9553,0.214,9.33691,9.33691
1631.00,9.33169,25.229501,0.000351,25.068129,-2.9551,0.214,9.33684,9.33684
1632.00,9.33184,25.229575,0.000364,25.068173,-2.9548,0.214,9.33514,9.33514
1633.00,9.33187,25.229648,0.000370,25.068256,-2.9545,0.214,9.33343,9.33343
1634.00,9.33185,25.229757,0.000377,25.068322,-2.9544,0.213,9.33238,9.33238
1635.00,9.33245,25.229864,0.000383,25.068355,-2.9543,0.213,9.33210,9.33210
1636.00,9.33286,25.229959,0.000378,25.068407,-2.9541,0.213,9.33278,9.33278
1637.00,9.33312,25.229986,0.000368,25.068317,-2.9540,0.214,9.33479,9.33479
1638.00,9.33360,25.230085,0.000369,25.068263,-2.9538,0.214,9.33806,9.33806
1639.00,9.33394,25.230200,0.000369,25.068265,-2.9536,0.214,9.33877,9.33877
1640.00,9.33443,25.230173,0.000366,25.068243,-2.9535,0.214,9.33930,9.33930
1641.00,9.33504,25.230184,0.000367,25.068253,-2.9534,0.215,9.33917,9.33917
1642.00,9.33570,25.230200,0.000365,25.068282,-2.9533,0.215,9.33910,9.33910
1643.00,9.33611,25.230182,0.000361,25.068289,-2.9531,0.215,9.33932,9.33932
1644.00,9.33658,25.230108,0.000361,25.068239,-2.9529,0.215,9.34120,9.34120
1645.00,9.33710,25.230199,0.000368,25.068265,-2.9526,0.215,9.34000,9.34000
1646.00,9.33682,25.230163,0.000370,25.068192,-2.9522,0.214,9.33757,9.33757
1647.00,9.33627,25.230244,0.000374,25.068269,-2.9520,0.214,9.33516,9.33516
1648.00,9.33594,25.230304,0.000369,25.068247,-2.9518,0.215,9.33271,9.33271
1649.00,9.33581,25.230367,0.000363,25.068271,-2.9517,0.215,9.33062,9.33062
1650.00,9.33565,25.230387,0.000354,25.068301,-2.9517,0.215,9.33062,9.33062
1651.00,9.33562,25.230506,0.000357,25.068374,-2.9518,0.216,9.33263,9.33263
1652.00,9.33646,25.230484,0.000365,25.068314,-2.9516,0.215,9.33391,9.33391
1653.00,9.33664,25.230525,0.000375,25.068358,-2.9515,0.215,9.33483,9.33483
1654.00,9.33622,25.230492,0.000377,25.068307,-2.9512,0.215,9.33543,9.33543
1655.00,9.33577,25.230481,0.000378,25.068296,-2.9511,0.215,9.33547,9.33547
1656.00,9.33563,25.230507,0.000376,25.068314,-2.9509,0.215,9.33472,9.33472
1657.00,9.33573,25.230510,0.000372,25.068286,-2.9507,0.215,9.33409,9.33409
1658.00,9.33544,25.230498,0.000376,25.068257,-2.9505,0.215,9.33427,9.33427
1659.00,9.33533,25.230518,0.000374,25.068257,-2.9506,0.215,9.33509,9.33509
1660.00,9.33544,25.230625,0.000372,25.068243,-2.9505,0.215,9.33466,9.33466
1661.00,9.33507,25.230659,0.000370,25.068194,-2.9504,0.215,9.33516,9.33516
1662.00,9.33488,25.230738,0.000365,25.068284,-2.9504,0.216,9.33552,9.33552
1663.00,9.33440,25.230724,0.000358,25.068294,-2.9502,0.216,9.33430,9.33430
1664.00,9.33364,25.230780,0.000362,25.068370,-2.9499,0.216,9.33221,9.33221
1665.00,9.33313,25.230799,0.000370,25.068422,-2.9497,0.216,9.33141,9.33141
1666.00,9.33322,25.230776,0.000374,25.068465,-2.9494,0.215,9.33036,9.33036
1667.00,9.33339,25.230843,0.000376,25.068457,-2.9492,0.215,9.32949,9.32949
1668.00,9.33335,25.231025,0.000372,25.068494,-2.9492,0.216,9.33072,9.33072
1669.00,9.33368,25.231101,0.000364,25.068443,-2.9491,0.216,9.33235,9.33235
1670.00,9.33397,25.231184,0.000355,25.068415,-2.9490,0.217,9.33501,9.33501
1671.00,9.33438,25.231254,0.000350,25.068352,-2.9490,0.217,9.33798,9.33798
1672.00,9.33485,25.231282,0.000350,25.068300,-2.9489,0.217,9.34168,9.34168
1673.00,9.33556,25.231308,0.000354,25.068281,-2.9487,0.217,9.34364,9.34364
1674.00,9.33580,25.231390,0.000358,25.068362,-2.9487,0.217,9.34380,9.34380
1675.00,9.33589,25.231471,0.000366,25.068453,-2.9485,0.217,9.34267,9.34267
1676.00,9.33613,25.231539,0.000375,25.068512,-2.9483,0.217,9.34088,9.34088
1677.00,9.33644,25.231568,0.000380,25.068472,-2.9482,0.216,9.33752,9.33752
1678.00,9.33609,25.231546,0.000384,25.068437,-2.9480,0.216,9.33486,9.33486
1679.00,9.33563,25.231589,0.000388,25.068429,-2.9476,0.216,9.33469,9.33469
1680.00,9.33610,25.231555,0.000384,25.068327,-2.9474,0.216,9.33718,9.33718
1681.00,9.33700,25.231573,0.000377,25.068285,-2.9470,0.216,9.33964,9.33964
1682.00,9.33732,25.231618,0.000371,25.068336,-2.9468,0.217,9.34097,9.34097
1683.00,9.33751,25.231662,0.000367,25.068365,-2.9467,0.217,9.34102,9.34102
1684.00,9.33803,25.231680,0.000368,25.068350,-2.9467,0.217,9.34019,9.34019
1685.00,9.33848,25.231689,0.000370,25.068317,-2.9466,0.217,9.33736,9.33736
1686.00,9.33913,25.231749,0.000368,25.068334,-2.9466,0.217,9.33546,9.33546
1687.00,9.33949,25.231747,0.000365,25.068318,-2.9466,0.217,9.33631,9.33631
1688.00,9.33908,25.231881,0.000365,25.068393,-2.9466,0.218,9.33677,9.33677
1689.00,9.33810,25.231892,0.000355,25.068351,-2.9465,0.218,9.33667,9.33667
1690.00,9.33802,25.231970,0.000352,25.068408,-2.9465,0.219,9.33602,9.33602
1691.00,9.33764,25.231968,0.000356,25.068382,-2.9464,0.219,9.33457,9.33457
1692.00,9.33710,25.232034,0.000362,25.068427,-2.9461,0.218,9.33375,9.33375
1693.00,9.33649,25.231972,0.000364,25.068342,-2.9459,0.218,9.33479,9.33479
1694.00,9.33669,25.232004,0.000371,25.068310,-2.9457,0.218,9.33564,9.33564
1695.00,9.33700,25.232065,0.000377,25.068296,-2.9455,0.218,9.33852,9.33852
1696.00,9.33763,25.232108,0.000375,25.068247,-2.9454,0.218,9.34201,9.34201
1697.00,9.33825,25.232204,0.000368,25.068254,-2.9453,0.218,9.34318,9.34318
1698.00,9.33868,25.232271,0.000361,25.068260,-2.9450,0.219,9.34251,9.34251
1699.00,9.33886,25.232413,0.000356,25.068345,-2.9447,0.219,9.34284,9.34284
1700.00,9.33875,25.232454,0.000356,25.068361,-2.9445,0.219,9.34260,9.34260
1701.00,9.33865,25.232501,0.000362,25.068391,-2.9444,0.219,9.34305,9.34305
1702.00,9.33891,25.232441,0.000371,25.068314,-2.9442,0.219,9.34400,9.34400
1703.00,9.33955,25.232463,0.000378,25.068324,-2.9442,0.218,9.34586,9.34586
1704.00,9.34005,25.232388,0.000379,25.068236,-2.9442,0.218,9.34235,9.34235
1705.00,9.34027,25.232402,0.000369,25.068243,-2.9442,0.219,9.33370,9.33370
1706.00,9.34124,25.232492,0.000358,25.068300,-2.9441,0.219,9.31931,9.31931
1707.00,9.34303,25.232592,0.000346,25.068330,-2.9441,0.220,9.30067,9.30067
1708.00,9.34399,25.232701,0.000338,25.068336,-2.9439,0.221,9.27824,9.27824
1709.00,9.34386,25.232753,0.000338,25.068403,-2.9439,0.221,9.25773,9.25773
1710.00,9.34443,25.232735,0.000340,25.068322,-2.9438,0.221,9.24034,9.24034
1711.00,9.34795,25.232715,0.000339,25.068290,-2.9438,0.221,9.22791,9.22791
@12,3.0002,6.0, 1710.028 
1712.00,9.34735,25.232701,0.000336,25.068283,-2.9437,0.222,9.22251,9.22251
1713.00,9.34592,25.232660,0.000341,25.068212,-2.9436,0.222,9.22379,9.22379
1714.00,9.32334,25.232717,0.000343,25.068182,-2.9436,0.222,9.23033,9.23033
1715.00,9.30127,25.232840,0.000341,25.068249,-2.9434,0.222,9.24132,9.24132
1716.00,9.27809,25.232932,0.000344,25.068247,-2.9431,0.222,9.25343,9.25343
1717.00,9.25382,25.232997,0.000347,25.068233,-2.9429,0.222,9.26395,9.26395
1718.00,9.23482,25.232995,0.000337,25.068209,-2.9428,0.223,9.27326,9.27326
1719.00,9.22058,25.233039,0.000327,25.068230,-2.9427,0.223,9.28111,9.28111
1720.00,9.21445,25.233024,0.000331,25.068206,-2.9425,0.223,9.28668,9.28668
1721.00,9.21621,25.232963,0.000329,25.068139,-2.9425,0.224,9.29240,9.29240
1722.00,9.22686,25.232991,0.000330,25.068141,-2.9425,0.224,9.29965,9.29965
1723.00,9.24112,25.233035,0.000334,25.068160,-2.9425,0.224,9.30740,9.30740
1724.00,9.25340,25.233026,0.000344,25.068095,-2.9425,0.224,9.31435,9.31435
1725.00,9.26810,25.233123,0.000350,25.068139,-2.9425,0.223,9.31893,9.31893
1726.00,9.27471,25.233219,0.000353,25.068213,-2.9422,0.223,9.32261,9.32261
1727.00,9.28070,25.233307,0.000359,25.068253,-2.9419,0.223,9.32562,9.32562
1728.00,9.28682,25.233362,0.000361,25.068251,-2.9415,0.223,9.32742,9.32742
1729.00,9.29435,25.233437,0.000360,25.068282,-2.9411,0.223,9.33038,9.33038
1730.00,9.30091,25.233394,0.000356,25.068188,-2.9408,0.223,9.33454,9.33454
1731.00,9.30756,25.233373,0.000351,25.068105,-2.9406,0.224,9.33683,9.33683
1732.00,9.31221,25.233360,0.000349,25.068039,-2.9404,0.224,9.33657,9.33657
1733.00,9.31544,25.233403,0.000348,25.068083,-2.9404,0.224,9.33465,9.33465
1734.00,9.31962,25.233384,0.000341,25.068041,-2.9404,0.225,9.33255,9.33255
1735.00,9.32250,25.233476,0.000338,25.068185,-2.9405,0.225,9.33112,9.33112
1736.00,9.32345,25.233522,0.000341,25.068247,-2.9406,0.225,9.33172,9.33172
1737.00,9.32614,25.233556,0.000345,25.068268,-2.9405,0.225,9.33278,9.33278
1738.00,9.32866,25.233622,0.000353,25.068318,-2.9403,0.225,9.33447,9.33447
1739.00,9.32967,25.233601,0.000358,25.068291,-2.9402,0.225,9.33486,9.33486
1740.00,9.33049,25.233595,0.000358,25.068229,-2.9400,0.225,9.33557,9.33557
1741.00,9.33200,25.233628,0.000356,25.068236,-2.9400,0.225,9.33474,9.33474
1742.00,9.33256,25.233717,0.000354,25.068292,-2.9401,0.225,9.33354,9.33354
1743.00,9.33253,25.233762,0.000356,25.068259,-2.9402,0.225,9.33186,9.33186
1744.00,9.33221,25.233893,0.000364,25.068378,-2.9403,0.225,9.33145,9.33145
1745.00,9.33270,25.233901,0.000368,25.068342,-2.9403,0.225,9.33077,9.33077
1746.00,9.33328,25.234027,0.000374,25.068387,-2.9401,0.224,9.33141,9.33141
1747.00,9.33401,25.234034,0.000372,25.068354,-2.9399,0.224,9.33423,9.33423
1748.00,9.33449,25.233995,0.000365,25.068289,-2.9395,0.225,9.33774,9.33774
1749.00,9.33502,25.233990,0.000356,25.068161,-2.9391,0.225,9.34208,9.34208
1750.00,9.33550,25.234032,0.000351,25.068123,-2.9389,0.226,9.34524,9.34524
1751.00,9.33582,25.234023,0.000346,25.068072,-2.9388,0.226,9.34680,9.34680
1752.00,9.33644,25.234103,0.000350,25.068122,-2.9388,0.226,9.34590,9.34590
1753.00,9.33698,25.234169,0.000347,25.068165,-2.9388,0.226,9.34449,9.34449
1754.00,9.33721,25.234219,0.000349,25.068193,-2.9389,0.227,9.34017,9.34017
1755.00,9.33730,25.234375,0.000354,25.068344,-2.9388,0.227,9.33599,9.33599
1756.00,9.33697,25.234412,0.000360,25.068393,-2.9386,0.226,9.33355,9.33355
1757.00,9.33725,25.234434,0.000364,25.068347,-2.9386,0.226,9.33364,9.33364
1758.00,9.33709,25.234510,0.000370,25.068398,-2.9385,0.226,9.33553,9.33553
1759.00,9.33750,25.234592,0.000371,25.068423,-2.9383,0.226,9.33892,9.33892
1760.00,9.33790,25.234589,0.000367,25.068331,-2.9381,0.226,9.34140,9.34140
1761.00,9.33915,25.234650,0.000365,25.068367,-2.9380,0.226,9.34223,9.34223
1762.00,9.33981,25.234598,0.000359,25.068286,-2.9376,0.227,9.34055,9.34055
1763.00,9.33981,25.234629,0.000363,25.068270,-2.9372,0.227,9.33804,9.33804
1764.00,9.33931,25.234664,0.000370,25.068328,-2.9370,0.227,9.33456,9.33456
1765.00,9.33968,25.234659,0.000374,25.068346,-2.9369,0.226,9.33228,9.33228
1766.00,9.33926,25.234666,0.000374,25.068308,-2.9368,0.227,9.33169,9.33169
1767.00,9.33768,25.234768,0.000376,25.068424,-2.9369,0.227,9.33308,9.33308
1768.00,9.33666,25.234775,0.000373,25.068378,-2.9369,0.227,9.33507,9.33507
1769.00,9.33629,25.234780,0.000380,25.068346,-2.9367,0.227,9.33675,9.33675
1770.00,9.33575,25.234838,0.000385,25.068281,-2.9364,0.226,9.33870,9.33870
1771.00,9.33610,25.234840,0.000387,25.068236,-2.9364,0.226,9.34040,9.34040
1772.00,9.33662,25.234783,0.000383,25.068168,-2.9364,0.226,9.34143,9.34143
1773.00,9.33718,25.234846,0.000375,25.068229,-2.9365,0.227,9.34100,9.34100
1774.00,9.33767,25.234840,0.000363,25.068166,-2.9367,0.227,9.34135,9.34135
1775.00,9.33810,25.234813,0.000360,25.068205,-2.9368,0.227,9.33992,9.33992
1776.00,9.33833,25.234872,0.000363,25.068223,-2.9367,0.227,9.33773,9.33773
1777.00,9.33804,25.234956,0.000371,25.068227,-2.9365,0.227,9.33680,9.33680
1778.00,9.33791,25.234999,0.000376,25.068146,-2.9362,0.227,9.33703,9.33703
1779.00,9.33759,25.235120,0.000381,25.068220,-2.9359,0.227,9.33671,9.33671
1780.00,9.33736,25.235155,0.000379,25.068144,-2.9357,0.227,9.33862,9.33862
1781.00,9.33755,25.235119,0.000375,25.068083,-2.9357,0.227,9.34116,9.34116
1782.00,9.33800,25.235130,0.000370,25.067997,-2.9357,0.227,9.34196,9.34196
1783.00,9.33860,25.235130,0.000367,25.067981,-2.9357,0.227,9.34268,9.34268
1784.00,9.33936,25.235155,0.000364,25.067949,-2.9356,0.228,9.34506,9.34506
1785.00,9.34046,25.235228,0.000358,25.068011,-2.9356,0.228,9.34673,9.34673
1786.00,9.34121,25.235324,0.000359,25.068061,-2.9356,0.228,9.34597,9.34597
1787.00,9.34150,25.235420,0.000365,25.068198,-2.9354,0.228,9.34469,9.34469
1788.00,9.34106,25.235524,0.000373,25.068298,-2.9353,0.228,9.34268,9.34268
1789.00,9.34079,25.235569,0.000380,25.068344,-2.9353,0.228,9.34002,9.34002
1790.00,9.34057,25.235540,0.000388,25.068300,-2.9352,0.227,9.33621,9.33621
1791.00,9.34009,25.235637,0.000386,25.068342,-2.9349,0.227,9.33447,9.33447
1792.00,9.33951,25.235676,0.000382,25.068368,-2.9347,0.227,9.33351,9.33351
1793.00,9.33914,25.235658,0.000371,25.068347,-2.9343,0.228,9.33337,9.33337
1794.00,9.33950,25.235721,0.000362,25.068374,-2.9339,0.228,9.33340,9.33340
1795.00,9.34002,25.235775,0.000356,25.068453,-2.9336,0.229,9.33554,9.33554
1796.00,9.33972,25.235795,0.000357,25.068443,-2.9334,0.229,9.33834,9.33834
1797.00,9.33957,25.235907,0.000357,25.068456,-2.9334,0.229,9.34111,9.34111
1798.00,9.34009,25.235907,0.000365,25.068436,-2.9334,0.229,9.34286,9.34286
1799.00,9.34047,25.235838,0.000376,25.068352,-2.9334,0.228,9.34417,9.34417
1800.00,9.34081,25.235902,0.000384,25.068304,-2.9333,0.228,9.34543,9.34543
1801.00,9.34093,25.235951,0.000389,25.068305,-2.9333,0.228,9.34494,9.34494
1802.00,9.34094,25.235883,0.000389,25.068239,-2.9334,0.228,9.34474,9.34474
1803.00,9.34089,25.235960,0.000387,25.068220,-2.9334,0.228,9.34545,9.34545
1804.00,9.34047,25.236054,0.000381,25.068272,-2.9334,0.228,9.34640,9.34640
1805.00,9.34094,25.236127,0.000377,25.068338,-2.9332,0.229,9.34640,9.34640
1806.00,9.34090,25.236046,0.000367,25.068303,-2.9331,0.229,9.34602,9.34602
1807.00,9.34078,25.236060,0.000360,25.068306,-2.9330,0.229,9.34346,9.34346
1808.00,9.34063,25.236054,0.000354,25.068319,-2.9329,0.230,9.34079,9.34079
1809.00,9.34054,25.236069,0.000350,25.068266,-2.9329,0.230,9.33812,9.33812
1810.00,9.34074,25.236073,0.000349,25.068224,-2.9330,0.230,9.33661,9.33661
1811.00,9.34140,25.236168,0.000353,25.068258,-2.9328,0.230,9.33834,9.33834
1812.00,9.34246,25.236331,0.000358,25.068352,-2.9326,0.230,9.34242,9.34242
1813.00,9.34326,25.236375,0.000364,25.068354,-2.9325,0.230,9.34468,9.34468
1814.00,9.34338,25.236516,0.000373,25.068492,-2.9324,0.230,9.34677,9.34677
1815.00,9.34324,25.236684,0.000381,25.068575,-2.9323,0.229,9.34800,9.34800
1816.00,9.34332,25.236787,0.000382,25.068571,-2.9323,0.229,9.34709,9.34709
1817.00,9.34368,25.236691,0.000384,25.068415,-2.9322,0.229,9.34622,9.34622
1818.00,9.34402,25.236796,0.000384,25.068403,-2.9320,0.229,9.34647,9.34647
1819.00,9.34394,25.236793,0.000383,25.068302,-2.9319,0.229,9.34591,9.34591
1820.00,9.34404,25.236713,0.000380,25.068209,-2.9318,0.229,9.34477,9.34477
1821.00,9.34416,25.236753,0.000381,25.068217,-2.9317,0.230,9.34445,9.34445
1822.00,9.34396,25.236876,0.000380,25.068316,-2.9318,0.230,9.34311,9.34311
1823.00,9.34370,25.236793,0.000383,25.068319,-2.9319,0.230,9.34228,9.34228
1824.00,9.34331,25.236737,0.000383,25.068296,-2.9318,0.229,9.34141,9.34141
1825.00,9.34282,25.236710,0.000383,25.068250,-2.9318,0.229,9.34119,9.34119
1826.00,9.34274,25.236749,0.000385,25.068284,-2.9316,0.229,9.34167,9.34167
1827.00,9.34340,25.236785,0.000381,25.068288,-2.9313,0.230,9.34422,9.34422
1828.00,9.34439,25.236890,0.000375,25.068318,-2.9310,0.230,9.34549,9.34549
1829.00,9.34495,25.236947,0.000367,25.068393,-2.9310,0.231,9.34663,9.34663
1830.00,9.34528,25.237027,0.000364,25.068430,-2.9308,0.231,9.34764,9.34764
1831.00,9.34540,25.237052,0.000361,25.068391,-2.9306,0.231,9.34788,9.34788
1832.00,9.34513,25.237086,0.000361,25.068367,-2.9305,0.231,9.34608,9.34608
1833.00,9.34475,25.237161,0.000362,25.068343,-2.9304,0.231,9.34445,9.34445
1834.00,9.34458,25.237226,0.000368,25.068282,-2.9302,0.231,9.34373,9.34373
1835.00,9.34430,25.237271,0.000373,25.068307,-2.9301,0.231,9.34383,9.34383
1836.00,9.34420,25.237218,0.000375,25.068221,-2.9302,0.231,9.34368,9.34368
1837.00,9.34426,25.237259,0.000379,25.068247,-2.9303,0.230,9.34276,9.34276
1838.00,9.34374,25.237231,0.000382,25.068220,-2.9302,0.230,9.34151,9.34151
1839.00,9.34315,25.237274,0.000382,25.068256,-2.9301,0.230,9.33994,9.33994
1840.00,9.34280,25.237354,0.000374,25.068269,-2.9299,0.231,9.33832,9.33832
1841.00,9.34270,25.237443,0.000368,25.068348,-2.9296,0.231,9.33754,9.33754
1842.00,9.34278,25.237478,0.000364,25.068335,-2.9294,0.232,9.33848,9.33848
1843.00,9.34306,25.237567,0.000360,25.068331,-2.9293,0.232,9.34163,9.34163
1844.00,9.34361,25.237668,0.000361,25.068354,-2.9293,0.232,9.34533,9.34533
1845.00,9.34418,25.237703,0.000367,25.068355,-2.9293,0.232,9.34772,9.34772
1846.00,9.34420,25.237774,0.000372,25.068375,-2.9293,0.231,9.34982,9.34982
1847.00,9.34369,25.237797,0.000376,25.068331,-2.9291,0.231,9.35193,9.35193
1848.00,9.34429,25.237866,0.000379,25.068304,-2.9288,0.231,9.35292,9.35292
1849.00,9.34517,25.237843,0.000370,25.068180,-2.9285,0.232,9.35327,9.35327
1850.00,9.34559,25.237804,0.000359,25.068060,-2.9285,0.232,9.35315,9.35315
1851.00,9.34563,25.237898,0.000354,25.068050,-2.9285,0.232,9.35151,9.35151
1852.00,9.34577,25.237892,0.000354,25.068050,-2.9286,0.233,9.34854,9.34854
1853.00,9.34598,25.237955,0.000359,25.068165,-2.9286,0.232,9.34468,9.34468
1854.00,9.34615,25.237976,0.000362,25.068188,-2.9286,0.232,9.33845,9.33845
1855.00,9.34699,25.238117,0.000370,25.068363,-2.9285,0.232,9.33062,9.33062
1856.00,9.34896,25.238089,0.000367,25.068448,-2.9284,0.232,9.32055,9.32055
1857.00,9.35045,25.238090,0.000359,25.068440,-2.9281,0.233,9.30769,9.30769
1858.00,9.35085,25.237985,0.000347,25.068362,-2.9281,0.233,9.29179,9.29179
1859.00,9.35076,25.238077,0.000347,25.068458,-2.9282,0.234,9.27566,9.27566
1860.00,9.34908,25.238029,0.000345,25.068351,-2.9281,0.234,9.26076,9.26076
1861.00,9.34524,25.237990,0.000342,25.068214,-2.9279,0.234,9.24889,9.24889
@13,3.0002,6.0, 1860.068 
1862.00,9.34042,25.238063,0.000340,25.068170,-2.9279,0.234,9.24339,9.24339
1863.00,9.33321,25.238185,0.000333,25.068152,-2.9278,0.235,9.24554,9.24554
1864.00,9.32320,25.238110,0.000330,25.068039,-2.9275,0.235,9.25339,9.25339
1865.00,9.30974,25.238197,0.000326,25.068077,-2.9273,0.236,9.26392,9.26392
1866.00,9.29474,25.238294,0.000324,25.068089,-2.9271,0.236,9.27468,9.27468
1867.00,9.27508,25.238333,0.000322,25.068150,-2.9270,0.237,9.28403,9.28403
1868.00,9.25654,25.238385,0.000325,25.068257,-2.9269,0.237,9.29178,9.29178
1869.00,9.24243,25.238437,0.000322,25.068310,-2.9266,0.237,9.29810,9.29810
1870.00,9.23527,25.238443,0.000322,25.068317,-2.9264,0.238,9.30470,9.30470
1871.00,9.23534,25.238437,0.000330,25.068364,-2.9264,0.237,9.31208,9.31208
1872.00,9.24783,25.238436,0.000333,25.068324,-2.9263,0.237,9.31989,9.31989
1873.00,9.26680,25.238363,0.000339,25.068237,-2.9263,0.237,9.32700,9.32700
1874.00,9.28055,25.238323,0.000344,25.068196,-2.9264,0.237,9.33156,9.33156
1875.00,9.28609,25.238356,0.000344,25.068233,-2.9265,0.237,9.33421,9.33421
1876.00,9.29185,25.238376,0.000341,25.068227,-2.9265,0.238,9.33452,9.33452
1877.00,9.29895,25.238472,0.000348,25.068307,-2.9265,0.238,9.33480,9.33480
1878.00,9.30565,25.238576,0.000351,25.068359,-2.9265,0.238,9.33470,9.33470
1879.00,9.31219,25.238667,0.000351,25.068336,-2.9265,0.238,9.33605,9.33605
1880.00,9.31653,25.238697,0.000356,25.068271,-2.9265,0.238,9.33812,9.33812
1881.00,9.32001,25.238717,0.000364,25.068252,-2.9264,0.238,9.34099,9.34099
1882.00,9.32331,25.238665,0.000369,25.068212,-2.9262,0.237,9.34143,9.34143
1883.00,9.32602,25.238658,0.000377,25.068189,-2.9260,0.237,9.34082,9.34082
1884.00,9.32784,25.238805,0.000382,25.068316,-2.9258,0.237,9.33987,9.33987
1885.00,9.32892,25.238860,0.000381,25.068350,-2.9256,0.237,9.33916,9.33916
1886.00,9.33133,25.238968,0.000376,25.068401,-2.9254,0.237,9.33887,9.33887
1887.00,9.33445,25.239009,0.000367,25.068330,-2.9253,0.238,9.33914,9.33914
1888.00,9.33625,25.238990,0.000356,25.068233,-2.9250,0.238,9.33873,9.33873
1889.00,9.33638,25.239020,0.000355,25.068207,-2.9248,0.238,9.33857,9.33857
1890.00,9.33702,25.239056,0.000353,25.068238,-2.9247,0.239,9.33855,9.33855
1891.00,9.33792,25.239002,0.000354,25.068138,-2.9246,0.239,9.33912,9.33912
1892.00,9.33871,25.239092,0.000361,25.068248,-2.9245,0.239,9.34035,9.34035
1893.00,9.33898,25.239284,0.000375,25.068383,-2.9247,0.238,9.34171,9.34171
1894.00,9.33914,25.239295,0.000381,25.068434,-2.9248,0.238,9.34263,9.34263
1895.00,9.33931,25.239311,0.000385,25.068371,-2.9248,0.238,9.34158,9.34158
1896.00,9.33935,25.239421,0.000388,25.068452,-2.9248,0.238,9.33890,9.33890
1897.00,9.33942,25.239409,0.000381,25.068404,-2.9247,0.238,9.33692,9.33692
1898.00,9.33932,25.239314,0.000371,25.068292,-2.9244,0.238,9.33530,9.33530
1899.00,9.33897,25.239270,0.000364,25.068164,-2.9242,0.239,9.33433,9.33433
1900.00,9.33874,25.239338,0.000360,25.068213,-2.9239,0.239,9.33517,9.33517
1901.00,9.33875,25.239345,0.000358,25.068156,-2.9237,0.239,9.33884,9.33884
1902.00,9.33938,25.239490,0.000366,25.068232,-2.9234,0.239,9.34293,9.34293
1903.00,9.34026,25.239646,0.000377,25.068348,-2.9233,0.239,9.34690,9.34690
1904.00,9.34061,25.239653,0.000379,25.068355,-2.9231,0.238,9.34937,9.34937
1905.00,9.34098,25.239616,0.000381,25.068312,-2.9231,0.238,9.35067,9.35067
1906.00,9.34154,25.239630,0.000385,25.068291,-2.9232,0.238,9.34964,9.34964
1907.00,9.34170,25.239501,0.000388,25.068174,-2.9231,0.238,9.34625,9.34625
1908.00,9.34212,25.239457,0.000383,25.068104,-2.9233,0.238,9.34272,9.34272
1909.00,9.34235,25.239587,0.000383,25.068135,-2.9235,0.238,9.34004,9.34004
1910.00,9.34216,25.239632,0.000385,25.068118,-2.9236,0.238,9.33822,9.33822
1911.00,9.34185,25.239718,0.000381,25.068186,-2.9236,0.238,9.33709,9.33709
1912.00,9.34116,25.239969,0.000374,25.068307,-2.9236,0.239,9.33713,9.33713
1913.00,9.34074,25.240022,0.000368,25.068331,-2.9233,0.239,9.33755,9.33755
1914.00,9.34069,25.240055,0.000369,25.068355,-2.9229,0.240,9.33894,9.33894
1915.00,9.34099,25.240197,0.000371,25.068389,-2.9227,0.240,9.33943,9.33943
1916.00,9.34153,25.240241,0.000372,25.068358,-2.9225,0.240,9.34007,9.34007
1917.00,9.34164,25.240186,0.000368,25.068251,-2.9224,0.240,9.34051,9.34051
1918.00,9.34182,25.240278,0.000369,25.068218,-2.9226,0.240,9.34085,9.34085
1919.00,9.34220,25.240284,0.000366,25.068162,-2.9229,0.240,9.34144,9.34144
1920.00,9.34271,25.240214,0.000365,25.068110,-2.9229,0.240,9.34327,9.34327
1921.00,9.34296,25.240238,0.000367,25.068105,-2.9227,0.240,9.34480,9.34480
1922.00,9.34285,25.240263,0.000373,25.068132,-2.9226,0.240,9.34682,9.34682
1923.00,9.34262,25.240270,0.000375,25.068178,-2.9225,0.239,9.34874,9.34874
1924.00,9.34234,25.240304,0.000378,25.068249,-2.9222,0.239,9.34820,9.34820
1925.00,9.34210,25.240429,0.000380,25.068329,-2.9219,0.239,9.34769,9.34769
1926.00,9.34252,25.240487,0.000383,25.068355,-2.9218,0.239,9.34920,9.34920
1927.00,9.34306,25.240501,0.000384,25.068393,-2.9215,0.239,9.34896,9.34896
1928.00,9.34370,25.240518,0.000385,25.068350,-2.9213,0.239,9.34893,9.34893
1929.00,9.34431,25.240643,0.000383,25.068325,-2.9214,0.239,9.34989,9.34989
1930.00,9.34495,25.240621,0.000374,25.068234,-2.9214,0.240,9.35107,9.35107
1931.00,9.34584,25.240634,0.000365,25.068205,-2.9214,0.240,9.35128,9.35128
1932.00,9.34675,25.240658,0.000356,25.068159,-2.9215,0.241,9.35208,9.35208
1933.00,9.34729,25.240657,0.000350,25.068199,-2.9215,0.241,9.35139,9.35139
1934.00,9.34766,25.240596,0.000348,25.068158,-2.9214,0.242,9.35170,9.35170
1935.00,9.34796,25.240665,0.000355,25.068221,-2.9214,0.241,9.35059,9.35059
1936.00,9.34839,25.240733,0.000361,25.068260,-2.9213,0.241,9.34890,9.34890
1937.00,9.34873,25.240810,0.000372,25.068251,-2.9213,0.241,9.34726,9.34726
1938.00,9.34893,25.240996,0.000385,25.068279,-2.9212,0.240,9.34685,9.34685
1939.00,9.34907,25.241075,0.000389,25.068316,-2.9210,0.240,9.34674,9.34674
1940.00,9.34920,25.241103,0.000387,25.068352,-2.9210,0.240,9.34755,9.34755
1941.00,9.34929,25.241045,0.000380,25.068301,-2.9210,0.240,9.34801,9.34801
1942.00,9.34925,25.241044,0.000370,25.068323,-2.9210,0.241,9.34805,9.34805
1943.00,9.34888,25.240909,0.000359,25.068255,-2.9209,0.241,9.34757,9.34757
1944.00,9.34859,25.240897,0.000357,25.068220,-2.9209,0.241,9.34624,9.34624
1945.00,9.34871,25.240903,0.000359,25.068174,-2.9207,0.242,9.34571,9.34571
1946.00,9.34867,25.240945,0.000361,25.068232,-2.9208,0.242,9.34623,9.34623
1947.00,9.34867,25.240920,0.000362,25.068218,-2.9208,0.242,9.34758,9.34758
1948.00,9.34880,25.240974,0.000365,25.068270,-2.9208,0.242,9.34938,9.34938
1949.00,9.34885,25.241063,0.000370,25.068360,-2.9206,0.241,9.35084,9.35084
1950.00,9.34883,25.241089,0.000380,25.068408,-2.9204,0.241,9.35059,9.35059
1951.00,9.34830,25.241209,0.000389,25.068402,-2.9203,0.241,9.34881,9.34881
1952.00,9.34776,25.241380,0.000396,25.068469,-2.9201,0.240,9.34805,9.34805
1953.00,9.34777,25.241462,0.000398,25.068464,-2.9199,0.240,9.34721,9.34721
1954.00,9.34762,25.241454,0.000393,25.068398,-2.9200,0.240,9.34666,9.34666
1955.00,9.34762,25.241481,0.000386,25.068319,-2.9200,0.241,9.34812,9.34812
1956.00,9.34799,25.241484,0.000377,25.068324,-2.9197,0.241,9.34931,9.34931
1957.00,9.34827,25.241463,0.000370,25.068365,-2.9195,0.242,9.35023,9.35023
1958.00,9.34862,25.241501,0.000364,25.068364,-2.9194,0.242,9.35058,9.35058
1959.00,9.34860,25.241587,0.000363,25.068377,-2.9194,0.242,9.35024,9.35024
1960.00,9.34838,25.241668,0.000358,25.068429,-2.9194,0.243,9.34902,9.34902
1961.00,9.34837,25.241734,0.000359,25.068490,-2.9193,0.243,9.34926,9.34926
1962.00,9.34844,25.241799,0.000365,25.068479,-2.9193,0.243,9.34824,9.34824
1963.00,9.34873,25.241858,0.000363,25.068503,-2.9193,0.243,9.34888,9.34888
1964.00,9.34947,25.241919,0.000364,25.068577,-2.9191,0.243,9.35175,9.35175
1965.00,9.35010,25.241941,0.000370,25.068553,-2.9190,0.243,9.35321,9.35321
1966.00,9.35025,25.241927,0.000375,25.068456,-2.9190,0.243,9.35357,9.35357
1967.00,9.35023,25.241952,0.000377,25.068404,-2.9189,0.242,9.35390,9.35390
1968.00,9.34981,25.241888,0.000386,25.068355,-2.9187,0.242,9.35164,9.35164
1969.00,9.34928,25.241839,0.000389,25.068283,-2.9186,0.242,9.34744,9.34744
1970.00,9.34889,25.241751,0.000388,25.068197,-2.9185,0.242,9.34532,9.34532
1971.00,9.34899,25.241807,0.000389,25.068224,-2.9184,0.242,9.34426,9.34426
1972.00,9.34926,25.241820,0.000387,25.068246,-2.9184,0.242,9.34551,9.34551
1973.00,9.34980,25.241926,0.000383,25.068298,-2.9184,0.242,9.34930,9.34930
1974.00,9.35031,25.241926,0.000378,25.068278,-2.9185,0.242,9.35211,9.35211
1975.00,9.35022,25.241988,0.000373,25.068335,-2.9186,0.243,9.35350,9.35350
1976.00,9.35005,25.241952,0.000363,25.068250,-2.9185,0.243,9.35429,9.35429
1977.00,9.35034,25.241984,0.000361,25.068217,-2.9185,0.243,9.35329,9.35329
1978.00,9.35066,25.241984,0.000359,25.068148,-2.9184,0.243,9.35108,9.35108
1979.00,9.35072,25.242097,0.000359,25.068203,-2.9183,0.244,9.34991,9.34991
1980.00,9.35080,25.242224,0.000368,25.068247,-2.9183,0.243,9.34851,9.34851
1981.00,9.35035,25.242405,0.000382,25.068405,-2.9182,0.243,9.34634,9.34634
1982.00,9.34984,25.242413,0.000386,25.068358,-2.9182,0.243,9.34521,9.34521
1983.00,9.34908,25.242471,0.000389,25.068389,-2.9180,0.243,9.34540,9.34540
1984.00,9.34892,25.242511,0.000387,25.068377,-2.9179,0.243,9.34661,9.34661
1985.00,9.34904,25.242443,0.000380,25.068327,-2.9177,0.243,9.34885,9.34885
1986.00,9.34914,25.242368,0.000369,25.068263,-2.9175,0.243,9.35185,9.35185
1987.00,9.34925,25.242471,0.000365,25.068360,-2.9173,0.244,9.35333,9.35333
1988.00,9.34947,25.242471,0.000361,25.068353,-2.9173,0.244,9.35294,9.35294
1989.00,9.34978,25.242435,0.000366,25.068300,-2.9173,0.244,9.35134,9.35134
1990.00,9.34999,25.242528,0.000372,25.068331,-2.9174,0.244,9.34913,9.34913
1991.00,9.35003,25.242525,0.000373,25.068289,-2.9175,0.243,9.34782,9.34782
1992.00,9.34988,25.242541,0.000371,25.068229,-2.9176,0.244,9.34914,9.34914
1993.00,9.34953,25.242548,0.000367,25.068167,-2.9176,0.244,9.35175,9.35175
1994.00,9.35045,25.242592,0.000359,25.068172,-2.9176,0.244,9.35530,9.35530
1995.00,9.35093,25.242651,0.000357,25.068171,-2.9175,0.245,9.35744,9.35744
1996.00,9.35103,25.242710,0.000358,25.068199,-2.9173,0.245,9.35840,9.35840
1997.00,9.35116,25.242660,0.000361,25.068153,-2.9171,0.245,9.35803,9.35803
1998.00,9.35159,25.242696,0.000366,25.068184,-2.9171,0.244,9.35792,9.35792
1999.00,9.35227,25.242778,0.000366,25.068220,-2.9169,0.244,9.35723,9.35723
2000.00,9.35322,25.242791,0.000361,25.068145,-2.9167,0.245,9.35900,9.35900
2001.00,9.35415,25.242835,0.000358,25.068081,-2.9167,0.245,9.36044,9.36044
2002.00,9.35476,25.242866,0.000357,25.068054,-2.9166,0.245,9.36048,9.36048
2003.00,9.35558,25.242993,0.000358,25.068094,-2.9165,0.245,9.35869,9.35869
2004.00,9.35548,25.243002,0.000365,25.068079,-2.9166,0.245,9.35686,9.35686
2005.00,9.35501,25.242961,0.000370,25.068104,-2.9166,0.245,9.35403,9.35403
2006.00,9.35480,25.242942,0.000370,25.068132,-2.9166,0.245,9.35186,9.35186
2007.00,9.35437,25.242975,0.000369,25.068194,-2.9167,0.245,9.34903,9.34903
2008.00,9.35392,25.242982,0.000369,25.068173,-2.9165,0.245,9.34688,9.34688
2009.00,9.35380,25.242969,0.000363,25.068133,-2.9165,0.245,9.34613,9.34613
2010.00,9.35414,25.243022,0.000356,25.068129,-2.9164,0.246,9.34644,9.34644
2011.00,9.35440,25.243100,0.000356,25.068101,-2.9163,0.246,9.34652,9.34652
