# Supplementary material for: CEP signaling coordinates plant immunity with nitrogen status
Source: Nat Commun. 2024 Dec 16;15:10686. doi: 10.1038/s41467-024-55194-x (PMC11649690; doi:10.1038/s41467-024-55194-x)
Supplement: Supplementary file 4 — Source Data [file 41467_2024_55194_MOESM4_ESM.zip › !Source_data/Source_data_ITC_SEC/Source_data_ITC/20221031_30uMCEPR2 vs 300uMCEP4scr_1.itc]

$ITC
$ 13 
$NOT
$ 25 
$ 60 
$ 600 
$ 10 
$ 2 
$ADCGainCode:  0 
$False,True,True
$ 0.4 , 0.8 , 150 , 5 
$ 3 , 6 , 150 , 5 
$ 3 , 6 , 150 , 5 
$ 3 , 6 , 150 , 5 
$ 3 , 6 , 150 , 5 
$ 3 , 6 , 150 , 5 
$ 3 , 6 , 150 , 5 
$ 3 , 6 , 150 , 5 
$ 3 , 6 , 150 , 5 
$ 3 , 6 , 150 , 5 
$ 3 , 6 , 150 , 5 
$ 3 , 6 , 150 , 5 
$ 3 , 6 , 150 , 5 
# 0 
# 0.3 
# 0.03 
# 0.2035 
# 25 
# 4 
# 8.15 
# 1 
?30uM CEPR2 vs 300uM CEP4 scr, 20mM citrate pH5, 150mM NaCl
% MICROCALITC_MAL1177627
% 0.2035 
% 4 
%-0.586102 , 29.61604 
%-0.348256 , 29.40329 
% 0.8333333 
% 167740 , 167730 
% 0.25 , 81 
%-0.015695 ,-0.033946 
%-20 , 8 
% 0 , 0 
% 0 
% 128000       127744 
% 43.1 
% 500 , 750 , 1000 , 750 
% 0.06978023945 ,-0.002252194966 ,-3.244915618586E-05 , 1.349203907274E-06 ,-9.058983361606E-09 
% MicroCalITC Ver: 1.29.32 Run time:10/31/2022 10:51:56 AM
@0
5.00,9.66326,25.053848,0.000390,25.003908,-1.9059,0.050,9.60813,9.60813
6.00,9.64612,25.053821,0.000388,25.003879,-1.9059,0.051,9.59818,9.59818
7.00,9.63914,25.053885,0.000386,25.003908,-1.9060,0.051,9.59098,9.59098
8.00,9.63373,25.054034,0.000392,25.003963,-1.9063,0.051,9.58641,9.58641
9.00,9.62857,25.054109,0.000393,25.003993,-1.9066,0.051,9.58497,9.58497
10.00,9.62365,25.054169,0.000392,25.004005,-1.9068,0.051,9.58921,9.58921
11.00,9.61900,25.054231,0.000390,25.003964,-1.9071,0.051,9.59395,9.59395
12.00,9.61315,25.054226,0.000395,25.003911,-1.9072,0.051,9.59770,9.59770
13.00,9.60919,25.054269,0.000389,25.003957,-1.9071,0.051,9.60021,9.60021
14.00,9.60770,25.054272,0.000390,25.003891,-1.9071,0.051,9.60090,9.60090
15.00,9.60709,25.054350,0.000394,25.003870,-1.9072,0.051,9.59228,9.59228
16.00,9.60545,25.054399,0.000397,25.003868,-1.9072,0.051,9.57648,9.57648
17.00,9.59930,25.054466,0.000399,25.003866,-1.9075,0.051,9.55991,9.55991
18.00,9.59423,25.054455,0.000398,25.003775,-1.9078,0.051,9.54505,9.54505
19.00,9.58933,25.054491,0.000393,25.003784,-1.9080,0.052,9.53282,9.53282
20.00,9.58501,25.054430,0.000397,25.003787,-1.9079,0.052,9.52764,9.52764
21.00,9.58385,25.054433,0.000393,25.003805,-1.9079,0.052,9.53034,9.53034
22.00,9.58444,25.054425,0.000388,25.003831,-1.9078,0.052,9.53578,9.53578
23.00,9.58221,25.054419,0.000396,25.003869,-1.9078,0.052,9.54033,9.54033
24.00,9.57546,25.054462,0.000397,25.003855,-1.9077,0.052,9.54628,9.54628
25.00,9.55975,25.054602,0.000399,25.003939,-1.9077,0.052,9.55481,9.55481
26.00,9.54990,25.054618,0.000398,25.003936,-1.9079,0.052,9.56277,9.56277
27.00,9.54569,25.054658,0.000396,25.003914,-1.9080,0.052,9.56745,9.56745
28.00,9.54583,25.054729,0.000395,25.003948,-1.9081,0.052,9.57162,9.57162
29.00,9.54896,25.054859,0.000403,25.004027,-1.9083,0.052,9.57358,9.57358
30.00,9.55240,25.054848,0.000395,25.003933,-1.9084,0.053,9.57476,9.57476
31.00,9.55505,25.054990,0.000400,25.004010,-1.9083,0.053,9.57548,9.57548
32.00,9.55755,25.055082,0.000404,25.004095,-1.9083,0.052,9.57762,9.57762
33.00,9.55914,25.055112,0.000401,25.004060,-1.9082,0.053,9.57875,9.57875
34.00,9.55866,25.055096,0.000400,25.004031,-1.9082,0.053,9.57993,9.57993
35.00,9.55860,25.055140,0.000406,25.004055,-1.9084,0.053,9.58044,9.58044
36.00,9.56074,25.055181,0.000404,25.004047,-1.9087,0.053,9.58043,9.58043
37.00,9.56357,25.055144,0.000402,25.003937,-1.9089,0.053,9.57906,9.57906
38.00,9.56588,25.055191,0.000405,25.003955,-1.9090,0.053,9.57622,9.57622
39.00,9.56705,25.055209,0.000398,25.003964,-1.9092,0.053,9.57032,9.57032
40.00,9.56755,25.055244,0.000394,25.003993,-1.9095,0.053,9.56126,9.56126
41.00,9.56749,25.055204,0.000393,25.003987,-1.9096,0.054,9.55080,9.55080
42.00,9.56685,25.055223,0.000396,25.003985,-1.9098,0.053,9.54235,9.54235
43.00,9.56621,25.055281,0.000397,25.004005,-1.9099,0.053,9.53708,9.53708
44.00,9.56534,25.055285,0.000397,25.003945,-1.9097,0.053,9.53538,9.53538
45.00,9.56425,25.055301,0.000396,25.003931,-1.9095,0.054,9.53838,9.53838
46.00,9.56327,25.055337,0.000398,25.003898,-1.9096,0.054,9.54479,9.54479
47.00,9.56253,25.055411,0.000395,25.003911,-1.9098,0.054,9.55005,9.55005
48.00,9.56126,25.055345,0.000393,25.003772,-1.9101,0.054,9.55454,9.55454
49.00,9.55942,25.055438,0.000393,25.003881,-1.9105,0.054,9.55751,9.55751
50.00,9.55905,25.055434,0.000392,25.003838,-1.9108,0.054,9.56032,9.56032
51.00,9.55917,25.055497,0.000395,25.003821,-1.9110,0.054,9.56275,9.56275
52.00,9.55738,25.055531,0.000393,25.003841,-1.9109,0.054,9.56466,9.56466
53.00,9.55440,25.055638,0.000390,25.003916,-1.9110,0.055,9.56542,9.56542
54.00,9.55104,25.055657,0.000394,25.003894,-1.9109,0.054,9.56539,9.56539
55.00,9.54900,25.055763,0.000396,25.003916,-1.9109,0.054,9.56249,9.56249
56.00,9.55163,25.055859,0.000395,25.003962,-1.9109,0.055,9.55884,9.55884
57.00,9.55635,25.056009,0.000401,25.004043,-1.9108,0.055,9.55699,9.55699
58.00,9.56028,25.056097,0.000402,25.004029,-1.9109,0.055,9.55772,9.55772
59.00,9.56211,25.056207,0.000408,25.004060,-1.9111,0.054,9.56028,9.56028
60.00,9.56459,25.056248,0.000408,25.004077,-1.9111,0.054,9.56429,9.56429
@1,0.4000,0.8, 60.051999999996 
61.00,9.56913,25.056244,0.000409,25.004073,-1.9110,0.054,9.56896,9.56896
62.00,9.56754,25.056184,0.000410,25.004035,-1.9112,0.054,9.57249,9.57249
63.00,9.56255,25.056203,0.000409,25.004092,-1.9112,0.054,9.57354,9.57354
64.00,9.56087,25.056188,0.000403,25.004082,-1.9112,0.055,9.57347,9.57347
65.00,9.56267,25.056210,0.000403,25.004103,-1.9113,0.055,9.57384,9.57384
66.00,9.56459,25.056201,0.000404,25.004056,-1.9115,0.055,9.57333,9.57333
67.00,9.56616,25.056213,0.000401,25.004028,-1.9116,0.055,9.57160,9.57160
68.00,9.56691,25.056167,0.000405,25.003942,-1.9117,0.055,9.56863,9.56863
69.00,9.56717,25.056142,0.000403,25.003855,-1.9120,0.055,9.56789,9.56789
70.00,9.56693,25.056214,0.000404,25.003854,-1.9124,0.055,9.56825,9.56825
71.00,9.56741,25.056260,0.000397,25.003853,-1.9126,0.055,9.56889,9.56889
72.00,9.56774,25.056281,0.000398,25.003820,-1.9127,0.055,9.57051,9.57051
73.00,9.56811,25.056398,0.000396,25.003928,-1.9129,0.056,9.57352,9.57352
74.00,9.56879,25.056536,0.000395,25.003973,-1.9130,0.056,9.57563,9.57563
75.00,9.56992,25.056573,0.000396,25.003963,-1.9131,0.056,9.57587,9.57587
76.00,9.57109,25.056649,0.000396,25.004025,-1.9133,0.056,9.57538,9.57538
77.00,9.57209,25.056775,0.000399,25.004126,-1.9135,0.056,9.57544,9.57544
78.00,9.57256,25.056848,0.000402,25.004076,-1.9136,0.056,9.57486,9.57486
79.00,9.57276,25.056853,0.000400,25.004017,-1.9138,0.056,9.57441,9.57441
80.00,9.57295,25.056862,0.000397,25.003975,-1.9138,0.056,9.57415,9.57415
81.00,9.57313,25.056930,0.000399,25.003907,-1.9138,0.056,9.57529,9.57529
82.00,9.57324,25.057000,0.000395,25.003854,-1.9139,0.056,9.57501,9.57501
83.00,9.57292,25.057033,0.000397,25.003866,-1.9140,0.056,9.57357,9.57357
84.00,9.57240,25.057064,0.000400,25.003917,-1.9141,0.056,9.57092,9.57092
85.00,9.57191,25.057087,0.000397,25.003930,-1.9142,0.056,9.56827,9.56827
86.00,9.57132,25.057089,0.000399,25.003967,-1.9143,0.057,9.56457,9.56457
87.00,9.57075,25.057050,0.000393,25.003958,-1.9143,0.057,9.56153,9.56153
88.00,9.57056,25.056985,0.000389,25.003915,-1.9144,0.057,9.56039,9.56039
89.00,9.57049,25.057020,0.000390,25.003918,-1.9144,0.057,9.56075,9.56075
90.00,9.57032,25.057031,0.000390,25.003894,-1.9144,0.057,9.56235,9.56235
91.00,9.56999,25.057058,0.000393,25.003876,-1.9144,0.057,9.56384,9.56384
92.00,9.56958,25.057137,0.000400,25.003886,-1.9145,0.057,9.56550,9.56550
93.00,9.56925,25.057238,0.000393,25.003922,-1.9145,0.057,9.56740,9.56740
94.00,9.56890,25.057286,0.000392,25.003952,-1.9146,0.057,9.56896,9.56896
95.00,9.56877,25.057305,0.000395,25.003943,-1.9148,0.057,9.57023,9.57023
96.00,9.56878,25.057289,0.000394,25.003938,-1.9149,0.057,9.57158,9.57158
97.00,9.56893,25.057319,0.000390,25.003926,-1.9151,0.058,9.57356,9.57356
98.00,9.56900,25.057332,0.000399,25.003899,-1.9153,0.057,9.57470,9.57470
99.00,9.56883,25.057352,0.000406,25.003872,-1.9153,0.057,9.57397,9.57397
100.00,9.56857,25.057361,0.000407,25.003880,-1.9153,0.057,9.57287,9.57287
101.00,9.56820,25.057436,0.000403,25.003844,-1.9155,0.057,9.57146,9.57146
102.00,9.56764,25.057354,0.000400,25.003755,-1.9156,0.057,9.56952,9.56952
103.00,9.56766,25.057413,0.000398,25.003802,-1.9158,0.058,9.56900,9.56900
104.00,9.56825,25.057445,0.000395,25.003857,-1.9161,0.058,9.57116,9.57116
105.00,9.56917,25.057507,0.000392,25.003928,-1.9162,0.058,9.57301,9.57301
106.00,9.56996,25.057546,0.000392,25.003978,-1.9162,0.058,9.57441,9.57441
107.00,9.57060,25.057617,0.000397,25.003993,-1.9161,0.058,9.57496,9.57496
108.00,9.57103,25.057592,0.000394,25.003925,-1.9161,0.058,9.57386,9.57386
109.00,9.57132,25.057621,0.000386,25.003848,-1.9161,0.059,9.57181,9.57181
110.00,9.57174,25.057715,0.000390,25.003817,-1.9162,0.059,9.57225,9.57225
111.00,9.57280,25.057790,0.000394,25.003895,-1.9165,0.058,9.57671,9.57671
112.00,9.57450,25.057946,0.000391,25.004050,-1.9166,0.059,9.58362,9.58362
113.00,9.57632,25.058083,0.000395,25.004117,-1.9167,0.059,9.59043,9.59043
114.00,9.57734,25.058146,0.000399,25.004160,-1.9168,0.059,9.59286,9.59286
115.00,9.57701,25.058134,0.000392,25.004153,-1.9169,0.059,9.58803,9.58803
116.00,9.57569,25.058108,0.000386,25.004076,-1.9168,0.059,9.57724,9.57724
117.00,9.57396,25.058055,0.000392,25.003969,-1.9171,0.059,9.56444,9.56444
118.00,9.57225,25.058014,0.000391,25.003964,-1.9174,0.059,9.55300,9.55300
119.00,9.57150,25.058001,0.000395,25.003920,-1.9175,0.059,9.54646,9.54646
120.00,9.57169,25.058045,0.000399,25.003945,-1.9177,0.059,9.54575,9.54575
121.00,9.57072,25.058078,0.000402,25.003954,-1.9177,0.059,9.54869,9.54869
122.00,9.57011,25.058058,0.000396,25.003982,-1.9176,0.059,9.55347,9.55347
123.00,9.56905,25.058091,0.000398,25.004063,-1.9174,0.059,9.55939,9.55939
124.00,9.56871,25.058148,0.000398,25.004100,-1.9175,0.059,9.56491,9.56491
125.00,9.56749,25.058149,0.000400,25.004039,-1.9177,0.059,9.56868,9.56868
126.00,9.56764,25.058184,0.000398,25.004016,-1.9180,0.059,9.57200,9.57200
127.00,9.56836,25.058256,0.000401,25.003953,-1.9183,0.059,9.57278,9.57278
128.00,9.56865,25.058302,0.000400,25.003812,-1.9186,0.059,9.57118,9.57118
129.00,9.56859,25.058279,0.000398,25.003712,-1.9188,0.059,9.57021,9.57021
130.00,9.56840,25.058352,0.000395,25.003735,-1.9189,0.059,9.56941,9.56941
131.00,9.56737,25.058390,0.000395,25.003741,-1.9190,0.060,9.56812,9.56812
132.00,9.56571,25.058506,0.000387,25.003823,-1.9189,0.060,9.56787,9.56787
133.00,9.56395,25.058577,0.000389,25.003858,-1.9189,0.060,9.56926,9.56926
134.00,9.56308,25.058793,0.000388,25.004021,-1.9191,0.061,9.57098,9.57098
135.00,9.56416,25.058847,0.000391,25.003999,-1.9191,0.061,9.57732,9.57732
136.00,9.56659,25.058929,0.000391,25.004001,-1.9194,0.061,9.58256,9.58256
137.00,9.56893,25.058868,0.000396,25.003925,-1.9196,0.060,9.58570,9.58570
138.00,9.57047,25.058929,0.000396,25.003986,-1.9198,0.061,9.58412,9.58412
139.00,9.57118,25.058733,0.000392,25.003781,-1.9200,0.061,9.57987,9.57987
140.00,9.57136,25.058727,0.000393,25.003771,-1.9201,0.061,9.56988,9.56988
141.00,9.57112,25.058654,0.000395,25.003673,-1.9201,0.060,9.56153,9.56153
142.00,9.57082,25.058772,0.000395,25.003705,-1.9201,0.061,9.55652,9.55652
143.00,9.57056,25.058738,0.000397,25.003620,-1.9200,0.061,9.55696,9.55696
144.00,9.57014,25.058793,0.000399,25.003659,-1.9198,0.060,9.55831,9.55831
145.00,9.56978,25.058909,0.000396,25.003784,-1.9197,0.061,9.56148,9.56148
146.00,9.56987,25.058961,0.000394,25.003810,-1.9198,0.061,9.56456,9.56456
147.00,9.56955,25.058927,0.000389,25.003776,-1.9198,0.061,9.56637,9.56637
148.00,9.56936,25.058926,0.000386,25.003752,-1.9199,0.061,9.56740,9.56740
149.00,9.56939,25.059040,0.000390,25.003780,-1.9202,0.061,9.56875,9.56875
150.00,9.56943,25.059113,0.000390,25.003737,-1.9204,0.061,9.56868,9.56868
151.00,9.56913,25.059188,0.000393,25.003768,-1.9207,0.061,9.56712,9.56712
152.00,9.56873,25.059268,0.000400,25.003860,-1.9209,0.061,9.56573,9.56573
153.00,9.56828,25.059344,0.000396,25.003847,-1.9211,0.062,9.56333,9.56333
154.00,9.56754,25.059373,0.000393,25.003900,-1.9212,0.062,9.56100,9.56100
155.00,9.56611,25.059321,0.000396,25.003861,-1.9213,0.062,9.56001,9.56001
156.00,9.56417,25.059325,0.000395,25.003867,-1.9215,0.062,9.55956,9.55956
157.00,9.56261,25.059285,0.000389,25.003775,-1.9216,0.062,9.55979,9.55979
158.00,9.56207,25.059349,0.000394,25.003853,-1.9218,0.062,9.56094,9.56094
159.00,9.56244,25.059445,0.000398,25.003811,-1.9219,0.062,9.56305,9.56305
160.00,9.56338,25.059472,0.000392,25.003768,-1.9219,0.062,9.56620,9.56620
161.00,9.56466,25.059564,0.000392,25.003760,-1.9221,0.062,9.56936,9.56936
162.00,9.56544,25.059624,0.000399,25.003796,-1.9223,0.062,9.57063,9.57063
163.00,9.56571,25.059673,0.000395,25.003844,-1.9224,0.062,9.57145,9.57145
164.00,9.56596,25.059673,0.000393,25.003933,-1.9225,0.063,9.57187,9.57187
165.00,9.56639,25.059770,0.000399,25.004048,-1.9225,0.062,9.57130,9.57130
166.00,9.56669,25.059775,0.000398,25.004052,-1.9222,0.063,9.57089,9.57089
167.00,9.56671,25.059873,0.000397,25.004056,-1.9220,0.063,9.57073,9.57073
168.00,9.56666,25.059886,0.000396,25.003997,-1.9221,0.063,9.57056,9.57056
169.00,9.56634,25.059878,0.000394,25.003937,-1.9220,0.063,9.56798,9.56798
170.00,9.56536,25.059877,0.000393,25.003898,-1.9221,0.063,9.56200,9.56200
171.00,9.56432,25.059890,0.000391,25.003878,-1.9223,0.063,9.55596,9.55596
172.00,9.56343,25.059921,0.000390,25.003890,-1.9226,0.063,9.55095,9.55095
173.00,9.56262,25.060040,0.000394,25.003946,-1.9229,0.063,9.54674,9.54674
174.00,9.56239,25.060142,0.000397,25.003993,-1.9232,0.063,9.54684,9.54684
175.00,9.56260,25.060258,0.000398,25.004037,-1.9234,0.063,9.55179,9.55179
176.00,9.56323,25.060431,0.000400,25.004175,-1.9235,0.063,9.55822,9.55822
177.00,9.56388,25.060500,0.000402,25.004202,-1.9235,0.063,9.56409,9.56409
178.00,9.56438,25.060451,0.000401,25.004124,-1.9235,0.064,9.56932,9.56932
179.00,9.56433,25.060461,0.000401,25.004122,-1.9235,0.064,9.56985,9.56985
180.00,9.56372,25.060442,0.000397,25.004067,-1.9236,0.064,9.56780,9.56780
181.00,9.56278,25.060390,0.000399,25.003949,-1.9235,0.064,9.56438,9.56438
182.00,9.56200,25.060413,0.000399,25.003914,-1.9237,0.064,9.56094,9.56094
183.00,9.56144,25.060414,0.000399,25.003905,-1.9239,0.064,9.55818,9.55818
184.00,9.56077,25.060414,0.000397,25.003808,-1.9239,0.064,9.55759,9.55759
185.00,9.56042,25.060434,0.000397,25.003793,-1.9240,0.064,9.55953,9.55953
186.00,9.56027,25.060492,0.000398,25.003852,-1.9241,0.064,9.56211,9.56211
187.00,9.56014,25.060421,0.000393,25.003837,-1.9242,0.064,9.56414,9.56414
188.00,9.55994,25.060487,0.000391,25.003916,-1.9242,0.064,9.56497,9.56497
189.00,9.55988,25.060525,0.000391,25.003953,-1.9244,0.064,9.56610,9.56610
190.00,9.56071,25.060532,0.000389,25.003938,-1.9247,0.064,9.56652,9.56652
191.00,9.56213,25.060538,0.000386,25.003948,-1.9249,0.065,9.56701,9.56701
192.00,9.56355,25.060571,0.000391,25.003916,-1.9250,0.065,9.56757,9.56757
193.00,9.56444,25.060555,0.000393,25.003894,-1.9251,0.064,9.56622,9.56622
194.00,9.56457,25.060547,0.000392,25.003881,-1.9251,0.065,9.56421,9.56421
195.00,9.56407,25.060674,0.000400,25.003964,-1.9250,0.065,9.56112,9.56112
196.00,9.56350,25.060743,0.000399,25.003973,-1.9252,0.065,9.55947,9.55947
197.00,9.56304,25.060867,0.000396,25.004008,-1.9253,0.065,9.55858,9.55858
198.00,9.56261,25.060997,0.000396,25.004001,-1.9255,0.065,9.56027,9.56027
199.00,9.56246,25.061206,0.000400,25.004072,-1.9258,0.065,9.56217,9.56217
200.00,9.56264,25.061164,0.000394,25.003953,-1.9261,0.065,9.56414,9.56414
201.00,9.56307,25.061271,0.000397,25.003923,-1.9263,0.065,9.56432,9.56432
202.00,9.56381,25.061339,0.000394,25.003927,-1.9264,0.065,9.56304,9.56304
203.00,9.56402,25.061394,0.000396,25.003835,-1.9264,0.065,9.56084,9.56084
204.00,9.56352,25.061392,0.000396,25.003838,-1.9262,0.065,9.56003,9.56003
205.00,9.56333,25.061475,0.000397,25.003882,-1.9261,0.065,9.56015,9.56015
206.00,9.56212,25.061487,0.000401,25.003926,-1.9260,0.065,9.56103,9.56103
207.00,9.56141,25.061381,0.000402,25.003886,-1.9261,0.065,9.56289,9.56289
208.00,9.56347,25.061424,0.000400,25.003991,-1.9262,0.065,9.56468,9.56468
209.00,9.56445,25.061460,0.000400,25.003983,-1.9265,0.065,9.56341,9.56341
210.00,9.56424,25.061446,0.000402,25.003946,-1.9267,0.065,9.56093,9.56093
@2,3.0002,6.0, 210.002 
211.00,9.56345,25.061395,0.000402,25.003918,-1.9269,0.065,9.55706,9.55706
212.00,9.55891,25.061479,0.000407,25.003927,-1.9269,0.065,9.55479,9.55479
213.00,9.56044,25.061432,0.000410,25.003905,-1.9271,0.065,9.55515,9.55515
214.00,9.56225,25.061435,0.000409,25.003855,-1.9271,0.065,9.55821,9.55821
215.00,9.56141,25.061528,0.000406,25.003900,-1.9271,0.065,9.56100,9.56100
216.00,9.55962,25.061623,0.000404,25.003887,-1.9271,0.065,9.56454,9.56454
217.00,9.55972,25.061763,0.000402,25.003933,-1.9271,0.066,9.56653,9.56653
218.00,9.56078,25.061880,0.000404,25.003966,-1.9271,0.066,9.56616,9.56616
219.00,9.56132,25.061964,0.000404,25.004033,-1.9272,0.066,9.56557,9.56557
220.00,9.56170,25.061901,0.000405,25.003962,-1.9273,0.066,9.56547,9.56547
221.00,9.56197,25.061899,0.000404,25.003958,-1.9276,0.066,9.56548,9.56548
222.00,9.56234,25.061890,0.000402,25.003919,-1.9278,0.066,9.56675,9.56675
223.00,9.56309,25.061948,0.000403,25.003926,-1.9279,0.066,9.56722,9.56722
224.00,9.56336,25.062017,0.000403,25.003918,-1.9281,0.066,9.56651,9.56651
225.00,9.56341,25.062088,0.000404,25.003892,-1.9283,0.066,9.56592,9.56592
226.00,9.56329,25.062175,0.000406,25.003899,-1.9284,0.066,9.56589,9.56589
227.00,9.56323,25.062237,0.000407,25.003891,-1.9284,0.066,9.56498,9.56498
228.00,9.56327,25.062271,0.000404,25.003853,-1.9285,0.066,9.56458,9.56458
229.00,9.56338,25.062311,0.000404,25.003870,-1.9284,0.066,9.56407,9.56407
230.00,9.56360,25.062431,0.000405,25.003954,-1.9286,0.066,9.56250,9.56250
231.00,9.56379,25.062462,0.000405,25.003919,-1.9287,0.066,9.56017,9.56017
232.00,9.56410,25.062525,0.000411,25.003977,-1.9290,0.066,9.55868,9.55868
233.00,9.56415,25.062516,0.000409,25.003959,-1.9293,0.066,9.55792,9.55792
234.00,9.56376,25.062547,0.000407,25.003969,-1.9296,0.066,9.55811,9.55811
235.00,9.56350,25.062544,0.000402,25.003968,-1.9295,0.067,9.55992,9.55992
236.00,9.56338,25.062568,0.000401,25.004029,-1.9294,0.067,9.56168,9.56168
237.00,9.56329,25.062572,0.000398,25.004034,-1.9293,0.067,9.56280,9.56280
238.00,9.56333,25.062612,0.000401,25.004098,-1.9293,0.067,9.56361,9.56361
239.00,9.56317,25.062619,0.000407,25.004097,-1.9293,0.067,9.56310,9.56310
240.00,9.56273,25.062658,0.000411,25.004104,-1.9293,0.067,9.56194,9.56194
241.00,9.56240,25.062716,0.000410,25.004027,-1.9293,0.067,9.56095,9.56095
242.00,9.56190,25.062745,0.000409,25.003989,-1.9294,0.067,9.56014,9.56014
243.00,9.56161,25.062782,0.000410,25.003936,-1.9295,0.067,9.56002,9.56002
244.00,9.56145,25.062753,0.000408,25.003869,-1.9298,0.067,9.56009,9.56009
245.00,9.56113,25.062768,0.000408,25.003888,-1.9302,0.067,9.55927,9.55927
246.00,9.56057,25.062752,0.000411,25.003888,-1.9308,0.067,9.55831,9.55831
247.00,9.56013,25.062761,0.000415,25.003860,-1.9312,0.067,9.55825,9.55825
248.00,9.55991,25.062807,0.000410,25.003847,-1.9313,0.067,9.55813,9.55813
249.00,9.56006,25.062816,0.000405,25.003788,-1.9314,0.067,9.55962,9.55962
250.00,9.56061,25.062869,0.000403,25.003764,-1.9313,0.067,9.56293,9.56293
251.00,9.56156,25.062885,0.000400,25.003778,-1.9310,0.068,9.56719,9.56719
252.00,9.56242,25.062948,0.000399,25.003791,-1.9310,0.068,9.56962,9.56962
253.00,9.56286,25.062959,0.000399,25.003811,-1.9311,0.068,9.57053,9.57053
254.00,9.56339,25.062930,0.000402,25.003764,-1.9314,0.068,9.57182,9.57182
255.00,9.56410,25.062873,0.000402,25.003723,-1.9316,0.068,9.57391,9.57391
256.00,9.56488,25.062965,0.000401,25.003768,-1.9317,0.068,9.57395,9.57395
257.00,9.56517,25.062938,0.000395,25.003794,-1.9319,0.068,9.57291,9.57291
258.00,9.56532,25.062983,0.000397,25.003836,-1.9320,0.068,9.57301,9.57301
259.00,9.56572,25.063147,0.000396,25.004003,-1.9320,0.068,9.57293,9.57293
260.00,9.56649,25.063155,0.000396,25.003994,-1.9320,0.068,9.57107,9.57107
261.00,9.56698,25.063164,0.000398,25.003963,-1.9320,0.068,9.56934,9.56934
262.00,9.56733,25.063222,0.000397,25.003937,-1.9320,0.068,9.56896,9.56896
263.00,9.56739,25.063262,0.000399,25.003872,-1.9320,0.068,9.56785,9.56785
264.00,9.56725,25.063254,0.000396,25.003812,-1.9320,0.069,9.56439,9.56439
265.00,9.56700,25.063351,0.000399,25.003810,-1.9320,0.068,9.56016,9.56016
266.00,9.56690,25.063322,0.000394,25.003761,-1.9321,0.069,9.55691,9.55691
267.00,9.56654,25.063439,0.000395,25.003881,-1.9322,0.069,9.55367,9.55367
268.00,9.56599,25.063429,0.000395,25.003876,-1.9324,0.069,9.55166,9.55166
269.00,9.56544,25.063476,0.000398,25.003861,-1.9326,0.069,9.55167,9.55167
270.00,9.56505,25.063522,0.000399,25.003905,-1.9328,0.069,9.55434,9.55434
271.00,9.56462,25.063606,0.000402,25.004001,-1.9330,0.069,9.55705,9.55705
272.00,9.56423,25.063578,0.000406,25.003896,-1.9330,0.068,9.56101,9.56101
273.00,9.56437,25.063678,0.000406,25.003902,-1.9330,0.068,9.56559,9.56559
274.00,9.56455,25.063751,0.000403,25.003918,-1.9332,0.069,9.56883,9.56883
275.00,9.56415,25.063777,0.000401,25.003870,-1.9334,0.069,9.56928,9.56928
276.00,9.56350,25.063785,0.000400,25.003733,-1.9336,0.069,9.57000,9.57000
277.00,9.56350,25.063830,0.000396,25.003763,-1.9339,0.069,9.57102,9.57102
278.00,9.56388,25.063840,0.000394,25.003819,-1.9343,0.069,9.57068,9.57068
279.00,9.56394,25.063891,0.000398,25.003815,-1.9345,0.069,9.57032,9.57032
280.00,9.56365,25.063959,0.000397,25.003844,-1.9344,0.069,9.57018,9.57018
281.00,9.56335,25.064065,0.000395,25.003922,-1.9344,0.070,9.56866,9.56866
282.00,9.56291,25.064155,0.000399,25.003945,-1.9343,0.070,9.56500,9.56500
283.00,9.56250,25.064250,0.000397,25.003981,-1.9341,0.070,9.56157,9.56157
284.00,9.56236,25.064174,0.000396,25.003962,-1.9341,0.070,9.55917,9.55917
285.00,9.56272,25.064285,0.000403,25.004066,-1.9343,0.070,9.55820,9.55820
286.00,9.56317,25.064303,0.000401,25.004079,-1.9348,0.070,9.55808,9.55808
287.00,9.56382,25.064273,0.000400,25.003972,-1.9351,0.070,9.56030,9.56030
288.00,9.56473,25.064300,0.000398,25.003878,-1.9355,0.070,9.56282,9.56282
289.00,9.56553,25.064410,0.000395,25.003816,-1.9356,0.071,9.56504,9.56504
290.00,9.56591,25.064387,0.000392,25.003689,-1.9357,0.071,9.56570,9.56570
291.00,9.56556,25.064396,0.000396,25.003659,-1.9356,0.071,9.56453,9.56453
292.00,9.56500,25.064441,0.000397,25.003746,-1.9356,0.071,9.56233,9.56233
293.00,9.56415,25.064390,0.000403,25.003721,-1.9358,0.071,9.55952,9.55952
294.00,9.56316,25.064396,0.000410,25.003774,-1.9358,0.070,9.55615,9.55615
295.00,9.56236,25.064416,0.000407,25.003817,-1.9360,0.070,9.55449,9.55449
296.00,9.56195,25.064467,0.000404,25.003852,-1.9362,0.071,9.55557,9.55557
297.00,9.56146,25.064547,0.000407,25.003846,-1.9365,0.070,9.55662,9.55662
298.00,9.56073,25.064611,0.000403,25.003857,-1.9367,0.071,9.55768,9.55768
299.00,9.56013,25.064642,0.000400,25.003816,-1.9370,0.071,9.55911,9.55911
300.00,9.55978,25.064685,0.000401,25.003823,-1.9369,0.071,9.56043,9.56043
301.00,9.55980,25.064693,0.000400,25.003788,-1.9369,0.071,9.56134,9.56134
302.00,9.56011,25.064695,0.000400,25.003801,-1.9369,0.071,9.56213,9.56213
303.00,9.56050,25.064679,0.000402,25.003792,-1.9369,0.071,9.56284,9.56284
304.00,9.56081,25.064769,0.000400,25.003861,-1.9369,0.071,9.56296,9.56296
305.00,9.56065,25.064883,0.000401,25.003917,-1.9370,0.071,9.56159,9.56159
306.00,9.56047,25.064968,0.000401,25.003943,-1.9371,0.071,9.56042,9.56042
307.00,9.56048,25.065004,0.000396,25.003934,-1.9370,0.071,9.56031,9.56031
308.00,9.56019,25.065113,0.000398,25.004020,-1.9370,0.072,9.55976,9.55976
309.00,9.55976,25.065116,0.000401,25.004025,-1.9372,0.071,9.55987,9.55987
310.00,9.55952,25.065126,0.000403,25.004006,-1.9373,0.071,9.56213,9.56213
311.00,9.56011,25.065155,0.000404,25.003988,-1.9375,0.072,9.56509,9.56509
312.00,9.56110,25.065167,0.000407,25.003953,-1.9377,0.071,9.56720,9.56720
313.00,9.56207,25.065183,0.000404,25.003895,-1.9379,0.072,9.56987,9.56987
314.00,9.56284,25.065207,0.000403,25.003872,-1.9381,0.072,9.57041,9.57041
315.00,9.56309,25.065227,0.000403,25.003828,-1.9382,0.072,9.56811,9.56811
316.00,9.56281,25.065345,0.000402,25.003873,-1.9383,0.072,9.56352,9.56352
317.00,9.56228,25.065453,0.000396,25.003895,-1.9385,0.072,9.55857,9.55857
318.00,9.56160,25.065658,0.000400,25.003964,-1.9387,0.072,9.55224,9.55224
319.00,9.56064,25.065798,0.000401,25.004022,-1.9385,0.072,9.54754,9.54754
320.00,9.55989,25.065879,0.000396,25.004046,-1.9385,0.073,9.54687,9.54687
321.00,9.55965,25.065829,0.000397,25.004001,-1.9385,0.073,9.54977,9.54977
322.00,9.56001,25.065827,0.000402,25.003951,-1.9384,0.073,9.55495,9.55495
323.00,9.56066,25.065815,0.000402,25.003931,-1.9384,0.073,9.56211,9.56211
324.00,9.56159,25.065810,0.000397,25.003848,-1.9387,0.073,9.57090,9.57090
325.00,9.56284,25.065787,0.000400,25.003806,-1.9389,0.073,9.57651,9.57651
326.00,9.56392,25.065894,0.000405,25.003835,-1.9391,0.073,9.57864,9.57864
327.00,9.56438,25.066054,0.000405,25.003964,-1.9393,0.073,9.57704,9.57704
328.00,9.56435,25.066061,0.000404,25.003926,-1.9395,0.073,9.57294,9.57294
329.00,9.56419,25.066075,0.000404,25.003916,-1.9397,0.073,9.56729,9.56729
330.00,9.56383,25.066180,0.000400,25.003932,-1.9399,0.073,9.56365,9.56365
331.00,9.56308,25.066199,0.000399,25.003943,-1.9401,0.073,9.56142,9.56142
332.00,9.56304,25.066176,0.000395,25.003912,-1.9402,0.073,9.56075,9.56075
333.00,9.56273,25.066219,0.000390,25.003927,-1.9402,0.074,9.56274,9.56274
334.00,9.56248,25.066294,0.000398,25.004015,-1.9403,0.074,9.56454,9.56454
335.00,9.56284,25.066284,0.000401,25.004020,-1.9405,0.073,9.56585,9.56585
336.00,9.56368,25.066391,0.000400,25.004059,-1.9409,0.074,9.56691,9.56691
337.00,9.56464,25.066361,0.000405,25.003971,-1.9411,0.073,9.56797,9.56797
338.00,9.56565,25.066324,0.000404,25.003949,-1.9413,0.073,9.56710,9.56710
339.00,9.56655,25.066311,0.000400,25.003913,-1.9413,0.074,9.56548,9.56548
340.00,9.56717,25.066375,0.000399,25.003914,-1.9413,0.074,9.56312,9.56312
341.00,9.56715,25.066354,0.000399,25.003893,-1.9413,0.074,9.56086,9.56086
342.00,9.56655,25.066424,0.000396,25.003953,-1.9414,0.074,9.55884,9.55884
343.00,9.56585,25.066506,0.000397,25.003987,-1.9415,0.074,9.55938,9.55938
344.00,9.56528,25.066606,0.000399,25.004001,-1.9417,0.074,9.56217,9.56217
345.00,9.56469,25.066686,0.000400,25.004055,-1.9416,0.074,9.56503,9.56503
346.00,9.56422,25.066727,0.000397,25.004027,-1.9414,0.074,9.56693,9.56693
347.00,9.56393,25.066676,0.000395,25.003989,-1.9415,0.074,9.56794,9.56794
348.00,9.56407,25.066708,0.000397,25.003987,-1.9416,0.074,9.56793,9.56793
349.00,9.56441,25.066695,0.000401,25.003980,-1.9417,0.074,9.56601,9.56601
350.00,9.56434,25.066633,0.000400,25.003930,-1.9420,0.074,9.56274,9.56274
351.00,9.56400,25.066667,0.000405,25.003934,-1.9422,0.074,9.56047,9.56047
352.00,9.56377,25.066679,0.000404,25.003926,-1.9425,0.075,9.55846,9.55846
353.00,9.56349,25.066646,0.000403,25.003894,-1.9427,0.075,9.55724,9.55724
354.00,9.56270,25.066711,0.000401,25.003916,-1.9429,0.075,9.55811,9.55811
355.00,9.56253,25.066764,0.000406,25.003930,-1.9432,0.075,9.55950,9.55950
356.00,9.56361,25.066750,0.000406,25.003913,-1.9433,0.075,9.55900,9.55900
357.00,9.56432,25.066798,0.000407,25.003890,-1.9431,0.075,9.55894,9.55894
358.00,9.56277,25.066794,0.000412,25.003855,-1.9430,0.074,9.55765,9.55765
359.00,9.56021,25.066815,0.000408,25.003877,-1.9429,0.075,9.55515,9.55515
360.00,9.55633,25.066747,0.000399,25.003790,-1.9428,0.075,9.55512,9.55512
@3,3.0002,6.0, 360.040000000001 
361.00,9.55607,25.066730,0.000398,25.003818,-1.9429,0.075,9.55655,9.55655
362.00,9.55705,25.066812,0.000397,25.003842,-1.9431,0.075,9.55582,9.55582
363.00,9.55936,25.066892,0.000391,25.003851,-1.9433,0.076,9.55269,9.55269
364.00,9.55814,25.067017,0.000396,25.003838,-1.9435,0.075,9.54824,9.54824
365.00,9.55709,25.067190,0.000398,25.003921,-1.9437,0.075,9.54427,9.54427
366.00,9.55756,25.067334,0.000389,25.003895,-1.9436,0.076,9.54080,9.54080
367.00,9.55573,25.067420,0.000394,25.003922,-1.9434,0.076,9.53825,9.53825
368.00,9.55304,25.067507,0.000397,25.003960,-1.9433,0.076,9.54005,9.54005
369.00,9.55170,25.067495,0.000386,25.003957,-1.9435,0.076,9.54570,9.54570
370.00,9.55166,25.067553,0.000389,25.004008,-1.9436,0.076,9.55098,9.55098
371.00,9.55274,25.067503,0.000394,25.004022,-1.9439,0.076,9.55567,9.55567
372.00,9.55282,25.067504,0.000390,25.004014,-1.9442,0.076,9.56256,9.56256
373.00,9.55372,25.067552,0.000392,25.004017,-1.9444,0.076,9.56773,9.56773
374.00,9.55460,25.067551,0.000397,25.004024,-1.9444,0.076,9.57000,9.57000
375.00,9.55479,25.067523,0.000396,25.004001,-1.9445,0.076,9.56873,9.56873
376.00,9.55499,25.067600,0.000401,25.004019,-1.9447,0.076,9.56782,9.56782
377.00,9.55553,25.067632,0.000408,25.003986,-1.9449,0.076,9.56679,9.56679
378.00,9.55622,25.067635,0.000404,25.004027,-1.9451,0.076,9.56600,9.56600
379.00,9.55691,25.067670,0.000402,25.004006,-1.9452,0.076,9.56509,9.56509
380.00,9.55742,25.067744,0.000405,25.004027,-1.9454,0.076,9.56559,9.56559
381.00,9.55730,25.067802,0.000399,25.004035,-1.9456,0.077,9.56463,9.56463
382.00,9.55730,25.067822,0.000396,25.004061,-1.9456,0.077,9.56235,9.56235
383.00,9.55777,25.067898,0.000396,25.004069,-1.9457,0.077,9.55892,9.55892
384.00,9.55829,25.067945,0.000398,25.004104,-1.9458,0.077,9.55331,9.55331
385.00,9.55823,25.067992,0.000395,25.004055,-1.9457,0.077,9.54698,9.54698
386.00,9.55793,25.068032,0.000398,25.004018,-1.9456,0.077,9.54406,9.54406
387.00,9.55817,25.068117,0.000398,25.003980,-1.9457,0.077,9.54212,9.54212
388.00,9.55852,25.068148,0.000400,25.003916,-1.9457,0.077,9.54140,9.54140
389.00,9.55781,25.068225,0.000401,25.003905,-1.9458,0.077,9.53947,9.53947
390.00,9.55564,25.068248,0.000401,25.003916,-1.9459,0.077,9.53666,9.53666
391.00,9.55344,25.068256,0.000405,25.003889,-1.9461,0.077,9.53339,9.53339
392.00,9.55123,25.068274,0.000400,25.003885,-1.9463,0.077,9.52863,9.52863
393.00,9.54874,25.068332,0.000400,25.003930,-1.9467,0.078,9.52397,9.52397
394.00,9.54653,25.068346,0.000402,25.003923,-1.9470,0.077,9.52432,9.52432
395.00,9.54494,25.068287,0.000403,25.003857,-1.9471,0.077,9.52862,9.52862
396.00,9.54383,25.068335,0.000402,25.003895,-1.9471,0.077,9.53309,9.53309
397.00,9.54165,25.068415,0.000403,25.003987,-1.9469,0.077,9.53648,9.53648
398.00,9.54078,25.068465,0.000402,25.004022,-1.9468,0.077,9.53714,9.53714
399.00,9.53931,25.068456,0.000405,25.003994,-1.9469,0.077,9.53694,9.53694
400.00,9.53785,25.068610,0.000410,25.004093,-1.9469,0.077,9.53661,9.53661
401.00,9.53710,25.068675,0.000403,25.004116,-1.9471,0.078,9.53737,9.53737
402.00,9.53721,25.068706,0.000407,25.004114,-1.9471,0.077,9.54172,9.54172
403.00,9.53765,25.068766,0.000405,25.004070,-1.9471,0.078,9.54954,9.54954
404.00,9.53878,25.068806,0.000397,25.004081,-1.9471,0.078,9.55733,9.55733
405.00,9.54041,25.068821,0.000391,25.004003,-1.9473,0.078,9.56315,9.56315
406.00,9.54160,25.068867,0.000399,25.003975,-1.9473,0.078,9.56596,9.56596
407.00,9.54300,25.068897,0.000399,25.003882,-1.9473,0.078,9.56667,9.56667
408.00,9.54345,25.068851,0.000398,25.003868,-1.9475,0.078,9.56349,9.56349
409.00,9.54457,25.068891,0.000408,25.003880,-1.9475,0.078,9.55918,9.55918
410.00,9.54589,25.068874,0.000413,25.003862,-1.9475,0.078,9.55605,9.55605
411.00,9.54735,25.068894,0.000409,25.003885,-1.9479,0.078,9.55313,9.55313
412.00,9.54807,25.068880,0.000406,25.003888,-1.9483,0.078,9.54983,9.54983
413.00,9.54931,25.068934,0.000414,25.003909,-1.9485,0.078,9.54997,9.54997
414.00,9.55068,25.069012,0.000408,25.003933,-1.9488,0.078,9.55193,9.55193
415.00,9.55180,25.069063,0.000401,25.003954,-1.9491,0.078,9.55308,9.55308
416.00,9.55253,25.069107,0.000401,25.003929,-1.9491,0.078,9.55501,9.55501
417.00,9.55351,25.069222,0.000402,25.003951,-1.9491,0.078,9.55901,9.55901
418.00,9.55514,25.069279,0.000394,25.003857,-1.9495,0.079,9.56108,9.56108
419.00,9.55675,25.069328,0.000392,25.003784,-1.9495,0.079,9.56204,9.56204
420.00,9.55835,25.069457,0.000399,25.003815,-1.9498,0.079,9.56404,9.56404
421.00,9.55956,25.069543,0.000400,25.003838,-1.9500,0.079,9.56534,9.56534
422.00,9.55988,25.069528,0.000398,25.003809,-1.9500,0.079,9.56354,9.56354
423.00,9.55945,25.069571,0.000401,25.003855,-1.9499,0.079,9.56182,9.56182
424.00,9.55891,25.069587,0.000400,25.003831,-1.9498,0.079,9.56200,9.56200
425.00,9.55880,25.069587,0.000398,25.003848,-1.9497,0.079,9.56189,9.56189
426.00,9.55875,25.069533,0.000399,25.003840,-1.9496,0.079,9.56102,9.56102
427.00,9.55838,25.069533,0.000398,25.003875,-1.9499,0.079,9.55985,9.55985
428.00,9.55780,25.069500,0.000395,25.003912,-1.9502,0.079,9.55840,9.55840
429.00,9.55789,25.069445,0.000398,25.003941,-1.9506,0.079,9.55643,9.55643
430.00,9.55839,25.069416,0.000395,25.003925,-1.9510,0.079,9.55591,9.55591
431.00,9.55902,25.069430,0.000391,25.003905,-1.9513,0.080,9.55580,9.55580
432.00,9.55960,25.069511,0.000394,25.003843,-1.9515,0.080,9.55740,9.55740
433.00,9.56013,25.069599,0.000393,25.003809,-1.9515,0.080,9.55977,9.55977
434.00,9.56019,25.069736,0.000390,25.003847,-1.9513,0.080,9.55977,9.55977
435.00,9.55954,25.069834,0.000394,25.003840,-1.9510,0.080,9.55421,9.55421
436.00,9.55823,25.069900,0.000396,25.003813,-1.9510,0.080,9.54794,9.54794
437.00,9.55678,25.069971,0.000400,25.003881,-1.9509,0.080,9.54369,9.54369
438.00,9.55575,25.070015,0.000405,25.003926,-1.9509,0.080,9.54246,9.54246
439.00,9.55585,25.070032,0.000406,25.003856,-1.9509,0.080,9.54595,9.54595
440.00,9.55618,25.070052,0.000400,25.003808,-1.9510,0.080,9.55239,9.55239
441.00,9.55595,25.070068,0.000402,25.003773,-1.9510,0.080,9.55792,9.55792
442.00,9.55575,25.070010,0.000399,25.003743,-1.9509,0.080,9.56275,9.56275
443.00,9.55615,25.069963,0.000391,25.003673,-1.9510,0.081,9.56461,9.56461
444.00,9.55624,25.070000,0.000393,25.003715,-1.9512,0.081,9.56281,9.56281
445.00,9.55605,25.069939,0.000393,25.003637,-1.9514,0.081,9.56092,9.56092
446.00,9.55538,25.070031,0.000389,25.003708,-1.9515,0.081,9.55952,9.55952
447.00,9.55552,25.070148,0.000392,25.003716,-1.9516,0.081,9.55837,9.55837
448.00,9.55618,25.070269,0.000397,25.003734,-1.9515,0.081,9.55649,9.55649
449.00,9.55601,25.070249,0.000394,25.003662,-1.9514,0.081,9.55434,9.55434
450.00,9.55552,25.070342,0.000401,25.003747,-1.9514,0.081,9.55339,9.55339
451.00,9.55504,25.070277,0.000403,25.003667,-1.9513,0.081,9.55403,9.55403
452.00,9.55461,25.070265,0.000396,25.003654,-1.9514,0.081,9.55236,9.55236
453.00,9.55405,25.070268,0.000399,25.003677,-1.9516,0.081,9.55178,9.55178
454.00,9.55369,25.070431,0.000399,25.003793,-1.9518,0.081,9.55154,9.55154
455.00,9.55397,25.070524,0.000395,25.003866,-1.9519,0.082,9.55161,9.55161
456.00,9.55542,25.070644,0.000394,25.003915,-1.9523,0.082,9.55420,9.55420
457.00,9.55724,25.070688,0.000395,25.003940,-1.9525,0.082,9.55832,9.55832
458.00,9.55844,25.070726,0.000393,25.003888,-1.9526,0.082,9.56215,9.56215
459.00,9.55858,25.070714,0.000402,25.003821,-1.9527,0.082,9.56396,9.56396
460.00,9.55768,25.070765,0.000402,25.003807,-1.9528,0.082,9.56285,9.56285
461.00,9.55683,25.070805,0.000404,25.003782,-1.9527,0.081,9.55844,9.55844
462.00,9.55612,25.070909,0.000406,25.003833,-1.9528,0.081,9.55389,9.55389
463.00,9.55543,25.070960,0.000403,25.003857,-1.9531,0.082,9.55014,9.55014
464.00,9.55489,25.070955,0.000400,25.003869,-1.9533,0.082,9.54889,9.54889
465.00,9.55455,25.070982,0.000401,25.003860,-1.9534,0.082,9.54990,9.54990
466.00,9.55449,25.071043,0.000404,25.003902,-1.9534,0.082,9.55178,9.55178
467.00,9.55449,25.071097,0.000407,25.003889,-1.9534,0.082,9.55454,9.55454
468.00,9.55496,25.071168,0.000412,25.003879,-1.9532,0.082,9.55679,9.55679
469.00,9.55534,25.071260,0.000409,25.003870,-1.9531,0.082,9.55713,9.55713
470.00,9.55516,25.071304,0.000410,25.003827,-1.9532,0.082,9.55579,9.55579
471.00,9.55488,25.071287,0.000409,25.003780,-1.9532,0.082,9.55450,9.55450
472.00,9.55475,25.071272,0.000406,25.003734,-1.9533,0.082,9.55300,9.55300
473.00,9.55525,25.071292,0.000406,25.003754,-1.9534,0.082,9.55339,9.55339
474.00,9.55604,25.071217,0.000404,25.003669,-1.9535,0.082,9.55609,9.55609
475.00,9.55688,25.071186,0.000400,25.003652,-1.9536,0.083,9.55994,9.55994
476.00,9.55723,25.071315,0.000401,25.003732,-1.9539,0.083,9.56361,9.56361
477.00,9.55702,25.071394,0.000403,25.003784,-1.9542,0.082,9.56615,9.56615
478.00,9.55689,25.071312,0.000394,25.003736,-1.9543,0.083,9.56664,9.56664
479.00,9.55682,25.071388,0.000394,25.003813,-1.9544,0.083,9.56543,9.56543
480.00,9.55695,25.071452,0.000402,25.003832,-1.9546,0.083,9.56272,9.56272
481.00,9.55704,25.071427,0.000397,25.003779,-1.9546,0.083,9.55856,9.55856
482.00,9.55729,25.071390,0.000397,25.003720,-1.9547,0.083,9.55635,9.55635
483.00,9.55774,25.071477,0.000404,25.003739,-1.9548,0.083,9.55508,9.55508
484.00,9.55802,25.071554,0.000404,25.003789,-1.9546,0.083,9.55360,9.55360
485.00,9.55800,25.071595,0.000405,25.003819,-1.9544,0.083,9.55370,9.55370
486.00,9.55807,25.071605,0.000406,25.003820,-1.9541,0.083,9.55541,9.55541
487.00,9.55799,25.071669,0.000403,25.003805,-1.9538,0.083,9.55651,9.55651
488.00,9.55826,25.071747,0.000403,25.003840,-1.9538,0.083,9.55870,9.55870
489.00,9.55886,25.071790,0.000400,25.003808,-1.9539,0.084,9.56194,9.56194
490.00,9.55980,25.071814,0.000392,25.003795,-1.9542,0.084,9.56509,9.56509
491.00,9.56073,25.071836,0.000395,25.003799,-1.9544,0.084,9.56676,9.56676
492.00,9.56126,25.071920,0.000397,25.003844,-1.9545,0.084,9.56648,9.56648
493.00,9.56124,25.071906,0.000396,25.003808,-1.9546,0.084,9.56363,9.56363
494.00,9.56056,25.071942,0.000398,25.003828,-1.9548,0.084,9.55944,9.55944
495.00,9.55966,25.071965,0.000398,25.003834,-1.9548,0.084,9.55530,9.55530
496.00,9.55879,25.072061,0.000394,25.003863,-1.9550,0.084,9.55300,9.55300
497.00,9.55821,25.072032,0.000399,25.003872,-1.9550,0.084,9.55264,9.55264
498.00,9.55784,25.072075,0.000399,25.003885,-1.9549,0.084,9.55322,9.55322
499.00,9.55764,25.072021,0.000401,25.003852,-1.9547,0.085,9.55586,9.55586
500.00,9.55788,25.072024,0.000400,25.003808,-1.9546,0.085,9.55823,9.55823
501.00,9.55838,25.072051,0.000401,25.003764,-1.9546,0.085,9.55953,9.55953
502.00,9.55879,25.072176,0.000401,25.003815,-1.9548,0.085,9.55975,9.55975
503.00,9.55933,25.072279,0.000403,25.003818,-1.9551,0.085,9.55964,9.55964
504.00,9.55970,25.072299,0.000402,25.003746,-1.9554,0.085,9.55924,9.55924
505.00,9.55847,25.072397,0.000408,25.003786,-1.9556,0.084,9.55964,9.55964
506.00,9.55663,25.072389,0.000408,25.003744,-1.9558,0.084,9.55928,9.55928
507.00,9.55572,25.072340,0.000401,25.003658,-1.9557,0.085,9.55811,9.55811
508.00,9.55749,25.072301,0.000397,25.003635,-1.9556,0.085,9.55586,9.55586
509.00,9.55962,25.072344,0.000391,25.003652,-1.9555,0.085,9.55312,9.55312
510.00,9.56018,25.072345,0.000380,25.003700,-1.9555,0.086,9.54850,9.54850
@4,3.0002,6.0, 510.083999999995 
511.00,9.55991,25.072381,0.000383,25.003778,-1.9557,0.086,9.54534,9.54534
512.00,9.55923,25.072336,0.000379,25.003707,-1.9559,0.086,9.54488,9.54488
513.00,9.55953,25.072333,0.000378,25.003714,-1.9562,0.086,9.54657,9.54657
514.00,9.55850,25.072462,0.000387,25.003746,-1.9564,0.086,9.54867,9.54867
515.00,9.55579,25.072513,0.000389,25.003716,-1.9565,0.086,9.55240,9.55240
516.00,9.55319,25.072530,0.000389,25.003725,-1.9565,0.086,9.55625,9.55625
517.00,9.55296,25.072714,0.000398,25.003895,-1.9564,0.086,9.55990,9.55990
518.00,9.55348,25.072816,0.000397,25.003916,-1.9563,0.086,9.56374,9.56374
519.00,9.55483,25.072801,0.000390,25.003941,-1.9563,0.086,9.56613,9.56613
520.00,9.55650,25.072793,0.000397,25.003857,-1.9564,0.086,9.56703,9.56703
521.00,9.55699,25.072829,0.000394,25.003825,-1.9565,0.086,9.56714,9.56714
522.00,9.55703,25.072823,0.000388,25.003781,-1.9564,0.087,9.56513,9.56513
523.00,9.55694,25.072850,0.000395,25.003810,-1.9564,0.087,9.56174,9.56174
524.00,9.55700,25.072966,0.000398,25.003841,-1.9564,0.087,9.55990,9.55990
525.00,9.55677,25.073032,0.000387,25.003834,-1.9564,0.087,9.55842,9.55842
526.00,9.55659,25.073114,0.000390,25.003830,-1.9563,0.087,9.55782,9.55782
527.00,9.55677,25.073143,0.000393,25.003825,-1.9564,0.087,9.55756,9.55756
528.00,9.55700,25.073192,0.000394,25.003810,-1.9567,0.087,9.55672,9.55672
529.00,9.55739,25.073176,0.000395,25.003742,-1.9570,0.087,9.55638,9.55638
530.00,9.55818,25.073154,0.000399,25.003697,-1.9571,0.087,9.55698,9.55698
531.00,9.55908,25.073211,0.000399,25.003737,-1.9572,0.087,9.55680,9.55680
532.00,9.55981,25.073217,0.000399,25.003746,-1.9573,0.087,9.55783,9.55783
533.00,9.56030,25.073232,0.000393,25.003741,-1.9572,0.087,9.55980,9.55980
534.00,9.56080,25.073292,0.000394,25.003816,-1.9571,0.088,9.56188,9.56188
535.00,9.56116,25.073340,0.000397,25.003916,-1.9570,0.087,9.56244,9.56244
536.00,9.56117,25.073345,0.000392,25.003920,-1.9570,0.088,9.56233,9.56233
537.00,9.56062,25.073420,0.000398,25.003889,-1.9570,0.088,9.55998,9.55998
538.00,9.55949,25.073513,0.000403,25.003882,-1.9570,0.087,9.55736,9.55736
539.00,9.55867,25.073518,0.000402,25.003812,-1.9570,0.088,9.55564,9.55564
540.00,9.55832,25.073650,0.000408,25.003853,-1.9571,0.087,9.55460,9.55460
541.00,9.55797,25.073642,0.000407,25.003768,-1.9574,0.087,9.55440,9.55440
542.00,9.55775,25.073635,0.000400,25.003786,-1.9577,0.088,9.55532,9.55532
543.00,9.55762,25.073541,0.000400,25.003744,-1.9579,0.088,9.55607,9.55607
544.00,9.55742,25.073570,0.000403,25.003797,-1.9580,0.088,9.55576,9.55576
545.00,9.55755,25.073511,0.000397,25.003731,-1.9580,0.088,9.55678,9.55678
546.00,9.55774,25.073585,0.000403,25.003783,-1.9579,0.088,9.55751,9.55751
547.00,9.55784,25.073622,0.000403,25.003761,-1.9579,0.088,9.55886,9.55886
548.00,9.55806,25.073689,0.000398,25.003763,-1.9579,0.088,9.55904,9.55904
549.00,9.55795,25.073703,0.000398,25.003764,-1.9581,0.088,9.55813,9.55813
550.00,9.55781,25.073752,0.000399,25.003827,-1.9582,0.088,9.55698,9.55698
551.00,9.55752,25.073786,0.000397,25.003862,-1.9583,0.088,9.55508,9.55508
552.00,9.55703,25.073756,0.000395,25.003766,-1.9582,0.088,9.55312,9.55312
553.00,9.55673,25.073837,0.000395,25.003849,-1.9581,0.089,9.55379,9.55379
554.00,9.55650,25.073856,0.000395,25.003803,-1.9581,0.089,9.55619,9.55619
555.00,9.55663,25.073926,0.000399,25.003792,-1.9581,0.088,9.55871,9.55871
556.00,9.55693,25.073959,0.000401,25.003774,-1.9581,0.088,9.56131,9.56131
557.00,9.55717,25.074109,0.000403,25.003943,-1.9581,0.089,9.56191,9.56191
558.00,9.55746,25.074186,0.000407,25.003916,-1.9582,0.088,9.56137,9.56137
559.00,9.55746,25.074231,0.000404,25.003941,-1.9582,0.088,9.55972,9.55972
560.00,9.55749,25.074220,0.000399,25.003896,-1.9583,0.089,9.55803,9.55803
561.00,9.55778,25.074241,0.000397,25.003849,-1.9584,0.089,9.55779,9.55779
562.00,9.55802,25.074186,0.000396,25.003739,-1.9584,0.089,9.55856,9.55856
563.00,9.55823,25.074182,0.000400,25.003762,-1.9585,0.089,9.55922,9.55922
564.00,9.55839,25.074195,0.000403,25.003741,-1.9586,0.089,9.55939,9.55939
565.00,9.55820,25.074278,0.000406,25.003787,-1.9586,0.089,9.55840,9.55840
566.00,9.55784,25.074275,0.000407,25.003776,-1.9586,0.089,9.55658,9.55658
567.00,9.55743,25.074293,0.000409,25.003783,-1.9587,0.089,9.55514,9.55514
568.00,9.55719,25.074312,0.000408,25.003771,-1.9588,0.089,9.55490,9.55490
569.00,9.55742,25.074355,0.000403,25.003804,-1.9590,0.089,9.55477,9.55477
570.00,9.55755,25.074378,0.000405,25.003846,-1.9594,0.089,9.55542,9.55542
571.00,9.55779,25.074431,0.000401,25.003886,-1.9596,0.089,9.55600,9.55600
572.00,9.55797,25.074494,0.000400,25.003961,-1.9598,0.089,9.55642,9.55642
573.00,9.55803,25.074548,0.000393,25.003942,-1.9599,0.090,9.55684,9.55684
574.00,9.55794,25.074639,0.000396,25.003945,-1.9599,0.090,9.55694,9.55694
575.00,9.55741,25.074602,0.000394,25.003856,-1.9598,0.090,9.55647,9.55647
576.00,9.55683,25.074621,0.000398,25.003849,-1.9598,0.090,9.55603,9.55603
577.00,9.55654,25.074627,0.000403,25.003741,-1.9598,0.090,9.55603,9.55603
578.00,9.55658,25.074570,0.000403,25.003659,-1.9599,0.090,9.55550,9.55550
579.00,9.55668,25.074548,0.000396,25.003630,-1.9598,0.090,9.55584,9.55584
580.00,9.55684,25.074636,0.000396,25.003643,-1.9598,0.090,9.55731,9.55731
581.00,9.55685,25.074750,0.000393,25.003732,-1.9597,0.090,9.55836,9.55836
582.00,9.55666,25.074776,0.000390,25.003707,-1.9596,0.091,9.55884,9.55884
583.00,9.55658,25.074803,0.000397,25.003719,-1.9595,0.091,9.55919,9.55919
584.00,9.55662,25.074853,0.000406,25.003735,-1.9595,0.090,9.55899,9.55899
585.00,9.55667,25.074940,0.000410,25.003788,-1.9596,0.090,9.55773,9.55773
586.00,9.55682,25.074933,0.000412,25.003724,-1.9598,0.090,9.55718,9.55718
587.00,9.55714,25.075060,0.000408,25.003817,-1.9599,0.090,9.55836,9.55836
588.00,9.55763,25.075188,0.000403,25.003877,-1.9599,0.090,9.55943,9.55943
589.00,9.55783,25.075251,0.000402,25.003875,-1.9601,0.090,9.55988,9.55988
590.00,9.55802,25.075268,0.000395,25.003889,-1.9601,0.091,9.56128,9.56128
591.00,9.55827,25.075302,0.000397,25.003903,-1.9601,0.091,9.56200,9.56200
592.00,9.55849,25.075316,0.000402,25.003891,-1.9602,0.091,9.56107,9.56107
593.00,9.55873,25.075384,0.000405,25.003854,-1.9604,0.090,9.56113,9.56113
594.00,9.55900,25.075403,0.000401,25.003844,-1.9603,0.091,9.56185,9.56185
595.00,9.55934,25.075512,0.000404,25.003813,-1.9605,0.091,9.56159,9.56159
596.00,9.55947,25.075592,0.000399,25.003796,-1.9607,0.091,9.56045,9.56045
597.00,9.55946,25.075572,0.000395,25.003722,-1.9607,0.091,9.55954,9.55954
598.00,9.55950,25.075550,0.000394,25.003731,-1.9607,0.091,9.55867,9.55867
599.00,9.55950,25.075622,0.000396,25.003764,-1.9610,0.091,9.55670,9.55670
600.00,9.55916,25.075601,0.000395,25.003791,-1.9611,0.092,9.55520,9.55520
601.00,9.55884,25.075610,0.000397,25.003765,-1.9612,0.092,9.55542,9.55542
602.00,9.55867,25.075648,0.000399,25.003832,-1.9614,0.092,9.55545,9.55545
603.00,9.55855,25.075793,0.000401,25.003908,-1.9615,0.092,9.55456,9.55456
604.00,9.55839,25.075885,0.000405,25.003919,-1.9615,0.091,9.55496,9.55496
605.00,9.55830,25.075983,0.000404,25.003906,-1.9614,0.092,9.55526,9.55526
606.00,9.55838,25.075996,0.000404,25.003836,-1.9612,0.092,9.55610,9.55610
607.00,9.55853,25.076093,0.000406,25.003813,-1.9611,0.092,9.55763,9.55763
608.00,9.55827,25.076046,0.000398,25.003731,-1.9610,0.092,9.55817,9.55817
609.00,9.55805,25.075995,0.000398,25.003739,-1.9609,0.092,9.55835,9.55835
610.00,9.55788,25.075960,0.000399,25.003748,-1.9610,0.092,9.55884,9.55884
611.00,9.55774,25.075960,0.000403,25.003833,-1.9611,0.092,9.55916,9.55916
612.00,9.55798,25.075982,0.000404,25.003884,-1.9611,0.092,9.55964,9.55964
613.00,9.55818,25.075981,0.000404,25.003911,-1.9611,0.092,9.56192,9.56192
614.00,9.55862,25.076049,0.000402,25.003900,-1.9613,0.092,9.56516,9.56516
615.00,9.55902,25.076132,0.000405,25.003938,-1.9613,0.092,9.56790,9.56790
616.00,9.55971,25.076266,0.000402,25.003954,-1.9613,0.092,9.56968,9.56968
617.00,9.56049,25.076304,0.000405,25.003951,-1.9615,0.092,9.57045,9.57045
618.00,9.56083,25.076377,0.000411,25.003968,-1.9615,0.092,9.56848,9.56848
619.00,9.56072,25.076377,0.000405,25.003953,-1.9616,0.092,9.56486,9.56486
620.00,9.56097,25.076285,0.000403,25.003843,-1.9618,0.092,9.56290,9.56290
621.00,9.56146,25.076214,0.000402,25.003805,-1.9620,0.092,9.56175,9.56175
622.00,9.56191,25.076169,0.000394,25.003739,-1.9621,0.093,9.56086,9.56086
623.00,9.56222,25.076256,0.000392,25.003776,-1.9621,0.093,9.56047,9.56047
624.00,9.56216,25.076273,0.000399,25.003778,-1.9622,0.093,9.56035,9.56035
625.00,9.56217,25.076336,0.000392,25.003766,-1.9624,0.093,9.55914,9.55914
626.00,9.56215,25.076429,0.000392,25.003792,-1.9625,0.093,9.55762,9.55762
627.00,9.56194,25.076530,0.000397,25.003830,-1.9626,0.093,9.55657,9.55657
628.00,9.56192,25.076485,0.000399,25.003731,-1.9626,0.093,9.55700,9.55700
629.00,9.56201,25.076558,0.000396,25.003715,-1.9624,0.093,9.55800,9.55800
630.00,9.56200,25.076630,0.000402,25.003766,-1.9623,0.093,9.55776,9.55776
631.00,9.56175,25.076641,0.000396,25.003778,-1.9623,0.093,9.55750,9.55750
632.00,9.56152,25.076697,0.000392,25.003818,-1.9623,0.094,9.55809,9.55809
633.00,9.56152,25.076718,0.000389,25.003865,-1.9624,0.094,9.55969,9.55969
634.00,9.56132,25.076738,0.000389,25.003892,-1.9625,0.094,9.56134,9.56134
635.00,9.56103,25.076714,0.000390,25.003830,-1.9626,0.094,9.56332,9.56332
636.00,9.56057,25.076728,0.000397,25.003795,-1.9628,0.093,9.56437,9.56437
637.00,9.55989,25.076763,0.000395,25.003747,-1.9630,0.094,9.56231,9.56231
638.00,9.55912,25.076912,0.000398,25.003788,-1.9631,0.094,9.55860,9.55860
639.00,9.55883,25.076986,0.000398,25.003785,-1.9632,0.094,9.55512,9.55512
640.00,9.55852,25.077118,0.000395,25.003902,-1.9633,0.094,9.55289,9.55289
641.00,9.55804,25.077192,0.000394,25.003948,-1.9632,0.094,9.55176,9.55176
642.00,9.55764,25.077205,0.000394,25.003981,-1.9631,0.094,9.55313,9.55313
643.00,9.55753,25.077229,0.000394,25.003980,-1.9631,0.094,9.55510,9.55510
644.00,9.55771,25.077240,0.000394,25.003972,-1.9631,0.094,9.55653,9.55653
645.00,9.55761,25.077258,0.000393,25.003941,-1.9631,0.094,9.55609,9.55609
646.00,9.55739,25.077281,0.000393,25.003826,-1.9632,0.094,9.55564,9.55564
647.00,9.55728,25.077403,0.000398,25.003818,-1.9633,0.094,9.55564,9.55564
648.00,9.55736,25.077370,0.000395,25.003723,-1.9633,0.094,9.55628,9.55628
649.00,9.55752,25.077420,0.000398,25.003692,-1.9632,0.094,9.55733,9.55733
650.00,9.55764,25.077473,0.000399,25.003665,-1.9634,0.095,9.55842,9.55842
651.00,9.55771,25.077473,0.000393,25.003646,-1.9634,0.095,9.55916,9.55916
652.00,9.55739,25.077472,0.000390,25.003666,-1.9636,0.095,9.55861,9.55861
653.00,9.55625,25.077641,0.000394,25.003803,-1.9638,0.095,9.55749,9.55749
654.00,9.55562,25.077659,0.000395,25.003814,-1.9639,0.095,9.55601,9.55601
655.00,9.55645,25.077646,0.000393,25.003759,-1.9639,0.095,9.55613,9.55613
656.00,9.55721,25.077792,0.000392,25.003902,-1.9640,0.095,9.55682,9.55682
657.00,9.55729,25.077813,0.000391,25.003831,-1.9640,0.096,9.55731,9.55731
658.00,9.55745,25.077811,0.000393,25.003797,-1.9640,0.095,9.55658,9.55658
659.00,9.55923,25.077858,0.000385,25.003812,-1.9640,0.096,9.55539,9.55539
660.00,9.55812,25.077908,0.000379,25.003869,-1.9642,0.096,9.55253,9.55253
@5,3.0002,6.0, 660.014999999999 
661.00,9.55684,25.077916,0.000378,25.003842,-1.9643,0.097,9.54798,9.54798
662.00,9.55624,25.077960,0.000378,25.003906,-1.9644,0.097,9.54245,9.54245
663.00,9.55620,25.077941,0.000370,25.003873,-1.9646,0.097,9.53820,9.53820
664.00,9.55695,25.078000,0.000371,25.003820,-1.9647,0.097,9.53752,9.53752
665.00,9.55587,25.078103,0.000382,25.003857,-1.9648,0.097,9.53982,9.53982
666.00,9.55319,25.078098,0.000383,25.003794,-1.9645,0.097,9.54429,9.54429
667.00,9.54981,25.078101,0.000380,25.003749,-1.9643,0.097,9.55064,9.55064
668.00,9.54928,25.078115,0.000378,25.003779,-1.9642,0.098,9.55571,9.55571
669.00,9.55050,25.078140,0.000377,25.003803,-1.9642,0.098,9.55758,9.55758
670.00,9.55127,25.078242,0.000376,25.003856,-1.9644,0.098,9.55856,9.55856
671.00,9.55185,25.078333,0.000377,25.003905,-1.9646,0.098,9.55854,9.55854
672.00,9.55201,25.078417,0.000380,25.003920,-1.9648,0.098,9.55832,9.55832
673.00,9.55225,25.078542,0.000388,25.003889,-1.9649,0.098,9.55851,9.55851
674.00,9.55216,25.078611,0.000389,25.003879,-1.9650,0.098,9.55869,9.55869
675.00,9.55221,25.078579,0.000385,25.003762,-1.9650,0.098,9.55774,9.55774
676.00,9.55207,25.078680,0.000394,25.003723,-1.9650,0.098,9.55674,9.55674
677.00,9.55182,25.078754,0.000398,25.003721,-1.9651,0.098,9.55568,9.55568
678.00,9.55179,25.078769,0.000388,25.003700,-1.9653,0.098,9.55473,9.55473
679.00,9.55183,25.078810,0.000389,25.003710,-1.9654,0.098,9.55385,9.55385
680.00,9.55210,25.078838,0.000395,25.003761,-1.9656,0.098,9.55353,9.55353
681.00,9.55275,25.078791,0.000387,25.003818,-1.9657,0.098,9.55342,9.55342
682.00,9.55367,25.078843,0.000384,25.003895,-1.9657,0.099,9.55251,9.55251
683.00,9.55483,25.078895,0.000390,25.003970,-1.9657,0.099,9.55280,9.55280
684.00,9.55582,25.078848,0.000390,25.003912,-1.9659,0.099,9.55427,9.55427
685.00,9.55626,25.078838,0.000390,25.003871,-1.9659,0.099,9.55549,9.55549
686.00,9.55606,25.078916,0.000393,25.003851,-1.9660,0.099,9.55429,9.55429
687.00,9.55536,25.078810,0.000395,25.003753,-1.9661,0.098,9.55363,9.55363
688.00,9.55496,25.078772,0.000395,25.003732,-1.9664,0.098,9.55378,9.55378
689.00,9.55499,25.078878,0.000395,25.003838,-1.9664,0.098,9.55348,9.55348
690.00,9.55511,25.078982,0.000394,25.003897,-1.9664,0.099,9.55357,9.55357
691.00,9.55505,25.079048,0.000392,25.003940,-1.9664,0.099,9.55551,9.55551
692.00,9.55511,25.079166,0.000392,25.003987,-1.9664,0.099,9.55874,9.55874
693.00,9.55506,25.079265,0.000395,25.004017,-1.9663,0.099,9.55874,9.55874
694.00,9.55515,25.079293,0.000399,25.004050,-1.9662,0.099,9.55954,9.55954
695.00,9.55536,25.079215,0.000399,25.003950,-1.9663,0.099,9.55878,9.55878
696.00,9.55537,25.079184,0.000401,25.003919,-1.9665,0.099,9.55850,9.55850
697.00,9.55545,25.079193,0.000399,25.003864,-1.9668,0.099,9.55724,9.55724
698.00,9.55573,25.079236,0.000399,25.003818,-1.9669,0.099,9.55843,9.55843
699.00,9.55602,25.079311,0.000396,25.003743,-1.9671,0.099,9.55720,9.55720
700.00,9.55611,25.079398,0.000394,25.003774,-1.9672,0.100,9.55656,9.55656
701.00,9.55614,25.079522,0.000398,25.003852,-1.9671,0.100,9.55660,9.55660
702.00,9.55636,25.079549,0.000397,25.003865,-1.9669,0.100,9.55614,9.55614
703.00,9.55643,25.079556,0.000397,25.003854,-1.9669,0.100,9.55485,9.55485
704.00,9.55639,25.079543,0.000400,25.003852,-1.9669,0.100,9.55518,9.55518
705.00,9.55629,25.079582,0.000402,25.003838,-1.9669,0.100,9.55611,9.55611
706.00,9.55637,25.079553,0.000399,25.003716,-1.9670,0.100,9.55550,9.55550
707.00,9.55666,25.079701,0.000403,25.003781,-1.9672,0.100,9.55510,9.55510
708.00,9.55685,25.079735,0.000401,25.003825,-1.9674,0.100,9.55534,9.55534
709.00,9.55684,25.079784,0.000400,25.003852,-1.9675,0.100,9.55513,9.55513
710.00,9.55674,25.079875,0.000405,25.003882,-1.9676,0.100,9.55539,9.55539
711.00,9.55673,25.079990,0.000405,25.003990,-1.9676,0.100,9.55639,9.55639
712.00,9.55669,25.080026,0.000405,25.004018,-1.9677,0.100,9.55791,9.55791
713.00,9.55677,25.080093,0.000409,25.003994,-1.9677,0.100,9.55902,9.55902
714.00,9.55705,25.080107,0.000407,25.003947,-1.9678,0.100,9.56065,9.56065
715.00,9.55701,25.080131,0.000404,25.003952,-1.9679,0.100,9.55996,9.55996
716.00,9.55691,25.080116,0.000406,25.003872,-1.9680,0.100,9.55873,9.55873
717.00,9.55676,25.080112,0.000404,25.003806,-1.9680,0.100,9.55774,9.55774
718.00,9.55660,25.080109,0.000396,25.003737,-1.9679,0.100,9.55652,9.55652
719.00,9.55629,25.080171,0.000400,25.003751,-1.9678,0.100,9.55367,9.55367
720.00,9.55609,25.080187,0.000400,25.003785,-1.9679,0.100,9.55300,9.55300
721.00,9.55603,25.080166,0.000399,25.003839,-1.9680,0.100,9.55321,9.55321
722.00,9.55590,25.080124,0.000400,25.003808,-1.9680,0.101,9.55292,9.55292
723.00,9.55590,25.080154,0.000401,25.003882,-1.9682,0.101,9.55254,9.55254
724.00,9.55588,25.080196,0.000403,25.003947,-1.9683,0.101,9.55418,9.55418
725.00,9.55592,25.080134,0.000404,25.003848,-1.9685,0.101,9.55512,9.55512
726.00,9.55586,25.080120,0.000403,25.003799,-1.9687,0.101,9.55571,9.55571
727.00,9.55630,25.080224,0.000403,25.003886,-1.9690,0.101,9.55792,9.55792
728.00,9.55678,25.080253,0.000407,25.003829,-1.9693,0.101,9.55939,9.55939
729.00,9.55693,25.080246,0.000405,25.003822,-1.9694,0.101,9.55935,9.55935
730.00,9.55678,25.080403,0.000402,25.003968,-1.9695,0.101,9.55839,9.55839
731.00,9.55649,25.080487,0.000404,25.003924,-1.9696,0.101,9.55759,9.55759
732.00,9.55613,25.080485,0.000401,25.003842,-1.9696,0.101,9.55531,9.55531
733.00,9.55582,25.080511,0.000397,25.003847,-1.9697,0.102,9.55411,9.55411
734.00,9.55547,25.080640,0.000400,25.003871,-1.9697,0.102,9.55420,9.55420
735.00,9.55552,25.080672,0.000408,25.003787,-1.9697,0.101,9.55618,9.55618
736.00,9.55574,25.080725,0.000405,25.003806,-1.9697,0.101,9.55683,9.55683
737.00,9.55580,25.080834,0.000406,25.003853,-1.9697,0.102,9.55664,9.55664
738.00,9.55566,25.080810,0.000408,25.003765,-1.9697,0.101,9.55670,9.55670
739.00,9.55587,25.080846,0.000404,25.003733,-1.9699,0.102,9.55696,9.55696
740.00,9.55640,25.080861,0.000405,25.003731,-1.9700,0.102,9.55648,9.55648
741.00,9.55653,25.080944,0.000408,25.003823,-1.9702,0.102,9.55555,9.55555
742.00,9.55619,25.080850,0.000403,25.003770,-1.9706,0.102,9.55460,9.55460
743.00,9.55618,25.080913,0.000404,25.003824,-1.9707,0.102,9.55508,9.55508
744.00,9.55650,25.080936,0.000405,25.003875,-1.9708,0.102,9.55596,9.55596
745.00,9.55679,25.080955,0.000396,25.003897,-1.9710,0.102,9.55661,9.55661
746.00,9.55699,25.080972,0.000398,25.003891,-1.9710,0.102,9.55775,9.55775
747.00,9.55670,25.081064,0.000404,25.003948,-1.9709,0.102,9.55872,9.55872
748.00,9.55605,25.081144,0.000406,25.004031,-1.9708,0.102,9.55731,9.55731
749.00,9.55554,25.081139,0.000406,25.004016,-1.9708,0.102,9.55438,9.55438
750.00,9.55534,25.081222,0.000408,25.004017,-1.9708,0.102,9.55222,9.55222
751.00,9.55530,25.081200,0.000402,25.003988,-1.9707,0.102,9.55127,9.55127
752.00,9.55536,25.081166,0.000405,25.003904,-1.9708,0.102,9.55168,9.55168
753.00,9.55549,25.081183,0.000403,25.003903,-1.9709,0.102,9.55333,9.55333
754.00,9.55573,25.081136,0.000398,25.003778,-1.9710,0.102,9.55565,9.55565
755.00,9.55555,25.081212,0.000406,25.003837,-1.9712,0.102,9.55591,9.55591
756.00,9.55515,25.081246,0.000405,25.003816,-1.9715,0.102,9.55597,9.55597
757.00,9.55524,25.081347,0.000398,25.003870,-1.9716,0.103,9.55660,9.55660
758.00,9.55561,25.081469,0.000398,25.003914,-1.9716,0.103,9.55746,9.55746
759.00,9.55604,25.081570,0.000405,25.003954,-1.9718,0.102,9.55883,9.55883
760.00,9.55631,25.081482,0.000397,25.003868,-1.9717,0.103,9.56083,9.56083
761.00,9.55665,25.081567,0.000401,25.003830,-1.9718,0.103,9.56284,9.56284
762.00,9.55724,25.081635,0.000406,25.003831,-1.9719,0.103,9.56236,9.56236
763.00,9.55709,25.081521,0.000401,25.003636,-1.9720,0.103,9.55898,9.55898
764.00,9.55642,25.081656,0.000395,25.003742,-1.9721,0.103,9.55520,9.55520
765.00,9.55566,25.081771,0.000396,25.003785,-1.9721,0.103,9.55257,9.55257
766.00,9.55522,25.081865,0.000393,25.003865,-1.9721,0.103,9.55053,9.55053
767.00,9.55512,25.081850,0.000390,25.003793,-1.9724,0.103,9.55016,9.55016
768.00,9.55516,25.081952,0.000395,25.003846,-1.9726,0.103,9.55099,9.55099
769.00,9.55542,25.081905,0.000396,25.003821,-1.9727,0.103,9.55313,9.55313
770.00,9.55599,25.081971,0.000396,25.003869,-1.9729,0.103,9.55570,9.55570
771.00,9.55656,25.081946,0.000399,25.003842,-1.9732,0.103,9.55753,9.55753
772.00,9.55675,25.081948,0.000396,25.003840,-1.9731,0.103,9.55781,9.55781
773.00,9.55655,25.082024,0.000395,25.003917,-1.9732,0.104,9.55796,9.55796
774.00,9.55607,25.082052,0.000398,25.003867,-1.9733,0.104,9.55601,9.55601
775.00,9.55571,25.082105,0.000399,25.003854,-1.9734,0.104,9.55393,9.55393
776.00,9.55587,25.082051,0.000397,25.003771,-1.9733,0.104,9.55298,9.55298
777.00,9.55593,25.082153,0.000400,25.003854,-1.9732,0.104,9.55279,9.55279
778.00,9.55543,25.082166,0.000400,25.003891,-1.9734,0.104,9.55217,9.55217
779.00,9.55470,25.082182,0.000399,25.003854,-1.9737,0.104,9.55327,9.55327
780.00,9.55438,25.082132,0.000401,25.003774,-1.9739,0.104,9.55484,9.55484
781.00,9.55423,25.082247,0.000405,25.003869,-1.9740,0.104,9.55559,9.55559
782.00,9.55412,25.082339,0.000404,25.003882,-1.9742,0.104,9.55583,9.55583
783.00,9.55436,25.082392,0.000408,25.003817,-1.9744,0.104,9.55761,9.55761
784.00,9.55492,25.082450,0.000409,25.003828,-1.9745,0.104,9.55854,9.55854
785.00,9.55557,25.082558,0.000409,25.003900,-1.9746,0.104,9.55890,9.55890
786.00,9.55590,25.082564,0.000408,25.003836,-1.9748,0.104,9.55726,9.55726
787.00,9.55560,25.082545,0.000405,25.003736,-1.9749,0.104,9.55509,9.55509
788.00,9.55530,25.082662,0.000407,25.003847,-1.9748,0.104,9.55324,9.55324
789.00,9.55473,25.082777,0.000404,25.003860,-1.9747,0.104,9.54911,9.54911
790.00,9.55374,25.082718,0.000397,25.003739,-1.9748,0.104,9.54547,9.54547
791.00,9.55290,25.082875,0.000398,25.003887,-1.9748,0.105,9.54482,9.54482
792.00,9.55269,25.082961,0.000400,25.004059,-1.9749,0.105,9.54722,9.54722
793.00,9.55306,25.082892,0.000392,25.003995,-1.9751,0.105,9.55060,9.55060
794.00,9.55385,25.082837,0.000393,25.004030,-1.9751,0.105,9.55607,9.55607
795.00,9.55464,25.082937,0.000400,25.004154,-1.9750,0.105,9.56058,9.56058
796.00,9.55524,25.082788,0.000397,25.004019,-1.9751,0.105,9.56418,9.56418
797.00,9.55563,25.082733,0.000398,25.003922,-1.9753,0.105,9.56493,9.56493
798.00,9.55575,25.082789,0.000403,25.003944,-1.9754,0.105,9.56139,9.56139
799.00,9.55559,25.082805,0.000402,25.003884,-1.9755,0.105,9.55811,9.55811
800.00,9.55527,25.082792,0.000399,25.003829,-1.9757,0.105,9.55543,9.55543
801.00,9.55491,25.082943,0.000404,25.003898,-1.9760,0.105,9.55261,9.55261
802.00,9.55466,25.083029,0.000404,25.003927,-1.9761,0.105,9.55113,9.55113
803.00,9.55414,25.083057,0.000400,25.003894,-1.9764,0.105,9.55211,9.55211
804.00,9.55407,25.083103,0.000403,25.003892,-1.9767,0.105,9.55249,9.55249
805.00,9.55546,25.083202,0.000404,25.003944,-1.9770,0.105,9.55211,9.55211
806.00,9.55778,25.083279,0.000397,25.003900,-1.9770,0.105,9.55064,9.55064
807.00,9.55848,25.083370,0.000395,25.003872,-1.9768,0.106,9.54759,9.54759
808.00,9.55631,25.083416,0.000392,25.003872,-1.9770,0.106,9.54540,9.54540
809.00,9.55228,25.083462,0.000379,25.003868,-1.9770,0.106,9.54395,9.54395
810.00,9.55187,25.083487,0.000374,25.003828,-1.9769,0.107,9.54221,9.54221
@6,3.0002,6.0, 810.055999999997 
811.00,9.55280,25.083501,0.000369,25.003803,-1.9770,0.107,9.54176,9.54176
812.00,9.55256,25.083520,0.000366,25.003822,-1.9773,0.107,9.54318,9.54318
813.00,9.55211,25.083603,0.000360,25.003831,-1.9772,0.108,9.54419,9.54419
814.00,9.54966,25.083594,0.000363,25.003851,-1.9772,0.108,9.54521,9.54521
815.00,9.54762,25.083689,0.000362,25.003900,-1.9774,0.108,9.54706,9.54706
816.00,9.54674,25.083637,0.000364,25.003876,-1.9776,0.108,9.54863,9.54863
817.00,9.54647,25.083604,0.000367,25.003842,-1.9779,0.108,9.55151,9.55151
818.00,9.54694,25.083616,0.000374,25.003871,-1.9782,0.108,9.55492,9.55492
819.00,9.54777,25.083601,0.000376,25.003810,-1.9784,0.108,9.55681,9.55681
820.00,9.54923,25.083612,0.000380,25.003801,-1.9786,0.108,9.55850,9.55850
821.00,9.55011,25.083649,0.000381,25.003772,-1.9786,0.108,9.55999,9.55999
822.00,9.55048,25.083722,0.000379,25.003847,-1.9784,0.109,9.56045,9.56045
823.00,9.55094,25.083681,0.000382,25.003792,-1.9783,0.109,9.55988,9.55988
824.00,9.55129,25.083829,0.000389,25.003895,-1.9783,0.108,9.55967,9.55967
825.00,9.55161,25.083760,0.000384,25.003863,-1.9783,0.109,9.55931,9.55931
826.00,9.55203,25.083876,0.000388,25.003916,-1.9785,0.109,9.55907,9.55907
827.00,9.55282,25.083927,0.000392,25.003860,-1.9788,0.109,9.55839,9.55839
828.00,9.55374,25.084057,0.000389,25.003896,-1.9790,0.109,9.55764,9.55764
829.00,9.55441,25.084114,0.000387,25.003911,-1.9790,0.109,9.55723,9.55723
830.00,9.55499,25.084174,0.000393,25.003848,-1.9791,0.109,9.55640,9.55640
831.00,9.55556,25.084108,0.000393,25.003813,-1.9790,0.109,9.55579,9.55579
832.00,9.55613,25.084141,0.000389,25.003820,-1.9790,0.109,9.55506,9.55506
833.00,9.55643,25.084088,0.000390,25.003783,-1.9791,0.109,9.55398,9.55398
834.00,9.55675,25.084120,0.000394,25.003743,-1.9792,0.109,9.55394,9.55394
835.00,9.55683,25.084128,0.000389,25.003741,-1.9793,0.109,9.55311,9.55311
836.00,9.55688,25.084207,0.000393,25.003816,-1.9794,0.109,9.55342,9.55342
837.00,9.55704,25.084242,0.000398,25.003875,-1.9794,0.109,9.55361,9.55361
838.00,9.55663,25.084276,0.000394,25.003864,-1.9796,0.109,9.55397,9.55397
839.00,9.55611,25.084279,0.000384,25.003887,-1.9798,0.109,9.55274,9.55274
840.00,9.55578,25.084301,0.000389,25.003896,-1.9798,0.110,9.55364,9.55364
841.00,9.55536,25.084363,0.000385,25.003898,-1.9797,0.110,9.55211,9.55211
842.00,9.55481,25.084419,0.000380,25.003841,-1.9797,0.110,9.55073,9.55073
843.00,9.55425,25.084640,0.000387,25.003912,-1.9797,0.110,9.55080,9.55080
844.00,9.55408,25.084692,0.000391,25.003882,-1.9800,0.110,9.55228,9.55228
845.00,9.55409,25.084789,0.000392,25.003937,-1.9804,0.110,9.55331,9.55331
846.00,9.55411,25.084841,0.000396,25.003945,-1.9808,0.110,9.55502,9.55502
847.00,9.55404,25.084798,0.000398,25.003963,-1.9812,0.110,9.55654,9.55654
848.00,9.55411,25.084728,0.000396,25.003962,-1.9813,0.110,9.55799,9.55799
849.00,9.55435,25.084736,0.000402,25.003944,-1.9811,0.110,9.55855,9.55855
850.00,9.55445,25.084811,0.000400,25.003974,-1.9809,0.110,9.55797,9.55797
851.00,9.55469,25.084847,0.000397,25.003962,-1.9809,0.110,9.55899,9.55899
852.00,9.55505,25.084952,0.000397,25.003954,-1.9808,0.110,9.55975,9.55975
853.00,9.55515,25.084994,0.000392,25.003937,-1.9809,0.111,9.55768,9.55768
854.00,9.55492,25.085044,0.000392,25.003943,-1.9810,0.111,9.55547,9.55547
855.00,9.55475,25.084971,0.000389,25.003824,-1.9813,0.111,9.55420,9.55420
856.00,9.55471,25.084950,0.000388,25.003744,-1.9817,0.111,9.55220,9.55220
857.00,9.55461,25.084966,0.000393,25.003741,-1.9821,0.111,9.55145,9.55145
858.00,9.55467,25.084992,0.000398,25.003754,-1.9824,0.111,9.55253,9.55253
859.00,9.55485,25.084983,0.000400,25.003748,-1.9825,0.111,9.55381,9.55381
860.00,9.55515,25.085079,0.000402,25.003861,-1.9824,0.111,9.55551,9.55551
861.00,9.55539,25.085180,0.000401,25.004011,-1.9822,0.111,9.55618,9.55618
862.00,9.55572,25.085215,0.000401,25.004063,-1.9821,0.111,9.55578,9.55578
863.00,9.55605,25.085172,0.000405,25.004072,-1.9821,0.111,9.55656,9.55656
864.00,9.55621,25.085277,0.000405,25.004176,-1.9822,0.111,9.55654,9.55654
865.00,9.55583,25.085310,0.000407,25.004150,-1.9824,0.111,9.55499,9.55499
866.00,9.55583,25.085269,0.000412,25.004037,-1.9826,0.111,9.55677,9.55677
867.00,9.55628,25.085232,0.000407,25.003905,-1.9829,0.111,9.55871,9.55871
868.00,9.55647,25.085287,0.000401,25.003904,-1.9830,0.111,9.55879,9.55879
869.00,9.55624,25.085298,0.000404,25.003919,-1.9830,0.111,9.55852,9.55852
870.00,9.55588,25.085332,0.000405,25.003940,-1.9831,0.111,9.55824,9.55824
871.00,9.55561,25.085379,0.000404,25.003984,-1.9832,0.111,9.55673,9.55673
872.00,9.55553,25.085501,0.000412,25.004103,-1.9833,0.111,9.55654,9.55654
873.00,9.55580,25.085557,0.000415,25.004049,-1.9835,0.111,9.55636,9.55636
874.00,9.55642,25.085601,0.000411,25.003980,-1.9840,0.111,9.55826,9.55826
875.00,9.55713,25.085635,0.000410,25.003992,-1.9843,0.111,9.56134,9.56134
876.00,9.55781,25.085754,0.000410,25.004039,-1.9845,0.111,9.56250,9.56250
877.00,9.55818,25.085718,0.000406,25.003984,-1.9846,0.111,9.56203,9.56203
878.00,9.55830,25.085750,0.000403,25.004055,-1.9846,0.111,9.56173,9.56173
879.00,9.55839,25.085793,0.000404,25.004072,-1.9845,0.112,9.55996,9.55996
880.00,9.55826,25.085828,0.000406,25.004050,-1.9843,0.112,9.55838,9.55838
881.00,9.55812,25.085835,0.000404,25.004050,-1.9842,0.112,9.55612,9.55612
882.00,9.55795,25.085891,0.000407,25.004047,-1.9846,0.112,9.55493,9.55493
883.00,9.55793,25.086001,0.000408,25.004096,-1.9849,0.112,9.55415,9.55415
884.00,9.55758,25.085952,0.000404,25.004038,-1.9850,0.112,9.55346,9.55346
885.00,9.55762,25.085975,0.000404,25.004037,-1.9854,0.112,9.55269,9.55269
886.00,9.55750,25.085972,0.000407,25.003995,-1.9856,0.112,9.55344,9.55344
887.00,9.55689,25.086015,0.000406,25.004017,-1.9855,0.112,9.55296,9.55296
888.00,9.55639,25.085943,0.000403,25.003924,-1.9855,0.112,9.55289,9.55289
889.00,9.55611,25.085986,0.000401,25.003895,-1.9854,0.112,9.55222,9.55222
890.00,9.55584,25.086087,0.000402,25.003936,-1.9853,0.112,9.55069,9.55069
891.00,9.55545,25.086097,0.000399,25.003908,-1.9852,0.112,9.54854,9.54854
892.00,9.55477,25.086239,0.000395,25.003962,-1.9853,0.112,9.54760,9.54760
893.00,9.55411,25.086320,0.000400,25.003968,-1.9853,0.112,9.54655,9.54655
894.00,9.55353,25.086404,0.000400,25.004065,-1.9854,0.112,9.54692,9.54692
895.00,9.55292,25.086352,0.000396,25.004018,-1.9857,0.112,9.54876,9.54876
896.00,9.55239,25.086399,0.000402,25.004026,-1.9860,0.112,9.55025,9.55025
897.00,9.55188,25.086360,0.000408,25.003991,-1.9863,0.112,9.55152,9.55152
898.00,9.55192,25.086421,0.000402,25.004039,-1.9866,0.112,9.55467,9.55467
899.00,9.55236,25.086444,0.000401,25.003995,-1.9867,0.112,9.55790,9.55790
900.00,9.55283,25.086527,0.000405,25.003967,-1.9869,0.112,9.55938,9.55938
901.00,9.55298,25.086650,0.000406,25.004021,-1.9869,0.112,9.56006,9.56006
902.00,9.55307,25.086666,0.000397,25.003973,-1.9871,0.113,9.55992,9.55992
903.00,9.55293,25.086676,0.000401,25.003885,-1.9873,0.113,9.55752,9.55752
904.00,9.55283,25.086672,0.000405,25.003853,-1.9876,0.112,9.55424,9.55424
905.00,9.55273,25.086697,0.000398,25.003893,-1.9877,0.113,9.55147,9.55147
906.00,9.55232,25.086687,0.000390,25.003836,-1.9879,0.113,9.54970,9.54970
907.00,9.55209,25.086774,0.000398,25.003880,-1.9880,0.113,9.54925,9.54925
908.00,9.55211,25.086848,0.000394,25.003955,-1.9880,0.113,9.54972,9.54972
909.00,9.55225,25.086900,0.000390,25.003995,-1.9879,0.114,9.55053,9.55053
910.00,9.55237,25.086935,0.000395,25.004004,-1.9878,0.113,9.55011,9.55011
911.00,9.55253,25.086965,0.000396,25.004023,-1.9878,0.113,9.55071,9.55071
912.00,9.55280,25.086943,0.000391,25.003998,-1.9877,0.114,9.55144,9.55144
913.00,9.55331,25.087015,0.000401,25.003989,-1.9878,0.113,9.55264,9.55264
914.00,9.55412,25.087042,0.000400,25.003936,-1.9878,0.113,9.55562,9.55562
915.00,9.55489,25.087117,0.000399,25.003970,-1.9878,0.113,9.55956,9.55956
916.00,9.55542,25.087156,0.000404,25.003986,-1.9879,0.113,9.56247,9.56247
917.00,9.55609,25.087244,0.000399,25.003995,-1.9880,0.113,9.56489,9.56489
918.00,9.55643,25.087210,0.000393,25.003918,-1.9882,0.114,9.56537,9.56537
919.00,9.55617,25.087366,0.000397,25.004002,-1.9883,0.114,9.56337,9.56337
920.00,9.55570,25.087365,0.000400,25.003915,-1.9885,0.114,9.56077,9.56077
921.00,9.55554,25.087406,0.000397,25.003896,-1.9886,0.114,9.55987,9.55987
922.00,9.55588,25.087420,0.000407,25.003860,-1.9889,0.114,9.55848,9.55848
923.00,9.55612,25.087460,0.000412,25.003884,-1.9891,0.113,9.55715,9.55715
924.00,9.55628,25.087509,0.000409,25.003884,-1.9894,0.113,9.55572,9.55572
925.00,9.55623,25.087598,0.000406,25.003920,-1.9897,0.114,9.55462,9.55462
926.00,9.55630,25.087587,0.000409,25.003898,-1.9899,0.113,9.55289,9.55289
927.00,9.55659,25.087682,0.000408,25.004016,-1.9899,0.114,9.55211,9.55211
928.00,9.55680,25.087679,0.000403,25.003998,-1.9900,0.114,9.55221,9.55221
929.00,9.55673,25.087704,0.000406,25.003953,-1.9900,0.114,9.55196,9.55196
930.00,9.55681,25.087729,0.000410,25.003940,-1.9900,0.113,9.55309,9.55309
931.00,9.55711,25.087862,0.000409,25.004009,-1.9902,0.114,9.55340,9.55340
932.00,9.55704,25.087769,0.000408,25.003880,-1.9904,0.114,9.55223,9.55223
933.00,9.55673,25.087841,0.000414,25.003889,-1.9905,0.113,9.55128,9.55128
934.00,9.55614,25.087808,0.000412,25.003869,-1.9907,0.113,9.55166,9.55166
935.00,9.55509,25.087776,0.000407,25.003795,-1.9910,0.114,9.54971,9.54971
936.00,9.55414,25.087759,0.000407,25.003734,-1.9911,0.114,9.54873,9.54873
937.00,9.55323,25.087862,0.000407,25.003754,-1.9914,0.113,9.54806,9.54806
938.00,9.55237,25.087944,0.000400,25.003755,-1.9915,0.114,9.54739,9.54739
939.00,9.55161,25.088010,0.000400,25.003766,-1.9916,0.114,9.54548,9.54548
940.00,9.55086,25.088148,0.000404,25.003867,-1.9915,0.114,9.54482,9.54482
941.00,9.55027,25.088135,0.000399,25.003789,-1.9915,0.114,9.54489,9.54489
942.00,9.54986,25.088173,0.000397,25.003839,-1.9918,0.114,9.54647,9.54647
943.00,9.54960,25.088154,0.000398,25.003852,-1.9920,0.114,9.54695,9.54695
944.00,9.54948,25.088259,0.000395,25.003910,-1.9921,0.115,9.54933,9.54933
945.00,9.54989,25.088225,0.000390,25.003828,-1.9923,0.115,9.55309,9.55309
946.00,9.55038,25.088301,0.000389,25.003858,-1.9925,0.115,9.55472,9.55472
947.00,9.55036,25.088301,0.000386,25.003757,-1.9924,0.115,9.55400,9.55400
948.00,9.55000,25.088419,0.000387,25.003821,-1.9926,0.115,9.55367,9.55367
949.00,9.54986,25.088382,0.000388,25.003751,-1.9929,0.115,9.55327,9.55327
950.00,9.54998,25.088424,0.000392,25.003761,-1.9933,0.115,9.55227,9.55227
951.00,9.54989,25.088467,0.000395,25.003774,-1.9935,0.115,9.55111,9.55111
952.00,9.54985,25.088521,0.000398,25.003780,-1.9937,0.115,9.55140,9.55140
953.00,9.54977,25.088457,0.000396,25.003684,-1.9939,0.115,9.55151,9.55151
954.00,9.55027,25.088482,0.000396,25.003695,-1.9939,0.115,9.55174,9.55174
955.00,9.55078,25.088570,0.000392,25.003737,-1.9936,0.116,9.55076,9.55076
956.00,9.55230,25.088567,0.000389,25.003754,-1.9936,0.116,9.54883,9.54883
957.00,9.55285,25.088635,0.000379,25.003815,-1.9935,0.116,9.54490,9.54490
958.00,9.55272,25.088687,0.000376,25.003841,-1.9933,0.117,9.54177,9.54177
959.00,9.55123,25.088703,0.000373,25.003837,-1.9935,0.117,9.53922,9.53922
960.00,9.55179,25.088705,0.000367,25.003848,-1.9937,0.117,9.54095,9.54095
@7,3.0002,6.0, 960.099999999999 
961.00,9.55047,25.088736,0.000363,25.003846,-1.9938,0.118,9.54594,9.54594
962.00,9.55099,25.088754,0.000368,25.003845,-1.9940,0.118,9.55142,9.55142
963.00,9.55117,25.088772,0.000365,25.003791,-1.9942,0.118,9.55549,9.55549
964.00,9.54767,25.088924,0.000362,25.003860,-1.9943,0.119,9.55773,9.55773
965.00,9.54453,25.089069,0.000366,25.003896,-1.9942,0.119,9.55693,9.55693
966.00,9.54655,25.089137,0.000371,25.003908,-1.9943,0.119,9.55540,9.55540
967.00,9.54880,25.089149,0.000373,25.003892,-1.9942,0.119,9.55542,9.55542
968.00,9.54940,25.089161,0.000374,25.003891,-1.9942,0.119,9.55713,9.55713
969.00,9.55037,25.089095,0.000378,25.003772,-1.9943,0.119,9.55872,9.55872
970.00,9.55156,25.088969,0.000375,25.003658,-1.9945,0.119,9.55932,9.55932
971.00,9.55215,25.088994,0.000379,25.003647,-1.9947,0.119,9.55933,9.55933
972.00,9.55262,25.089046,0.000378,25.003669,-1.9949,0.119,9.55930,9.55930
973.00,9.55291,25.089171,0.000381,25.003788,-1.9950,0.119,9.55787,9.55787
974.00,9.55319,25.089235,0.000382,25.003883,-1.9952,0.119,9.55746,9.55746
975.00,9.55347,25.089315,0.000384,25.003932,-1.9954,0.119,9.55789,9.55789
976.00,9.55417,25.089351,0.000380,25.003948,-1.9955,0.119,9.55836,9.55836
977.00,9.55543,25.089318,0.000383,25.003902,-1.9957,0.119,9.55867,9.55867
978.00,9.55686,25.089396,0.000389,25.003940,-1.9961,0.119,9.55975,9.55975
979.00,9.55818,25.089331,0.000393,25.003893,-1.9962,0.119,9.56106,9.56106
980.00,9.55899,25.089407,0.000397,25.003982,-1.9963,0.119,9.56230,9.56230
981.00,9.55919,25.089443,0.000398,25.003962,-1.9963,0.119,9.56346,9.56346
982.00,9.55908,25.089558,0.000399,25.004010,-1.9965,0.119,9.56265,9.56265
983.00,9.55896,25.089469,0.000392,25.003879,-1.9965,0.120,9.56129,9.56129
984.00,9.55903,25.089539,0.000388,25.003871,-1.9967,0.120,9.55940,9.55940
985.00,9.55908,25.089539,0.000389,25.003805,-1.9970,0.120,9.55679,9.55679
986.00,9.55893,25.089520,0.000387,25.003778,-1.9972,0.120,9.55417,9.55417
987.00,9.55871,25.089554,0.000389,25.003747,-1.9974,0.120,9.55380,9.55380
988.00,9.55838,25.089672,0.000393,25.003777,-1.9978,0.120,9.55368,9.55368
989.00,9.55785,25.089763,0.000393,25.003820,-1.9979,0.120,9.55228,9.55228
990.00,9.55720,25.089797,0.000394,25.003822,-1.9980,0.120,9.55073,9.55073
991.00,9.55664,25.089846,0.000393,25.003824,-1.9981,0.120,9.54945,9.54945
992.00,9.55608,25.089842,0.000390,25.003822,-1.9981,0.120,9.54876,9.54876
993.00,9.55595,25.089856,0.000396,25.003858,-1.9981,0.120,9.54903,9.54903
994.00,9.55594,25.089865,0.000397,25.003811,-1.9981,0.120,9.55112,9.55112
995.00,9.55605,25.089872,0.000395,25.003739,-1.9982,0.120,9.55460,9.55460
996.00,9.55624,25.089989,0.000401,25.003784,-1.9983,0.120,9.55785,9.55785
997.00,9.55623,25.090049,0.000400,25.003766,-1.9983,0.120,9.55907,9.55907
998.00,9.55572,25.090071,0.000392,25.003710,-1.9984,0.121,9.55738,9.55738
999.00,9.55490,25.090115,0.000391,25.003748,-1.9985,0.121,9.55500,9.55500
1000.00,9.55412,25.090140,0.000390,25.003761,-1.9988,0.121,9.55316,9.55316
1001.00,9.55355,25.090137,0.000394,25.003706,-1.9990,0.121,9.55141,9.55141
1002.00,9.55295,25.090178,0.000396,25.003782,-1.9992,0.121,9.54952,9.54952
1003.00,9.55285,25.090221,0.000403,25.003813,-1.9996,0.120,9.55115,9.55115
1004.00,9.55270,25.090252,0.000406,25.003819,-1.9997,0.120,9.55183,9.55183
1005.00,9.55258,25.090358,0.000408,25.003894,-1.9994,0.120,9.55196,9.55196
1006.00,9.55263,25.090424,0.000406,25.003916,-1.9994,0.120,9.55154,9.55154
1007.00,9.55237,25.090427,0.000409,25.003887,-1.9994,0.120,9.55099,9.55099
1008.00,9.55177,25.090479,0.000401,25.003900,-1.9993,0.121,9.54882,9.54882
1009.00,9.55149,25.090496,0.000401,25.003891,-1.9994,0.121,9.54810,9.54810
1010.00,9.55166,25.090483,0.000399,25.003852,-1.9997,0.121,9.54763,9.54763
1011.00,9.55199,25.090551,0.000397,25.003923,-1.9998,0.121,9.54808,9.54808
1012.00,9.55249,25.090596,0.000397,25.003956,-1.9999,0.121,9.55117,9.55117
1013.00,9.55302,25.090536,0.000398,25.003861,-2.0000,0.121,9.55564,9.55564
1014.00,9.55336,25.090570,0.000403,25.003843,-2.0001,0.121,9.55829,9.55829
1015.00,9.55313,25.090604,0.000402,25.003849,-2.0002,0.121,9.55871,9.55871
1016.00,9.55242,25.090653,0.000404,25.003837,-2.0003,0.121,9.55683,9.55683
1017.00,9.55153,25.090671,0.000400,25.003741,-2.0005,0.121,9.55335,9.55335
1018.00,9.55126,25.090760,0.000404,25.003742,-2.0007,0.121,9.54998,9.54998
1019.00,9.55164,25.090839,0.000403,25.003698,-2.0008,0.121,9.54912,9.54912
1020.00,9.55177,25.090868,0.000400,25.003695,-2.0010,0.121,9.54815,9.54815
1021.00,9.55153,25.090853,0.000396,25.003727,-2.0012,0.122,9.54969,9.54969
1022.00,9.55166,25.090927,0.000405,25.003809,-2.0014,0.121,9.55163,9.55163
1023.00,9.55173,25.090998,0.000402,25.003939,-2.0017,0.122,9.55250,9.55250
1024.00,9.55179,25.090950,0.000397,25.003979,-2.0020,0.122,9.55186,9.55186
1025.00,9.55184,25.090941,0.000401,25.003957,-2.0022,0.122,9.55315,9.55315
1026.00,9.55212,25.090959,0.000405,25.003947,-2.0025,0.122,9.55469,9.55469
1027.00,9.55257,25.090958,0.000400,25.003906,-2.0028,0.122,9.55552,9.55552
1028.00,9.55335,25.091036,0.000404,25.003923,-2.0029,0.122,9.55666,9.55666
1029.00,9.55407,25.091166,0.000407,25.003966,-2.0030,0.122,9.55838,9.55838
1030.00,9.55450,25.091281,0.000403,25.004020,-2.0031,0.122,9.55824,9.55824
1031.00,9.55444,25.091350,0.000405,25.004032,-2.0032,0.122,9.55571,9.55571
1032.00,9.55388,25.091487,0.000405,25.004119,-2.0034,0.122,9.55364,9.55364
1033.00,9.55333,25.091453,0.000404,25.004045,-2.0034,0.122,9.55352,9.55352
1034.00,9.55321,25.091505,0.000405,25.003984,-2.0035,0.122,9.55329,9.55329
1035.00,9.55317,25.091574,0.000406,25.004009,-2.0036,0.122,9.55301,9.55301
1036.00,9.55313,25.091581,0.000404,25.003949,-2.0035,0.122,9.55278,9.55278
1037.00,9.55321,25.091559,0.000400,25.003926,-2.0034,0.122,9.55219,9.55219
1038.00,9.55310,25.091612,0.000401,25.003944,-2.0034,0.122,9.54908,9.54908
1039.00,9.55277,25.091628,0.000399,25.004018,-2.0034,0.122,9.54714,9.54714
1040.00,9.55269,25.091628,0.000395,25.003992,-2.0036,0.122,9.54689,9.54689
1041.00,9.55291,25.091656,0.000393,25.004003,-2.0038,0.123,9.54869,9.54869
1042.00,9.55303,25.091723,0.000401,25.003983,-2.0040,0.122,9.55069,9.55069
1043.00,9.55302,25.091750,0.000402,25.003963,-2.0042,0.122,9.55280,9.55280
1044.00,9.55308,25.091716,0.000398,25.003890,-2.0044,0.123,9.55373,9.55373
1045.00,9.55316,25.091737,0.000404,25.003907,-2.0045,0.123,9.55425,9.55425
1046.00,9.55306,25.091755,0.000404,25.003895,-2.0045,0.123,9.55487,9.55487
1047.00,9.55312,25.091719,0.000400,25.003860,-2.0048,0.123,9.55616,9.55616
1048.00,9.55326,25.091739,0.000400,25.003865,-2.0050,0.123,9.55791,9.55791
1049.00,9.55343,25.091826,0.000400,25.003906,-2.0052,0.123,9.55975,9.55975
1050.00,9.55369,25.091838,0.000399,25.003844,-2.0053,0.123,9.56165,9.56165
1051.00,9.55431,25.091936,0.000402,25.003877,-2.0055,0.123,9.56252,9.56252
1052.00,9.55500,25.092057,0.000401,25.003935,-2.0055,0.123,9.56151,9.56151
1053.00,9.55513,25.092167,0.000406,25.003981,-2.0056,0.123,9.56016,9.56016
1054.00,9.55495,25.092225,0.000406,25.003991,-2.0057,0.123,9.55920,9.55920
1055.00,9.55510,25.092249,0.000406,25.003998,-2.0058,0.123,9.55850,9.55850
1056.00,9.55547,25.092242,0.000410,25.003985,-2.0057,0.123,9.55663,9.55663
1057.00,9.55581,25.092246,0.000410,25.004018,-2.0057,0.123,9.55599,9.55599
1058.00,9.55640,25.092280,0.000405,25.004044,-2.0057,0.123,9.55620,9.55620
1059.00,9.55685,25.092263,0.000407,25.003999,-2.0057,0.123,9.55519,9.55519
1060.00,9.55692,25.092382,0.000407,25.004050,-2.0060,0.123,9.55310,9.55310
1061.00,9.55671,25.092361,0.000405,25.003952,-2.0062,0.123,9.55184,9.55184
1062.00,9.55620,25.092364,0.000398,25.003867,-2.0065,0.123,9.55055,9.55055
1063.00,9.55586,25.092299,0.000397,25.003762,-2.0067,0.123,9.54867,9.54867
1064.00,9.55556,25.092360,0.000400,25.003793,-2.0070,0.123,9.54781,9.54781
1065.00,9.55535,25.092358,0.000397,25.003721,-2.0071,0.123,9.54788,9.54788
1066.00,9.55526,25.092531,0.000395,25.003840,-2.0073,0.123,9.54986,9.54986
1067.00,9.55511,25.092593,0.000400,25.003821,-2.0076,0.123,9.55180,9.55180
1068.00,9.55474,25.092651,0.000396,25.003811,-2.0077,0.124,9.55245,9.55245
1069.00,9.55395,25.092778,0.000394,25.003865,-2.0076,0.124,9.55178,9.55178
1070.00,9.55324,25.092834,0.000395,25.003900,-2.0074,0.124,9.55219,9.55219
1071.00,9.55259,25.092848,0.000392,25.003849,-2.0072,0.124,9.55071,9.55071
1072.00,9.55218,25.092923,0.000395,25.003903,-2.0071,0.124,9.55037,9.55037
1073.00,9.55204,25.093056,0.000395,25.003979,-2.0073,0.124,9.55013,9.55013
1074.00,9.55154,25.093037,0.000392,25.003881,-2.0076,0.124,9.54991,9.54991
1075.00,9.55094,25.093057,0.000392,25.003865,-2.0080,0.124,9.54953,9.54953
1076.00,9.55052,25.093089,0.000395,25.003906,-2.0083,0.124,9.54908,9.54908
1077.00,9.55026,25.093086,0.000390,25.003936,-2.0085,0.125,9.54767,9.54767
1078.00,9.55004,25.093044,0.000398,25.003947,-2.0085,0.124,9.54860,9.54860
1079.00,9.55006,25.093046,0.000399,25.003999,-2.0084,0.124,9.55133,9.55133
1080.00,9.55050,25.093121,0.000399,25.004033,-2.0084,0.124,9.55339,9.55339
1081.00,9.55098,25.093132,0.000404,25.004003,-2.0083,0.124,9.55570,9.55570
1082.00,9.55163,25.093084,0.000405,25.003882,-2.0084,0.124,9.55757,9.55757
1083.00,9.55195,25.093152,0.000399,25.003890,-2.0085,0.125,9.55686,9.55686
1084.00,9.55206,25.093172,0.000401,25.003878,-2.0086,0.125,9.55543,9.55543
1085.00,9.55218,25.093185,0.000399,25.003894,-2.0087,0.125,9.55344,9.55344
1086.00,9.55199,25.093177,0.000399,25.003897,-2.0089,0.125,9.55206,9.55206
1087.00,9.55188,25.093221,0.000401,25.003936,-2.0089,0.125,9.55167,9.55167
1088.00,9.55182,25.093271,0.000401,25.003895,-2.0092,0.125,9.55187,9.55187
1089.00,9.55196,25.093253,0.000402,25.003847,-2.0097,0.125,9.55173,9.55173
1090.00,9.55222,25.093220,0.000405,25.003834,-2.0102,0.124,9.55278,9.55278
1091.00,9.55232,25.093292,0.000403,25.003882,-2.0103,0.125,9.55243,9.55243
1092.00,9.55229,25.093350,0.000399,25.003881,-2.0104,0.125,9.55221,9.55221
1093.00,9.55243,25.093315,0.000400,25.003818,-2.0103,0.125,9.55314,9.55314
1094.00,9.55277,25.093394,0.000397,25.003858,-2.0102,0.125,9.55332,9.55332
1095.00,9.55282,25.093445,0.000395,25.003881,-2.0099,0.125,9.55114,9.55114
1096.00,9.55254,25.093448,0.000390,25.003883,-2.0100,0.126,9.54975,9.54975
1097.00,9.55232,25.093575,0.000393,25.003933,-2.0102,0.126,9.54767,9.54767
1098.00,9.55203,25.093626,0.000397,25.003927,-2.0104,0.126,9.54535,9.54535
1099.00,9.55149,25.093741,0.000394,25.003967,-2.0104,0.126,9.54412,9.54412
1100.00,9.55104,25.093822,0.000402,25.003926,-2.0105,0.126,9.54625,9.54625
1101.00,9.55079,25.093897,0.000408,25.003923,-2.0105,0.125,9.54772,9.54772
1102.00,9.55022,25.093882,0.000403,25.003947,-2.0108,0.125,9.54875,9.54875
1103.00,9.55007,25.093886,0.000396,25.003953,-2.0109,0.126,9.54920,9.54920
1104.00,9.54994,25.093934,0.000396,25.003957,-2.0110,0.126,9.54910,9.54910
1105.00,9.54948,25.093937,0.000393,25.003979,-2.0111,0.126,9.54810,9.54810
1106.00,9.54892,25.094055,0.000389,25.003979,-2.0112,0.126,9.54839,9.54839
1107.00,9.54811,25.094151,0.000393,25.003940,-2.0114,0.126,9.54811,9.54811
1108.00,9.54673,25.094292,0.000391,25.004018,-2.0115,0.126,9.54646,9.54646
1109.00,9.54783,25.094251,0.000388,25.003999,-2.0117,0.127,9.54526,9.54526
1110.00,9.55057,25.094323,0.000380,25.004020,-2.0118,0.127,9.54299,9.54299
@8,3.0002,6.0, 1110.046 
1111.00,9.55001,25.094265,0.000377,25.003985,-2.0119,0.128,9.54227,9.54227
1112.00,9.54772,25.094247,0.000371,25.003967,-2.0117,0.128,9.54243,9.54243
1113.00,9.54717,25.094129,0.000367,25.003896,-2.0117,0.128,9.54534,9.54534
1114.00,9.54819,25.094189,0.000369,25.003888,-2.0117,0.128,9.54868,9.54868
1115.00,9.54641,25.094212,0.000370,25.003889,-2.0118,0.129,9.55321,9.55321
1116.00,9.54532,25.094203,0.000373,25.003881,-2.0121,0.129,9.55533,9.55533
1117.00,9.54594,25.094290,0.000377,25.003949,-2.0126,0.129,9.55690,9.55690
1118.00,9.54744,25.094405,0.000381,25.004019,-2.0131,0.129,9.55719,9.55719
1119.00,9.54885,25.094350,0.000382,25.003974,-2.0133,0.129,9.55664,9.55664
1120.00,9.54948,25.094335,0.000384,25.003925,-2.0133,0.129,9.55598,9.55598
1121.00,9.55012,25.094351,0.000381,25.003889,-2.0132,0.129,9.55552,9.55552
1122.00,9.55060,25.094285,0.000381,25.003851,-2.0130,0.129,9.55583,9.55583
1123.00,9.55115,25.094329,0.000384,25.003878,-2.0127,0.129,9.55677,9.55677
1124.00,9.55174,25.094517,0.000385,25.003982,-2.0125,0.129,9.55740,9.55740
1125.00,9.55222,25.094593,0.000384,25.004000,-2.0127,0.129,9.55722,9.55722
1126.00,9.55245,25.094678,0.000388,25.004042,-2.0129,0.129,9.55678,9.55678
1127.00,9.55246,25.094773,0.000389,25.004068,-2.0131,0.129,9.55506,9.55506
1128.00,9.55281,25.094743,0.000388,25.003982,-2.0135,0.129,9.55367,9.55367
1129.00,9.55350,25.094624,0.000385,25.003834,-2.0138,0.130,9.55274,9.55274
1130.00,9.55420,25.094636,0.000385,25.003809,-2.0141,0.130,9.55207,9.55207
1131.00,9.55499,25.094723,0.000383,25.003888,-2.0146,0.130,9.55364,9.55364
1132.00,9.55562,25.094707,0.000384,25.003846,-2.0150,0.130,9.55562,9.55562
1133.00,9.55598,25.094847,0.000392,25.003931,-2.0152,0.130,9.55673,9.55673
1134.00,9.55623,25.095047,0.000394,25.004049,-2.0154,0.130,9.55857,9.55857
1135.00,9.55646,25.095132,0.000397,25.004054,-2.0155,0.130,9.56069,9.56069
1136.00,9.55659,25.095170,0.000402,25.003966,-2.0154,0.129,9.56075,9.56075
1137.00,9.55671,25.095269,0.000401,25.003980,-2.0154,0.130,9.56025,9.56025
1138.00,9.55648,25.095319,0.000395,25.003976,-2.0153,0.130,9.55816,9.55816
1139.00,9.55614,25.095291,0.000395,25.003938,-2.0157,0.130,9.55551,9.55551
1140.00,9.55585,25.095310,0.000395,25.003944,-2.0158,0.130,9.55285,9.55285
1141.00,9.55557,25.095252,0.000395,25.003897,-2.0158,0.130,9.55054,9.55054
1142.00,9.55542,25.095258,0.000396,25.003866,-2.0158,0.130,9.55054,9.55054
1143.00,9.55536,25.095278,0.000398,25.003878,-2.0159,0.130,9.55300,9.55300
1144.00,9.55560,25.095357,0.000403,25.003973,-2.0156,0.130,9.55644,9.55644
1145.00,9.55597,25.095325,0.000403,25.003989,-2.0154,0.130,9.55835,9.55835
1146.00,9.55587,25.095359,0.000396,25.004003,-2.0153,0.130,9.55855,9.55855
1147.00,9.55585,25.095348,0.000390,25.004001,-2.0152,0.131,9.55697,9.55697
1148.00,9.55583,25.095318,0.000392,25.003911,-2.0152,0.131,9.55542,9.55542
1149.00,9.55591,25.095354,0.000386,25.003834,-2.0153,0.131,9.55340,9.55340
1150.00,9.55606,25.095445,0.000389,25.003811,-2.0156,0.131,9.55243,9.55243
1151.00,9.55573,25.095574,0.000396,25.003892,-2.0160,0.131,9.55151,9.55151
1152.00,9.55497,25.095623,0.000399,25.003905,-2.0163,0.131,9.55086,9.55086
1153.00,9.55432,25.095663,0.000397,25.003974,-2.0166,0.131,9.54962,9.54962
1154.00,9.55382,25.095604,0.000397,25.003980,-2.0170,0.131,9.54883,9.54883
1155.00,9.55304,25.095660,0.000393,25.004082,-2.0171,0.131,9.54678,9.54678
1156.00,9.55250,25.095658,0.000392,25.004088,-2.0171,0.131,9.54890,9.54890
1157.00,9.55239,25.095752,0.000399,25.004144,-2.0172,0.131,9.55110,9.55110
1158.00,9.55228,25.095748,0.000396,25.004079,-2.0174,0.131,9.55102,9.55102
1159.00,9.55208,25.095799,0.000399,25.004077,-2.0175,0.131,9.54896,9.54896
1160.00,9.55177,25.095816,0.000406,25.003982,-2.0177,0.131,9.54924,9.54924
1161.00,9.55173,25.095875,0.000406,25.003948,-2.0178,0.131,9.54800,9.54800
1162.00,9.55155,25.095906,0.000402,25.003975,-2.0179,0.131,9.54638,9.54638
1163.00,9.55106,25.095974,0.000403,25.003996,-2.0179,0.131,9.54708,9.54708
1164.00,9.55056,25.096054,0.000406,25.004009,-2.0180,0.131,9.54966,9.54966
1165.00,9.55000,25.096079,0.000399,25.004027,-2.0180,0.131,9.55107,9.55107
1166.00,9.54999,25.096082,0.000393,25.004030,-2.0180,0.132,9.55166,9.55166
1167.00,9.55008,25.096106,0.000395,25.003918,-2.0181,0.132,9.55221,9.55221
1168.00,9.54999,25.096216,0.000397,25.003979,-2.0182,0.132,9.55151,9.55151
1169.00,9.54943,25.096197,0.000392,25.003913,-2.0183,0.132,9.54899,9.54899
1170.00,9.54888,25.096284,0.000398,25.003940,-2.0186,0.132,9.54800,9.54800
1171.00,9.54903,25.096296,0.000406,25.003880,-2.0189,0.131,9.54881,9.54881
1172.00,9.54978,25.096374,0.000403,25.004014,-2.0190,0.131,9.55121,9.55121
1173.00,9.55070,25.096415,0.000405,25.004063,-2.0193,0.132,9.55466,9.55466
1174.00,9.55142,25.096481,0.000410,25.004126,-2.0193,0.131,9.55944,9.55944
1175.00,9.55233,25.096533,0.000409,25.004164,-2.0193,0.131,9.56288,9.56288
1176.00,9.55299,25.096545,0.000403,25.004210,-2.0194,0.132,9.56365,9.56365
1177.00,9.55310,25.096571,0.000409,25.004178,-2.0196,0.131,9.56290,9.56290
1178.00,9.55339,25.096539,0.000408,25.004091,-2.0196,0.131,9.56133,9.56133
1179.00,9.55385,25.096559,0.000406,25.004093,-2.0198,0.132,9.55832,9.55832
1180.00,9.55416,25.096541,0.000402,25.004037,-2.0199,0.132,9.55510,9.55510
1181.00,9.55420,25.096619,0.000403,25.004010,-2.0200,0.132,9.55233,9.55233
1182.00,9.55405,25.096523,0.000391,25.003884,-2.0201,0.132,9.55022,9.55022
1183.00,9.55417,25.096569,0.000386,25.003897,-2.0202,0.133,9.54913,9.54913
1184.00,9.55400,25.096605,0.000387,25.003872,-2.0205,0.133,9.54899,9.54899
1185.00,9.55407,25.096689,0.000392,25.003932,-2.0208,0.133,9.55081,9.55081
1186.00,9.55439,25.096721,0.000390,25.003950,-2.0210,0.133,9.55385,9.55385
1187.00,9.55501,25.096866,0.000397,25.004058,-2.0210,0.133,9.55732,9.55732
1188.00,9.55596,25.096925,0.000400,25.004035,-2.0212,0.132,9.56105,9.56105
1189.00,9.55698,25.096968,0.000396,25.004086,-2.0212,0.133,9.56323,9.56323
1190.00,9.55796,25.096937,0.000394,25.004027,-2.0210,0.133,9.56443,9.56443
1191.00,9.55832,25.097003,0.000396,25.004035,-2.0209,0.133,9.56309,9.56309
1192.00,9.55800,25.097097,0.000392,25.004029,-2.0210,0.133,9.56033,9.56033
1193.00,9.55736,25.097125,0.000396,25.004076,-2.0208,0.133,9.55659,9.55659
1194.00,9.55660,25.097144,0.000395,25.004020,-2.0208,0.133,9.55400,9.55400
1195.00,9.55564,25.097185,0.000394,25.004051,-2.0210,0.133,9.55000,9.55000
1196.00,9.55450,25.097217,0.000399,25.004026,-2.0212,0.133,9.54675,9.54675
1197.00,9.55363,25.097193,0.000402,25.003974,-2.0211,0.133,9.54540,9.54540
1198.00,9.55319,25.097263,0.000399,25.003950,-2.0211,0.133,9.54591,9.54591
1199.00,9.55330,25.097310,0.000401,25.003924,-2.0214,0.133,9.54765,9.54765
1200.00,9.55365,25.097407,0.000402,25.003897,-2.0216,0.133,9.54984,9.54984
1201.00,9.55388,25.097493,0.000398,25.003957,-2.0217,0.133,9.55286,9.55286
1202.00,9.55431,25.097614,0.000401,25.004064,-2.0220,0.133,9.55454,9.55454
1203.00,9.55449,25.097596,0.000402,25.004066,-2.0221,0.133,9.55514,9.55514
1204.00,9.55489,25.097693,0.000403,25.004173,-2.0222,0.134,9.55531,9.55531
1205.00,9.55494,25.097646,0.000406,25.004123,-2.0224,0.134,9.55456,9.55456
1206.00,9.55449,25.097612,0.000410,25.004081,-2.0225,0.133,9.55409,9.55409
1207.00,9.55393,25.097471,0.000407,25.003952,-2.0225,0.133,9.55376,9.55376
1208.00,9.55312,25.097474,0.000409,25.003912,-2.0226,0.133,9.55347,9.55347
1209.00,9.55272,25.097423,0.000407,25.003856,-2.0226,0.133,9.55335,9.55335
1210.00,9.55247,25.097498,0.000398,25.003945,-2.0227,0.134,9.55451,9.55451
1211.00,9.55210,25.097530,0.000401,25.003973,-2.0229,0.134,9.55428,9.55428
1212.00,9.55183,25.097604,0.000398,25.003974,-2.0232,0.134,9.55329,9.55329
1213.00,9.55178,25.097733,0.000396,25.004080,-2.0233,0.134,9.55293,9.55293
1214.00,9.55183,25.097757,0.000398,25.004031,-2.0235,0.134,9.55114,9.55114
1215.00,9.55194,25.097735,0.000403,25.003950,-2.0235,0.133,9.54954,9.54954
1216.00,9.55227,25.097745,0.000397,25.003940,-2.0234,0.134,9.54868,9.54868
1217.00,9.55250,25.097774,0.000398,25.003953,-2.0233,0.134,9.54871,9.54871
1218.00,9.55260,25.097796,0.000397,25.003853,-2.0233,0.134,9.54869,9.54869
1219.00,9.55254,25.097887,0.000398,25.003867,-2.0235,0.134,9.55014,9.55014
1220.00,9.55238,25.097937,0.000394,25.003841,-2.0235,0.134,9.55063,9.55063
1221.00,9.55222,25.098013,0.000392,25.003845,-2.0236,0.134,9.55101,9.55101
1222.00,9.55182,25.098092,0.000395,25.003838,-2.0237,0.134,9.55115,9.55115
1223.00,9.55180,25.098115,0.000393,25.003825,-2.0238,0.135,9.55251,9.55251
1224.00,9.55213,25.098151,0.000395,25.003794,-2.0237,0.135,9.55430,9.55430
1225.00,9.55237,25.098158,0.000394,25.003774,-2.0237,0.134,9.55527,9.55527
1226.00,9.55259,25.098149,0.000394,25.003754,-2.0239,0.135,9.55646,9.55646
1227.00,9.55261,25.098232,0.000397,25.003804,-2.0241,0.135,9.55767,9.55767
1228.00,9.55262,25.098287,0.000396,25.003796,-2.0244,0.135,9.55544,9.55544
1229.00,9.55212,25.098336,0.000391,25.003905,-2.0246,0.135,9.55190,9.55190
1230.00,9.55165,25.098476,0.000395,25.003994,-2.0247,0.135,9.55034,9.55034
1231.00,9.55135,25.098563,0.000395,25.003961,-2.0247,0.135,9.54893,9.54893
1232.00,9.55124,25.098549,0.000391,25.003967,-2.0246,0.135,9.54735,9.54735
1233.00,9.55103,25.098569,0.000396,25.004015,-2.0245,0.135,9.54674,9.54674
1234.00,9.55082,25.098576,0.000392,25.003946,-2.0246,0.135,9.54728,9.54728
1235.00,9.55099,25.098548,0.000389,25.003900,-2.0247,0.135,9.54820,9.54820
1236.00,9.55129,25.098629,0.000390,25.003913,-2.0249,0.135,9.54967,9.54967
1237.00,9.55175,25.098713,0.000388,25.003897,-2.0251,0.136,9.55170,9.55170
1238.00,9.55204,25.098793,0.000379,25.003887,-2.0251,0.136,9.55341,9.55341
1239.00,9.55179,25.098836,0.000387,25.003879,-2.0250,0.136,9.55285,9.55285
1240.00,9.55149,25.098906,0.000391,25.003897,-2.0249,0.136,9.55164,9.55164
1241.00,9.55129,25.098896,0.000386,25.003946,-2.0248,0.136,9.55036,9.55036
1242.00,9.55143,25.098958,0.000385,25.004007,-2.0249,0.136,9.54922,9.54922
1243.00,9.55129,25.098992,0.000391,25.004036,-2.0251,0.136,9.54830,9.54830
1244.00,9.55048,25.099087,0.000389,25.004150,-2.0254,0.136,9.54817,9.54817
1245.00,9.54976,25.099146,0.000386,25.004189,-2.0255,0.136,9.54774,9.54774
1246.00,9.54926,25.099072,0.000388,25.004095,-2.0256,0.136,9.54736,9.54736
1247.00,9.54907,25.099042,0.000396,25.004058,-2.0256,0.136,9.54786,9.54786
1248.00,9.54925,25.098980,0.000394,25.004002,-2.0255,0.136,9.54973,9.54973
1249.00,9.54989,25.098949,0.000395,25.003903,-2.0253,0.136,9.55251,9.55251
1250.00,9.55040,25.098996,0.000394,25.003952,-2.0254,0.136,9.55439,9.55439
1251.00,9.55059,25.099163,0.000394,25.004039,-2.0256,0.136,9.55570,9.55570
1252.00,9.55101,25.099250,0.000390,25.004070,-2.0257,0.137,9.55624,9.55624
1253.00,9.55158,25.099291,0.000392,25.004096,-2.0259,0.137,9.55558,9.55558
1254.00,9.55124,25.099281,0.000386,25.004080,-2.0262,0.137,9.55430,9.55430
1255.00,9.55078,25.099295,0.000389,25.004059,-2.0263,0.137,9.55305,9.55305
1256.00,9.55136,25.099303,0.000389,25.004146,-2.0262,0.137,9.55201,9.55201
1257.00,9.55172,25.099308,0.000386,25.004147,-2.0264,0.137,9.55122,9.55122
1258.00,9.55304,25.099388,0.000387,25.004176,-2.0265,0.137,9.55089,9.55089
1259.00,9.55533,25.099441,0.000387,25.004172,-2.0265,0.138,9.55091,9.55091
1260.00,9.55596,25.099500,0.000383,25.004180,-2.0267,0.138,9.54947,9.54947
1261.00,9.55480,25.099614,0.000384,25.004129,-2.0270,0.138,9.54766,9.54766
@9,3.0002,6.0, 1260.309 
1262.00,9.55557,25.099635,0.000377,25.004013,-2.0273,0.139,9.54531,9.54531
1263.00,9.55391,25.099669,0.000376,25.003962,-2.0275,0.139,9.54303,9.54303
1264.00,9.55242,25.099850,0.000382,25.004064,-2.0278,0.139,9.54120,9.54120
1265.00,9.55220,25.099840,0.000382,25.004024,-2.0281,0.139,9.54360,9.54360
1266.00,9.55084,25.099783,0.000384,25.003951,-2.0282,0.139,9.54851,9.54851
1267.00,9.54897,25.099791,0.000388,25.003951,-2.0282,0.138,9.55317,9.55317
1268.00,9.54826,25.099827,0.000384,25.004041,-2.0280,0.139,9.55757,9.55757
1269.00,9.54980,25.099807,0.000383,25.004046,-2.0280,0.139,9.56130,9.56130
1270.00,9.55128,25.099767,0.000384,25.003912,-2.0280,0.139,9.56226,9.56226
1271.00,9.55204,25.099762,0.000382,25.003886,-2.0280,0.139,9.55981,9.55981
1272.00,9.55189,25.099857,0.000384,25.003995,-2.0283,0.139,9.55709,9.55709
1273.00,9.55159,25.099936,0.000391,25.003974,-2.0285,0.139,9.55444,9.55444
1274.00,9.55142,25.099959,0.000389,25.003919,-2.0287,0.139,9.55209,9.55209
1275.00,9.55136,25.100068,0.000385,25.004020,-2.0287,0.139,9.55010,9.55010
1276.00,9.55134,25.100148,0.000387,25.004074,-2.0287,0.140,9.54961,9.54961
1277.00,9.55139,25.100177,0.000392,25.004066,-2.0287,0.139,9.55046,9.55046
1278.00,9.55173,25.100257,0.000390,25.004110,-2.0287,0.140,9.55237,9.55237
1279.00,9.55195,25.100350,0.000393,25.004191,-2.0289,0.140,9.55365,9.55365
1280.00,9.55242,25.100461,0.000401,25.004271,-2.0294,0.140,9.55586,9.55586
1281.00,9.55348,25.100471,0.000400,25.004246,-2.0296,0.140,9.55810,9.55810
1282.00,9.55459,25.100488,0.000400,25.004168,-2.0298,0.140,9.55992,9.55992
1283.00,9.55559,25.100408,0.000400,25.004054,-2.0299,0.140,9.55957,9.55957
1284.00,9.55625,25.100342,0.000398,25.003979,-2.0297,0.140,9.55910,9.55910
1285.00,9.55656,25.100321,0.000398,25.003902,-2.0293,0.140,9.55778,9.55778
1286.00,9.55619,25.100443,0.000400,25.003999,-2.0292,0.140,9.55581,9.55581
1287.00,9.55552,25.100549,0.000400,25.004109,-2.0294,0.140,9.55339,9.55339
1288.00,9.55505,25.100662,0.000398,25.004160,-2.0297,0.140,9.55292,9.55292
1289.00,9.55478,25.100775,0.000399,25.004141,-2.0301,0.140,9.55404,9.55404
1290.00,9.55480,25.100827,0.000397,25.004169,-2.0305,0.141,9.55580,9.55580
1291.00,9.55502,25.100848,0.000401,25.004129,-2.0309,0.140,9.55719,9.55719
1292.00,9.55531,25.100769,0.000396,25.004041,-2.0309,0.141,9.55842,9.55842
1293.00,9.55576,25.100753,0.000399,25.004031,-2.0309,0.141,9.55894,9.55894
1294.00,9.55606,25.100760,0.000404,25.004091,-2.0309,0.140,9.55817,9.55817
1295.00,9.55627,25.100787,0.000403,25.004096,-2.0309,0.140,9.55594,9.55594
1296.00,9.55623,25.100769,0.000399,25.004090,-2.0309,0.141,9.55322,9.55322
1297.00,9.55584,25.100853,0.000403,25.004152,-2.0309,0.141,9.55081,9.55081
1298.00,9.55535,25.100921,0.000402,25.004190,-2.0310,0.140,9.54910,9.54910
1299.00,9.55507,25.100912,0.000398,25.004126,-2.0313,0.141,9.54866,9.54866
1300.00,9.55483,25.100931,0.000403,25.004120,-2.0314,0.141,9.54884,9.54884
1301.00,9.55439,25.100912,0.000403,25.004076,-2.0316,0.141,9.55051,9.55051
1302.00,9.55397,25.100881,0.000403,25.004018,-2.0320,0.141,9.55234,9.55234
1303.00,9.55361,25.100849,0.000400,25.003965,-2.0322,0.141,9.55313,9.55313
1304.00,9.55351,25.100773,0.000394,25.003922,-2.0323,0.141,9.55296,9.55296
1305.00,9.55326,25.100736,0.000387,25.003850,-2.0322,0.142,9.55149,9.55149
1306.00,9.55280,25.100751,0.000391,25.003805,-2.0320,0.141,9.54977,9.54977
1307.00,9.55253,25.100833,0.000388,25.003828,-2.0319,0.142,9.54829,9.54829
1308.00,9.55241,25.100913,0.000394,25.003892,-2.0318,0.142,9.54851,9.54851
1309.00,9.55237,25.100999,0.000400,25.003900,-2.0318,0.141,9.54916,9.54916
1310.00,9.55209,25.101043,0.000396,25.003928,-2.0321,0.142,9.55121,9.55121
1311.00,9.55171,25.101236,0.000403,25.004072,-2.0324,0.141,9.55284,9.55284
1312.00,9.55145,25.101301,0.000402,25.004089,-2.0326,0.142,9.55356,9.55356
1313.00,9.55113,25.101219,0.000402,25.003993,-2.0329,0.142,9.55309,9.55309
1314.00,9.55079,25.101343,0.000401,25.004112,-2.0331,0.142,9.55157,9.55157
1315.00,9.55043,25.101467,0.000403,25.004183,-2.0333,0.142,9.55001,9.55001
1316.00,9.55046,25.101424,0.000398,25.004100,-2.0333,0.142,9.54968,9.54968
1317.00,9.55097,25.101439,0.000407,25.004121,-2.0334,0.142,9.55076,9.55076
1318.00,9.55153,25.101526,0.000406,25.004154,-2.0335,0.142,9.55239,9.55239
1319.00,9.55195,25.101460,0.000404,25.004056,-2.0335,0.142,9.55438,9.55438
1320.00,9.55202,25.101401,0.000410,25.004001,-2.0335,0.142,9.55541,9.55541
1321.00,9.55202,25.101366,0.000412,25.004009,-2.0336,0.142,9.55548,9.55548
1322.00,9.55183,25.101400,0.000403,25.004002,-2.0337,0.142,9.55419,9.55419
1323.00,9.55165,25.101392,0.000399,25.003955,-2.0338,0.142,9.55238,9.55238
1324.00,9.55136,25.101350,0.000402,25.003889,-2.0339,0.142,9.54952,9.54952
1325.00,9.55106,25.101278,0.000396,25.003814,-2.0339,0.142,9.54829,9.54829
1326.00,9.55145,25.101309,0.000393,25.003854,-2.0340,0.143,9.54869,9.54869
1327.00,9.55185,25.101240,0.000401,25.003809,-2.0341,0.142,9.54944,9.54944
1328.00,9.55189,25.101261,0.000402,25.003836,-2.0340,0.142,9.54882,9.54882
1329.00,9.55141,25.101399,0.000404,25.003921,-2.0341,0.142,9.54905,9.54905
1330.00,9.55088,25.101610,0.000407,25.004015,-2.0342,0.142,9.54865,9.54865
1331.00,9.55033,25.101545,0.000406,25.003862,-2.0345,0.142,9.54643,9.54643
1332.00,9.55000,25.101652,0.000407,25.003883,-2.0348,0.142,9.54570,9.54570
1333.00,9.55021,25.101756,0.000407,25.003910,-2.0352,0.142,9.54824,9.54824
1334.00,9.55073,25.101754,0.000404,25.003866,-2.0355,0.142,9.55096,9.55096
1335.00,9.55123,25.101693,0.000401,25.003826,-2.0355,0.143,9.55306,9.55306
1336.00,9.55135,25.101856,0.000400,25.003885,-2.0357,0.143,9.55462,9.55462
1337.00,9.55121,25.101802,0.000394,25.003807,-2.0357,0.143,9.55486,9.55486
1338.00,9.55087,25.101804,0.000393,25.003760,-2.0353,0.143,9.55320,9.55320
1339.00,9.55056,25.101805,0.000394,25.003704,-2.0352,0.143,9.55223,9.55223
1340.00,9.55052,25.101904,0.000399,25.003730,-2.0354,0.143,9.55221,9.55221
1341.00,9.55047,25.102005,0.000399,25.003825,-2.0355,0.143,9.55204,9.55204
1342.00,9.55043,25.102080,0.000399,25.003802,-2.0358,0.143,9.55193,9.55193
1343.00,9.55058,25.102154,0.000404,25.003808,-2.0362,0.143,9.55236,9.55236
1344.00,9.55075,25.102315,0.000404,25.003924,-2.0364,0.143,9.55139,9.55139
1345.00,9.55097,25.102437,0.000400,25.004037,-2.0363,0.143,9.54984,9.54984
1346.00,9.55072,25.102386,0.000405,25.003977,-2.0363,0.143,9.54879,9.54879
1347.00,9.55032,25.102546,0.000408,25.004138,-2.0363,0.143,9.54852,9.54852
1348.00,9.55027,25.102579,0.000403,25.004173,-2.0363,0.143,9.54749,9.54749
1349.00,9.55035,25.102522,0.000398,25.004119,-2.0364,0.144,9.54759,9.54759
1350.00,9.55084,25.102447,0.000401,25.003988,-2.0366,0.144,9.54970,9.54970
1351.00,9.55164,25.102501,0.000403,25.004037,-2.0367,0.144,9.55306,9.55306
1352.00,9.55245,25.102448,0.000400,25.003981,-2.0368,0.144,9.55528,9.55528
1353.00,9.55268,25.102489,0.000408,25.003997,-2.0367,0.144,9.55706,9.55706
1354.00,9.55243,25.102547,0.000415,25.004041,-2.0367,0.144,9.55788,9.55788
1355.00,9.55213,25.102555,0.000411,25.004068,-2.0368,0.144,9.55668,9.55668
1356.00,9.55209,25.102522,0.000404,25.003940,-2.0372,0.144,9.55421,9.55421
1357.00,9.55192,25.102520,0.000399,25.003900,-2.0374,0.144,9.55170,9.55170
1358.00,9.55174,25.102568,0.000392,25.003891,-2.0376,0.144,9.54955,9.54955
1359.00,9.55150,25.102689,0.000392,25.003885,-2.0376,0.144,9.54897,9.54897
1360.00,9.55138,25.102759,0.000397,25.003911,-2.0374,0.144,9.54910,9.54910
1361.00,9.55136,25.102856,0.000397,25.004000,-2.0372,0.144,9.54949,9.54949
1362.00,9.55142,25.103013,0.000404,25.004094,-2.0372,0.144,9.55008,9.55008
1363.00,9.55140,25.102991,0.000408,25.004035,-2.0373,0.144,9.55136,9.55136
1364.00,9.55136,25.102969,0.000404,25.004012,-2.0375,0.144,9.55095,9.55095
1365.00,9.55126,25.103037,0.000399,25.004001,-2.0379,0.145,9.54932,9.54932
1366.00,9.55110,25.103137,0.000404,25.004003,-2.0381,0.144,9.54795,9.54795
1367.00,9.55131,25.103084,0.000398,25.003930,-2.0383,0.145,9.54859,9.54859
1368.00,9.55145,25.103168,0.000395,25.003978,-2.0384,0.145,9.54826,9.54826
1369.00,9.55163,25.103182,0.000399,25.003963,-2.0386,0.145,9.54862,9.54862
1370.00,9.55153,25.103143,0.000400,25.003875,-2.0388,0.145,9.55042,9.55042
1371.00,9.55128,25.103164,0.000394,25.003886,-2.0390,0.145,9.55260,9.55260
1372.00,9.55090,25.103172,0.000398,25.003878,-2.0392,0.145,9.55227,9.55227
1373.00,9.55056,25.103192,0.000401,25.003907,-2.0392,0.145,9.55292,9.55292
1374.00,9.55067,25.103208,0.000398,25.003902,-2.0393,0.145,9.55450,9.55450
1375.00,9.55097,25.103282,0.000398,25.003951,-2.0392,0.145,9.55582,9.55582
1376.00,9.55141,25.103310,0.000404,25.003924,-2.0393,0.145,9.55653,9.55653
1377.00,9.55171,25.103417,0.000397,25.003938,-2.0394,0.145,9.55602,9.55602
1378.00,9.55165,25.103485,0.000394,25.003895,-2.0396,0.145,9.55364,9.55364
1379.00,9.55126,25.103599,0.000391,25.003967,-2.0396,0.146,9.54975,9.54975
1380.00,9.55062,25.103636,0.000386,25.003982,-2.0397,0.146,9.54573,9.54573
1381.00,9.55005,25.103612,0.000383,25.003983,-2.0398,0.146,9.54254,9.54254
1382.00,9.54978,25.103627,0.000386,25.003972,-2.0400,0.146,9.54184,9.54184
1383.00,9.54957,25.103675,0.000385,25.004036,-2.0401,0.146,9.54317,9.54317
1384.00,9.54958,25.103710,0.000392,25.004018,-2.0404,0.146,9.54619,9.54619
1385.00,9.55018,25.103790,0.000390,25.004038,-2.0407,0.146,9.55075,9.55075
1386.00,9.55135,25.103847,0.000388,25.004051,-2.0410,0.146,9.55595,9.55595
1387.00,9.55226,25.103864,0.000394,25.004066,-2.0412,0.146,9.55962,9.55962
1388.00,9.55256,25.103859,0.000392,25.004077,-2.0415,0.146,9.56068,9.56068
1389.00,9.55261,25.103828,0.000392,25.004074,-2.0417,0.146,9.56026,9.56026
1390.00,9.55271,25.103799,0.000400,25.004022,-2.0417,0.146,9.55893,9.55893
1391.00,9.55284,25.103779,0.000396,25.003984,-2.0416,0.146,9.55626,9.55626
1392.00,9.55289,25.103780,0.000393,25.003936,-2.0416,0.146,9.55443,9.55443
1393.00,9.55305,25.103732,0.000392,25.003855,-2.0415,0.146,9.55438,9.55438
1394.00,9.55272,25.103853,0.000388,25.003908,-2.0413,0.147,9.55366,9.55366
1395.00,9.55222,25.103941,0.000388,25.003973,-2.0414,0.147,9.55232,9.55232
1396.00,9.55176,25.104093,0.000390,25.004067,-2.0415,0.147,9.55184,9.55184
1397.00,9.55189,25.104157,0.000384,25.004105,-2.0414,0.147,9.55307,9.55307
1398.00,9.55265,25.104195,0.000385,25.004066,-2.0414,0.147,9.55401,9.55401
1399.00,9.55345,25.104178,0.000386,25.004012,-2.0417,0.147,9.55576,9.55576
1400.00,9.55449,25.104202,0.000386,25.003978,-2.0418,0.148,9.55802,9.55802
1401.00,9.55538,25.104155,0.000389,25.003848,-2.0421,0.148,9.55883,9.55883
1402.00,9.55600,25.104179,0.000393,25.003851,-2.0424,0.147,9.55726,9.55726
1403.00,9.55658,25.104304,0.000395,25.003929,-2.0426,0.147,9.55513,9.55513
1404.00,9.55586,25.104311,0.000394,25.003965,-2.0428,0.148,9.55437,9.55437
1405.00,9.55499,25.104374,0.000394,25.004005,-2.0427,0.148,9.55360,9.55360
1406.00,9.55522,25.104426,0.000395,25.004062,-2.0428,0.148,9.55359,9.55359
1407.00,9.55523,25.104456,0.000391,25.004062,-2.0429,0.148,9.55268,9.55268
1408.00,9.55588,25.104464,0.000391,25.004041,-2.0430,0.148,9.55219,9.55219
1409.00,9.55795,25.104534,0.000388,25.003996,-2.0431,0.148,9.54912,9.54912
1410.00,9.55748,25.104514,0.000388,25.003966,-2.0433,0.148,9.54208,9.54208
1411.00,9.55597,25.104516,0.000383,25.003935,-2.0435,0.149,9.53456,9.53456
@10,3.0002,6.0, 1410.037 
1412.00,9.55263,25.104562,0.000389,25.003885,-2.0436,0.148,9.52942,9.52942
1413.00,9.55194,25.104606,0.000383,25.003912,-2.0438,0.149,9.52589,9.52589
1414.00,9.55322,25.104582,0.000385,25.003874,-2.0441,0.149,9.52509,9.52509
1415.00,9.55165,25.104623,0.000384,25.003898,-2.0443,0.149,9.52979,9.52979
1416.00,9.54675,25.104695,0.000386,25.003952,-2.0445,0.149,9.53600,9.53600
1417.00,9.54223,25.104770,0.000386,25.004027,-2.0445,0.149,9.54135,9.54135
1418.00,9.54073,25.104837,0.000390,25.004075,-2.0445,0.149,9.54533,9.54533
1419.00,9.54149,25.104847,0.000386,25.004046,-2.0445,0.149,9.54795,9.54795
1420.00,9.54238,25.104860,0.000385,25.004024,-2.0446,0.149,9.54912,9.54912
1421.00,9.54307,25.104897,0.000385,25.004060,-2.0447,0.150,9.54979,9.54979
1422.00,9.54377,25.104933,0.000383,25.004097,-2.0449,0.150,9.55222,9.55222
1423.00,9.54417,25.104965,0.000388,25.004069,-2.0450,0.150,9.55418,9.55418
1424.00,9.54443,25.105098,0.000394,25.004255,-2.0450,0.150,9.55510,9.55510
1425.00,9.54428,25.105115,0.000396,25.004201,-2.0450,0.150,9.55536,9.55536
1426.00,9.54405,25.105072,0.000402,25.004068,-2.0450,0.149,9.55529,9.55529
1427.00,9.54403,25.105069,0.000401,25.004020,-2.0450,0.149,9.55337,9.55337
1428.00,9.54412,25.105074,0.000396,25.003954,-2.0450,0.150,9.55118,9.55118
1429.00,9.54428,25.105032,0.000392,25.003801,-2.0451,0.150,9.55008,9.55008
1430.00,9.54509,25.105176,0.000389,25.003901,-2.0453,0.150,9.54891,9.54891
1431.00,9.54639,25.105429,0.000389,25.004087,-2.0454,0.150,9.54738,9.54738
1432.00,9.54781,25.105505,0.000392,25.004076,-2.0457,0.150,9.54774,9.54774
1433.00,9.54943,25.105486,0.000388,25.003995,-2.0462,0.150,9.55023,9.55023
1434.00,9.55113,25.105600,0.000393,25.003989,-2.0466,0.150,9.55496,9.55496
1435.00,9.55272,25.105568,0.000396,25.003935,-2.0468,0.150,9.55965,9.55965
1436.00,9.55368,25.105546,0.000393,25.003868,-2.0470,0.150,9.56360,9.56360
1437.00,9.55439,25.105607,0.000395,25.003895,-2.0470,0.151,9.56539,9.56539
1438.00,9.55485,25.105671,0.000398,25.003940,-2.0469,0.151,9.56475,9.56475
1439.00,9.55524,25.105715,0.000400,25.004000,-2.0469,0.151,9.56177,9.56177
1440.00,9.55560,25.105776,0.000404,25.004037,-2.0469,0.151,9.55890,9.55890
1441.00,9.55569,25.105779,0.000400,25.003996,-2.0470,0.151,9.55632,9.55632
1442.00,9.55535,25.105825,0.000397,25.004028,-2.0471,0.151,9.55357,9.55357
1443.00,9.55481,25.105928,0.000397,25.004157,-2.0473,0.151,9.55241,9.55241
1444.00,9.55473,25.105832,0.000393,25.004097,-2.0476,0.151,9.55252,9.55252
1445.00,9.55490,25.105840,0.000389,25.004094,-2.0479,0.151,9.55243,9.55243
1446.00,9.55501,25.105888,0.000399,25.004208,-2.0480,0.151,9.55296,9.55296
1447.00,9.55506,25.105884,0.000401,25.004195,-2.0482,0.151,9.55389,9.55389
1448.00,9.55530,25.105933,0.000404,25.004168,-2.0482,0.151,9.55450,9.55450
1449.00,9.55549,25.106092,0.000408,25.004240,-2.0483,0.151,9.55327,9.55327
1450.00,9.55555,25.106245,0.000411,25.004304,-2.0484,0.151,9.55115,9.55115
1451.00,9.55547,25.106253,0.000401,25.004246,-2.0485,0.151,9.54931,9.54931
1452.00,9.55523,25.106336,0.000403,25.004255,-2.0489,0.151,9.54627,9.54627
1453.00,9.55417,25.106370,0.000401,25.004303,-2.0492,0.151,9.54294,9.54294
1454.00,9.55310,25.106440,0.000404,25.004303,-2.0495,0.151,9.54239,9.54239
1455.00,9.55187,25.106394,0.000402,25.004246,-2.0497,0.151,9.54243,9.54243
1456.00,9.55067,25.106407,0.000404,25.004221,-2.0498,0.151,9.54207,9.54207
1457.00,9.54977,25.106371,0.000402,25.004163,-2.0497,0.151,9.54400,9.54400
1458.00,9.54934,25.106267,0.000404,25.004022,-2.0495,0.151,9.54669,9.54669
1459.00,9.54897,25.106262,0.000396,25.004029,-2.0495,0.152,9.54668,9.54668
1460.00,9.54850,25.106277,0.000393,25.004017,-2.0497,0.152,9.54702,9.54702
1461.00,9.54794,25.106355,0.000396,25.004031,-2.0498,0.152,9.54614,9.54614
1462.00,9.54745,25.106410,0.000401,25.004046,-2.0501,0.152,9.54514,9.54514
1463.00,9.54709,25.106576,0.000399,25.004107,-2.0503,0.152,9.54320,9.54320
1464.00,9.54661,25.106667,0.000409,25.004112,-2.0505,0.152,9.54342,9.54342
1465.00,9.54637,25.106739,0.000411,25.004094,-2.0505,0.152,9.54440,9.54440
1466.00,9.54610,25.106772,0.000405,25.004065,-2.0504,0.152,9.54622,9.54622
1467.00,9.54598,25.106674,0.000400,25.003943,-2.0504,0.152,9.54836,9.54836
1468.00,9.54601,25.106615,0.000398,25.003908,-2.0505,0.152,9.55130,9.55130
1469.00,9.54614,25.106586,0.000392,25.003872,-2.0505,0.152,9.55190,9.55190
1470.00,9.54608,25.106619,0.000395,25.003879,-2.0505,0.152,9.55069,9.55069
1471.00,9.54614,25.106611,0.000395,25.003858,-2.0506,0.152,9.55036,9.55036
1472.00,9.54633,25.106738,0.000395,25.003959,-2.0507,0.153,9.54907,9.54907
1473.00,9.54700,25.106844,0.000400,25.003957,-2.0508,0.152,9.54830,9.54830
1474.00,9.54763,25.106879,0.000397,25.003933,-2.0510,0.153,9.54905,9.54905
1475.00,9.54797,25.106920,0.000397,25.003930,-2.0513,0.153,9.55071,9.55071
1476.00,9.54851,25.107029,0.000400,25.003955,-2.0516,0.153,9.55223,9.55223
1477.00,9.54896,25.107235,0.000403,25.004070,-2.0518,0.153,9.55367,9.55367
1478.00,9.54927,25.107232,0.000402,25.004066,-2.0521,0.153,9.55537,9.55537
1479.00,9.54991,25.107181,0.000402,25.003979,-2.0523,0.153,9.55672,9.55672
1480.00,9.55060,25.107123,0.000397,25.003920,-2.0524,0.153,9.55793,9.55793
1481.00,9.55139,25.107149,0.000400,25.003950,-2.0526,0.153,9.55892,9.55892
1482.00,9.55248,25.107111,0.000400,25.003911,-2.0526,0.153,9.56111,9.56111
1483.00,9.55369,25.107179,0.000397,25.003939,-2.0527,0.153,9.56218,9.56218
1484.00,9.55459,25.107252,0.000402,25.003983,-2.0528,0.153,9.56133,9.56133
1485.00,9.55484,25.107337,0.000405,25.004012,-2.0530,0.153,9.56022,9.56022
1486.00,9.55489,25.107367,0.000400,25.004027,-2.0531,0.153,9.55812,9.55812
1487.00,9.55477,25.107328,0.000395,25.003958,-2.0532,0.153,9.55463,9.55463
1488.00,9.55447,25.107313,0.000399,25.003940,-2.0534,0.153,9.55144,9.55144
1489.00,9.55421,25.107379,0.000394,25.003990,-2.0535,0.153,9.55017,9.55017
1490.00,9.55447,25.107352,0.000387,25.004040,-2.0536,0.154,9.54969,9.54969
1491.00,9.55455,25.107268,0.000388,25.003991,-2.0539,0.154,9.54872,9.54872
1492.00,9.55448,25.107320,0.000393,25.004046,-2.0544,0.154,9.54841,9.54841
1493.00,9.55429,25.107375,0.000387,25.004084,-2.0545,0.154,9.54717,9.54717
1494.00,9.55373,25.107380,0.000386,25.004080,-2.0544,0.154,9.54588,9.54588
1495.00,9.55330,25.107527,0.000395,25.004155,-2.0545,0.154,9.54465,9.54465
1496.00,9.55287,25.107698,0.000400,25.004209,-2.0545,0.154,9.54491,9.54491
1497.00,9.55243,25.107723,0.000398,25.004211,-2.0545,0.154,9.54530,9.54530
1498.00,9.55230,25.107795,0.000402,25.004240,-2.0545,0.154,9.54782,9.54782
1499.00,9.55215,25.107807,0.000408,25.004216,-2.0547,0.154,9.55095,9.55095
1500.00,9.55210,25.107733,0.000404,25.004069,-2.0550,0.154,9.55333,9.55333
1501.00,9.55188,25.107697,0.000401,25.004008,-2.0553,0.154,9.55485,9.55485
1502.00,9.55126,25.107608,0.000404,25.003895,-2.0554,0.154,9.55437,9.55437
1503.00,9.55013,25.107535,0.000400,25.003793,-2.0556,0.154,9.55195,9.55195
1504.00,9.54937,25.107561,0.000396,25.003795,-2.0558,0.154,9.54998,9.54998
1505.00,9.54917,25.107605,0.000394,25.003833,-2.0558,0.155,9.54897,9.54897
1506.00,9.54933,25.107698,0.000389,25.003844,-2.0560,0.155,9.54973,9.54973
1507.00,9.54975,25.107887,0.000383,25.003895,-2.0562,0.155,9.55151,9.55151
1508.00,9.55003,25.108021,0.000389,25.003972,-2.0563,0.155,9.55346,9.55346
1509.00,9.55018,25.108086,0.000385,25.003971,-2.0564,0.156,9.55391,9.55391
1510.00,9.55032,25.108220,0.000392,25.004037,-2.0564,0.156,9.55505,9.55505
1511.00,9.55088,25.108230,0.000403,25.004108,-2.0564,0.155,9.55545,9.55545
1512.00,9.55141,25.108262,0.000409,25.004214,-2.0565,0.155,9.55512,9.55512
1513.00,9.55166,25.108207,0.000406,25.004141,-2.0567,0.155,9.55424,9.55424
1514.00,9.55198,25.108306,0.000411,25.004217,-2.0567,0.155,9.55373,9.55373
1515.00,9.55229,25.108253,0.000404,25.004118,-2.0567,0.155,9.55264,9.55264
1516.00,9.55269,25.108159,0.000401,25.003958,-2.0568,0.155,9.55153,9.55153
1517.00,9.55296,25.108127,0.000399,25.003861,-2.0568,0.155,9.55077,9.55077
1518.00,9.55277,25.108292,0.000399,25.004039,-2.0568,0.155,9.55043,9.55043
1519.00,9.55206,25.108284,0.000401,25.004060,-2.0571,0.155,9.54898,9.54898
1520.00,9.55135,25.108335,0.000405,25.004132,-2.0574,0.155,9.54801,9.54801
1521.00,9.55106,25.108402,0.000400,25.004149,-2.0576,0.155,9.54728,9.54728
1522.00,9.55104,25.108510,0.000399,25.004205,-2.0577,0.155,9.54761,9.54761
1523.00,9.55133,25.108422,0.000400,25.004047,-2.0581,0.155,9.54748,9.54748
1524.00,9.55142,25.108483,0.000398,25.004033,-2.0584,0.155,9.54902,9.54902
1525.00,9.55140,25.108485,0.000392,25.003982,-2.0584,0.156,9.54966,9.54966
1526.00,9.55118,25.108548,0.000396,25.004058,-2.0585,0.156,9.54958,9.54958
1527.00,9.55072,25.108523,0.000393,25.004009,-2.0587,0.156,9.54847,9.54847
1528.00,9.55035,25.108611,0.000389,25.004083,-2.0585,0.156,9.54907,9.54907
1529.00,9.55022,25.108546,0.000385,25.003993,-2.0583,0.156,9.54861,9.54861
1530.00,9.54989,25.108643,0.000388,25.004040,-2.0583,0.156,9.54842,9.54842
1531.00,9.54947,25.108724,0.000387,25.004058,-2.0582,0.156,9.54863,9.54863
1532.00,9.54932,25.108733,0.000389,25.004017,-2.0582,0.156,9.55072,9.55072
1533.00,9.54952,25.108825,0.000389,25.004016,-2.0585,0.157,9.55128,9.55128
1534.00,9.54957,25.108979,0.000394,25.004113,-2.0587,0.156,9.55183,9.55183
1535.00,9.54964,25.109067,0.000398,25.004176,-2.0590,0.156,9.55214,9.55214
1536.00,9.54965,25.109112,0.000394,25.004119,-2.0593,0.157,9.55343,9.55343
1537.00,9.55001,25.109189,0.000400,25.004117,-2.0596,0.156,9.55439,9.55439
1538.00,9.55068,25.109224,0.000399,25.004120,-2.0596,0.156,9.55618,9.55618
1539.00,9.55130,25.109243,0.000395,25.004095,-2.0598,0.157,9.55680,9.55680
1540.00,9.55168,25.109233,0.000399,25.004027,-2.0600,0.157,9.55713,9.55713
1541.00,9.55200,25.109328,0.000403,25.004137,-2.0602,0.157,9.55705,9.55705
1542.00,9.55222,25.109433,0.000400,25.004236,-2.0603,0.157,9.55516,9.55516
1543.00,9.55214,25.109479,0.000404,25.004215,-2.0603,0.157,9.55201,9.55201
1544.00,9.55206,25.109551,0.000401,25.004222,-2.0604,0.157,9.55090,9.55090
1545.00,9.55197,25.109545,0.000395,25.004222,-2.0605,0.157,9.55016,9.55016
1546.00,9.55192,25.109519,0.000396,25.004188,-2.0604,0.157,9.54851,9.54851
1547.00,9.55196,25.109427,0.000393,25.004079,-2.0606,0.157,9.54870,9.54870
1548.00,9.55252,25.109484,0.000394,25.004102,-2.0610,0.157,9.55130,9.55130
1549.00,9.55291,25.109534,0.000399,25.004120,-2.0613,0.157,9.55314,9.55314
1550.00,9.55323,25.109565,0.000397,25.004031,-2.0615,0.157,9.55349,9.55349
1551.00,9.55317,25.109589,0.000395,25.004017,-2.0616,0.157,9.55355,9.55355
1552.00,9.55297,25.109652,0.000396,25.003997,-2.0619,0.157,9.55255,9.55255
1553.00,9.55295,25.109707,0.000392,25.003981,-2.0620,0.157,9.54964,9.54964
1554.00,9.55299,25.109714,0.000387,25.004008,-2.0619,0.158,9.54770,9.54770
1555.00,9.55198,25.109768,0.000388,25.004100,-2.0619,0.158,9.54756,9.54756
1556.00,9.55142,25.109840,0.000386,25.004111,-2.0618,0.158,9.54747,9.54747
1557.00,9.55093,25.109869,0.000384,25.004158,-2.0616,0.158,9.54832,9.54832
1558.00,9.55170,25.109827,0.000384,25.004101,-2.0615,0.158,9.54990,9.54990
1559.00,9.55291,25.109893,0.000385,25.004049,-2.0616,0.159,9.55063,9.55063
1560.00,9.55229,25.109935,0.000385,25.004023,-2.0618,0.159,9.54985,9.54985
1561.00,9.54880,25.109877,0.000381,25.003931,-2.0622,0.159,9.54885,9.54885
@11,3.0002,6.0, 1560.082 
1562.00,9.54758,25.109993,0.000386,25.004000,-2.0624,0.159,9.54629,9.54629
1563.00,9.54680,25.110015,0.000386,25.003995,-2.0628,0.159,9.54477,9.54477
1564.00,9.54761,25.109968,0.000383,25.003954,-2.0631,0.159,9.54342,9.54342
1565.00,9.54887,25.110015,0.000385,25.004008,-2.0633,0.159,9.54432,9.54432
1566.00,9.54871,25.110003,0.000388,25.004002,-2.0634,0.159,9.54718,9.54718
1567.00,9.54740,25.110038,0.000385,25.004002,-2.0634,0.160,9.55139,9.55139
1568.00,9.54703,25.110069,0.000386,25.004029,-2.0635,0.160,9.55307,9.55307
1569.00,9.54795,25.110104,0.000389,25.004021,-2.0636,0.160,9.55513,9.55513
1570.00,9.54894,25.110096,0.000388,25.003974,-2.0636,0.160,9.55454,9.55454
1571.00,9.54906,25.110331,0.000395,25.004150,-2.0635,0.160,9.55196,9.55196
1572.00,9.54889,25.110296,0.000390,25.004106,-2.0636,0.160,9.54983,9.54983
1573.00,9.54902,25.110376,0.000393,25.004170,-2.0635,0.160,9.54906,9.54906
1574.00,9.54929,25.110417,0.000393,25.004205,-2.0636,0.160,9.54798,9.54798
1575.00,9.54924,25.110506,0.000387,25.004198,-2.0637,0.160,9.54833,9.54833
1576.00,9.54952,25.110497,0.000386,25.004107,-2.0641,0.160,9.55078,9.55078
1577.00,9.54985,25.110620,0.000391,25.004152,-2.0645,0.160,9.55229,9.55229
1578.00,9.54996,25.110684,0.000388,25.004171,-2.0649,0.161,9.55253,9.55253
1579.00,9.54971,25.110708,0.000392,25.004117,-2.0651,0.160,9.55213,9.55213
1580.00,9.54962,25.110736,0.000394,25.004069,-2.0652,0.160,9.55124,9.55124
1581.00,9.54968,25.110717,0.000388,25.004026,-2.0650,0.160,9.54963,9.54963
1582.00,9.55017,25.110704,0.000387,25.004012,-2.0649,0.161,9.54843,9.54843
1583.00,9.55072,25.110663,0.000390,25.003937,-2.0646,0.161,9.54895,9.54895
1584.00,9.55109,25.110753,0.000389,25.004026,-2.0645,0.161,9.54978,9.54978
1585.00,9.55131,25.110807,0.000396,25.004142,-2.0645,0.161,9.55085,9.55085
1586.00,9.55105,25.110821,0.000400,25.004151,-2.0647,0.161,9.55117,9.55117
1587.00,9.55080,25.110811,0.000396,25.004072,-2.0649,0.161,9.55229,9.55229
1588.00,9.55085,25.110919,0.000399,25.004145,-2.0653,0.161,9.55345,9.55345
1589.00,9.55118,25.110923,0.000404,25.004100,-2.0655,0.161,9.55527,9.55527
1590.00,9.55151,25.110951,0.000399,25.004082,-2.0658,0.161,9.55633,9.55633
1591.00,9.55191,25.111058,0.000399,25.004123,-2.0661,0.161,9.55671,9.55671
1592.00,9.55206,25.111145,0.000401,25.004143,-2.0664,0.161,9.55526,9.55526
1593.00,9.55208,25.111135,0.000391,25.004039,-2.0666,0.161,9.55311,9.55311
1594.00,9.55184,25.111275,0.000387,25.004100,-2.0667,0.162,9.55002,9.55002
1595.00,9.55179,25.111334,0.000395,25.004090,-2.0667,0.161,9.54870,9.54870
1596.00,9.55177,25.111370,0.000392,25.004061,-2.0666,0.161,9.54952,9.54952
1597.00,9.55178,25.111415,0.000395,25.004058,-2.0666,0.161,9.55101,9.55101
1598.00,9.55175,25.111533,0.000401,25.004146,-2.0666,0.161,9.55188,9.55188
1599.00,9.55202,25.111573,0.000402,25.004182,-2.0667,0.161,9.55366,9.55366
1600.00,9.55233,25.111634,0.000405,25.004224,-2.0668,0.162,9.55423,9.55423
1601.00,9.55254,25.111654,0.000412,25.004194,-2.0670,0.161,9.55273,9.55273
1602.00,9.55245,25.111780,0.000413,25.004292,-2.0672,0.161,9.55114,9.55114
1603.00,9.55228,25.111682,0.000409,25.004202,-2.0675,0.161,9.54984,9.54984
1604.00,9.55173,25.111583,0.000410,25.004046,-2.0677,0.161,9.54733,9.54733
1605.00,9.55138,25.111602,0.000404,25.004012,-2.0679,0.161,9.54584,9.54584
1606.00,9.55111,25.111665,0.000399,25.004048,-2.0681,0.162,9.54474,9.54474
1607.00,9.55058,25.111649,0.000399,25.004025,-2.0682,0.162,9.54365,9.54365
1608.00,9.54998,25.111871,0.000406,25.004096,-2.0683,0.161,9.54368,9.54368
1609.00,9.54935,25.112039,0.000398,25.004177,-2.0685,0.162,9.54497,9.54497
1610.00,9.54875,25.112137,0.000399,25.004228,-2.0689,0.162,9.54584,9.54584
1611.00,9.54880,25.112156,0.000399,25.004243,-2.0694,0.162,9.54911,9.54911
1612.00,9.54944,25.112215,0.000404,25.004212,-2.0695,0.162,9.55352,9.55352
1613.00,9.55025,25.112118,0.000402,25.004120,-2.0697,0.162,9.55714,9.55714
1614.00,9.55099,25.112169,0.000404,25.004194,-2.0698,0.162,9.55925,9.55925
1615.00,9.55157,25.112038,0.000397,25.004046,-2.0698,0.162,9.56095,9.56095
1616.00,9.55164,25.112010,0.000401,25.003972,-2.0697,0.162,9.55944,9.55944
1617.00,9.55140,25.111997,0.000397,25.003973,-2.0697,0.162,9.55661,9.55661
1618.00,9.55116,25.112068,0.000394,25.004030,-2.0698,0.163,9.55363,9.55363
1619.00,9.55086,25.112063,0.000396,25.003988,-2.0700,0.162,9.55110,9.55110
1620.00,9.55063,25.112182,0.000400,25.004049,-2.0702,0.162,9.54987,9.54987
1621.00,9.55064,25.112324,0.000394,25.004181,-2.0704,0.163,9.54946,9.54946
1622.00,9.55068,25.112354,0.000394,25.004199,-2.0707,0.163,9.54896,9.54896
1623.00,9.55069,25.112342,0.000398,25.004175,-2.0707,0.163,9.54875,9.54875
1624.00,9.55090,25.112322,0.000396,25.004132,-2.0708,0.163,9.54862,9.54862
1625.00,9.55094,25.112324,0.000397,25.004127,-2.0708,0.163,9.54737,9.54737
1626.00,9.55124,25.112270,0.000398,25.004006,-2.0706,0.163,9.54814,9.54814
1627.00,9.55190,25.112304,0.000392,25.003959,-2.0704,0.163,9.54986,9.54986
1628.00,9.55251,25.112333,0.000394,25.003962,-2.0704,0.163,9.55168,9.55168
1629.00,9.55298,25.112365,0.000398,25.003966,-2.0702,0.163,9.55384,9.55384
1630.00,9.55327,25.112399,0.000391,25.003941,-2.0701,0.163,9.55490,9.55490
1631.00,9.55312,25.112510,0.000396,25.003992,-2.0702,0.163,9.55450,9.55450
1632.00,9.55260,25.112581,0.000403,25.004047,-2.0703,0.163,9.55330,9.55330
1633.00,9.55201,25.112560,0.000393,25.004018,-2.0704,0.163,9.55298,9.55298
1634.00,9.55168,25.112565,0.000390,25.003995,-2.0707,0.164,9.55274,9.55274
1635.00,9.55155,25.112615,0.000399,25.004028,-2.0710,0.164,9.55394,9.55394
1636.00,9.55159,25.112539,0.000398,25.003950,-2.0713,0.164,9.55462,9.55462
1637.00,9.55178,25.112547,0.000395,25.003958,-2.0717,0.164,9.55545,9.55545
1638.00,9.55188,25.112632,0.000399,25.004002,-2.0720,0.164,9.55411,9.55411
1639.00,9.55191,25.112653,0.000403,25.003958,-2.0721,0.164,9.55268,9.55268
1640.00,9.55188,25.112709,0.000402,25.003947,-2.0723,0.163,9.55094,9.55094
1641.00,9.55160,25.112774,0.000400,25.003946,-2.0724,0.164,9.54848,9.54848
1642.00,9.55133,25.112835,0.000400,25.003927,-2.0724,0.164,9.54650,9.54650
1643.00,9.55128,25.112924,0.000406,25.003956,-2.0724,0.163,9.54649,9.54649
1644.00,9.55139,25.113009,0.000400,25.004009,-2.0725,0.164,9.54709,9.54709
1645.00,9.55175,25.112947,0.000397,25.003981,-2.0722,0.164,9.54799,9.54799
1646.00,9.55200,25.112974,0.000396,25.004092,-2.0722,0.164,9.55072,9.55072
1647.00,9.55202,25.112954,0.000396,25.004107,-2.0723,0.164,9.55217,9.55217
1648.00,9.55165,25.112937,0.000395,25.004063,-2.0726,0.164,9.55190,9.55190
1649.00,9.55106,25.112924,0.000399,25.004087,-2.0729,0.164,9.55084,9.55084
1650.00,9.55089,25.113014,0.000396,25.004124,-2.0734,0.165,9.55092,9.55092
1651.00,9.55096,25.113068,0.000399,25.004051,-2.0736,0.164,9.55020,9.55020
1652.00,9.55116,25.113137,0.000396,25.004027,-2.0737,0.165,9.55110,9.55110
1653.00,9.55124,25.113132,0.000394,25.004046,-2.0737,0.165,9.55213,9.55213
1654.00,9.55119,25.113170,0.000393,25.004067,-2.0738,0.165,9.55408,9.55408
1655.00,9.55121,25.113170,0.000395,25.004101,-2.0739,0.165,9.55530,9.55530
1656.00,9.55154,25.113206,0.000393,25.004167,-2.0740,0.165,9.55704,9.55704
1657.00,9.55178,25.113147,0.000397,25.004166,-2.0742,0.165,9.55793,9.55793
1658.00,9.55225,25.113233,0.000403,25.004176,-2.0746,0.165,9.55952,9.55952
1659.00,9.55273,25.113289,0.000402,25.004149,-2.0748,0.165,9.55960,9.55960
1660.00,9.55287,25.113325,0.000402,25.004068,-2.0750,0.165,9.55739,9.55739
1661.00,9.55289,25.113377,0.000405,25.004027,-2.0750,0.165,9.55414,9.55414
1662.00,9.55304,25.113426,0.000401,25.003980,-2.0749,0.165,9.55123,9.55123
1663.00,9.55296,25.113460,0.000391,25.003983,-2.0748,0.165,9.54783,9.54783
1664.00,9.55258,25.113495,0.000394,25.003965,-2.0747,0.165,9.54493,9.54493
1665.00,9.55213,25.113636,0.000395,25.004038,-2.0748,0.165,9.54393,9.54393
1666.00,9.55191,25.113674,0.000389,25.004031,-2.0749,0.166,9.54638,9.54638
1667.00,9.55217,25.113718,0.000394,25.004040,-2.0752,0.166,9.54903,9.54903
1668.00,9.55251,25.113747,0.000393,25.004014,-2.0753,0.166,9.55173,9.55173
1669.00,9.55316,25.113810,0.000391,25.004042,-2.0755,0.166,9.55512,9.55512
1670.00,9.55346,25.113745,0.000393,25.003972,-2.0758,0.166,9.55739,9.55739
1671.00,9.55358,25.113760,0.000392,25.003988,-2.0761,0.166,9.55678,9.55678
1672.00,9.55348,25.113775,0.000394,25.003957,-2.0763,0.166,9.55554,9.55554
1673.00,9.55351,25.113910,0.000400,25.004028,-2.0767,0.166,9.55500,9.55500
1674.00,9.55358,25.114014,0.000398,25.004095,-2.0768,0.166,9.55488,9.55488
1675.00,9.55378,25.113998,0.000399,25.004084,-2.0768,0.166,9.55649,9.55649
1676.00,9.55382,25.114075,0.000402,25.004132,-2.0766,0.166,9.55752,9.55752
1677.00,9.55356,25.114280,0.000398,25.004306,-2.0766,0.166,9.55748,9.55748
1678.00,9.55294,25.114264,0.000395,25.004311,-2.0765,0.167,9.55589,9.55589
1679.00,9.55243,25.114169,0.000397,25.004182,-2.0765,0.166,9.55438,9.55438
1680.00,9.55227,25.114317,0.000392,25.004274,-2.0764,0.167,9.55111,9.55111
1681.00,9.55212,25.114314,0.000393,25.004223,-2.0767,0.167,9.54808,9.54808
1682.00,9.55228,25.114288,0.000402,25.004103,-2.0768,0.166,9.54765,9.54765
1683.00,9.55279,25.114314,0.000404,25.004026,-2.0770,0.166,9.55009,9.55009
1684.00,9.55373,25.114392,0.000407,25.004085,-2.0772,0.166,9.55268,9.55268
1685.00,9.55466,25.114343,0.000408,25.004014,-2.0774,0.166,9.55549,9.55549
1686.00,9.55522,25.114334,0.000406,25.004020,-2.0774,0.166,9.55847,9.55847
1687.00,9.55508,25.114231,0.000398,25.003992,-2.0776,0.166,9.55910,9.55910
1688.00,9.55470,25.114219,0.000397,25.004026,-2.0778,0.166,9.55684,9.55684
1689.00,9.55421,25.114252,0.000393,25.004015,-2.0779,0.167,9.55404,9.55404
1690.00,9.55379,25.114385,0.000395,25.004109,-2.0781,0.167,9.55149,9.55149
1691.00,9.55357,25.114483,0.000395,25.004128,-2.0783,0.167,9.55002,9.55002
1692.00,9.55353,25.114632,0.000394,25.004221,-2.0785,0.167,9.54934,9.54934
1693.00,9.55328,25.114628,0.000395,25.004204,-2.0785,0.167,9.55015,9.55015
1694.00,9.55309,25.114609,0.000391,25.004174,-2.0786,0.167,9.55023,9.55023
1695.00,9.55237,25.114539,0.000390,25.004107,-2.0788,0.167,9.54963,9.54963
1696.00,9.55168,25.114541,0.000397,25.004115,-2.0791,0.167,9.54970,9.54970
1697.00,9.55146,25.114524,0.000393,25.004053,-2.0793,0.167,9.54915,9.54915
1698.00,9.55117,25.114586,0.000393,25.004041,-2.0794,0.167,9.54706,9.54706
1699.00,9.55086,25.114673,0.000400,25.004080,-2.0795,0.167,9.54592,9.54592
1700.00,9.55063,25.114758,0.000394,25.004081,-2.0795,0.167,9.54628,9.54628
1701.00,9.55085,25.114760,0.000388,25.004028,-2.0795,0.168,9.54551,9.54551
1702.00,9.55082,25.114879,0.000397,25.004062,-2.0797,0.167,9.54543,9.54543
1703.00,9.55002,25.114979,0.000400,25.004073,-2.0801,0.167,9.54661,9.54661
1704.00,9.54879,25.115162,0.000398,25.004186,-2.0802,0.167,9.54778,9.54778
1705.00,9.54797,25.115271,0.000401,25.004247,-2.0804,0.168,9.54864,9.54864
1706.00,9.54790,25.115423,0.000402,25.004327,-2.0805,0.168,9.54840,9.54840
1707.00,9.54742,25.115376,0.000396,25.004276,-2.0806,0.168,9.54734,9.54734
1708.00,9.54651,25.115339,0.000387,25.004293,-2.0806,0.169,9.54697,9.54697
1709.00,9.54626,25.115166,0.000381,25.004138,-2.0808,0.169,9.54672,9.54672
1710.00,9.54543,25.115152,0.000381,25.004124,-2.0809,0.169,9.54542,9.54542
1711.00,9.54747,25.115147,0.000386,25.004125,-2.0810,0.169,9.54347,9.54347
@12,3.0002,6.0, 1710.013 
1712.00,9.54807,25.115161,0.000384,25.004118,-2.0811,0.169,9.54281,9.54281
1713.00,9.54846,25.115208,0.000383,25.004107,-2.0810,0.169,9.54130,9.54130
1714.00,9.54839,25.115353,0.000389,25.004185,-2.0811,0.169,9.53972,9.53972
1715.00,9.54736,25.115389,0.000390,25.004137,-2.0811,0.169,9.54034,9.54034
1716.00,9.54687,25.115337,0.000390,25.004011,-2.0813,0.169,9.54418,9.54418
1717.00,9.54538,25.115432,0.000392,25.004052,-2.0815,0.169,9.54863,9.54863
1718.00,9.54448,25.115522,0.000397,25.004097,-2.0817,0.169,9.55291,9.55291
1719.00,9.54528,25.115480,0.000401,25.004077,-2.0818,0.169,9.55590,9.55590
1720.00,9.54705,25.115518,0.000398,25.004081,-2.0822,0.169,9.55575,9.55575
1721.00,9.54748,25.115682,0.000392,25.004213,-2.0824,0.170,9.55268,9.55268
1722.00,9.54712,25.115660,0.000388,25.004181,-2.0824,0.170,9.54923,9.54923
1723.00,9.54681,25.115598,0.000385,25.004082,-2.0826,0.170,9.54521,9.54521
1724.00,9.54644,25.115614,0.000379,25.004016,-2.0829,0.171,9.54309,9.54309
1725.00,9.54635,25.115617,0.000383,25.004039,-2.0829,0.170,9.54370,9.54370
1726.00,9.54625,25.115653,0.000390,25.004035,-2.0833,0.170,9.54439,9.54439
1727.00,9.54612,25.115762,0.000393,25.004103,-2.0835,0.170,9.54411,9.54411
1728.00,9.54628,25.115854,0.000393,25.004130,-2.0836,0.170,9.54613,9.54613
1729.00,9.54642,25.115926,0.000400,25.004261,-2.0837,0.170,9.54707,9.54707
1730.00,9.54659,25.115943,0.000399,25.004192,-2.0837,0.170,9.54741,9.54741
1731.00,9.54720,25.115929,0.000393,25.004189,-2.0839,0.170,9.54947,9.54947
1732.00,9.54808,25.115913,0.000396,25.004119,-2.0840,0.170,9.55202,9.55202
1733.00,9.54893,25.116005,0.000400,25.004208,-2.0840,0.170,9.55311,9.55311
1734.00,9.54977,25.116054,0.000403,25.004127,-2.0841,0.170,9.55486,9.55486
1735.00,9.55063,25.116152,0.000403,25.004172,-2.0843,0.170,9.55664,9.55664
1736.00,9.55089,25.116139,0.000403,25.004145,-2.0842,0.170,9.55638,9.55638
1737.00,9.55047,25.116260,0.000408,25.004248,-2.0841,0.170,9.55517,9.55517
1738.00,9.54985,25.116248,0.000402,25.004181,-2.0843,0.170,9.55369,9.55369
1739.00,9.54928,25.116296,0.000393,25.004191,-2.0845,0.171,9.55099,9.55099
1740.00,9.54898,25.116231,0.000392,25.004075,-2.0847,0.171,9.54848,9.54848
1741.00,9.54923,25.116376,0.000390,25.004089,-2.0848,0.171,9.54752,9.54752
1742.00,9.54942,25.116389,0.000385,25.004012,-2.0850,0.171,9.54653,9.54653
1743.00,9.54941,25.116428,0.000388,25.003989,-2.0852,0.171,9.54525,9.54525
1744.00,9.54962,25.116454,0.000390,25.003963,-2.0853,0.171,9.54595,9.54595
1745.00,9.54966,25.116714,0.000391,25.004211,-2.0852,0.171,9.54618,9.54618
1746.00,9.54982,25.116546,0.000390,25.004030,-2.0852,0.171,9.54681,9.54681
1747.00,9.55029,25.116638,0.000389,25.004087,-2.0852,0.171,9.54792,9.54792
1748.00,9.55032,25.116655,0.000393,25.004086,-2.0851,0.171,9.54901,9.54901
1749.00,9.55024,25.116681,0.000393,25.004074,-2.0851,0.171,9.54923,9.54923
1750.00,9.55026,25.116573,0.000395,25.003995,-2.0853,0.171,9.54955,9.54955
1751.00,9.55006,25.116743,0.000398,25.004148,-2.0857,0.171,9.54903,9.54903
1752.00,9.54977,25.116725,0.000395,25.004118,-2.0860,0.171,9.54853,9.54853
1753.00,9.54930,25.116864,0.000390,25.004222,-2.0862,0.171,9.54845,9.54845
1754.00,9.54897,25.116910,0.000390,25.004241,-2.0863,0.172,9.54863,9.54863
1755.00,9.54863,25.117017,0.000392,25.004250,-2.0863,0.172,9.55001,9.55001
1756.00,9.54872,25.117072,0.000393,25.004224,-2.0864,0.172,9.55172,9.55172
1757.00,9.54877,25.117116,0.000392,25.004257,-2.0866,0.172,9.55191,9.55191
1758.00,9.54868,25.117093,0.000388,25.004145,-2.0869,0.172,9.55199,9.55199
1759.00,9.54881,25.117155,0.000394,25.004169,-2.0872,0.172,9.55237,9.55237
1760.00,9.54917,25.117044,0.000390,25.004081,-2.0877,0.172,9.55122,9.55122
1761.00,9.54935,25.117036,0.000392,25.004104,-2.0879,0.172,9.55032,9.55032
1762.00,9.54970,25.116986,0.000395,25.004052,-2.0879,0.172,9.55159,9.55159
1763.00,9.55039,25.116955,0.000396,25.004106,-2.0881,0.172,9.55349,9.55349
1764.00,9.55087,25.116974,0.000393,25.004151,-2.0883,0.172,9.55359,9.55359
1765.00,9.55099,25.117032,0.000398,25.004193,-2.0881,0.172,9.55323,9.55323
1766.00,9.55102,25.117045,0.000400,25.004230,-2.0881,0.172,9.55290,9.55290
1767.00,9.55089,25.117086,0.000398,25.004225,-2.0882,0.172,9.55175,9.55175
1768.00,9.55115,25.117122,0.000404,25.004186,-2.0882,0.172,9.55142,9.55142
1769.00,9.55145,25.117155,0.000403,25.004183,-2.0882,0.172,9.55189,9.55189
1770.00,9.55173,25.117257,0.000400,25.004183,-2.0883,0.172,9.55258,9.55258
1771.00,9.55162,25.117350,0.000397,25.004138,-2.0886,0.172,9.55101,9.55101
1772.00,9.55138,25.117433,0.000396,25.004115,-2.0887,0.173,9.55018,9.55018
1773.00,9.55143,25.117538,0.000392,25.004143,-2.0889,0.173,9.54895,9.54895
1774.00,9.55150,25.117584,0.000398,25.004122,-2.0892,0.173,9.54888,9.54888
1775.00,9.55173,25.117609,0.000396,25.004133,-2.0895,0.173,9.54943,9.54943
1776.00,9.55163,25.117570,0.000394,25.004110,-2.0897,0.173,9.55255,9.55255
1777.00,9.55188,25.117587,0.000397,25.004134,-2.0901,0.173,9.55484,9.55484
1778.00,9.55220,25.117630,0.000396,25.004120,-2.0903,0.173,9.55541,9.55541
1779.00,9.55227,25.117669,0.000392,25.004077,-2.0905,0.173,9.55433,9.55433
1780.00,9.55199,25.117754,0.000397,25.004108,-2.0907,0.173,9.55204,9.55204
1781.00,9.55160,25.117853,0.000392,25.004093,-2.0906,0.174,9.54939,9.54939
1782.00,9.55124,25.117871,0.000391,25.004048,-2.0906,0.174,9.54731,9.54731
1783.00,9.55088,25.117971,0.000398,25.004161,-2.0905,0.173,9.54712,9.54712
1784.00,9.55062,25.117982,0.000396,25.004142,-2.0904,0.174,9.54713,9.54713
1785.00,9.55051,25.117968,0.000393,25.004062,-2.0904,0.174,9.54792,9.54792
1786.00,9.55040,25.118005,0.000401,25.004078,-2.0907,0.173,9.54837,9.54837
1787.00,9.55038,25.118080,0.000401,25.004074,-2.0910,0.173,9.54942,9.54942
1788.00,9.55042,25.118053,0.000401,25.003943,-2.0912,0.173,9.54982,9.54982
1789.00,9.55029,25.118113,0.000399,25.003971,-2.0914,0.173,9.55013,9.55013
1790.00,9.54998,25.118138,0.000397,25.003946,-2.0914,0.174,9.55040,9.55040
1791.00,9.54999,25.118189,0.000396,25.003938,-2.0916,0.174,9.55001,9.55001
1792.00,9.55011,25.118185,0.000395,25.003978,-2.0920,0.174,9.54902,9.54902
1793.00,9.55012,25.118271,0.000390,25.004090,-2.0925,0.174,9.54821,9.54821
1794.00,9.54994,25.118284,0.000396,25.004098,-2.0930,0.174,9.54696,9.54696
1795.00,9.54933,25.118417,0.000395,25.004227,-2.0935,0.174,9.54597,9.54597
1796.00,9.54885,25.118388,0.000390,25.004186,-2.0935,0.174,9.54650,9.54650
1797.00,9.54840,25.118492,0.000393,25.004218,-2.0934,0.174,9.54721,9.54721
1798.00,9.54834,25.118520,0.000395,25.004203,-2.0931,0.174,9.54847,9.54847
1799.00,9.54852,25.118477,0.000393,25.004173,-2.0930,0.175,9.55008,9.55008
1800.00,9.54871,25.118404,0.000399,25.004061,-2.0930,0.174,9.55144,9.55144
1801.00,9.54929,25.118588,0.000404,25.004186,-2.0930,0.174,9.55359,9.55359
1802.00,9.55005,25.118617,0.000402,25.004161,-2.0932,0.175,9.55574,9.55574
1803.00,9.55058,25.118598,0.000399,25.004106,-2.0935,0.175,9.55665,9.55665
1804.00,9.55099,25.118721,0.000406,25.004181,-2.0937,0.174,9.55720,9.55720
1805.00,9.55117,25.118763,0.000403,25.004243,-2.0939,0.175,9.55725,9.55725
1806.00,9.55120,25.118728,0.000400,25.004266,-2.0941,0.175,9.55447,9.55447
1807.00,9.55098,25.118715,0.000402,25.004273,-2.0943,0.175,9.55113,9.55113
1808.00,9.55064,25.118769,0.000398,25.004305,-2.0942,0.175,9.54875,9.54875
1809.00,9.55045,25.118839,0.000396,25.004294,-2.0942,0.175,9.54768,9.54768
1810.00,9.55051,25.118912,0.000396,25.004284,-2.0942,0.175,9.54788,9.54788
1811.00,9.55080,25.118882,0.000392,25.004152,-2.0944,0.175,9.54914,9.54914
1812.00,9.55096,25.118925,0.000394,25.004125,-2.0946,0.175,9.54973,9.54973
1813.00,9.55090,25.118850,0.000394,25.004024,-2.0951,0.175,9.54989,9.54989
1814.00,9.55117,25.118808,0.000391,25.003980,-2.0955,0.175,9.55065,9.55065
1815.00,9.55167,25.118848,0.000393,25.004043,-2.0957,0.175,9.55151,9.55151
1816.00,9.55228,25.118959,0.000394,25.004118,-2.0959,0.175,9.55269,9.55269
1817.00,9.55274,25.119019,0.000394,25.004125,-2.0959,0.176,9.55536,9.55536
1818.00,9.55311,25.119198,0.000395,25.004204,-2.0957,0.176,9.55743,9.55743
1819.00,9.55331,25.119272,0.000397,25.004227,-2.0957,0.176,9.55831,9.55831
1820.00,9.55359,25.119273,0.000395,25.004179,-2.0958,0.176,9.55842,9.55842
1821.00,9.55391,25.119252,0.000399,25.004125,-2.0958,0.176,9.55940,9.55940
1822.00,9.55387,25.119265,0.000398,25.004169,-2.0960,0.176,9.55852,9.55852
1823.00,9.55343,25.119212,0.000401,25.004107,-2.0961,0.176,9.55631,9.55631
1824.00,9.55265,25.119173,0.000394,25.004021,-2.0963,0.176,9.55256,9.55256
1825.00,9.55191,25.119247,0.000397,25.004057,-2.0965,0.176,9.54868,9.54868
1826.00,9.55152,25.119329,0.000393,25.004070,-2.0968,0.176,9.54496,9.54496
1827.00,9.55153,25.119395,0.000396,25.004065,-2.0969,0.176,9.54282,9.54282
1828.00,9.55170,25.119397,0.000397,25.004062,-2.0970,0.176,9.54355,9.54355
1829.00,9.55188,25.119524,0.000400,25.004154,-2.0970,0.176,9.54638,9.54638
1830.00,9.55198,25.119519,0.000398,25.004115,-2.0969,0.176,9.54876,9.54876
1831.00,9.55177,25.119527,0.000400,25.004166,-2.0972,0.176,9.55000,9.55000
1832.00,9.55172,25.119460,0.000396,25.004069,-2.0974,0.176,9.55031,9.55031
1833.00,9.55174,25.119543,0.000395,25.004096,-2.0975,0.176,9.54949,9.54949
1834.00,9.55152,25.119517,0.000391,25.004042,-2.0977,0.176,9.54846,9.54846
1835.00,9.55126,25.119572,0.000387,25.004004,-2.0978,0.177,9.54812,9.54812
1836.00,9.55083,25.119613,0.000389,25.003972,-2.0976,0.177,9.54853,9.54853
1837.00,9.55069,25.119718,0.000388,25.003994,-2.0976,0.177,9.55057,9.55057
1838.00,9.55064,25.119755,0.000387,25.003984,-2.0976,0.177,9.55306,9.55306
1839.00,9.55071,25.119789,0.000394,25.003976,-2.0976,0.177,9.55552,9.55552
1840.00,9.55069,25.119827,0.000395,25.004011,-2.0978,0.177,9.55627,9.55627
1841.00,9.54993,25.119780,0.000390,25.003961,-2.0979,0.177,9.55398,9.55398
1842.00,9.54901,25.119793,0.000391,25.003987,-2.0982,0.177,9.55161,9.55161
1843.00,9.54888,25.119809,0.000388,25.003995,-2.0986,0.177,9.55007,9.55007
1844.00,9.54940,25.119918,0.000390,25.004068,-2.0991,0.178,9.54928,9.54928
1845.00,9.55031,25.119952,0.000392,25.004066,-2.0994,0.178,9.54954,9.54954
1846.00,9.55081,25.120078,0.000396,25.004108,-2.0996,0.177,9.55104,9.55104
1847.00,9.55089,25.120134,0.000396,25.004176,-2.0996,0.177,9.55105,9.55105
1848.00,9.55080,25.120198,0.000398,25.004225,-2.0994,0.177,9.55041,9.55041
1849.00,9.55068,25.120176,0.000396,25.004171,-2.0994,0.177,9.54882,9.54882
1850.00,9.55042,25.120238,0.000394,25.004172,-2.0996,0.178,9.54799,9.54799
1851.00,9.55066,25.120274,0.000390,25.004212,-2.0997,0.178,9.54998,9.54998
1852.00,9.55117,25.120237,0.000394,25.004136,-2.1001,0.178,9.55288,9.55288
1853.00,9.55167,25.120309,0.000396,25.004186,-2.1004,0.178,9.55335,9.55335
1854.00,9.55200,25.120345,0.000395,25.004141,-2.1004,0.178,9.55326,9.55326
1855.00,9.55135,25.120407,0.000398,25.004175,-2.1004,0.178,9.55275,9.55275
1856.00,9.55031,25.120410,0.000397,25.004130,-2.1007,0.178,9.55019,9.55019
1857.00,9.55126,25.120529,0.000394,25.004164,-2.1007,0.178,9.54639,9.54639
1858.00,9.55137,25.120460,0.000395,25.004047,-2.1007,0.178,9.54317,9.54317
1859.00,9.55085,25.120614,0.000392,25.004177,-2.1009,0.178,9.54160,9.54160
1860.00,9.55259,25.120543,0.000393,25.004127,-2.1012,0.179,9.54158,9.54158
1861.00,9.55693,25.120551,0.000397,25.004128,-2.1014,0.178,9.54120,9.54120
@13,3.0002,6.0, 1860.058 
1862.00,9.55977,25.120634,0.000395,25.004197,-2.1017,0.179,9.54150,9.54150
1863.00,9.55316,25.120744,0.000388,25.004234,-2.1019,0.179,9.54375,9.54375
1864.00,9.55007,25.120711,0.000391,25.004216,-2.1021,0.179,9.54478,9.54478
1865.00,9.54689,25.120783,0.000388,25.004232,-2.1022,0.179,9.54568,9.54568
1866.00,9.54574,25.120916,0.000386,25.004281,-2.1021,0.179,9.54726,9.54726
1867.00,9.54542,25.120909,0.000388,25.004168,-2.1018,0.179,9.54852,9.54852
1868.00,9.54540,25.120993,0.000390,25.004212,-2.1019,0.179,9.54917,9.54917
1869.00,9.54606,25.120982,0.000383,25.004101,-2.1019,0.180,9.54892,9.54892
1870.00,9.54641,25.121033,0.000383,25.004055,-2.1019,0.180,9.54879,9.54879
1871.00,9.54649,25.121063,0.000389,25.004083,-2.1021,0.180,9.54738,9.54738
1872.00,9.54610,25.121105,0.000387,25.004103,-2.1024,0.180,9.54618,9.54618
1873.00,9.54551,25.121043,0.000388,25.004030,-2.1025,0.180,9.54598,9.54598
1874.00,9.54548,25.121094,0.000395,25.004078,-2.1025,0.180,9.54640,9.54640
1875.00,9.54539,25.121202,0.000397,25.004197,-2.1028,0.180,9.54561,9.54561
1876.00,9.54547,25.121119,0.000389,25.004069,-2.1030,0.180,9.54633,9.54633
1877.00,9.54576,25.121088,0.000392,25.004080,-2.1032,0.180,9.54769,9.54769
1878.00,9.54640,25.121149,0.000396,25.004129,-2.1034,0.180,9.54875,9.54875
1879.00,9.54740,25.121165,0.000393,25.004045,-2.1037,0.180,9.55088,9.55088
1880.00,9.54805,25.121087,0.000393,25.003964,-2.1037,0.180,9.55331,9.55331
1881.00,9.54869,25.121145,0.000393,25.004015,-2.1036,0.180,9.55521,9.55521
1882.00,9.54936,25.121216,0.000395,25.004014,-2.1036,0.180,9.55626,9.55626
1883.00,9.54971,25.121194,0.000395,25.003962,-2.1037,0.180,9.55539,9.55539
1884.00,9.54990,25.121325,0.000396,25.004134,-2.1039,0.180,9.55380,9.55380
1885.00,9.54990,25.121407,0.000396,25.004148,-2.1041,0.180,9.55169,9.55169
1886.00,9.54991,25.121465,0.000394,25.004158,-2.1044,0.180,9.55067,9.55067
1887.00,9.55004,25.121520,0.000393,25.004223,-2.1047,0.180,9.55087,9.55087
1888.00,9.55057,25.121632,0.000388,25.004263,-2.1048,0.181,9.55312,9.55312
1889.00,9.55103,25.121603,0.000388,25.004162,-2.1049,0.181,9.55369,9.55369
1890.00,9.55110,25.121622,0.000386,25.004112,-2.1050,0.181,9.55351,9.55351
1891.00,9.55100,25.121742,0.000392,25.004198,-2.1051,0.181,9.55236,9.55236
1892.00,9.55144,25.121851,0.000392,25.004167,-2.1053,0.181,9.55237,9.55237
1893.00,9.55202,25.121859,0.000400,25.004162,-2.1054,0.181,9.55147,9.55147
1894.00,9.55246,25.121913,0.000402,25.004189,-2.1052,0.180,9.55228,9.55228
1895.00,9.55262,25.121915,0.000399,25.004152,-2.1053,0.181,9.55157,9.55157
1896.00,9.55230,25.121914,0.000403,25.004097,-2.1055,0.181,9.55028,9.55028
1897.00,9.55195,25.121728,0.000403,25.003956,-2.1057,0.180,9.54813,9.54813
1898.00,9.55197,25.121775,0.000397,25.003953,-2.1058,0.181,9.54824,9.54824
1899.00,9.55202,25.121810,0.000392,25.003954,-2.1061,0.181,9.54801,9.54801
1900.00,9.55166,25.121866,0.000394,25.003991,-2.1062,0.181,9.54856,9.54856
1901.00,9.55105,25.121867,0.000392,25.004052,-2.1063,0.181,9.54970,9.54970
1902.00,9.55055,25.122012,0.000395,25.004188,-2.1064,0.181,9.54983,9.54983
1903.00,9.55028,25.122083,0.000399,25.004252,-2.1068,0.181,9.54854,9.54854
1904.00,9.55045,25.122066,0.000400,25.004169,-2.1071,0.181,9.54800,9.54800
1905.00,9.55058,25.122117,0.000400,25.004165,-2.1074,0.181,9.54876,9.54876
1906.00,9.55046,25.122192,0.000393,25.004065,-2.1074,0.181,9.54899,9.54899
1907.00,9.55021,25.122333,0.000391,25.004126,-2.1077,0.182,9.54973,9.54973
1908.00,9.54973,25.122357,0.000387,25.004061,-2.1077,0.182,9.54946,9.54946
1909.00,9.54928,25.122476,0.000391,25.004199,-2.1077,0.182,9.54839,9.54839
1910.00,9.54903,25.122549,0.000398,25.004259,-2.1079,0.182,9.54696,9.54696
1911.00,9.54902,25.122540,0.000400,25.004250,-2.1082,0.182,9.54749,9.54749
1912.00,9.54929,25.122508,0.000397,25.004185,-2.1083,0.182,9.54950,9.54950
1913.00,9.54939,25.122541,0.000405,25.004213,-2.1084,0.182,9.55123,9.55123
1914.00,9.54939,25.122556,0.000405,25.004182,-2.1087,0.182,9.55344,9.55344
1915.00,9.54964,25.122537,0.000401,25.004172,-2.1088,0.182,9.55532,9.55532
1916.00,9.55006,25.122532,0.000402,25.004131,-2.1087,0.182,9.55503,9.55503
1917.00,9.55041,25.122538,0.000401,25.004098,-2.1089,0.182,9.55293,9.55293
1918.00,9.55043,25.122512,0.000398,25.004076,-2.1091,0.182,9.55188,9.55188
1919.00,9.55031,25.122526,0.000398,25.004029,-2.1089,0.182,9.55161,9.55161
1920.00,9.55047,25.122630,0.000400,25.004026,-2.1089,0.182,9.55094,9.55094
1921.00,9.55031,25.122777,0.000405,25.004177,-2.1089,0.182,9.54912,9.54912
1922.00,9.54989,25.122819,0.000407,25.004202,-2.1088,0.182,9.54708,9.54708
1923.00,9.54959,25.122915,0.000407,25.004219,-2.1087,0.182,9.54526,9.54526
1924.00,9.54942,25.122874,0.000402,25.004211,-2.1088,0.182,9.54416,9.54416
1925.00,9.54930,25.122779,0.000401,25.004149,-2.1090,0.182,9.54350,9.54350
1926.00,9.54914,25.122695,0.000396,25.004088,-2.1093,0.183,9.54500,9.54500
1927.00,9.54921,25.122692,0.000396,25.004059,-2.1096,0.183,9.54789,9.54789
1928.00,9.54959,25.122653,0.000397,25.004010,-2.1098,0.183,9.55054,9.55054
1929.00,9.54985,25.122775,0.000398,25.004052,-2.1103,0.183,9.55079,9.55079
1930.00,9.55016,25.122899,0.000393,25.004091,-2.1106,0.183,9.55153,9.55153
1931.00,9.55027,25.122993,0.000392,25.004064,-2.1107,0.183,9.55149,9.55149
1932.00,9.54979,25.123112,0.000393,25.004105,-2.1109,0.183,9.55007,9.55007
1933.00,9.54929,25.123228,0.000391,25.004224,-2.1111,0.183,9.54882,9.54882
1934.00,9.54906,25.123156,0.000397,25.004199,-2.1111,0.183,9.54909,9.54909
1935.00,9.54895,25.123035,0.000405,25.004105,-2.1111,0.183,9.54996,9.54996
1936.00,9.54909,25.123021,0.000408,25.004093,-2.1112,0.183,9.55090,9.55090
1937.00,9.54929,25.123008,0.000406,25.004086,-2.1112,0.183,9.55268,9.55268
1938.00,9.54952,25.122951,0.000409,25.003969,-2.1113,0.183,9.55345,9.55345
1939.00,9.54945,25.122983,0.000402,25.003958,-2.1116,0.183,9.55324,9.55324
1940.00,9.54935,25.123168,0.000397,25.004089,-2.1118,0.184,9.55316,9.55316
1941.00,9.54976,25.123251,0.000398,25.004150,-2.1120,0.184,9.55292,9.55292
1942.00,9.55026,25.123203,0.000397,25.004080,-2.1123,0.184,9.55126,9.55126
1943.00,9.55064,25.123213,0.000393,25.004058,-2.1123,0.184,9.54998,9.54998
1944.00,9.55067,25.123293,0.000395,25.004090,-2.1122,0.184,9.54942,9.54942
1945.00,9.55068,25.123300,0.000393,25.004122,-2.1123,0.184,9.54841,9.54841
1946.00,9.55088,25.123316,0.000398,25.004119,-2.1123,0.184,9.54869,9.54869
1947.00,9.55110,25.123362,0.000401,25.004124,-2.1126,0.184,9.55019,9.55019
1948.00,9.55099,25.123379,0.000395,25.004051,-2.1130,0.184,9.55156,9.55156
1949.00,9.55095,25.123446,0.000399,25.004037,-2.1134,0.184,9.55205,9.55205
1950.00,9.55094,25.123484,0.000404,25.004010,-2.1136,0.184,9.55231,9.55231
1951.00,9.55103,25.123390,0.000401,25.003871,-2.1137,0.184,9.55199,9.55199
1952.00,9.55117,25.123464,0.000395,25.003913,-2.1137,0.184,9.55065,9.55065
1953.00,9.55106,25.123634,0.000396,25.004050,-2.1138,0.184,9.54880,9.54880
1954.00,9.55079,25.123658,0.000391,25.004014,-2.1138,0.184,9.54776,9.54776
1955.00,9.55041,25.123698,0.000384,25.003987,-2.1140,0.185,9.54713,9.54713
1956.00,9.55016,25.123764,0.000383,25.004035,-2.1141,0.185,9.54701,9.54701
1957.00,9.55006,25.123828,0.000387,25.003996,-2.1142,0.185,9.54772,9.54772
1958.00,9.54995,25.123840,0.000394,25.004035,-2.1143,0.185,9.54948,9.54948
1959.00,9.55008,25.123808,0.000395,25.004033,-2.1145,0.185,9.55144,9.55144
1960.00,9.55029,25.123766,0.000404,25.003997,-2.1147,0.184,9.55347,9.55347
1961.00,9.55062,25.123954,0.000405,25.004124,-2.1149,0.184,9.55559,9.55559
1962.00,9.55108,25.123916,0.000409,25.004104,-2.1151,0.184,9.55679,9.55679
1963.00,9.55144,25.123955,0.000411,25.004044,-2.1151,0.184,9.55628,9.55628
1964.00,9.55144,25.124071,0.000410,25.004087,-2.1151,0.184,9.55422,9.55422
1965.00,9.55121,25.124142,0.000405,25.004100,-2.1151,0.185,9.55144,9.55144
1966.00,9.55069,25.124144,0.000401,25.004042,-2.1152,0.185,9.54698,9.54698
1967.00,9.54997,25.124224,0.000392,25.004061,-2.1152,0.185,9.54303,9.54303
1968.00,9.54918,25.124150,0.000389,25.004015,-2.1152,0.185,9.54073,9.54073
1969.00,9.54862,25.124150,0.000389,25.003933,-2.1154,0.186,9.54031,9.54031
1970.00,9.54819,25.124276,0.000391,25.003990,-2.1156,0.186,9.53991,9.53991
1971.00,9.54782,25.124272,0.000393,25.003943,-2.1157,0.186,9.54145,9.54145
1972.00,9.54783,25.124313,0.000399,25.003960,-2.1158,0.185,9.54418,9.54418
1973.00,9.54810,25.124417,0.000399,25.004000,-2.1160,0.185,9.54679,9.54679
1974.00,9.54856,25.124494,0.000403,25.004107,-2.1161,0.185,9.54927,9.54927
1975.00,9.54912,25.124484,0.000399,25.004086,-2.1162,0.185,9.55269,9.55269
1976.00,9.54964,25.124511,0.000399,25.004098,-2.1162,0.185,9.55500,9.55500
1977.00,9.54981,25.124611,0.000401,25.004193,-2.1163,0.186,9.55521,9.55521
1978.00,9.54966,25.124629,0.000396,25.004205,-2.1165,0.186,9.55388,9.55388
1979.00,9.54931,25.124586,0.000392,25.004112,-2.1166,0.186,9.55280,9.55280
1980.00,9.54898,25.124623,0.000391,25.004071,-2.1167,0.186,9.55125,9.55125
1981.00,9.54857,25.124734,0.000388,25.004090,-2.1169,0.186,9.54974,9.54974
1982.00,9.54810,25.124754,0.000388,25.004051,-2.1170,0.186,9.54909,9.54909
1983.00,9.54777,25.124841,0.000386,25.004032,-2.1172,0.187,9.54930,9.54930
1984.00,9.54771,25.125034,0.000391,25.004145,-2.1174,0.187,9.54894,9.54894
1985.00,9.54823,25.125060,0.000393,25.004152,-2.1175,0.186,9.55074,9.55074
1986.00,9.54915,25.125107,0.000394,25.004187,-2.1176,0.186,9.55184,9.55184
1987.00,9.54972,25.125097,0.000393,25.004089,-2.1176,0.186,9.55156,9.55156
1988.00,9.55015,25.125146,0.000400,25.004172,-2.1177,0.186,9.55152,9.55152
1989.00,9.55048,25.125086,0.000392,25.004090,-2.1178,0.187,9.55164,9.55164
1990.00,9.55080,25.125151,0.000388,25.004074,-2.1180,0.187,9.54954,9.54954
1991.00,9.55115,25.125091,0.000387,25.003947,-2.1183,0.187,9.54803,9.54803
1992.00,9.55111,25.125075,0.000386,25.003989,-2.1185,0.187,9.54821,9.54821
1993.00,9.55088,25.125044,0.000382,25.003897,-2.1186,0.187,9.54805,9.54805
1994.00,9.55045,25.125030,0.000384,25.003922,-2.1186,0.187,9.54709,9.54709
1995.00,9.54989,25.125035,0.000391,25.003976,-2.1187,0.187,9.54732,9.54732
1996.00,9.54966,25.125042,0.000391,25.004037,-2.1186,0.187,9.54879,9.54879
1997.00,9.54958,25.125167,0.000391,25.004127,-2.1187,0.187,9.54928,9.54928
1998.00,9.54947,25.125210,0.000394,25.004173,-2.1189,0.187,9.54891,9.54891
1999.00,9.54933,25.125244,0.000392,25.004176,-2.1190,0.188,9.54949,9.54949
2000.00,9.54944,25.125246,0.000391,25.004084,-2.1190,0.188,9.55058,9.55058
2001.00,9.54971,25.125289,0.000391,25.004075,-2.1191,0.188,9.55062,9.55062
2002.00,9.54997,25.125209,0.000389,25.003917,-2.1193,0.188,9.55146,9.55146
2003.00,9.55051,25.125254,0.000390,25.003894,-2.1196,0.188,9.55485,9.55485
2004.00,9.55114,25.125345,0.000394,25.003906,-2.1199,0.188,9.55731,9.55731
2005.00,9.55144,25.125431,0.000394,25.004019,-2.1202,0.188,9.55826,9.55826
2006.00,9.55143,25.125469,0.000391,25.004023,-2.1205,0.188,9.55868,9.55868
2007.00,9.55192,25.125563,0.000392,25.004109,-2.1207,0.188,9.56062,9.56062
2008.00,9.55311,25.125551,0.000384,25.004076,-2.1208,0.189,9.56337,9.56337
2009.00,9.55428,25.125470,0.000381,25.003988,-2.1208,0.189,9.56460,9.56460
2010.00,9.55482,25.125457,0.000379,25.003931,-2.1207,0.189,9.56352,9.56352
2011.00,9.55489,25.125516,0.000381,25.003972,-2.1207,0.189,9.56173,9.56173
