# Supplementary material for: CEP signaling coordinates plant immunity with nitrogen status
Source: Nat Commun. 2024 Dec 16;15:10686. doi: 10.1038/s41467-024-55194-x (PMC11649690; doi:10.1038/s41467-024-55194-x)
Supplement: Supplementary file 4 — Source Data [file 41467_2024_55194_MOESM4_ESM.zip › !Source_data/Source_data_ITC_SEC/Source_data_ITC/20221101_30uMRLK7 vs 300uMCEP1_1.itc]

$ITC
$ 13 
$NOT
$ 25 
$ 60 
$ 600 
$ 10 
$ 2 
$ADCGainCode:  0 
$False,True,True
$ 0.4 , 0.8 , 150 , 5 
$ 3 , 6 , 150 , 5 
$ 3 , 6 , 150 , 5 
$ 3 , 6 , 150 , 5 
$ 3 , 6 , 150 , 5 
$ 3 , 6 , 150 , 5 
$ 3 , 6 , 150 , 5 
$ 3 , 6 , 150 , 5 
$ 3 , 6 , 150 , 5 
$ 3 , 6 , 150 , 5 
$ 3 , 6 , 150 , 5 
$ 3 , 6 , 150 , 5 
$ 3 , 6 , 150 , 5 
# 0 
# 0.3 
# 0.03 
# 0.2035 
# 25 
# 4 
# 8.15 
# 1 
?30uM RLK7 vs 300uM CEP1, 20mM citrate pH5, 150mM NaCl
% MICROCALITC_MAL1177627
% 0.2035 
% 4 
%-0.586102 , 29.61604 
%-0.348256 , 29.40329 
% 0.8333333 
% 167740 , 167730 
% 0.25 , 81 
%-0.015695 ,-0.033946 
%-20 , 8 
% 0 , 0 
% 0 
% 128000       127744 
% 43.1 
% 500 , 750 , 1000 , 750 
% 0.06978023945 ,-0.002252194966 ,-3.244915618586E-05 , 1.349203907274E-06 ,-9.058983361606E-09 
% MicroCalITC Ver: 1.29.32 Run time:11/1/2022 3:22:05 PM
@0
5.00,9.54296,25.295036,0.000378,25.210875,-2.7479,0.059,9.53791,9.53791
6.00,9.54331,25.295007,0.000373,25.210837,-2.7480,0.060,9.53949,9.53949
7.00,9.54370,25.295041,0.000370,25.210799,-2.7479,0.060,9.54021,9.54021
8.00,9.54381,25.295095,0.000374,25.210736,-2.7478,0.060,9.54108,9.54108
9.00,9.54426,25.295136,0.000375,25.210653,-2.7476,0.060,9.54202,9.54202
10.00,9.54440,25.295235,0.000373,25.210630,-2.7475,0.060,9.54155,9.54155
11.00,9.54426,25.295367,0.000370,25.210603,-2.7473,0.060,9.54201,9.54201
12.00,9.54418,25.295450,0.000368,25.210585,-2.7473,0.060,9.54262,9.54262
13.00,9.54427,25.295511,0.000364,25.210637,-2.7471,0.061,9.54300,9.54300
14.00,9.54425,25.295611,0.000366,25.210719,-2.7470,0.061,9.54282,9.54282
15.00,9.54413,25.295657,0.000368,25.210833,-2.7470,0.061,9.54237,9.54237
16.00,9.54361,25.295687,0.000367,25.210927,-2.7468,0.061,9.54094,9.54094
17.00,9.54276,25.295687,0.000364,25.210914,-2.7468,0.061,9.54050,9.54050
18.00,9.54163,25.295733,0.000363,25.210921,-2.7469,0.062,9.54045,9.54045
19.00,9.54089,25.295687,0.000364,25.210845,-2.7469,0.062,9.54090,9.54090
20.00,9.54085,25.295729,0.000361,25.210743,-2.7467,0.062,9.54222,9.54222
21.00,9.54131,25.295736,0.000366,25.210670,-2.7465,0.062,9.54444,9.54444
22.00,9.54211,25.295782,0.000370,25.210670,-2.7462,0.061,9.54662,9.54662
23.00,9.54288,25.295775,0.000368,25.210628,-2.7460,0.062,9.54850,9.54850
24.00,9.54358,25.295871,0.000367,25.210652,-2.7459,0.062,9.54941,9.54941
25.00,9.54405,25.295878,0.000367,25.210615,-2.7459,0.062,9.55091,9.55091
26.00,9.54462,25.295979,0.000368,25.210640,-2.7458,0.062,9.55254,9.55254
27.00,9.54544,25.296001,0.000371,25.210640,-2.7456,0.062,9.55368,9.55368
28.00,9.54618,25.296101,0.000372,25.210648,-2.7456,0.062,9.55338,9.55338
29.00,9.54614,25.296203,0.000372,25.210639,-2.7456,0.062,9.55060,9.55060
30.00,9.54559,25.296330,0.000372,25.210717,-2.7455,0.062,9.54614,9.54614
31.00,9.54527,25.296307,0.000370,25.210666,-2.7454,0.063,9.54280,9.54280
32.00,9.54510,25.296363,0.000365,25.210642,-2.7452,0.063,9.53945,9.53945
33.00,9.54501,25.296377,0.000369,25.210647,-2.7451,0.063,9.53738,9.53738
34.00,9.54468,25.296387,0.000370,25.210656,-2.7450,0.063,9.53709,9.53709
35.00,9.54451,25.296319,0.000368,25.210672,-2.7448,0.063,9.53915,9.53915
36.00,9.54485,25.296397,0.000370,25.210717,-2.7447,0.063,9.54089,9.54089
37.00,9.54543,25.296474,0.000371,25.210746,-2.7447,0.063,9.54278,9.54278
38.00,9.54570,25.296543,0.000366,25.210787,-2.7446,0.063,9.54423,9.54423
39.00,9.54581,25.296540,0.000365,25.210814,-2.7445,0.063,9.54524,9.54524
40.00,9.54544,25.296646,0.000369,25.210822,-2.7445,0.063,9.54325,9.54325
41.00,9.54450,25.296647,0.000369,25.210815,-2.7445,0.064,9.54037,9.54037
42.00,9.54369,25.296593,0.000368,25.210830,-2.7444,0.064,9.53698,9.53698
43.00,9.54265,25.296606,0.000373,25.210848,-2.7443,0.064,9.53341,9.53341
44.00,9.54186,25.296593,0.000369,25.210784,-2.7441,0.064,9.53398,9.53398
45.00,9.54174,25.296651,0.000367,25.210810,-2.7440,0.064,9.53813,9.53813
46.00,9.54162,25.296729,0.000365,25.210768,-2.7439,0.064,9.54140,9.54140
47.00,9.54070,25.296865,0.000372,25.210755,-2.7439,0.064,9.54357,9.54357
48.00,9.54022,25.296925,0.000366,25.210655,-2.7439,0.064,9.54608,9.54608
49.00,9.54049,25.297051,0.000366,25.210629,-2.7437,0.065,9.54677,9.54677
50.00,9.54120,25.296977,0.000365,25.210444,-2.7434,0.065,9.54570,9.54570
51.00,9.54172,25.297045,0.000365,25.210516,-2.7433,0.065,9.54480,9.54480
52.00,9.54198,25.297073,0.000362,25.210504,-2.7432,0.065,9.54396,9.54396
53.00,9.54237,25.297121,0.000367,25.210542,-2.7432,0.065,9.54298,9.54298
54.00,9.54164,25.297139,0.000369,25.210597,-2.7432,0.065,9.54093,9.54093
55.00,9.54120,25.297221,0.000372,25.210638,-2.7431,0.065,9.53867,9.53867
56.00,9.54279,25.297216,0.000375,25.210547,-2.7430,0.065,9.53769,9.53769
57.00,9.54578,25.297252,0.000372,25.210548,-2.7427,0.065,9.54036,9.54036
58.00,9.54596,25.297256,0.000365,25.210568,-2.7424,0.065,9.54233,9.54233
59.00,9.54535,25.297329,0.000368,25.210617,-2.7422,0.065,9.54306,9.54306
60.00,9.54705,25.297387,0.000367,25.210694,-2.7421,0.066,9.54279,9.54279
@1,0.4000,0.8, 60.0590000000011 
61.00,9.54466,25.297454,0.000366,25.210735,-2.7421,0.066,9.54051,9.54051
62.00,9.54073,25.297453,0.000367,25.210735,-2.7421,0.066,9.53635,9.53635
63.00,9.53931,25.297515,0.000376,25.210688,-2.7422,0.066,9.53365,9.53365
64.00,9.54122,25.297517,0.000375,25.210644,-2.7421,0.066,9.53259,9.53259
65.00,9.54140,25.297536,0.000379,25.210636,-2.7421,0.066,9.53239,9.53239
66.00,9.53971,25.297529,0.000378,25.210588,-2.7420,0.066,9.53343,9.53343
67.00,9.53867,25.297639,0.000376,25.210666,-2.7418,0.066,9.53522,9.53522
68.00,9.53809,25.297718,0.000369,25.210713,-2.7416,0.066,9.53723,9.53723
69.00,9.53812,25.297787,0.000365,25.210741,-2.7417,0.067,9.53820,9.53820
70.00,9.53838,25.297798,0.000365,25.210722,-2.7415,0.067,9.53923,9.53923
71.00,9.53824,25.297852,0.000364,25.210731,-2.7413,0.067,9.54105,9.54105
72.00,9.53826,25.297845,0.000370,25.210631,-2.7412,0.067,9.54157,9.54157
73.00,9.53853,25.297846,0.000374,25.210587,-2.7409,0.066,9.54151,9.54151
74.00,9.53886,25.297823,0.000378,25.210478,-2.7406,0.066,9.54244,9.54244
75.00,9.53935,25.297918,0.000376,25.210435,-2.7406,0.066,9.54369,9.54369
76.00,9.53963,25.297969,0.000374,25.210459,-2.7406,0.066,9.54347,9.54347
77.00,9.53937,25.298026,0.000371,25.210530,-2.7407,0.067,9.54287,9.54287
78.00,9.53882,25.298131,0.000370,25.210635,-2.7408,0.067,9.54243,9.54243
79.00,9.53881,25.298194,0.000374,25.210695,-2.7406,0.067,9.54281,9.54281
80.00,9.53937,25.298261,0.000367,25.210737,-2.7404,0.067,9.54342,9.54342
81.00,9.54008,25.298318,0.000366,25.210729,-2.7402,0.067,9.54429,9.54429
82.00,9.54083,25.298370,0.000364,25.210731,-2.7400,0.068,9.54478,9.54478
83.00,9.54127,25.298336,0.000364,25.210626,-2.7397,0.068,9.54493,9.54493
84.00,9.54179,25.298351,0.000355,25.210572,-2.7396,0.068,9.54466,9.54466
85.00,9.54229,25.298327,0.000361,25.210573,-2.7396,0.068,9.54401,9.54401
86.00,9.54285,25.298363,0.000365,25.210633,-2.7396,0.068,9.54364,9.54364
87.00,9.54326,25.298354,0.000367,25.210591,-2.7395,0.068,9.54417,9.54417
88.00,9.54347,25.298423,0.000367,25.210650,-2.7395,0.068,9.54582,9.54582
89.00,9.54408,25.298475,0.000368,25.210703,-2.7395,0.068,9.54784,9.54784
90.00,9.54499,25.298486,0.000364,25.210605,-2.7395,0.068,9.55117,9.55117
91.00,9.54617,25.298504,0.000360,25.210502,-2.7392,0.069,9.55536,9.55536
92.00,9.54720,25.298634,0.000362,25.210597,-2.7389,0.069,9.55870,9.55870
93.00,9.54804,25.298660,0.000359,25.210615,-2.7389,0.069,9.56010,9.56010
94.00,9.54865,25.298682,0.000363,25.210666,-2.7388,0.069,9.56085,9.56085
95.00,9.54937,25.298759,0.000363,25.210755,-2.7387,0.069,9.55995,9.55995
96.00,9.54979,25.298764,0.000364,25.210784,-2.7387,0.069,9.55648,9.55648
97.00,9.55008,25.298743,0.000360,25.210647,-2.7388,0.069,9.55350,9.55350
98.00,9.55041,25.298772,0.000364,25.210580,-2.7386,0.069,9.55134,9.55134
99.00,9.55060,25.298799,0.000363,25.210482,-2.7385,0.069,9.54915,9.54915
100.00,9.55060,25.298860,0.000366,25.210495,-2.7384,0.069,9.54757,9.54757
101.00,9.55085,25.298872,0.000368,25.210518,-2.7384,0.069,9.54859,9.54859
102.00,9.55131,25.298874,0.000370,25.210587,-2.7384,0.069,9.55030,9.55030
103.00,9.55212,25.298842,0.000371,25.210604,-2.7383,0.069,9.55285,9.55285
104.00,9.55273,25.298887,0.000373,25.210690,-2.7381,0.070,9.55376,9.55376
105.00,9.55288,25.298855,0.000369,25.210639,-2.7379,0.070,9.55315,9.55315
106.00,9.55277,25.298936,0.000371,25.210663,-2.7375,0.070,9.55011,9.55011
107.00,9.55235,25.298897,0.000368,25.210572,-2.7372,0.070,9.54614,9.54614
108.00,9.55176,25.298956,0.000369,25.210525,-2.7369,0.070,9.54131,9.54131
109.00,9.55103,25.298984,0.000364,25.210482,-2.7368,0.070,9.53921,9.53921
110.00,9.55037,25.299110,0.000367,25.210564,-2.7367,0.070,9.53912,9.53912
111.00,9.54978,25.299235,0.000369,25.210590,-2.7368,0.070,9.54282,9.54282
112.00,9.54935,25.299377,0.000371,25.210662,-2.7369,0.071,9.54660,9.54660
113.00,9.54886,25.299455,0.000368,25.210726,-2.7372,0.071,9.54884,9.54884
114.00,9.54823,25.299561,0.000373,25.210687,-2.7373,0.071,9.54904,9.54904
115.00,9.54733,25.299589,0.000375,25.210668,-2.7373,0.071,9.54824,9.54824
116.00,9.54692,25.299598,0.000372,25.210609,-2.7372,0.071,9.54614,9.54614
117.00,9.54689,25.299678,0.000373,25.210646,-2.7369,0.071,9.54374,9.54374
118.00,9.54642,25.299713,0.000373,25.210615,-2.7365,0.071,9.54142,9.54142
119.00,9.54582,25.299723,0.000374,25.210637,-2.7363,0.071,9.54004,9.54004
120.00,9.54534,25.299730,0.000371,25.210595,-2.7362,0.071,9.54009,9.54009
121.00,9.54486,25.299719,0.000375,25.210594,-2.7362,0.071,9.53953,9.53953
122.00,9.54434,25.299743,0.000369,25.210537,-2.7364,0.072,9.53926,9.53926
123.00,9.54354,25.299830,0.000373,25.210564,-2.7364,0.072,9.54059,9.54059
124.00,9.54261,25.299871,0.000369,25.210601,-2.7363,0.072,9.54074,9.54074
125.00,9.54210,25.299954,0.000373,25.210616,-2.7362,0.072,9.54021,9.54021
126.00,9.54168,25.300066,0.000370,25.210642,-2.7361,0.072,9.53758,9.53758
127.00,9.54130,25.300147,0.000373,25.210677,-2.7360,0.072,9.53533,9.53533
128.00,9.54120,25.300248,0.000373,25.210668,-2.7359,0.072,9.53421,9.53421
129.00,9.54125,25.300280,0.000372,25.210636,-2.7358,0.072,9.53520,9.53520
130.00,9.54132,25.300325,0.000365,25.210649,-2.7357,0.072,9.53640,9.53640
131.00,9.54090,25.300306,0.000364,25.210626,-2.7355,0.073,9.53855,9.53855
132.00,9.53994,25.300366,0.000362,25.210677,-2.7353,0.073,9.53905,9.53905
133.00,9.53887,25.300332,0.000362,25.210676,-2.7353,0.073,9.53750,9.53750
134.00,9.53805,25.300298,0.000363,25.210654,-2.7354,0.073,9.53500,9.53500
135.00,9.53761,25.300307,0.000371,25.210675,-2.7354,0.073,9.53337,9.53337
136.00,9.53753,25.300362,0.000375,25.210728,-2.7354,0.073,9.53426,9.53426
137.00,9.53735,25.300322,0.000378,25.210681,-2.7353,0.073,9.53650,9.53650
138.00,9.53780,25.300326,0.000380,25.210632,-2.7352,0.073,9.54060,9.54060
139.00,9.53863,25.300468,0.000380,25.210659,-2.7349,0.073,9.54507,9.54507
140.00,9.53912,25.300460,0.000375,25.210641,-2.7347,0.073,9.54887,9.54887
141.00,9.54017,25.300448,0.000377,25.210587,-2.7344,0.073,9.55120,9.55120
142.00,9.54078,25.300423,0.000378,25.210534,-2.7341,0.073,9.55340,9.55340
143.00,9.54120,25.300452,0.000371,25.210604,-2.7339,0.073,9.55295,9.55295
144.00,9.54131,25.300483,0.000376,25.210624,-2.7338,0.073,9.54951,9.54951
145.00,9.54088,25.300614,0.000378,25.210647,-2.7337,0.073,9.54364,9.54364
146.00,9.54034,25.300653,0.000373,25.210634,-2.7335,0.074,9.53748,9.53748
147.00,9.54054,25.300771,0.000374,25.210700,-2.7335,0.074,9.53402,9.53402
148.00,9.54068,25.300854,0.000377,25.210675,-2.7336,0.074,9.53119,9.53119
149.00,9.54052,25.300880,0.000375,25.210664,-2.7336,0.074,9.53247,9.53247
150.00,9.54061,25.300929,0.000372,25.210711,-2.7336,0.074,9.53701,9.53701
151.00,9.54100,25.301022,0.000374,25.210737,-2.7335,0.074,9.54208,9.54208
152.00,9.54172,25.300984,0.000368,25.210640,-2.7335,0.074,9.54415,9.54415
153.00,9.54312,25.301016,0.000370,25.210621,-2.7332,0.074,9.54571,9.54571
154.00,9.54381,25.300974,0.000370,25.210573,-2.7331,0.075,9.54577,9.54577
155.00,9.54356,25.300929,0.000367,25.210519,-2.7330,0.075,9.54394,9.54394
156.00,9.54316,25.301018,0.000369,25.210602,-2.7331,0.075,9.54017,9.54017
157.00,9.54234,25.301138,0.000372,25.210669,-2.7332,0.075,9.53643,9.53643
158.00,9.54150,25.301137,0.000372,25.210630,-2.7333,0.075,9.53382,9.53382
159.00,9.54033,25.301247,0.000366,25.210643,-2.7333,0.075,9.53126,9.53126
160.00,9.53898,25.301280,0.000373,25.210586,-2.7331,0.075,9.52993,9.52993
161.00,9.53743,25.301188,0.000366,25.210451,-2.7328,0.076,9.52999,9.52999
162.00,9.53644,25.301231,0.000371,25.210484,-2.7325,0.075,9.52743,9.52743
163.00,9.53481,25.301261,0.000367,25.210574,-2.7322,0.076,9.52601,9.52601
164.00,9.53387,25.301248,0.000372,25.210585,-2.7319,0.076,9.52538,9.52538
165.00,9.53393,25.301340,0.000374,25.210658,-2.7318,0.076,9.52617,9.52617
166.00,9.53464,25.301361,0.000377,25.210671,-2.7318,0.076,9.52770,9.52770
167.00,9.53532,25.301336,0.000371,25.210618,-2.7319,0.076,9.53454,9.53454
168.00,9.53622,25.301395,0.000375,25.210617,-2.7321,0.076,9.54109,9.54109
169.00,9.53667,25.301471,0.000374,25.210615,-2.7320,0.076,9.54505,9.54505
170.00,9.53580,25.301568,0.000372,25.210678,-2.7320,0.076,9.54703,9.54703
171.00,9.53583,25.301700,0.000376,25.210760,-2.7319,0.076,9.54771,9.54771
172.00,9.53498,25.301765,0.000380,25.210795,-2.7316,0.076,9.54555,9.54555
173.00,9.53462,25.301776,0.000378,25.210736,-2.7314,0.076,9.54288,9.54288
174.00,9.53522,25.301837,0.000382,25.210772,-2.7313,0.076,9.54105,9.54105
175.00,9.53550,25.301809,0.000383,25.210659,-2.7313,0.076,9.53823,9.53823
176.00,9.53552,25.301826,0.000384,25.210658,-2.7311,0.076,9.53626,9.53626
177.00,9.53528,25.301824,0.000380,25.210578,-2.7311,0.076,9.53318,9.53318
178.00,9.53478,25.301906,0.000383,25.210621,-2.7310,0.076,9.52809,9.52809
179.00,9.53409,25.301874,0.000381,25.210622,-2.7309,0.077,9.52360,9.52360
180.00,9.53330,25.301885,0.000379,25.210643,-2.7310,0.077,9.52004,9.52004
181.00,9.53267,25.301929,0.000374,25.210629,-2.7311,0.077,9.51908,9.51908
182.00,9.53305,25.302036,0.000375,25.210754,-2.7310,0.077,9.52119,9.52119
183.00,9.53421,25.302150,0.000371,25.210829,-2.7309,0.077,9.52731,9.52731
184.00,9.53509,25.302303,0.000369,25.210862,-2.7309,0.078,9.53141,9.53141
185.00,9.53521,25.302384,0.000369,25.210794,-2.7306,0.078,9.53547,9.53547
186.00,9.53526,25.302466,0.000372,25.210759,-2.7302,0.078,9.53846,9.53846
187.00,9.53438,25.302500,0.000370,25.210730,-2.7299,0.078,9.53994,9.53994
188.00,9.53398,25.302460,0.000375,25.210616,-2.7296,0.077,9.54079,9.54079
189.00,9.53317,25.302469,0.000371,25.210599,-2.7293,0.078,9.54327,9.54327
190.00,9.53393,25.302529,0.000369,25.210677,-2.7293,0.078,9.54510,9.54510
191.00,9.53340,25.302524,0.000367,25.210668,-2.7295,0.078,9.54317,9.54317
192.00,9.53374,25.302478,0.000365,25.210567,-2.7296,0.078,9.54216,9.54216
193.00,9.53390,25.302474,0.000366,25.210539,-2.7298,0.078,9.54214,9.54214
194.00,9.53489,25.302481,0.000368,25.210464,-2.7298,0.078,9.54231,9.54231
195.00,9.53533,25.302481,0.000369,25.210399,-2.7298,0.078,9.54096,9.54096
196.00,9.53543,25.302635,0.000365,25.210465,-2.7296,0.078,9.54160,9.54160
197.00,9.53591,25.302789,0.000370,25.210495,-2.7295,0.078,9.54204,9.54204
198.00,9.53708,25.302857,0.000362,25.210539,-2.7293,0.079,9.54168,9.54168
199.00,9.53900,25.302922,0.000362,25.210582,-2.7292,0.079,9.54181,9.54181
200.00,9.54045,25.303030,0.000361,25.210657,-2.7291,0.079,9.54363,9.54363
201.00,9.54185,25.302989,0.000361,25.210622,-2.7291,0.079,9.54538,9.54538
202.00,9.54242,25.303062,0.000361,25.210718,-2.7290,0.079,9.54444,9.54444
203.00,9.54313,25.303161,0.000366,25.210738,-2.7290,0.079,9.53968,9.53968
204.00,9.54332,25.303250,0.000371,25.210802,-2.7290,0.079,9.53530,9.53530
205.00,9.54279,25.303230,0.000374,25.210782,-2.7289,0.079,9.53159,9.53159
206.00,9.54302,25.303309,0.000379,25.210841,-2.7288,0.079,9.52639,9.52639
207.00,9.54380,25.303261,0.000377,25.210776,-2.7287,0.079,9.52331,9.52331
208.00,9.54357,25.303242,0.000379,25.210755,-2.7285,0.079,9.52435,9.52435
209.00,9.54629,25.303273,0.000374,25.210767,-2.7282,0.080,9.52549,9.52549
210.00,9.54750,25.303347,0.000376,25.210754,-2.7282,0.080,9.52700,9.52700
@2,3.0002,6.0, 210.002 
211.00,9.54534,25.303404,0.000375,25.210734,-2.7279,0.080,9.53134,9.53134
212.00,9.53513,25.303479,0.000373,25.210757,-2.7277,0.080,9.53654,9.53654
213.00,9.53155,25.303578,0.000374,25.210793,-2.7276,0.080,9.54021,9.54021
214.00,9.52865,25.303592,0.000373,25.210736,-2.7275,0.080,9.54353,9.54353
215.00,9.52887,25.303585,0.000371,25.210742,-2.7271,0.080,9.54484,9.54484
216.00,9.53079,25.303580,0.000368,25.210687,-2.7271,0.080,9.54427,9.54427
217.00,9.53302,25.303601,0.000372,25.210668,-2.7272,0.080,9.54442,9.54442
218.00,9.53456,25.303634,0.000370,25.210667,-2.7272,0.081,9.54379,9.54379
219.00,9.53551,25.303724,0.000374,25.210649,-2.7272,0.080,9.54198,9.54198
220.00,9.53616,25.303838,0.000371,25.210631,-2.7274,0.081,9.54249,9.54249
221.00,9.53647,25.303877,0.000372,25.210686,-2.7273,0.081,9.54361,9.54361
222.00,9.53663,25.303939,0.000371,25.210741,-2.7273,0.081,9.54348,9.54348
223.00,9.53743,25.303991,0.000371,25.210787,-2.7272,0.081,9.54359,9.54359
224.00,9.53830,25.303926,0.000368,25.210809,-2.7271,0.081,9.54319,9.54319
225.00,9.53877,25.303909,0.000374,25.210870,-2.7269,0.081,9.54171,9.54171
226.00,9.53929,25.303892,0.000374,25.210855,-2.7268,0.081,9.53980,9.53980
227.00,9.54002,25.303935,0.000377,25.210839,-2.7266,0.081,9.53703,9.53703
228.00,9.54033,25.303967,0.000376,25.210807,-2.7266,0.082,9.53354,9.53354
229.00,9.54008,25.304018,0.000376,25.210783,-2.7265,0.082,9.53168,9.53168
230.00,9.53993,25.303986,0.000374,25.210727,-2.7265,0.082,9.53001,9.53001
231.00,9.53957,25.304102,0.000373,25.210739,-2.7263,0.082,9.52981,9.52981
232.00,9.53915,25.304128,0.000368,25.210728,-2.7261,0.082,9.53104,9.53104
233.00,9.53883,25.304171,0.000369,25.210723,-2.7261,0.082,9.53342,9.53342
234.00,9.53832,25.304218,0.000369,25.210759,-2.7261,0.082,9.53524,9.53524
235.00,9.53763,25.304355,0.000373,25.210837,-2.7260,0.082,9.53484,9.53484
236.00,9.53697,25.304381,0.000376,25.210815,-2.7260,0.082,9.53365,9.53365
237.00,9.53629,25.304581,0.000379,25.210919,-2.7261,0.082,9.53161,9.53161
238.00,9.53549,25.304611,0.000382,25.210904,-2.7259,0.082,9.53103,9.53103
239.00,9.53547,25.304688,0.000381,25.210853,-2.7257,0.082,9.53172,9.53172
240.00,9.53543,25.304728,0.000379,25.210823,-2.7256,0.082,9.53471,9.53471
241.00,9.53535,25.304796,0.000377,25.210810,-2.7253,0.083,9.53767,9.53767
242.00,9.53523,25.304717,0.000380,25.210738,-2.7250,0.083,9.54108,9.54108
243.00,9.53541,25.304806,0.000377,25.210759,-2.7248,0.083,9.54430,9.54430
244.00,9.53582,25.304793,0.000379,25.210757,-2.7246,0.083,9.54517,9.54517
245.00,9.53593,25.304844,0.000373,25.210733,-2.7246,0.083,9.54416,9.54416
246.00,9.53601,25.304898,0.000374,25.210751,-2.7247,0.083,9.54286,9.54286
247.00,9.53607,25.304936,0.000370,25.210700,-2.7248,0.084,9.54053,9.54053
248.00,9.53606,25.304919,0.000371,25.210690,-2.7249,0.084,9.53571,9.53571
249.00,9.53607,25.305031,0.000369,25.210711,-2.7248,0.084,9.53234,9.53234
250.00,9.53627,25.305028,0.000373,25.210716,-2.7247,0.084,9.53238,9.53238
251.00,9.53682,25.305069,0.000374,25.210762,-2.7245,0.084,9.53420,9.53420
252.00,9.53724,25.305073,0.000377,25.210802,-2.7244,0.084,9.53568,9.53568
253.00,9.53702,25.305120,0.000375,25.210781,-2.7244,0.084,9.53631,9.53631
254.00,9.53655,25.305222,0.000375,25.210802,-2.7246,0.084,9.53617,9.53617
255.00,9.53637,25.305218,0.000373,25.210739,-2.7246,0.084,9.53460,9.53460
256.00,9.53654,25.305262,0.000372,25.210742,-2.7246,0.084,9.53192,9.53192
257.00,9.53661,25.305342,0.000373,25.210747,-2.7244,0.084,9.52896,9.52896
258.00,9.53640,25.305351,0.000377,25.210745,-2.7241,0.084,9.52805,9.52805
259.00,9.53584,25.305316,0.000380,25.210829,-2.7238,0.084,9.52873,9.52873
260.00,9.53522,25.305445,0.000377,25.210966,-2.7238,0.084,9.52841,9.52841
261.00,9.53441,25.305461,0.000377,25.210947,-2.7240,0.084,9.52707,9.52707
262.00,9.53350,25.305490,0.000375,25.210970,-2.7241,0.085,9.52668,9.52668
263.00,9.53251,25.305502,0.000374,25.210940,-2.7241,0.085,9.52913,9.52913
264.00,9.53215,25.305435,0.000371,25.210779,-2.7241,0.085,9.53177,9.53177
265.00,9.53247,25.305415,0.000372,25.210656,-2.7239,0.085,9.53510,9.53510
266.00,9.53299,25.305326,0.000369,25.210531,-2.7237,0.085,9.54011,9.54011
267.00,9.53387,25.305299,0.000369,25.210462,-2.7236,0.085,9.54576,9.54576
268.00,9.53467,25.305354,0.000366,25.210467,-2.7236,0.085,9.54687,9.54687
269.00,9.53530,25.305514,0.000370,25.210567,-2.7238,0.085,9.54507,9.54507
270.00,9.53536,25.305603,0.000374,25.210649,-2.7237,0.085,9.54349,9.54349
271.00,9.53462,25.305777,0.000381,25.210791,-2.7236,0.085,9.54232,9.54232
272.00,9.53502,25.305821,0.000377,25.210768,-2.7236,0.085,9.53874,9.53874
273.00,9.53524,25.305895,0.000383,25.210796,-2.7234,0.085,9.53443,9.53443
274.00,9.53480,25.305985,0.000382,25.210823,-2.7232,0.085,9.53351,9.53351
275.00,9.53483,25.306055,0.000387,25.210775,-2.7231,0.085,9.53291,9.53291
276.00,9.53505,25.306076,0.000381,25.210751,-2.7229,0.086,9.53062,9.53062
277.00,9.53506,25.306222,0.000386,25.210821,-2.7228,0.085,9.52890,9.52890
278.00,9.53501,25.306275,0.000379,25.210776,-2.7228,0.086,9.52991,9.52991
279.00,9.53521,25.306269,0.000380,25.210733,-2.7227,0.086,9.52934,9.52934
280.00,9.53489,25.306272,0.000373,25.210668,-2.7227,0.086,9.52726,9.52726
281.00,9.53501,25.306346,0.000374,25.210677,-2.7228,0.086,9.52589,9.52589
282.00,9.53513,25.306385,0.000373,25.210699,-2.7229,0.087,9.52753,9.52753
283.00,9.53475,25.306445,0.000378,25.210760,-2.7229,0.087,9.52922,9.52922
284.00,9.53417,25.306458,0.000376,25.210724,-2.7230,0.087,9.53141,9.53141
285.00,9.53426,25.306486,0.000382,25.210837,-2.7230,0.087,9.53353,9.53353
286.00,9.53410,25.306465,0.000380,25.210818,-2.7229,0.087,9.53659,9.53659
287.00,9.53359,25.306394,0.000382,25.210735,-2.7226,0.087,9.53770,9.53770
288.00,9.53296,25.306404,0.000375,25.210774,-2.7224,0.087,9.53717,9.53717
289.00,9.53267,25.306471,0.000376,25.210840,-2.7223,0.087,9.53641,9.53641
290.00,9.53266,25.306530,0.000373,25.210805,-2.7223,0.087,9.53657,9.53657
291.00,9.53251,25.306558,0.000373,25.210740,-2.7222,0.087,9.53630,9.53630
292.00,9.53236,25.306555,0.000369,25.210697,-2.7222,0.088,9.53573,9.53573
293.00,9.53262,25.306511,0.000370,25.210634,-2.7222,0.087,9.53493,9.53493
294.00,9.53275,25.306534,0.000368,25.210578,-2.7220,0.088,9.53354,9.53354
295.00,9.53251,25.306651,0.000370,25.210675,-2.7217,0.088,9.53210,9.53210
296.00,9.53232,25.306744,0.000374,25.210740,-2.7215,0.088,9.53042,9.53042
297.00,9.53232,25.306929,0.000373,25.210791,-2.7214,0.088,9.52896,9.52896
298.00,9.53257,25.307119,0.000378,25.210837,-2.7215,0.088,9.52947,9.52947
299.00,9.53289,25.307182,0.000380,25.210874,-2.7215,0.088,9.53122,9.53122
300.00,9.53345,25.307232,0.000378,25.210835,-2.7215,0.088,9.53280,9.53280
301.00,9.53374,25.307263,0.000370,25.210809,-2.7216,0.088,9.53149,9.53149
302.00,9.53343,25.307255,0.000373,25.210818,-2.7216,0.088,9.53033,9.53033
303.00,9.53298,25.307218,0.000370,25.210797,-2.7217,0.088,9.52964,9.52964
304.00,9.53266,25.307206,0.000372,25.210720,-2.7217,0.088,9.52930,9.52930
305.00,9.53263,25.307063,0.000367,25.210608,-2.7216,0.089,9.52926,9.52926
306.00,9.53273,25.307066,0.000374,25.210624,-2.7214,0.088,9.53252,9.53252
307.00,9.53275,25.307125,0.000374,25.210693,-2.7211,0.089,9.53589,9.53589
308.00,9.53281,25.307186,0.000377,25.210698,-2.7208,0.089,9.53737,9.53737
309.00,9.53272,25.307242,0.000376,25.210741,-2.7205,0.089,9.53646,9.53646
310.00,9.53259,25.307305,0.000381,25.210756,-2.7204,0.089,9.53589,9.53589
311.00,9.53241,25.307295,0.000379,25.210722,-2.7202,0.089,9.53477,9.53477
312.00,9.53217,25.307186,0.000376,25.210573,-2.7202,0.089,9.53520,9.53520
313.00,9.53301,25.307145,0.000370,25.210476,-2.7202,0.089,9.53754,9.53754
314.00,9.53408,25.307201,0.000368,25.210507,-2.7202,0.089,9.54132,9.54132
315.00,9.53500,25.307308,0.000368,25.210535,-2.7201,0.089,9.54352,9.54352
316.00,9.53562,25.307365,0.000362,25.210503,-2.7201,0.090,9.54454,9.54454
317.00,9.53580,25.307550,0.000365,25.210589,-2.7201,0.090,9.54159,9.54159
318.00,9.53565,25.307768,0.000367,25.210713,-2.7202,0.090,9.53780,9.53780
319.00,9.53537,25.307788,0.000371,25.210751,-2.7202,0.090,9.53359,9.53359
320.00,9.53499,25.307872,0.000371,25.210813,-2.7203,0.090,9.53086,9.53086
321.00,9.53502,25.308073,0.000382,25.210959,-2.7201,0.090,9.52928,9.52928
322.00,9.53535,25.308199,0.000385,25.211029,-2.7199,0.090,9.52908,9.52908
323.00,9.53527,25.308165,0.000388,25.211027,-2.7198,0.090,9.52782,9.52782
324.00,9.53501,25.308245,0.000385,25.211111,-2.7196,0.090,9.52608,9.52608
325.00,9.53429,25.308265,0.000389,25.211241,-2.7195,0.090,9.52376,9.52376
326.00,9.53315,25.308168,0.000383,25.211259,-2.7195,0.090,9.52249,9.52249
327.00,9.53247,25.308093,0.000381,25.211209,-2.7194,0.090,9.52320,9.52320
328.00,9.53217,25.308142,0.000383,25.211181,-2.7193,0.090,9.52531,9.52531
329.00,9.53222,25.308171,0.000388,25.211006,-2.7194,0.090,9.52830,9.52830
330.00,9.53232,25.308142,0.000382,25.210703,-2.7193,0.090,9.53114,9.53114
331.00,9.53224,25.308216,0.000382,25.210516,-2.7193,0.090,9.53195,9.53195
332.00,9.53171,25.308338,0.000382,25.210477,-2.7194,0.090,9.53107,9.53107
333.00,9.53074,25.308357,0.000375,25.210425,-2.7192,0.091,9.52946,9.52946
334.00,9.52949,25.308303,0.000373,25.210408,-2.7190,0.091,9.52798,9.52798
335.00,9.52858,25.308302,0.000374,25.210510,-2.7189,0.091,9.52629,9.52629
336.00,9.52740,25.308207,0.000372,25.210459,-2.7187,0.091,9.52373,9.52373
337.00,9.52666,25.308125,0.000374,25.210421,-2.7185,0.091,9.52305,9.52305
338.00,9.52662,25.308140,0.000376,25.210398,-2.7185,0.091,9.52413,9.52413
339.00,9.52679,25.308271,0.000374,25.210456,-2.7185,0.091,9.52503,9.52503
340.00,9.52669,25.308336,0.000371,25.210408,-2.7185,0.092,9.52461,9.52461
341.00,9.52609,25.308417,0.000370,25.210464,-2.7186,0.092,9.52479,9.52479
342.00,9.52560,25.308444,0.000363,25.210482,-2.7188,0.092,9.52537,9.52537
343.00,9.52593,25.308422,0.000364,25.210512,-2.7188,0.092,9.52624,9.52624
344.00,9.52664,25.308456,0.000362,25.210525,-2.7185,0.092,9.52681,9.52681
345.00,9.52748,25.308542,0.000368,25.210603,-2.7183,0.092,9.52945,9.52945
346.00,9.52805,25.308665,0.000371,25.210715,-2.7180,0.092,9.53216,9.53216
347.00,9.52821,25.308682,0.000373,25.210766,-2.7177,0.092,9.53344,9.53344
348.00,9.52814,25.308662,0.000371,25.210701,-2.7175,0.093,9.53214,9.53214
349.00,9.52778,25.308670,0.000373,25.210606,-2.7175,0.092,9.53050,9.53050
350.00,9.52749,25.308735,0.000370,25.210599,-2.7173,0.093,9.52987,9.52987
351.00,9.52727,25.308746,0.000371,25.210542,-2.7172,0.093,9.53046,9.53046
352.00,9.52790,25.308870,0.000372,25.210516,-2.7171,0.093,9.53055,9.53055
353.00,9.52822,25.309050,0.000378,25.210619,-2.7172,0.093,9.53187,9.53187
354.00,9.52919,25.309121,0.000375,25.210699,-2.7171,0.093,9.53222,9.53222
355.00,9.52962,25.309193,0.000375,25.210746,-2.7171,0.093,9.52939,9.52939
356.00,9.53042,25.309214,0.000380,25.210696,-2.7170,0.093,9.52418,9.52418
357.00,9.53194,25.309266,0.000378,25.210726,-2.7168,0.093,9.51779,9.51779
358.00,9.53129,25.309258,0.000371,25.210712,-2.7167,0.093,9.51197,9.51197
359.00,9.53040,25.309301,0.000376,25.210688,-2.7168,0.093,9.51064,9.51064
360.00,9.53205,25.309282,0.000369,25.210630,-2.7168,0.094,9.51226,9.51226
@3,3.0002,6.0, 360.043000000005 
361.00,9.53544,25.309299,0.000364,25.210585,-2.7168,0.094,9.51519,9.51519
362.00,9.53304,25.309287,0.000365,25.210522,-2.7169,0.094,9.52147,9.52147
363.00,9.52973,25.309324,0.000370,25.210528,-2.7169,0.094,9.52734,9.52734
364.00,9.52291,25.309337,0.000366,25.210531,-2.7169,0.094,9.52960,9.52960
365.00,9.51959,25.309351,0.000374,25.210506,-2.7168,0.094,9.53112,9.53112
366.00,9.52060,25.309438,0.000373,25.210568,-2.7168,0.094,9.53555,9.53555
367.00,9.52224,25.309504,0.000375,25.210605,-2.7167,0.094,9.53950,9.53950
368.00,9.52382,25.309607,0.000374,25.210673,-2.7165,0.094,9.54306,9.54306
369.00,9.52647,25.309619,0.000373,25.210687,-2.7163,0.094,9.54626,9.54626
370.00,9.52903,25.309691,0.000370,25.210763,-2.7161,0.095,9.54687,9.54687
371.00,9.52986,25.309748,0.000373,25.210830,-2.7160,0.095,9.54441,9.54441
372.00,9.52974,25.309797,0.000373,25.210843,-2.7159,0.095,9.53989,9.53989
373.00,9.52969,25.309767,0.000376,25.210735,-2.7160,0.095,9.53628,9.53628
374.00,9.52973,25.309846,0.000379,25.210732,-2.7159,0.095,9.53294,9.53294
375.00,9.53020,25.309807,0.000382,25.210673,-2.7159,0.095,9.53238,9.53238
376.00,9.53143,25.309828,0.000379,25.210649,-2.7158,0.095,9.53345,9.53345
377.00,9.53372,25.309769,0.000376,25.210628,-2.7158,0.095,9.53604,9.53604
378.00,9.53589,25.309807,0.000371,25.210674,-2.7157,0.095,9.53679,9.53679
379.00,9.53646,25.309843,0.000370,25.210722,-2.7156,0.096,9.53902,9.53902
380.00,9.53740,25.309952,0.000366,25.210784,-2.7154,0.096,9.54026,9.54026
381.00,9.53789,25.309906,0.000370,25.210722,-2.7153,0.096,9.53928,9.53928
382.00,9.53801,25.310013,0.000375,25.210748,-2.7152,0.096,9.53570,9.53570
383.00,9.53744,25.310030,0.000378,25.210716,-2.7151,0.096,9.53261,9.53261
384.00,9.53690,25.310033,0.000376,25.210660,-2.7150,0.096,9.52861,9.52861
385.00,9.53641,25.310079,0.000381,25.210630,-2.7150,0.096,9.52540,9.52540
386.00,9.53610,25.310191,0.000373,25.210711,-2.7150,0.096,9.52633,9.52633
387.00,9.53565,25.310214,0.000365,25.210659,-2.7151,0.096,9.52943,9.52943
388.00,9.53475,25.310375,0.000365,25.210710,-2.7150,0.097,9.53058,9.53058
389.00,9.53367,25.310443,0.000369,25.210696,-2.7151,0.097,9.53270,9.53270
390.00,9.53333,25.310482,0.000369,25.210728,-2.7150,0.097,9.53660,9.53660
391.00,9.53379,25.310543,0.000370,25.210749,-2.7148,0.097,9.53757,9.53757
392.00,9.53445,25.310576,0.000375,25.210739,-2.7147,0.097,9.53772,9.53772
393.00,9.53481,25.310544,0.000378,25.210727,-2.7146,0.096,9.53908,9.53908
394.00,9.53496,25.310542,0.000375,25.210763,-2.7145,0.097,9.53918,9.53918
395.00,9.53478,25.310593,0.000373,25.210771,-2.7145,0.097,9.53645,9.53645
396.00,9.53443,25.310669,0.000378,25.210781,-2.7144,0.097,9.53318,9.53318
397.00,9.53358,25.310721,0.000381,25.210839,-2.7144,0.097,9.52942,9.52942
398.00,9.53275,25.310735,0.000376,25.210830,-2.7143,0.097,9.52629,9.52629
399.00,9.53161,25.310803,0.000375,25.210813,-2.7143,0.097,9.52353,9.52353
400.00,9.53039,25.310880,0.000374,25.210856,-2.7143,0.097,9.52044,9.52044
401.00,9.52952,25.310843,0.000372,25.210791,-2.7142,0.097,9.52037,9.52037
402.00,9.52963,25.310878,0.000370,25.210807,-2.7140,0.098,9.52348,9.52348
403.00,9.53029,25.310943,0.000369,25.210798,-2.7139,0.098,9.52622,9.52622
404.00,9.53072,25.311073,0.000375,25.210821,-2.7137,0.098,9.52874,9.52874
405.00,9.53147,25.311084,0.000370,25.210757,-2.7136,0.098,9.53397,9.53397
406.00,9.53200,25.311166,0.000373,25.210813,-2.7137,0.098,9.53665,9.53665
407.00,9.53190,25.311189,0.000372,25.210764,-2.7138,0.098,9.53698,9.53698
408.00,9.53221,25.311285,0.000374,25.210819,-2.7137,0.098,9.53871,9.53871
409.00,9.53280,25.311201,0.000374,25.210780,-2.7137,0.098,9.54006,9.54006
410.00,9.53271,25.311142,0.000378,25.210759,-2.7138,0.098,9.53861,9.53861
411.00,9.53187,25.311145,0.000378,25.210737,-2.7136,0.098,9.53608,9.53608
412.00,9.53130,25.311215,0.000374,25.210791,-2.7135,0.098,9.53430,9.53430
413.00,9.53097,25.311161,0.000375,25.210747,-2.7135,0.098,9.53240,9.53240
414.00,9.53079,25.311254,0.000371,25.210725,-2.7134,0.098,9.53062,9.53062
415.00,9.53076,25.311374,0.000369,25.210728,-2.7132,0.099,9.53006,9.53006
416.00,9.53092,25.311425,0.000368,25.210691,-2.7131,0.099,9.53131,9.53131
417.00,9.53134,25.311474,0.000370,25.210683,-2.7130,0.099,9.53174,9.53174
418.00,9.53186,25.311563,0.000366,25.210692,-2.7129,0.099,9.53106,9.53106
419.00,9.53223,25.311597,0.000371,25.210764,-2.7130,0.099,9.53103,9.53103
420.00,9.53314,25.311658,0.000371,25.210811,-2.7130,0.099,9.53223,9.53223
421.00,9.53385,25.311721,0.000373,25.210843,-2.7130,0.099,9.53166,9.53166
422.00,9.53389,25.311759,0.000377,25.210802,-2.7130,0.099,9.53226,9.53226
423.00,9.53396,25.311743,0.000381,25.210756,-2.7129,0.099,9.53451,9.53451
424.00,9.53449,25.311785,0.000382,25.210738,-2.7127,0.099,9.53703,9.53703
425.00,9.53462,25.311744,0.000381,25.210662,-2.7125,0.099,9.53669,9.53669
426.00,9.53437,25.311762,0.000379,25.210616,-2.7123,0.100,9.53843,9.53843
427.00,9.53464,25.311734,0.000378,25.210606,-2.7122,0.100,9.54123,9.54123
428.00,9.53518,25.311776,0.000376,25.210643,-2.7122,0.100,9.54324,9.54324
429.00,9.53539,25.311805,0.000373,25.210614,-2.7122,0.100,9.54293,9.54293
430.00,9.53539,25.311883,0.000373,25.210610,-2.7122,0.100,9.54243,9.54243
431.00,9.53530,25.311901,0.000372,25.210588,-2.7123,0.100,9.53968,9.53968
432.00,9.53517,25.312018,0.000375,25.210629,-2.7122,0.100,9.53523,9.53523
433.00,9.53490,25.311998,0.000373,25.210587,-2.7122,0.100,9.52998,9.52998
434.00,9.53433,25.312030,0.000372,25.210604,-2.7122,0.100,9.52535,9.52535
435.00,9.53364,25.312066,0.000377,25.210649,-2.7119,0.100,9.52200,9.52200
436.00,9.53289,25.312095,0.000382,25.210701,-2.7119,0.100,9.51982,9.51982
437.00,9.53281,25.312033,0.000373,25.210641,-2.7118,0.100,9.51679,9.51679
438.00,9.53183,25.312108,0.000377,25.210685,-2.7116,0.100,9.51576,9.51576
439.00,9.53090,25.312128,0.000376,25.210731,-2.7115,0.100,9.51716,9.51716
440.00,9.53042,25.312116,0.000377,25.210695,-2.7116,0.101,9.52057,9.52057
441.00,9.53055,25.312190,0.000372,25.210752,-2.7115,0.101,9.52457,9.52457
442.00,9.53078,25.312239,0.000376,25.210781,-2.7115,0.101,9.53037,9.53037
443.00,9.53086,25.312360,0.000374,25.210806,-2.7114,0.101,9.53393,9.53393
444.00,9.53075,25.312486,0.000377,25.210799,-2.7115,0.101,9.53714,9.53714
445.00,9.53065,25.312577,0.000374,25.210822,-2.7115,0.101,9.53747,9.53747
446.00,9.53045,25.312647,0.000376,25.210742,-2.7114,0.101,9.53661,9.53661
447.00,9.52986,25.312810,0.000377,25.210781,-2.7114,0.101,9.53495,9.53495
448.00,9.52861,25.312742,0.000379,25.210661,-2.7114,0.101,9.53342,9.53342
449.00,9.52764,25.312782,0.000377,25.210664,-2.7113,0.101,9.53107,9.53107
450.00,9.52759,25.312836,0.000377,25.210695,-2.7113,0.102,9.53012,9.53012
451.00,9.52759,25.312867,0.000375,25.210678,-2.7113,0.102,9.52960,9.52960
452.00,9.52772,25.312949,0.000378,25.210698,-2.7111,0.102,9.52905,9.52905
453.00,9.52779,25.313104,0.000376,25.210802,-2.7110,0.102,9.52809,9.52809
454.00,9.52797,25.313150,0.000377,25.210769,-2.7109,0.102,9.52752,9.52752
455.00,9.52849,25.313239,0.000381,25.210726,-2.7107,0.102,9.52723,9.52723
456.00,9.52928,25.313266,0.000382,25.210737,-2.7105,0.102,9.52854,9.52854
457.00,9.53043,25.313252,0.000380,25.210723,-2.7104,0.102,9.52989,9.52989
458.00,9.53156,25.313253,0.000383,25.210679,-2.7103,0.102,9.53258,9.53258
459.00,9.53224,25.313235,0.000382,25.210728,-2.7101,0.102,9.53428,9.53428
460.00,9.53257,25.313257,0.000377,25.210757,-2.7101,0.102,9.53542,9.53542
461.00,9.53268,25.313325,0.000378,25.210846,-2.7101,0.103,9.53655,9.53655
462.00,9.53300,25.313343,0.000378,25.210839,-2.7101,0.103,9.53838,9.53838
463.00,9.53320,25.313357,0.000373,25.210851,-2.7102,0.103,9.53837,9.53837
464.00,9.53274,25.313374,0.000377,25.210763,-2.7101,0.103,9.53642,9.53642
465.00,9.53190,25.313394,0.000376,25.210737,-2.7102,0.103,9.53348,9.53348
466.00,9.53128,25.313418,0.000378,25.210700,-2.7102,0.103,9.52955,9.52955
467.00,9.53102,25.313420,0.000375,25.210696,-2.7102,0.103,9.52705,9.52705
468.00,9.53116,25.313463,0.000381,25.210671,-2.7102,0.103,9.52565,9.52565
469.00,9.53114,25.313472,0.000376,25.210634,-2.7101,0.103,9.52610,9.52610
470.00,9.53093,25.313520,0.000379,25.210656,-2.7100,0.103,9.52681,9.52681
471.00,9.53048,25.313609,0.000379,25.210662,-2.7099,0.103,9.52619,9.52619
472.00,9.53044,25.313690,0.000377,25.210631,-2.7097,0.103,9.52486,9.52486
473.00,9.53044,25.313784,0.000375,25.210678,-2.7095,0.104,9.52462,9.52462
474.00,9.53061,25.313869,0.000381,25.210724,-2.7095,0.104,9.52597,9.52597
475.00,9.53044,25.313854,0.000378,25.210658,-2.7095,0.104,9.52822,9.52822
476.00,9.53078,25.313836,0.000377,25.210613,-2.7095,0.104,9.53169,9.53169
477.00,9.53094,25.313882,0.000377,25.210641,-2.7094,0.104,9.53321,9.53321
478.00,9.53078,25.313984,0.000383,25.210652,-2.7094,0.104,9.53449,9.53449
479.00,9.53077,25.314009,0.000381,25.210654,-2.7095,0.104,9.53422,9.53422
480.00,9.53074,25.314059,0.000382,25.210687,-2.7097,0.104,9.53447,9.53447
481.00,9.53055,25.314063,0.000383,25.210708,-2.7096,0.104,9.53347,9.53347
482.00,9.53000,25.314070,0.000384,25.210757,-2.7096,0.104,9.53349,9.53349
483.00,9.52942,25.314039,0.000377,25.210787,-2.7095,0.105,9.53244,9.53244
484.00,9.52944,25.314031,0.000377,25.210775,-2.7095,0.105,9.53226,9.53226
485.00,9.52979,25.314120,0.000381,25.210825,-2.7093,0.105,9.53070,9.53070
486.00,9.53027,25.314168,0.000377,25.210813,-2.7092,0.105,9.53067,9.53067
487.00,9.53055,25.314228,0.000378,25.210831,-2.7092,0.105,9.53051,9.53051
488.00,9.53052,25.314249,0.000378,25.210807,-2.7090,0.105,9.53057,9.53057
489.00,9.53070,25.314337,0.000380,25.210807,-2.7087,0.105,9.53121,9.53121
490.00,9.53121,25.314374,0.000374,25.210804,-2.7085,0.105,9.53309,9.53309
491.00,9.53218,25.314358,0.000377,25.210757,-2.7084,0.105,9.53526,9.53526
492.00,9.53325,25.314260,0.000372,25.210569,-2.7082,0.105,9.53737,9.53737
493.00,9.53417,25.314210,0.000367,25.210471,-2.7082,0.105,9.54084,9.54084
494.00,9.53494,25.314285,0.000364,25.210539,-2.7083,0.106,9.54296,9.54296
495.00,9.53521,25.314309,0.000365,25.210533,-2.7082,0.106,9.54254,9.54254
496.00,9.53498,25.314495,0.000367,25.210680,-2.7082,0.106,9.54008,9.54008
497.00,9.53468,25.314547,0.000369,25.210671,-2.7082,0.106,9.53657,9.53657
498.00,9.53413,25.314625,0.000375,25.210712,-2.7081,0.106,9.53159,9.53159
499.00,9.53357,25.314770,0.000378,25.210794,-2.7081,0.106,9.52685,9.52685
500.00,9.53306,25.314881,0.000379,25.210850,-2.7082,0.106,9.52517,9.52517
501.00,9.53279,25.314838,0.000374,25.210729,-2.7081,0.106,9.52514,9.52514
502.00,9.53285,25.314926,0.000377,25.210805,-2.7081,0.106,9.52675,9.52675
503.00,9.53314,25.315007,0.000371,25.210871,-2.7080,0.106,9.52902,9.52902
504.00,9.53356,25.314820,0.000370,25.210644,-2.7078,0.106,9.53133,9.53133
505.00,9.53379,25.314745,0.000364,25.210524,-2.7077,0.107,9.53133,9.53133
506.00,9.53307,25.314743,0.000363,25.210579,-2.7078,0.107,9.52888,9.52888
507.00,9.53050,25.314846,0.000367,25.210659,-2.7077,0.107,9.52573,9.52573
508.00,9.52628,25.314898,0.000368,25.210653,-2.7075,0.107,9.52381,9.52381
509.00,9.52450,25.315002,0.000368,25.210721,-2.7076,0.107,9.52281,9.52281
510.00,9.52551,25.315035,0.000370,25.210773,-2.7076,0.107,9.52436,9.52436
@4,3.0002,6.0, 510.306000000004 
511.00,9.52876,25.315107,0.000373,25.210777,-2.7074,0.107,9.52630,9.52630
512.00,9.53219,25.315136,0.000366,25.210747,-2.7073,0.108,9.52806,9.52806
513.00,9.53141,25.315169,0.000366,25.210687,-2.7073,0.108,9.52937,9.52937
514.00,9.52761,25.315297,0.000369,25.210741,-2.7072,0.108,9.53100,9.53100
515.00,9.52721,25.315397,0.000366,25.210700,-2.7071,0.108,9.53132,9.53132
516.00,9.52776,25.315485,0.000367,25.210678,-2.7072,0.108,9.53235,9.53235
517.00,9.52793,25.315566,0.000366,25.210691,-2.7073,0.108,9.53164,9.53164
518.00,9.52893,25.315554,0.000367,25.210671,-2.7072,0.108,9.52948,9.52948
519.00,9.52880,25.315573,0.000365,25.210683,-2.7071,0.108,9.52791,9.52791
520.00,9.52845,25.315621,0.000368,25.210748,-2.7068,0.109,9.52817,9.52817
521.00,9.52903,25.315644,0.000367,25.210730,-2.7066,0.109,9.52890,9.52890
522.00,9.52904,25.315660,0.000372,25.210680,-2.7065,0.109,9.53018,9.53018
523.00,9.52882,25.315810,0.000373,25.210770,-2.7065,0.109,9.53193,9.53193
524.00,9.52850,25.315909,0.000376,25.210837,-2.7065,0.109,9.53195,9.53195
525.00,9.52846,25.315962,0.000375,25.210844,-2.7066,0.109,9.53043,9.53043
526.00,9.52881,25.315964,0.000375,25.210838,-2.7067,0.109,9.52889,9.52889
527.00,9.52947,25.315953,0.000371,25.210853,-2.7067,0.109,9.52838,9.52838
528.00,9.52992,25.315924,0.000368,25.210757,-2.7067,0.109,9.52962,9.52962
529.00,9.53030,25.315886,0.000364,25.210665,-2.7068,0.109,9.53108,9.53108
530.00,9.53041,25.315820,0.000365,25.210596,-2.7068,0.110,9.53314,9.53314
531.00,9.53093,25.315898,0.000367,25.210630,-2.7067,0.110,9.53464,9.53464
532.00,9.53135,25.315956,0.000367,25.210661,-2.7065,0.110,9.53558,9.53558
533.00,9.53133,25.315987,0.000368,25.210681,-2.7064,0.110,9.53364,9.53364
534.00,9.53087,25.316005,0.000372,25.210655,-2.7061,0.110,9.53148,9.53148
535.00,9.53044,25.316109,0.000372,25.210599,-2.7058,0.110,9.52926,9.52926
536.00,9.53020,25.316143,0.000368,25.210574,-2.7056,0.110,9.52876,9.52876
537.00,9.53056,25.316226,0.000371,25.210568,-2.7056,0.110,9.52910,9.52910
538.00,9.53104,25.316306,0.000371,25.210603,-2.7055,0.110,9.53005,9.53005
539.00,9.53135,25.316357,0.000367,25.210592,-2.7055,0.110,9.53090,9.53090
540.00,9.53110,25.316485,0.000365,25.210770,-2.7057,0.111,9.53030,9.53030
541.00,9.53058,25.316472,0.000367,25.210798,-2.7058,0.111,9.52933,9.52933
542.00,9.53032,25.316497,0.000369,25.210800,-2.7057,0.111,9.52832,9.52832
543.00,9.53052,25.316459,0.000369,25.210781,-2.7055,0.111,9.52966,9.52966
544.00,9.53106,25.316479,0.000371,25.210834,-2.7055,0.111,9.53186,9.53186
545.00,9.53153,25.316434,0.000377,25.210796,-2.7053,0.111,9.53428,9.53428
546.00,9.53189,25.316521,0.000375,25.210806,-2.7053,0.111,9.53567,9.53567
547.00,9.53231,25.316550,0.000375,25.210834,-2.7054,0.111,9.53701,9.53701
548.00,9.53257,25.316566,0.000378,25.210783,-2.7054,0.111,9.53670,9.53670
549.00,9.53232,25.316607,0.000378,25.210752,-2.7054,0.111,9.53408,9.53408
550.00,9.53202,25.316567,0.000381,25.210653,-2.7054,0.111,9.53407,9.53407
551.00,9.53213,25.316579,0.000382,25.210654,-2.7052,0.111,9.53514,9.53514
552.00,9.53232,25.316637,0.000383,25.210623,-2.7051,0.111,9.53548,9.53548
553.00,9.53277,25.316756,0.000383,25.210674,-2.7051,0.111,9.53585,9.53585
554.00,9.53333,25.316844,0.000379,25.210714,-2.7049,0.111,9.53754,9.53754
555.00,9.53366,25.317019,0.000377,25.210768,-2.7047,0.111,9.53579,9.53579
556.00,9.53350,25.317061,0.000375,25.210726,-2.7047,0.111,9.53341,9.53341
557.00,9.53323,25.317091,0.000373,25.210699,-2.7044,0.112,9.53206,9.53206
558.00,9.53305,25.317083,0.000366,25.210704,-2.7044,0.112,9.52908,9.52908
559.00,9.53238,25.317085,0.000365,25.210672,-2.7046,0.112,9.52497,9.52497
560.00,9.53193,25.317007,0.000366,25.210629,-2.7048,0.112,9.52377,9.52377
561.00,9.53210,25.317107,0.000367,25.210715,-2.7049,0.112,9.52507,9.52507
562.00,9.53254,25.317151,0.000373,25.210752,-2.7050,0.112,9.52653,9.52653
563.00,9.53293,25.317163,0.000381,25.210716,-2.7049,0.112,9.53016,9.53016
564.00,9.53297,25.317171,0.000381,25.210693,-2.7047,0.112,9.53494,9.53494
565.00,9.53274,25.317286,0.000378,25.210766,-2.7043,0.112,9.53641,9.53641
566.00,9.53234,25.317301,0.000376,25.210723,-2.7042,0.112,9.53494,9.53494
567.00,9.53189,25.317274,0.000375,25.210675,-2.7040,0.113,9.53241,9.53241
568.00,9.53145,25.317304,0.000374,25.210650,-2.7038,0.113,9.53048,9.53048
569.00,9.53137,25.317365,0.000377,25.210652,-2.7036,0.113,9.52907,9.52907
570.00,9.53121,25.317318,0.000378,25.210518,-2.7034,0.113,9.52868,9.52868
571.00,9.53080,25.317405,0.000381,25.210519,-2.7033,0.113,9.53060,9.53060
572.00,9.53123,25.317484,0.000376,25.210506,-2.7032,0.113,9.53440,9.53440
573.00,9.53146,25.317588,0.000372,25.210513,-2.7031,0.113,9.53617,9.53617
574.00,9.53152,25.317641,0.000373,25.210514,-2.7031,0.113,9.53710,9.53710
575.00,9.53150,25.317716,0.000372,25.210629,-2.7033,0.113,9.53719,9.53719
576.00,9.53134,25.317680,0.000372,25.210584,-2.7032,0.113,9.53436,9.53436
577.00,9.53108,25.317699,0.000374,25.210604,-2.7033,0.113,9.53017,9.53017
578.00,9.53077,25.317719,0.000378,25.210638,-2.7035,0.113,9.52659,9.52659
579.00,9.53092,25.317759,0.000379,25.210671,-2.7035,0.113,9.52312,9.52312
580.00,9.53092,25.317825,0.000383,25.210656,-2.7033,0.113,9.52114,9.52114
581.00,9.53065,25.317867,0.000383,25.210695,-2.7032,0.113,9.52152,9.52152
582.00,9.53005,25.317944,0.000386,25.210724,-2.7030,0.113,9.52194,9.52194
583.00,9.52936,25.317986,0.000382,25.210755,-2.7030,0.114,9.52368,9.52368
584.00,9.52916,25.318030,0.000375,25.210761,-2.7031,0.114,9.52757,9.52757
585.00,9.52956,25.318086,0.000376,25.210787,-2.7032,0.114,9.53250,9.53250
586.00,9.53023,25.318100,0.000374,25.210766,-2.7032,0.114,9.53566,9.53566
587.00,9.53082,25.318216,0.000372,25.210886,-2.7031,0.114,9.53770,9.53770
588.00,9.53109,25.318226,0.000375,25.210863,-2.7029,0.114,9.53792,9.53792
589.00,9.53105,25.318271,0.000380,25.210887,-2.7027,0.114,9.53633,9.53633
590.00,9.53096,25.318281,0.000380,25.210837,-2.7025,0.114,9.53273,9.53273
591.00,9.53062,25.318337,0.000379,25.210847,-2.7023,0.115,9.52926,9.52926
592.00,9.52973,25.318309,0.000378,25.210752,-2.7023,0.115,9.52718,9.52718
593.00,9.52884,25.318345,0.000383,25.210747,-2.7023,0.114,9.52562,9.52562
594.00,9.52811,25.318259,0.000381,25.210711,-2.7022,0.114,9.52401,9.52401
595.00,9.52762,25.318231,0.000375,25.210713,-2.7022,0.115,9.52426,9.52426
596.00,9.52790,25.318253,0.000379,25.210681,-2.7023,0.115,9.52593,9.52593
597.00,9.52829,25.318201,0.000379,25.210619,-2.7022,0.115,9.52729,9.52729
598.00,9.52875,25.318216,0.000373,25.210574,-2.7022,0.115,9.52870,9.52870
599.00,9.52917,25.318408,0.000373,25.210627,-2.7022,0.115,9.53006,9.53006
600.00,9.52981,25.318457,0.000373,25.210629,-2.7021,0.115,9.53051,9.53051
601.00,9.53004,25.318497,0.000371,25.210649,-2.7019,0.115,9.52992,9.52992
602.00,9.53051,25.318603,0.000371,25.210679,-2.7019,0.116,9.53109,9.53109
603.00,9.53097,25.318753,0.000374,25.210779,-2.7018,0.116,9.53198,9.53198
604.00,9.53104,25.318728,0.000375,25.210709,-2.7016,0.115,9.53308,9.53308
605.00,9.53076,25.318862,0.000382,25.210724,-2.7014,0.115,9.53461,9.53461
606.00,9.53035,25.318992,0.000384,25.210786,-2.7013,0.115,9.53551,9.53551
607.00,9.53001,25.319088,0.000386,25.210822,-2.7011,0.115,9.53411,9.53411
608.00,9.53008,25.319093,0.000378,25.210764,-2.7010,0.116,9.53462,9.53462
609.00,9.53039,25.319115,0.000379,25.210758,-2.7009,0.116,9.53486,9.53486
610.00,9.53070,25.319090,0.000375,25.210757,-2.7007,0.116,9.53432,9.53432
611.00,9.53115,25.319120,0.000373,25.210791,-2.7006,0.116,9.53423,9.53423
612.00,9.53158,25.319127,0.000368,25.210788,-2.7006,0.116,9.53440,9.53440
613.00,9.53199,25.319266,0.000378,25.210881,-2.7005,0.116,9.53384,9.53384
614.00,9.53251,25.319404,0.000380,25.210944,-2.7004,0.116,9.53301,9.53301
615.00,9.53278,25.319587,0.000384,25.211022,-2.7004,0.116,9.53162,9.53162
616.00,9.53250,25.319680,0.000385,25.210975,-2.7004,0.116,9.52936,9.52936
617.00,9.53201,25.319754,0.000392,25.210975,-2.7003,0.116,9.52790,9.52790
618.00,9.53172,25.319710,0.000388,25.210892,-2.7003,0.116,9.52596,9.52596
619.00,9.53152,25.319648,0.000384,25.210822,-2.7004,0.116,9.52449,9.52449
620.00,9.53118,25.319560,0.000379,25.210728,-2.7004,0.117,9.52418,9.52418
621.00,9.53114,25.319478,0.000374,25.210614,-2.7005,0.117,9.52523,9.52523
622.00,9.53090,25.319473,0.000369,25.210612,-2.7003,0.117,9.52667,9.52667
623.00,9.53080,25.319513,0.000369,25.210700,-2.7001,0.117,9.52878,9.52878
624.00,9.53086,25.319640,0.000371,25.210782,-2.6999,0.117,9.53078,9.53078
625.00,9.53060,25.319628,0.000368,25.210760,-2.6998,0.117,9.53166,9.53166
626.00,9.53030,25.319661,0.000369,25.210837,-2.6998,0.117,9.53202,9.53202
627.00,9.53012,25.319616,0.000370,25.210752,-2.6999,0.117,9.53079,9.53079
628.00,9.52961,25.319614,0.000367,25.210648,-2.7000,0.117,9.52839,9.52839
629.00,9.52916,25.319659,0.000371,25.210646,-2.7002,0.117,9.52839,9.52839
630.00,9.52938,25.319715,0.000370,25.210650,-2.7004,0.117,9.53048,9.53048
631.00,9.52963,25.319742,0.000373,25.210610,-2.7004,0.117,9.53247,9.53247
632.00,9.52991,25.319848,0.000371,25.210680,-2.7003,0.117,9.53445,9.53445
633.00,9.52974,25.319920,0.000371,25.210748,-2.7001,0.118,9.53513,9.53513
634.00,9.52942,25.319882,0.000364,25.210721,-2.7000,0.118,9.53348,9.53348
635.00,9.52932,25.319959,0.000370,25.210763,-2.6999,0.118,9.53131,9.53131
636.00,9.52970,25.319992,0.000368,25.210783,-2.6997,0.118,9.53065,9.53065
637.00,9.53043,25.320013,0.000372,25.210788,-2.6995,0.118,9.53084,9.53084
638.00,9.53085,25.319990,0.000369,25.210728,-2.6994,0.118,9.53157,9.53157
639.00,9.53105,25.320004,0.000369,25.210682,-2.6992,0.118,9.53228,9.53228
640.00,9.53158,25.320003,0.000367,25.210644,-2.6990,0.118,9.53221,9.53221
641.00,9.53162,25.320117,0.000364,25.210664,-2.6989,0.119,9.53060,9.53060
642.00,9.53149,25.320162,0.000358,25.210639,-2.6989,0.119,9.53003,9.53003
643.00,9.53157,25.320298,0.000364,25.210709,-2.6989,0.119,9.53117,9.53117
644.00,9.53166,25.320444,0.000372,25.210759,-2.6989,0.119,9.53281,9.53281
645.00,9.53200,25.320573,0.000374,25.210813,-2.6990,0.119,9.53501,9.53501
646.00,9.53250,25.320558,0.000380,25.210798,-2.6991,0.119,9.53705,9.53705
647.00,9.53290,25.320552,0.000382,25.210763,-2.6991,0.119,9.53776,9.53776
648.00,9.53365,25.320617,0.000381,25.210811,-2.6991,0.119,9.53843,9.53843
649.00,9.53432,25.320556,0.000375,25.210752,-2.6991,0.119,9.53909,9.53909
650.00,9.53444,25.320580,0.000377,25.210759,-2.6989,0.119,9.53906,9.53906
651.00,9.53444,25.320571,0.000378,25.210735,-2.6988,0.119,9.53923,9.53923
652.00,9.53445,25.320685,0.000377,25.210761,-2.6987,0.119,9.53821,9.53821
653.00,9.53517,25.320617,0.000372,25.210660,-2.6986,0.120,9.53693,9.53693
654.00,9.53562,25.320723,0.000374,25.210713,-2.6984,0.120,9.53518,9.53518
655.00,9.53599,25.320780,0.000374,25.210752,-2.6984,0.120,9.53430,9.53430
656.00,9.53717,25.320899,0.000371,25.210773,-2.6984,0.120,9.53366,9.53366
657.00,9.53870,25.320962,0.000376,25.210797,-2.6983,0.120,9.53346,9.53346
658.00,9.53893,25.321080,0.000378,25.210820,-2.6982,0.120,9.53224,9.53224
659.00,9.53932,25.321099,0.000379,25.210783,-2.6982,0.120,9.53186,9.53186
660.00,9.53982,25.321019,0.000375,25.210635,-2.6983,0.120,9.52902,9.52902
@5,3.0002,6.0, 660.021000000001 
661.00,9.53702,25.321118,0.000377,25.210686,-2.6984,0.120,9.52625,9.52625
662.00,9.53303,25.321163,0.000375,25.210692,-2.6986,0.120,9.52384,9.52384
663.00,9.53355,25.321207,0.000374,25.210667,-2.6987,0.121,9.52093,9.52093
664.00,9.53356,25.321316,0.000370,25.210652,-2.6986,0.121,9.51924,9.51924
665.00,9.53248,25.321425,0.000372,25.210711,-2.6984,0.121,9.52107,9.52107
666.00,9.53075,25.321371,0.000368,25.210616,-2.6980,0.121,9.52359,9.52359
667.00,9.52858,25.321400,0.000366,25.210586,-2.6978,0.121,9.52765,9.52765
668.00,9.52768,25.321430,0.000369,25.210611,-2.6975,0.121,9.53208,9.53208
669.00,9.52841,25.321386,0.000368,25.210606,-2.6974,0.121,9.53244,9.53244
670.00,9.52897,25.321395,0.000364,25.210639,-2.6975,0.122,9.53049,9.53049
671.00,9.52817,25.321450,0.000369,25.210713,-2.6975,0.122,9.52714,9.52714
672.00,9.52729,25.321470,0.000365,25.210770,-2.6976,0.122,9.52298,9.52298
673.00,9.52661,25.321501,0.000368,25.210780,-2.6977,0.122,9.51946,9.51946
674.00,9.52580,25.321583,0.000371,25.210856,-2.6976,0.122,9.51840,9.51840
675.00,9.52515,25.321636,0.000375,25.210874,-2.6976,0.122,9.51889,9.51889
676.00,9.52479,25.321656,0.000373,25.210855,-2.6977,0.122,9.52177,9.52177
677.00,9.52484,25.321640,0.000373,25.210795,-2.6978,0.122,9.52532,9.52532
678.00,9.52528,25.321667,0.000373,25.210796,-2.6978,0.122,9.52929,9.52929
679.00,9.52533,25.321662,0.000372,25.210776,-2.6978,0.122,9.53167,9.53167
680.00,9.52576,25.321691,0.000371,25.210727,-2.6977,0.123,9.53419,9.53419
681.00,9.52664,25.321769,0.000373,25.210751,-2.6975,0.123,9.53566,9.53566
682.00,9.52757,25.321869,0.000376,25.210802,-2.6973,0.123,9.53656,9.53656
683.00,9.52875,25.321890,0.000370,25.210750,-2.6971,0.123,9.53669,9.53669
684.00,9.52980,25.321862,0.000371,25.210703,-2.6969,0.123,9.53802,9.53802
685.00,9.53024,25.322050,0.000376,25.210825,-2.6969,0.123,9.53749,9.53749
686.00,9.53030,25.322154,0.000378,25.210832,-2.6969,0.123,9.53644,9.53644
687.00,9.53011,25.322158,0.000380,25.210776,-2.6968,0.123,9.53466,9.53466
688.00,9.52967,25.322151,0.000385,25.210769,-2.6968,0.123,9.53249,9.53249
689.00,9.52954,25.322277,0.000382,25.210773,-2.6969,0.123,9.53070,9.53070
690.00,9.52985,25.322194,0.000375,25.210653,-2.6968,0.123,9.52986,9.52986
691.00,9.53045,25.322154,0.000371,25.210624,-2.6966,0.123,9.52971,9.52971
692.00,9.53135,25.322268,0.000368,25.210724,-2.6966,0.123,9.53089,9.53089
693.00,9.53227,25.322310,0.000367,25.210752,-2.6964,0.124,9.53245,9.53245
694.00,9.53316,25.322341,0.000371,25.210802,-2.6963,0.124,9.53411,9.53411
695.00,9.53403,25.322284,0.000371,25.210740,-2.6964,0.124,9.53594,9.53594
696.00,9.53455,25.322338,0.000374,25.210754,-2.6965,0.124,9.53699,9.53699
697.00,9.53484,25.322280,0.000376,25.210655,-2.6964,0.124,9.53787,9.53787
698.00,9.53505,25.322351,0.000377,25.210655,-2.6964,0.124,9.53841,9.53841
699.00,9.53506,25.322339,0.000377,25.210614,-2.6965,0.124,9.53776,9.53776
700.00,9.53504,25.322470,0.000379,25.210697,-2.6963,0.124,9.53601,9.53601
701.00,9.53450,25.322518,0.000380,25.210676,-2.6961,0.124,9.53359,9.53359
702.00,9.53380,25.322557,0.000376,25.210706,-2.6963,0.124,9.53045,9.53045
703.00,9.53306,25.322600,0.000376,25.210726,-2.6964,0.124,9.52741,9.52741
704.00,9.53242,25.322684,0.000373,25.210729,-2.6964,0.124,9.52633,9.52633
705.00,9.53220,25.322766,0.000374,25.210766,-2.6965,0.125,9.52683,9.52683
706.00,9.53205,25.322809,0.000372,25.210796,-2.6966,0.125,9.52764,9.52764
707.00,9.53203,25.322874,0.000380,25.210818,-2.6966,0.125,9.52914,9.52914
708.00,9.53222,25.322943,0.000381,25.210830,-2.6964,0.125,9.53141,9.53141
709.00,9.53260,25.322998,0.000387,25.210836,-2.6961,0.124,9.53251,9.53251
710.00,9.53261,25.322988,0.000384,25.210792,-2.6958,0.125,9.53154,9.53154
711.00,9.53235,25.323001,0.000384,25.210733,-2.6956,0.125,9.53007,9.53007
712.00,9.53165,25.323018,0.000379,25.210673,-2.6953,0.125,9.52735,9.52735
713.00,9.53079,25.323044,0.000375,25.210653,-2.6952,0.125,9.52477,9.52477
714.00,9.53027,25.323075,0.000371,25.210679,-2.6952,0.125,9.52335,9.52335
715.00,9.52975,25.323118,0.000372,25.210681,-2.6955,0.125,9.52371,9.52371
716.00,9.52936,25.323143,0.000374,25.210673,-2.6955,0.125,9.52534,9.52534
717.00,9.52897,25.323207,0.000373,25.210700,-2.6957,0.125,9.52794,9.52794
718.00,9.52857,25.323204,0.000371,25.210652,-2.6958,0.126,9.53004,9.53004
719.00,9.52825,25.323260,0.000371,25.210638,-2.6958,0.126,9.53004,9.53004
720.00,9.52807,25.323325,0.000373,25.210653,-2.6956,0.126,9.53047,9.53047
721.00,9.52835,25.323371,0.000375,25.210694,-2.6955,0.126,9.53096,9.53096
722.00,9.52858,25.323419,0.000382,25.210732,-2.6954,0.126,9.53047,9.53047
723.00,9.52894,25.323478,0.000380,25.210770,-2.6952,0.126,9.53051,9.53051
724.00,9.52928,25.323495,0.000379,25.210791,-2.6950,0.126,9.53104,9.53104
725.00,9.52896,25.323496,0.000380,25.210726,-2.6949,0.126,9.52945,9.52945
726.00,9.52877,25.323519,0.000378,25.210767,-2.6947,0.126,9.52899,9.52899
727.00,9.52901,25.323500,0.000372,25.210757,-2.6946,0.126,9.53077,9.53077
728.00,9.52926,25.323551,0.000377,25.210807,-2.6946,0.126,9.53172,9.53172
729.00,9.52921,25.323547,0.000383,25.210773,-2.6946,0.126,9.53237,9.53237
730.00,9.52932,25.323563,0.000379,25.210798,-2.6947,0.126,9.53407,9.53407
731.00,9.52951,25.323555,0.000376,25.210730,-2.6949,0.126,9.53346,9.53346
732.00,9.52969,25.323635,0.000376,25.210726,-2.6951,0.127,9.53000,9.53000
733.00,9.52975,25.323642,0.000377,25.210677,-2.6951,0.127,9.52696,9.52696
734.00,9.52981,25.323668,0.000372,25.210683,-2.6952,0.127,9.52608,9.52608
735.00,9.53007,25.323743,0.000377,25.210759,-2.6953,0.127,9.52685,9.52685
736.00,9.53042,25.323764,0.000376,25.210680,-2.6952,0.127,9.52891,9.52891
737.00,9.53061,25.323794,0.000374,25.210622,-2.6949,0.127,9.53086,9.53086
738.00,9.53047,25.323886,0.000372,25.210676,-2.6947,0.127,9.53267,9.53267
739.00,9.53052,25.323976,0.000373,25.210676,-2.6945,0.127,9.53296,9.53296
740.00,9.53068,25.323961,0.000369,25.210611,-2.6945,0.127,9.53265,9.53265
741.00,9.53098,25.324037,0.000372,25.210758,-2.6946,0.127,9.53362,9.53362
742.00,9.53170,25.324014,0.000367,25.210831,-2.6947,0.128,9.53635,9.53635
743.00,9.53211,25.323924,0.000373,25.210752,-2.6947,0.127,9.53715,9.53715
744.00,9.53208,25.323934,0.000372,25.210788,-2.6947,0.128,9.53681,9.53681
745.00,9.53211,25.323950,0.000373,25.210824,-2.6946,0.128,9.53465,9.53465
746.00,9.53169,25.324012,0.000373,25.210804,-2.6943,0.128,9.52946,9.52946
747.00,9.53095,25.324130,0.000379,25.210798,-2.6942,0.127,9.52471,9.52471
748.00,9.52997,25.324278,0.000372,25.210852,-2.6941,0.128,9.52129,9.52129
749.00,9.52912,25.324400,0.000372,25.210874,-2.6940,0.128,9.51894,9.51894
750.00,9.52825,25.324500,0.000372,25.210830,-2.6938,0.128,9.51733,9.51733
751.00,9.52773,25.324567,0.000373,25.210816,-2.6937,0.128,9.51749,9.51749
752.00,9.52757,25.324645,0.000372,25.210841,-2.6937,0.128,9.51848,9.51848
753.00,9.52787,25.324719,0.000380,25.210843,-2.6939,0.128,9.52146,9.52146
754.00,9.52806,25.324694,0.000379,25.210751,-2.6940,0.128,9.52484,9.52484
755.00,9.52836,25.324760,0.000383,25.210779,-2.6941,0.128,9.52866,9.52866
756.00,9.52825,25.324830,0.000380,25.210805,-2.6943,0.128,9.53185,9.53185
757.00,9.52799,25.324832,0.000378,25.210765,-2.6942,0.129,9.53204,9.53204
758.00,9.52784,25.324815,0.000372,25.210740,-2.6940,0.129,9.53127,9.53127
759.00,9.52768,25.324841,0.000369,25.210744,-2.6938,0.129,9.52975,9.52975
760.00,9.52752,25.324824,0.000363,25.210735,-2.6938,0.129,9.52865,9.52865
761.00,9.52715,25.324805,0.000365,25.210675,-2.6937,0.129,9.52846,9.52846
762.00,9.52654,25.324873,0.000370,25.210705,-2.6937,0.129,9.52971,9.52971
763.00,9.52623,25.324981,0.000373,25.210790,-2.6936,0.129,9.53083,9.53083
764.00,9.52647,25.324978,0.000377,25.210772,-2.6934,0.129,9.53348,9.53348
765.00,9.52700,25.324973,0.000375,25.210673,-2.6931,0.129,9.53442,9.53442
766.00,9.52764,25.324999,0.000378,25.210748,-2.6928,0.129,9.53435,9.53435
767.00,9.52828,25.325021,0.000377,25.210742,-2.6927,0.130,9.53407,9.53407
768.00,9.52888,25.325036,0.000378,25.210648,-2.6928,0.129,9.53348,9.53348
769.00,9.52946,25.325081,0.000379,25.210651,-2.6928,0.130,9.53121,9.53121
770.00,9.53009,25.325169,0.000381,25.210686,-2.6928,0.129,9.53026,9.53026
771.00,9.53078,25.325211,0.000376,25.210665,-2.6929,0.130,9.52956,9.52956
772.00,9.53106,25.325283,0.000378,25.210670,-2.6929,0.130,9.52845,9.52845
773.00,9.53111,25.325273,0.000373,25.210688,-2.6929,0.130,9.52938,9.52938
774.00,9.53162,25.325414,0.000371,25.210799,-2.6930,0.130,9.53329,9.53329
775.00,9.53225,25.325450,0.000366,25.210842,-2.6931,0.130,9.53643,9.53643
776.00,9.53254,25.325498,0.000367,25.210809,-2.6931,0.130,9.53789,9.53789
777.00,9.53268,25.325511,0.000368,25.210811,-2.6930,0.131,9.53920,9.53920
778.00,9.53303,25.325560,0.000369,25.210842,-2.6929,0.131,9.53898,9.53898
779.00,9.53349,25.325583,0.000375,25.210850,-2.6927,0.131,9.53731,9.53731
780.00,9.53410,25.325650,0.000383,25.210909,-2.6925,0.130,9.53645,9.53645
781.00,9.53454,25.325659,0.000380,25.210858,-2.6925,0.130,9.53678,9.53678
782.00,9.53449,25.325719,0.000379,25.210822,-2.6925,0.130,9.53552,9.53552
783.00,9.53419,25.325805,0.000383,25.210837,-2.6925,0.130,9.53334,9.53334
784.00,9.53383,25.325871,0.000380,25.210807,-2.6926,0.131,9.52944,9.52944
785.00,9.53322,25.325977,0.000378,25.210815,-2.6927,0.131,9.52610,9.52610
786.00,9.53214,25.326091,0.000378,25.210926,-2.6927,0.131,9.52301,9.52301
787.00,9.53172,25.326061,0.000372,25.210895,-2.6927,0.131,9.52363,9.52363
788.00,9.53168,25.326023,0.000373,25.210836,-2.6926,0.131,9.52488,9.52488
789.00,9.53162,25.326030,0.000369,25.210848,-2.6927,0.132,9.52653,9.52653
790.00,9.53169,25.326089,0.000377,25.210858,-2.6927,0.131,9.52823,9.52823
791.00,9.53196,25.326144,0.000379,25.210834,-2.6925,0.131,9.53088,9.53088
792.00,9.53227,25.326123,0.000381,25.210771,-2.6923,0.131,9.53111,9.53111
793.00,9.53240,25.326191,0.000375,25.210793,-2.6922,0.131,9.53208,9.53208
794.00,9.53215,25.326261,0.000374,25.210790,-2.6920,0.132,9.53418,9.53418
795.00,9.53171,25.326220,0.000366,25.210754,-2.6918,0.132,9.53504,9.53504
796.00,9.53132,25.326236,0.000369,25.210733,-2.6918,0.132,9.53406,9.53406
797.00,9.53115,25.326338,0.000368,25.210816,-2.6919,0.132,9.53418,9.53418
798.00,9.53103,25.326455,0.000371,25.210875,-2.6920,0.132,9.53354,9.53354
799.00,9.53081,25.326425,0.000378,25.210819,-2.6918,0.132,9.53219,9.53219
800.00,9.53032,25.326448,0.000375,25.210779,-2.6918,0.132,9.53067,9.53067
801.00,9.52967,25.326413,0.000374,25.210738,-2.6915,0.132,9.52962,9.52962
802.00,9.52964,25.326474,0.000377,25.210749,-2.6912,0.132,9.52841,9.52841
803.00,9.53060,25.326379,0.000374,25.210646,-2.6909,0.132,9.52825,9.52825
804.00,9.53157,25.326455,0.000371,25.210713,-2.6909,0.133,9.52875,9.52875
805.00,9.53199,25.326447,0.000371,25.210689,-2.6910,0.133,9.52994,9.52994
806.00,9.53219,25.326530,0.000370,25.210785,-2.6911,0.133,9.53077,9.53077
807.00,9.53197,25.326608,0.000370,25.210890,-2.6911,0.133,9.53108,9.53108
808.00,9.53059,25.326690,0.000373,25.210927,-2.6911,0.133,9.52862,9.52862
809.00,9.52965,25.326644,0.000373,25.210880,-2.6911,0.133,9.52598,9.52598
810.00,9.52812,25.326758,0.000377,25.210962,-2.6909,0.133,9.52338,9.52338
@6,3.0002,6.0, 810.283000000003 
811.00,9.52517,25.326732,0.000380,25.210856,-2.6907,0.133,9.52130,9.52130
812.00,9.52672,25.326639,0.000376,25.210732,-2.6906,0.133,9.52022,9.52022
813.00,9.52978,25.326675,0.000378,25.210723,-2.6905,0.133,9.52154,9.52154
814.00,9.52968,25.326626,0.000373,25.210655,-2.6904,0.134,9.52339,9.52339
815.00,9.52760,25.326597,0.000373,25.210615,-2.6905,0.134,9.52532,9.52532
816.00,9.52622,25.326644,0.000367,25.210672,-2.6907,0.134,9.52761,9.52761
817.00,9.52561,25.326715,0.000369,25.210708,-2.6909,0.134,9.52929,9.52929
818.00,9.52612,25.326721,0.000368,25.210763,-2.6910,0.134,9.53061,9.53061
819.00,9.52665,25.326875,0.000371,25.210869,-2.6911,0.134,9.53043,9.53043
820.00,9.52707,25.326933,0.000370,25.210910,-2.6910,0.135,9.52955,9.52955
821.00,9.52697,25.326955,0.000372,25.210890,-2.6908,0.135,9.52783,9.52783
822.00,9.52694,25.326999,0.000371,25.210901,-2.6906,0.135,9.52740,9.52740
823.00,9.52698,25.327039,0.000373,25.210903,-2.6906,0.135,9.52698,9.52698
824.00,9.52691,25.327008,0.000375,25.210853,-2.6904,0.135,9.52709,9.52709
825.00,9.52671,25.327068,0.000377,25.210863,-2.6904,0.135,9.52867,9.52867
826.00,9.52717,25.327143,0.000381,25.210893,-2.6904,0.135,9.53342,9.53342
827.00,9.52800,25.327246,0.000377,25.210912,-2.6904,0.135,9.53681,9.53681
828.00,9.52886,25.327308,0.000376,25.210885,-2.6903,0.135,9.53795,9.53795
829.00,9.52961,25.327403,0.000377,25.210866,-2.6902,0.135,9.53890,9.53890
830.00,9.53018,25.327349,0.000376,25.210768,-2.6902,0.135,9.53816,9.53816
831.00,9.53072,25.327396,0.000376,25.210791,-2.6902,0.135,9.53523,9.53523
832.00,9.53120,25.327392,0.000379,25.210755,-2.6900,0.135,9.53205,9.53205
833.00,9.53143,25.327453,0.000379,25.210772,-2.6900,0.135,9.53060,9.53060
834.00,9.53156,25.327493,0.000379,25.210823,-2.6899,0.135,9.52996,9.52996
835.00,9.53169,25.327647,0.000383,25.210868,-2.6898,0.135,9.53061,9.53061
836.00,9.53182,25.327755,0.000379,25.210882,-2.6896,0.136,9.53107,9.53107
837.00,9.53199,25.327762,0.000379,25.210883,-2.6896,0.136,9.53181,9.53181
838.00,9.53184,25.327753,0.000379,25.210830,-2.6896,0.136,9.53114,9.53114
839.00,9.53152,25.327775,0.000376,25.210809,-2.6896,0.136,9.52990,9.52990
840.00,9.53148,25.327763,0.000371,25.210840,-2.6896,0.136,9.52901,9.52901
841.00,9.53204,25.327795,0.000373,25.210811,-2.6895,0.136,9.53048,9.53048
842.00,9.53291,25.327895,0.000373,25.210819,-2.6895,0.136,9.53209,9.53209
843.00,9.53345,25.327996,0.000373,25.210900,-2.6895,0.136,9.53507,9.53507
844.00,9.53390,25.328040,0.000371,25.210948,-2.6895,0.137,9.53806,9.53806
845.00,9.53438,25.328076,0.000370,25.210908,-2.6897,0.137,9.53993,9.53993
846.00,9.53426,25.327960,0.000373,25.210854,-2.6899,0.137,9.53907,9.53907
847.00,9.53350,25.327940,0.000371,25.210876,-2.6898,0.137,9.53610,9.53610
848.00,9.53276,25.327948,0.000370,25.210815,-2.6896,0.137,9.53376,9.53376
849.00,9.53257,25.327959,0.000371,25.210725,-2.6894,0.137,9.53210,9.53210
850.00,9.53255,25.327976,0.000373,25.210758,-2.6892,0.137,9.53089,9.53089
851.00,9.53271,25.328067,0.000371,25.210817,-2.6891,0.137,9.53113,9.53113
852.00,9.53324,25.328112,0.000374,25.210803,-2.6891,0.137,9.53439,9.53439
853.00,9.53404,25.328138,0.000378,25.210835,-2.6891,0.137,9.53752,9.53752
854.00,9.53474,25.328237,0.000376,25.210898,-2.6889,0.137,9.54026,9.54026
855.00,9.53528,25.328322,0.000378,25.210928,-2.6888,0.137,9.54191,9.54191
856.00,9.53559,25.328429,0.000378,25.210903,-2.6886,0.137,9.54223,9.54223
857.00,9.53584,25.328534,0.000377,25.210906,-2.6884,0.137,9.54118,9.54118
858.00,9.53606,25.328546,0.000376,25.210862,-2.6884,0.138,9.53880,9.53880
859.00,9.53634,25.328571,0.000377,25.210855,-2.6885,0.138,9.53565,9.53565
860.00,9.53644,25.328536,0.000377,25.210732,-2.6886,0.138,9.53266,9.53266
861.00,9.53614,25.328591,0.000374,25.210793,-2.6886,0.138,9.53115,9.53115
862.00,9.53568,25.328599,0.000377,25.210808,-2.6886,0.138,9.53030,9.53030
863.00,9.53527,25.328672,0.000379,25.210813,-2.6886,0.138,9.52988,9.52988
864.00,9.53465,25.328715,0.000379,25.210818,-2.6885,0.138,9.52920,9.52920
865.00,9.53418,25.328827,0.000378,25.210942,-2.6884,0.138,9.53079,9.53079
866.00,9.53395,25.328765,0.000378,25.210863,-2.6885,0.138,9.53085,9.53085
867.00,9.53393,25.328733,0.000375,25.210815,-2.6884,0.138,9.53092,9.53092
868.00,9.53437,25.328778,0.000374,25.210851,-2.6885,0.139,9.53177,9.53177
869.00,9.53445,25.328804,0.000372,25.210808,-2.6886,0.139,9.53253,9.53253
870.00,9.53442,25.328912,0.000378,25.210788,-2.6885,0.139,9.53241,9.53241
871.00,9.53434,25.328934,0.000376,25.210730,-2.6883,0.139,9.53227,9.53227
872.00,9.53389,25.329004,0.000379,25.210731,-2.6882,0.139,9.53208,9.53208
873.00,9.53340,25.329012,0.000380,25.210718,-2.6881,0.139,9.53209,9.53209
874.00,9.53287,25.329069,0.000382,25.210764,-2.6881,0.139,9.53261,9.53261
875.00,9.53229,25.329008,0.000377,25.210729,-2.6883,0.139,9.53256,9.53256
876.00,9.53200,25.329071,0.000384,25.210827,-2.6883,0.139,9.53299,9.53299
877.00,9.53153,25.329166,0.000380,25.210852,-2.6882,0.139,9.53186,9.53186
878.00,9.53111,25.329216,0.000378,25.210885,-2.6879,0.139,9.53058,9.53058
879.00,9.53121,25.329191,0.000379,25.210828,-2.6875,0.139,9.53085,9.53085
880.00,9.53158,25.329267,0.000376,25.210897,-2.6873,0.139,9.53181,9.53181
881.00,9.53200,25.329304,0.000374,25.210827,-2.6873,0.140,9.53231,9.53231
882.00,9.53244,25.329377,0.000377,25.210839,-2.6874,0.139,9.53607,9.53607
883.00,9.53303,25.329444,0.000378,25.210806,-2.6875,0.139,9.53880,9.53880
884.00,9.53365,25.329593,0.000376,25.210890,-2.6877,0.140,9.53985,9.53985
885.00,9.53400,25.329653,0.000383,25.210887,-2.6878,0.139,9.53882,9.53882
886.00,9.53370,25.329725,0.000377,25.210896,-2.6879,0.140,9.53625,9.53625
887.00,9.53312,25.329651,0.000376,25.210825,-2.6878,0.140,9.53113,9.53113
888.00,9.53252,25.329683,0.000372,25.210800,-2.6878,0.140,9.52792,9.52792
889.00,9.53222,25.329655,0.000373,25.210764,-2.6877,0.140,9.52531,9.52531
890.00,9.53192,25.329662,0.000367,25.210722,-2.6877,0.141,9.52367,9.52367
891.00,9.53175,25.329708,0.000374,25.210775,-2.6876,0.141,9.52598,9.52598
892.00,9.53217,25.329804,0.000374,25.210865,-2.6875,0.141,9.53056,9.53056
893.00,9.53245,25.329806,0.000377,25.210870,-2.6876,0.141,9.53344,9.53344
894.00,9.53262,25.329838,0.000375,25.210874,-2.6875,0.141,9.53415,9.53415
895.00,9.53246,25.329793,0.000378,25.210813,-2.6874,0.141,9.53509,9.53509
896.00,9.53226,25.329789,0.000371,25.210772,-2.6873,0.141,9.53447,9.53447
897.00,9.53243,25.329795,0.000370,25.210687,-2.6872,0.141,9.53274,9.53274
898.00,9.53287,25.329865,0.000373,25.210698,-2.6871,0.141,9.53212,9.53212
899.00,9.53305,25.329875,0.000372,25.210658,-2.6870,0.141,9.53265,9.53265
900.00,9.53280,25.329970,0.000374,25.210738,-2.6870,0.142,9.53264,9.53264
901.00,9.53233,25.330031,0.000374,25.210780,-2.6870,0.142,9.53155,9.53155
902.00,9.53135,25.330019,0.000379,25.210773,-2.6870,0.142,9.53074,9.53074
903.00,9.53086,25.330074,0.000381,25.210810,-2.6869,0.142,9.53101,9.53101
904.00,9.53119,25.330208,0.000384,25.210914,-2.6868,0.141,9.53274,9.53274
905.00,9.53127,25.330266,0.000379,25.210883,-2.6866,0.142,9.53445,9.53445
906.00,9.53183,25.330321,0.000384,25.210834,-2.6865,0.142,9.53765,9.53765
907.00,9.53298,25.330444,0.000381,25.210850,-2.6864,0.142,9.53993,9.53993
908.00,9.53384,25.330409,0.000377,25.210751,-2.6864,0.142,9.54006,9.54006
909.00,9.53441,25.330417,0.000381,25.210751,-2.6866,0.142,9.53905,9.53905
910.00,9.53475,25.330434,0.000384,25.210733,-2.6867,0.142,9.53730,9.53730
911.00,9.53475,25.330460,0.000381,25.210785,-2.6867,0.142,9.53444,9.53444
912.00,9.53405,25.330476,0.000384,25.210812,-2.6867,0.142,9.53080,9.53080
913.00,9.53302,25.330497,0.000381,25.210834,-2.6868,0.142,9.52746,9.52746
914.00,9.53257,25.330511,0.000375,25.210756,-2.6867,0.142,9.52595,9.52595
915.00,9.53253,25.330597,0.000373,25.210826,-2.6866,0.142,9.52519,9.52519
916.00,9.53224,25.330628,0.000371,25.210818,-2.6866,0.143,9.52503,9.52503
917.00,9.53211,25.330657,0.000370,25.210822,-2.6867,0.143,9.52654,9.52654
918.00,9.53180,25.330709,0.000366,25.210852,-2.6866,0.143,9.52764,9.52764
919.00,9.53150,25.330726,0.000370,25.210894,-2.6865,0.143,9.52869,9.52869
920.00,9.53184,25.330647,0.000372,25.210843,-2.6865,0.143,9.53148,9.53148
921.00,9.53251,25.330594,0.000373,25.210763,-2.6864,0.143,9.53474,9.53474
922.00,9.53344,25.330671,0.000375,25.210811,-2.6862,0.143,9.53799,9.53799
923.00,9.53391,25.330705,0.000379,25.210784,-2.6862,0.143,9.54008,9.54008
924.00,9.53347,25.330775,0.000373,25.210750,-2.6861,0.143,9.53860,9.53860
925.00,9.53266,25.330847,0.000372,25.210742,-2.6862,0.143,9.53536,9.53536
926.00,9.53201,25.330995,0.000376,25.210831,-2.6862,0.143,9.53193,9.53193
927.00,9.53103,25.330993,0.000372,25.210750,-2.6861,0.144,9.52732,9.52732
928.00,9.53050,25.331144,0.000374,25.210825,-2.6861,0.144,9.52632,9.52632
929.00,9.53054,25.331180,0.000375,25.210923,-2.6860,0.144,9.52943,9.52943
930.00,9.53096,25.331207,0.000374,25.210884,-2.6858,0.144,9.53281,9.53281
931.00,9.53144,25.331246,0.000373,25.210839,-2.6857,0.144,9.53491,9.53491
932.00,9.53198,25.331254,0.000377,25.210859,-2.6857,0.144,9.53644,9.53644
933.00,9.53270,25.331171,0.000377,25.210822,-2.6858,0.144,9.53580,9.53580
934.00,9.53271,25.331174,0.000379,25.210731,-2.6857,0.144,9.53474,9.53474
935.00,9.53285,25.331341,0.000382,25.210834,-2.6857,0.144,9.53176,9.53176
936.00,9.53264,25.331389,0.000382,25.210852,-2.6857,0.144,9.52841,9.52841
937.00,9.53229,25.331516,0.000378,25.210893,-2.6857,0.144,9.52726,9.52726
938.00,9.53225,25.331634,0.000378,25.210892,-2.6856,0.145,9.52676,9.52676
939.00,9.53216,25.331674,0.000378,25.210920,-2.6855,0.145,9.52509,9.52509
940.00,9.53178,25.331601,0.000375,25.210830,-2.6856,0.145,9.52640,9.52640
941.00,9.53137,25.331696,0.000378,25.210913,-2.6856,0.145,9.52863,9.52863
942.00,9.53068,25.331737,0.000376,25.210937,-2.6855,0.145,9.53025,9.53025
943.00,9.53032,25.331778,0.000379,25.210964,-2.6855,0.145,9.53275,9.53275
944.00,9.53066,25.331867,0.000378,25.210960,-2.6856,0.145,9.53447,9.53447
945.00,9.53138,25.332002,0.000379,25.211023,-2.6856,0.145,9.53623,9.53623
946.00,9.53221,25.332002,0.000376,25.210937,-2.6855,0.145,9.53875,9.53875
947.00,9.53321,25.332029,0.000377,25.210943,-2.6855,0.145,9.54065,9.54065
948.00,9.53395,25.332056,0.000377,25.210981,-2.6854,0.145,9.54116,9.54116
949.00,9.53416,25.332094,0.000377,25.211009,-2.6853,0.145,9.54197,9.54197
950.00,9.53393,25.332045,0.000378,25.210995,-2.6853,0.145,9.54058,9.54058
951.00,9.53353,25.331972,0.000376,25.210930,-2.6854,0.146,9.53787,9.53787
952.00,9.53352,25.331969,0.000378,25.210946,-2.6854,0.146,9.53527,9.53527
953.00,9.53368,25.331994,0.000375,25.210942,-2.6854,0.146,9.53056,9.53056
954.00,9.53486,25.331990,0.000376,25.210914,-2.6853,0.146,9.52815,9.52815
955.00,9.53624,25.332055,0.000377,25.210935,-2.6853,0.146,9.52910,9.52910
956.00,9.53743,25.332167,0.000379,25.211047,-2.6852,0.146,9.52931,9.52931
957.00,9.53854,25.332166,0.000384,25.210992,-2.6850,0.146,9.52946,9.52946
958.00,9.53875,25.332170,0.000380,25.210922,-2.6849,0.146,9.53182,9.53182
959.00,9.53788,25.332242,0.000380,25.210937,-2.6849,0.146,9.53227,9.53227
960.00,9.53484,25.332267,0.000377,25.210868,-2.6847,0.146,9.52913,9.52913
@7,3.0002,6.0, 960.102000000006 
961.00,9.53127,25.332369,0.000375,25.210844,-2.6847,0.146,9.52722,9.52722
962.00,9.52901,25.332414,0.000367,25.210845,-2.6848,0.147,9.52455,9.52455
963.00,9.52747,25.332486,0.000369,25.210847,-2.6848,0.147,9.52251,9.52251
964.00,9.52965,25.332546,0.000370,25.210831,-2.6849,0.147,9.52146,9.52146
965.00,9.52988,25.332571,0.000372,25.210825,-2.6848,0.147,9.52314,9.52314
966.00,9.52895,25.332537,0.000370,25.210774,-2.6849,0.147,9.52647,9.52647
967.00,9.52729,25.332657,0.000374,25.210807,-2.6849,0.147,9.53096,9.53096
968.00,9.52686,25.332699,0.000373,25.210823,-2.6849,0.147,9.53337,9.53337
969.00,9.52801,25.332726,0.000375,25.210831,-2.6849,0.147,9.53362,9.53362
970.00,9.52867,25.332763,0.000372,25.210887,-2.6850,0.147,9.53332,9.53332
971.00,9.52884,25.332789,0.000368,25.210913,-2.6848,0.148,9.53358,9.53358
972.00,9.52953,25.332673,0.000366,25.210824,-2.6846,0.148,9.53465,9.53465
973.00,9.53053,25.332672,0.000368,25.210810,-2.6845,0.148,9.53677,9.53677
974.00,9.53143,25.332643,0.000365,25.210756,-2.6843,0.148,9.53861,9.53861
975.00,9.53103,25.332613,0.000367,25.210694,-2.6843,0.148,9.53687,9.53687
976.00,9.53039,25.332613,0.000368,25.210674,-2.6842,0.148,9.53413,9.53413
977.00,9.53027,25.332711,0.000371,25.210689,-2.6842,0.148,9.53036,9.53036
978.00,9.52999,25.332714,0.000370,25.210688,-2.6842,0.148,9.52694,9.52694
979.00,9.52995,25.332728,0.000373,25.210656,-2.6842,0.148,9.52497,9.52497
980.00,9.52974,25.332782,0.000373,25.210669,-2.6844,0.148,9.52534,9.52534
981.00,9.52961,25.332872,0.000373,25.210706,-2.6845,0.148,9.52384,9.52384
982.00,9.53029,25.332904,0.000369,25.210676,-2.6846,0.148,9.52226,9.52226
983.00,9.53067,25.333012,0.000368,25.210714,-2.6847,0.149,9.52115,9.52115
984.00,9.53001,25.333110,0.000364,25.210779,-2.6847,0.149,9.52141,9.52141
985.00,9.52985,25.333157,0.000364,25.210795,-2.6845,0.149,9.52442,9.52442
986.00,9.53013,25.333178,0.000365,25.210789,-2.6844,0.149,9.52934,9.52934
987.00,9.53041,25.333256,0.000365,25.210871,-2.6843,0.149,9.53461,9.53461
988.00,9.53095,25.333287,0.000369,25.210890,-2.6843,0.149,9.54076,9.54076
989.00,9.53226,25.333363,0.000371,25.210911,-2.6843,0.149,9.54721,9.54721
990.00,9.53380,25.333450,0.000374,25.210910,-2.6844,0.149,9.55063,9.55063
991.00,9.53473,25.333583,0.000378,25.210950,-2.6842,0.150,9.55251,9.55251
992.00,9.53504,25.333616,0.000381,25.210924,-2.6840,0.149,9.55279,9.55279
993.00,9.53504,25.333685,0.000377,25.210903,-2.6838,0.150,9.55120,9.55120
994.00,9.53506,25.333764,0.000377,25.210923,-2.6837,0.150,9.54711,9.54711
995.00,9.53601,25.333831,0.000378,25.210988,-2.6836,0.150,9.54291,9.54291
996.00,9.53597,25.333826,0.000373,25.210994,-2.6838,0.150,9.53832,9.53832
997.00,9.53609,25.333911,0.000371,25.210977,-2.6838,0.150,9.53590,9.53590
998.00,9.53690,25.333998,0.000371,25.211024,-2.6837,0.150,9.53655,9.53655
999.00,9.53770,25.333931,0.000371,25.210956,-2.6836,0.150,9.53625,9.53625
1000.00,9.53819,25.333971,0.000370,25.210934,-2.6835,0.150,9.53604,9.53604
1001.00,9.53853,25.334014,0.000374,25.210939,-2.6835,0.150,9.53479,9.53479
1002.00,9.53880,25.334019,0.000383,25.211002,-2.6835,0.150,9.53273,9.53273
1003.00,9.53907,25.334006,0.000383,25.210952,-2.6834,0.150,9.52881,9.52881
1004.00,9.53948,25.334109,0.000386,25.211022,-2.6834,0.150,9.52799,9.52799
1005.00,9.53950,25.334205,0.000387,25.211036,-2.6833,0.150,9.52733,9.52733
1006.00,9.53888,25.334208,0.000386,25.210934,-2.6831,0.150,9.52673,9.52673
1007.00,9.53741,25.334181,0.000381,25.210846,-2.6832,0.151,9.52579,9.52579
1008.00,9.53586,25.334203,0.000383,25.210829,-2.6833,0.151,9.52487,9.52487
1009.00,9.53393,25.334222,0.000383,25.210784,-2.6833,0.151,9.52371,9.52371
1010.00,9.53288,25.334226,0.000380,25.210774,-2.6834,0.151,9.52397,9.52397
1011.00,9.53198,25.334271,0.000382,25.210798,-2.6833,0.151,9.52554,9.52554
1012.00,9.53088,25.334360,0.000380,25.210838,-2.6831,0.151,9.52738,9.52738
1013.00,9.53005,25.334395,0.000381,25.210822,-2.6830,0.151,9.52849,9.52849
1014.00,9.52955,25.334475,0.000378,25.210875,-2.6830,0.151,9.52961,9.52961
1015.00,9.52934,25.334448,0.000377,25.210814,-2.6829,0.151,9.53005,9.53005
1016.00,9.52933,25.334473,0.000375,25.210808,-2.6830,0.151,9.53060,9.53060
1017.00,9.52946,25.334525,0.000379,25.210826,-2.6833,0.151,9.53273,9.53273
1018.00,9.52981,25.334588,0.000373,25.210874,-2.6835,0.152,9.53708,9.53708
1019.00,9.53016,25.334483,0.000371,25.210724,-2.6835,0.152,9.54027,9.54027
1020.00,9.53060,25.334557,0.000368,25.210814,-2.6833,0.152,9.54161,9.54161
1021.00,9.53094,25.334695,0.000373,25.210929,-2.6831,0.152,9.54173,9.54173
1022.00,9.53112,25.334756,0.000372,25.210953,-2.6828,0.152,9.53850,9.53850
1023.00,9.53093,25.334723,0.000374,25.210862,-2.6826,0.152,9.53244,9.53244
1024.00,9.53024,25.334882,0.000375,25.211026,-2.6826,0.152,9.52558,9.52558
1025.00,9.52956,25.334902,0.000385,25.211008,-2.6827,0.152,9.52258,9.52258
1026.00,9.52996,25.334754,0.000382,25.210887,-2.6826,0.152,9.52377,9.52377
1027.00,9.53093,25.334808,0.000379,25.210891,-2.6826,0.152,9.52677,9.52677
1028.00,9.53184,25.334882,0.000383,25.210933,-2.6826,0.152,9.53208,9.53208
1029.00,9.53265,25.334820,0.000385,25.210829,-2.6823,0.152,9.53825,9.53825
1030.00,9.53348,25.334875,0.000379,25.210835,-2.6821,0.152,9.54073,9.54073
1031.00,9.53410,25.335036,0.000380,25.210971,-2.6822,0.153,9.53919,9.53919
1032.00,9.53383,25.335054,0.000381,25.211031,-2.6822,0.153,9.53667,9.53667
1033.00,9.53399,25.335139,0.000377,25.211043,-2.6823,0.153,9.53373,9.53373
1034.00,9.53390,25.335208,0.000377,25.211075,-2.6824,0.153,9.53226,9.53226
1035.00,9.53418,25.335210,0.000376,25.211005,-2.6824,0.153,9.53264,9.53264
1036.00,9.53461,25.335274,0.000377,25.210952,-2.6825,0.153,9.53543,9.53543
1037.00,9.53522,25.335269,0.000373,25.210806,-2.6825,0.154,9.53909,9.53909
1038.00,9.53501,25.335291,0.000377,25.210852,-2.6824,0.153,9.54041,9.54041
1039.00,9.53390,25.335388,0.000370,25.210866,-2.6825,0.154,9.53822,9.53822
1040.00,9.53320,25.335516,0.000375,25.210945,-2.6827,0.154,9.53493,9.53493
1041.00,9.53263,25.335554,0.000376,25.210946,-2.6827,0.154,9.53212,9.53212
1042.00,9.53307,25.335638,0.000379,25.211003,-2.6827,0.154,9.53078,9.53078
1043.00,9.53374,25.335632,0.000380,25.210891,-2.6826,0.154,9.53091,9.53091
1044.00,9.53488,25.335597,0.000386,25.210803,-2.6825,0.153,9.53344,9.53344
1045.00,9.53616,25.335604,0.000385,25.210751,-2.6824,0.153,9.53851,9.53851
1046.00,9.53697,25.335571,0.000378,25.210680,-2.6822,0.154,9.54172,9.54172
1047.00,9.53695,25.335584,0.000380,25.210668,-2.6821,0.154,9.53982,9.53982
1048.00,9.53608,25.335626,0.000382,25.210758,-2.6822,0.154,9.53576,9.53576
1049.00,9.53444,25.335721,0.000381,25.210922,-2.6823,0.154,9.53033,9.53033
1050.00,9.53333,25.335743,0.000383,25.211001,-2.6823,0.154,9.52440,9.52440
1051.00,9.53269,25.335816,0.000384,25.211070,-2.6822,0.154,9.52252,9.52252
1052.00,9.53349,25.335954,0.000379,25.211170,-2.6820,0.154,9.52630,9.52630
1053.00,9.53453,25.336029,0.000375,25.211144,-2.6819,0.155,9.53264,9.53264
1054.00,9.53490,25.336075,0.000375,25.211029,-2.6818,0.155,9.53978,9.53978
1055.00,9.53463,25.336136,0.000371,25.210982,-2.6817,0.155,9.54531,9.54531
1056.00,9.53388,25.336207,0.000375,25.210934,-2.6820,0.155,9.54668,9.54668
1057.00,9.53454,25.336182,0.000375,25.210799,-2.6820,0.155,9.54431,9.54431
1058.00,9.53603,25.336263,0.000381,25.210870,-2.6821,0.155,9.54089,9.54089
1059.00,9.53663,25.336328,0.000383,25.210952,-2.6822,0.155,9.53639,9.53639
1060.00,9.53675,25.336346,0.000377,25.210967,-2.6823,0.155,9.53205,9.53205
1061.00,9.53644,25.336292,0.000376,25.210993,-2.6822,0.155,9.52932,9.52932
1062.00,9.53533,25.336332,0.000382,25.211036,-2.6821,0.155,9.52782,9.52782
1063.00,9.53441,25.336281,0.000377,25.210968,-2.6820,0.155,9.52732,9.52732
1064.00,9.53397,25.336291,0.000378,25.210913,-2.6821,0.155,9.52882,9.52882
1065.00,9.53347,25.336363,0.000387,25.210908,-2.6819,0.155,9.52994,9.52994
1066.00,9.53243,25.336447,0.000383,25.210965,-2.6819,0.155,9.52961,9.52961
1067.00,9.53207,25.336451,0.000381,25.210995,-2.6820,0.155,9.53040,9.53040
1068.00,9.53251,25.336467,0.000381,25.210969,-2.6820,0.155,9.53125,9.53125
1069.00,9.53355,25.336467,0.000380,25.211003,-2.6818,0.155,9.53193,9.53193
1070.00,9.53485,25.336434,0.000370,25.210959,-2.6820,0.156,9.53419,9.53419
1071.00,9.53561,25.336496,0.000375,25.210938,-2.6821,0.156,9.53733,9.53733
1072.00,9.53572,25.336522,0.000379,25.210949,-2.6820,0.156,9.53992,9.53992
1073.00,9.53550,25.336623,0.000374,25.211034,-2.6821,0.156,9.54157,9.54157
1074.00,9.53501,25.336658,0.000374,25.211023,-2.6822,0.156,9.54137,9.54137
1075.00,9.53425,25.336724,0.000380,25.211044,-2.6822,0.156,9.53869,9.53869
1076.00,9.53336,25.336650,0.000381,25.210952,-2.6821,0.156,9.53587,9.53587
1077.00,9.53284,25.336643,0.000375,25.210894,-2.6819,0.156,9.53229,9.53229
1078.00,9.53253,25.336691,0.000381,25.210895,-2.6817,0.156,9.52988,9.52988
1079.00,9.53248,25.336730,0.000376,25.210899,-2.6816,0.157,9.52837,9.52837
1080.00,9.53279,25.336739,0.000378,25.210907,-2.6814,0.157,9.52937,9.52937
1081.00,9.53331,25.336868,0.000370,25.211004,-2.6814,0.157,9.53167,9.53167
1082.00,9.53418,25.337016,0.000374,25.211121,-2.6814,0.157,9.53618,9.53618
1083.00,9.53520,25.336986,0.000371,25.211105,-2.6816,0.157,9.54003,9.54003
1084.00,9.53622,25.337015,0.000379,25.211113,-2.6819,0.157,9.54512,9.54512
1085.00,9.53719,25.337037,0.000375,25.211059,-2.6818,0.157,9.54839,9.54839
1086.00,9.53805,25.337141,0.000380,25.211053,-2.6818,0.157,9.54862,9.54862
1087.00,9.53852,25.337071,0.000378,25.210964,-2.6817,0.157,9.54648,9.54648
1088.00,9.53863,25.337096,0.000381,25.210921,-2.6815,0.157,9.54219,9.54219
1089.00,9.53796,25.337122,0.000375,25.210899,-2.6811,0.157,9.53534,9.53534
1090.00,9.53698,25.337188,0.000381,25.210912,-2.6811,0.157,9.52943,9.52943
1091.00,9.53608,25.337180,0.000378,25.210956,-2.6809,0.157,9.52644,9.52644
1092.00,9.53525,25.337272,0.000379,25.210964,-2.6809,0.157,9.52423,9.52423
1093.00,9.53444,25.337304,0.000375,25.210976,-2.6809,0.158,9.52443,9.52443
1094.00,9.53400,25.337294,0.000375,25.210934,-2.6809,0.158,9.52701,9.52701
1095.00,9.53420,25.337291,0.000368,25.210900,-2.6808,0.158,9.53136,9.53136
1096.00,9.53511,25.337308,0.000368,25.210854,-2.6811,0.158,9.53578,9.53578
1097.00,9.53607,25.337340,0.000366,25.210824,-2.6812,0.158,9.53918,9.53918
1098.00,9.53680,25.337405,0.000369,25.210865,-2.6813,0.158,9.54130,9.54130
1099.00,9.53735,25.337510,0.000371,25.210860,-2.6814,0.158,9.54223,9.54223
1100.00,9.53748,25.337479,0.000371,25.210849,-2.6814,0.158,9.53993,9.53993
1101.00,9.53707,25.337423,0.000374,25.210736,-2.6812,0.158,9.53616,9.53616
1102.00,9.53617,25.337488,0.000377,25.210754,-2.6810,0.158,9.53347,9.53347
1103.00,9.53440,25.337569,0.000376,25.210720,-2.6806,0.158,9.53114,9.53114
1104.00,9.53288,25.337650,0.000379,25.210833,-2.6804,0.158,9.53150,9.53150
1105.00,9.53281,25.337746,0.000377,25.210881,-2.6804,0.158,9.53405,9.53405
1106.00,9.53490,25.337782,0.000378,25.210917,-2.6804,0.159,9.53571,9.53571
1107.00,9.53683,25.337720,0.000377,25.210902,-2.6805,0.159,9.53692,9.53692
1108.00,9.53842,25.337721,0.000374,25.210909,-2.6806,0.159,9.53707,9.53707
1109.00,9.53635,25.337623,0.000370,25.210818,-2.6806,0.159,9.53377,9.53377
1110.00,9.53240,25.337705,0.000375,25.210884,-2.6804,0.159,9.53032,9.53032
1111.00,9.53050,25.337756,0.000370,25.210890,-2.6803,0.159,9.52721,9.52721
@8,3.0002,6.0, 1110.255 
1112.00,9.53031,25.337843,0.000367,25.210901,-2.6803,0.160,9.52569,9.52569
1113.00,9.53322,25.337859,0.000368,25.210891,-2.6802,0.160,9.52515,9.52515
1114.00,9.53545,25.337930,0.000370,25.210883,-2.6803,0.160,9.52554,9.52554
1115.00,9.53403,25.337972,0.000374,25.210824,-2.6804,0.160,9.52510,9.52510
1116.00,9.53199,25.338092,0.000371,25.210895,-2.6805,0.160,9.52523,9.52523
1117.00,9.53102,25.338129,0.000375,25.210915,-2.6805,0.160,9.52409,9.52409
1118.00,9.53015,25.338197,0.000373,25.210959,-2.6806,0.160,9.52455,9.52455
1119.00,9.52928,25.338286,0.000369,25.210954,-2.6806,0.161,9.52701,9.52701
1120.00,9.52920,25.338361,0.000371,25.210956,-2.6805,0.161,9.53194,9.53194
1121.00,9.53077,25.338458,0.000378,25.210999,-2.6804,0.160,9.53790,9.53790
1122.00,9.53218,25.338541,0.000381,25.211002,-2.6802,0.160,9.54467,9.54467
1123.00,9.53368,25.338582,0.000377,25.210956,-2.6800,0.160,9.55064,9.55064
1124.00,9.53459,25.338659,0.000380,25.211019,-2.6798,0.160,9.55182,9.55182
1125.00,9.53419,25.338663,0.000375,25.211001,-2.6797,0.161,9.54772,9.54772
1126.00,9.53349,25.338657,0.000372,25.210935,-2.6796,0.161,9.54251,9.54251
1127.00,9.53297,25.338752,0.000368,25.210964,-2.6797,0.161,9.53683,9.53683
1128.00,9.53316,25.338874,0.000373,25.211003,-2.6798,0.161,9.53029,9.53029
1129.00,9.53390,25.338924,0.000373,25.211013,-2.6799,0.161,9.52684,9.52684
1130.00,9.53337,25.338941,0.000372,25.211058,-2.6800,0.161,9.52647,9.52647
1131.00,9.53290,25.339034,0.000374,25.211092,-2.6800,0.161,9.52558,9.52558
1132.00,9.53331,25.338946,0.000373,25.211002,-2.6800,0.161,9.52604,9.52604
1133.00,9.53420,25.338922,0.000372,25.210941,-2.6800,0.161,9.52869,9.52869
1134.00,9.53541,25.338960,0.000374,25.210902,-2.6800,0.161,9.53181,9.53181
1135.00,9.53548,25.339048,0.000371,25.210874,-2.6798,0.162,9.53669,9.53669
1136.00,9.53635,25.339052,0.000372,25.210840,-2.6798,0.162,9.54314,9.54314
1137.00,9.53812,25.339156,0.000374,25.210883,-2.6797,0.162,9.54831,9.54831
1138.00,9.53944,25.339238,0.000376,25.210955,-2.6797,0.162,9.54971,9.54971
1139.00,9.53995,25.339297,0.000375,25.210977,-2.6797,0.162,9.54952,9.54952
1140.00,9.53991,25.339318,0.000382,25.211009,-2.6796,0.162,9.54792,9.54792
1141.00,9.53946,25.339375,0.000378,25.211121,-2.6796,0.162,9.54513,9.54513
1142.00,9.53866,25.339346,0.000383,25.211146,-2.6794,0.162,9.54152,9.54152
1143.00,9.53770,25.339226,0.000380,25.211081,-2.6792,0.162,9.54135,9.54135
1144.00,9.53756,25.339175,0.000382,25.211069,-2.6791,0.162,9.54259,9.54259
1145.00,9.53809,25.339224,0.000377,25.211078,-2.6791,0.162,9.54336,9.54336
1146.00,9.53919,25.339225,0.000374,25.210972,-2.6791,0.163,9.54397,9.54397
1147.00,9.53986,25.339340,0.000375,25.210975,-2.6793,0.162,9.54365,9.54365
1148.00,9.54004,25.339507,0.000374,25.211015,-2.6794,0.163,9.54141,9.54141
1149.00,9.54043,25.339596,0.000377,25.211027,-2.6793,0.163,9.53848,9.53848
1150.00,9.54069,25.339663,0.000381,25.211022,-2.6791,0.163,9.53596,9.53596
1151.00,9.54118,25.339743,0.000385,25.211043,-2.6790,0.163,9.53387,9.53387
1152.00,9.54177,25.339872,0.000385,25.211082,-2.6787,0.163,9.53448,9.53448
1153.00,9.54194,25.339968,0.000387,25.211078,-2.6786,0.163,9.53520,9.53520
1154.00,9.54190,25.339971,0.000386,25.211001,-2.6785,0.163,9.53705,9.53705
1155.00,9.54178,25.339949,0.000381,25.210996,-2.6787,0.163,9.53896,9.53896
1156.00,9.54133,25.339969,0.000384,25.211030,-2.6787,0.163,9.54085,9.54085
1157.00,9.54050,25.339860,0.000379,25.210941,-2.6788,0.163,9.54014,9.54014
1158.00,9.53954,25.339791,0.000381,25.210912,-2.6786,0.163,9.53890,9.53890
1159.00,9.53897,25.339760,0.000377,25.210917,-2.6785,0.163,9.53674,9.53674
1160.00,9.53846,25.339808,0.000381,25.210950,-2.6784,0.163,9.53471,9.53471
1161.00,9.53798,25.339790,0.000380,25.210876,-2.6784,0.163,9.53239,9.53239
1162.00,9.53752,25.339851,0.000382,25.210855,-2.6784,0.163,9.53100,9.53100
1163.00,9.53703,25.339904,0.000378,25.210867,-2.6785,0.164,9.53146,9.53146
1164.00,9.53655,25.340049,0.000382,25.210911,-2.6785,0.164,9.53307,9.53307
1165.00,9.53616,25.340126,0.000379,25.210914,-2.6784,0.164,9.53383,9.53383
1166.00,9.53567,25.340183,0.000381,25.210943,-2.6783,0.164,9.53480,9.53480
1167.00,9.53547,25.340219,0.000381,25.210963,-2.6784,0.164,9.53613,9.53613
1168.00,9.53529,25.340235,0.000381,25.210933,-2.6784,0.164,9.53517,9.53517
1169.00,9.53497,25.340281,0.000378,25.210950,-2.6783,0.164,9.53257,9.53257
1170.00,9.53463,25.340238,0.000378,25.210799,-2.6782,0.164,9.53009,9.53009
1171.00,9.53411,25.340272,0.000371,25.210731,-2.6781,0.165,9.52757,9.52757
1172.00,9.53362,25.340384,0.000375,25.210802,-2.6780,0.165,9.52630,9.52630
1173.00,9.53332,25.340459,0.000380,25.210852,-2.6778,0.164,9.52721,9.52721
1174.00,9.53305,25.340511,0.000381,25.210824,-2.6778,0.164,9.52891,9.52891
1175.00,9.53274,25.340570,0.000381,25.210883,-2.6781,0.164,9.53191,9.53191
1176.00,9.53266,25.340572,0.000386,25.210973,-2.6781,0.164,9.53567,9.53567
1177.00,9.53271,25.340571,0.000383,25.210990,-2.6781,0.164,9.53784,9.53784
1178.00,9.53310,25.340574,0.000382,25.210970,-2.6780,0.165,9.53960,9.53960
1179.00,9.53354,25.340580,0.000377,25.210976,-2.6779,0.165,9.54035,9.54035
1180.00,9.53379,25.340593,0.000380,25.210897,-2.6776,0.165,9.53946,9.53946
1181.00,9.53382,25.340705,0.000381,25.210880,-2.6774,0.165,9.53734,9.53734
1182.00,9.53404,25.340750,0.000376,25.210794,-2.6773,0.165,9.53681,9.53681
1183.00,9.53436,25.340881,0.000373,25.210819,-2.6775,0.165,9.53558,9.53558
1184.00,9.53451,25.340947,0.000376,25.210910,-2.6776,0.165,9.53643,9.53643
1185.00,9.53476,25.341029,0.000377,25.211059,-2.6775,0.165,9.53826,9.53826
1186.00,9.53508,25.341055,0.000377,25.211047,-2.6777,0.165,9.54014,9.54014
1187.00,9.53528,25.341076,0.000384,25.211108,-2.6778,0.165,9.54059,9.54059
1188.00,9.53564,25.341001,0.000380,25.211033,-2.6778,0.165,9.54154,9.54154
1189.00,9.53640,25.340973,0.000382,25.210913,-2.6779,0.165,9.54151,9.54151
1190.00,9.53715,25.340965,0.000377,25.210884,-2.6780,0.166,9.54074,9.54074
1191.00,9.53789,25.340938,0.000377,25.210892,-2.6781,0.166,9.53953,9.53953
1192.00,9.53835,25.340914,0.000371,25.210851,-2.6780,0.166,9.53903,9.53903
1193.00,9.53867,25.340953,0.000378,25.210877,-2.6779,0.166,9.53863,9.53863
1194.00,9.53900,25.341023,0.000373,25.210867,-2.6777,0.166,9.53836,9.53836
1195.00,9.53917,25.341064,0.000376,25.210798,-2.6775,0.166,9.53786,9.53786
1196.00,9.53868,25.341169,0.000372,25.210786,-2.6771,0.166,9.53589,9.53589
1197.00,9.53771,25.341297,0.000376,25.210754,-2.6769,0.166,9.53271,9.53271
1198.00,9.53693,25.341385,0.000370,25.210805,-2.6767,0.166,9.53050,9.53050
1199.00,9.53625,25.341427,0.000374,25.210872,-2.6765,0.166,9.52764,9.52764
1200.00,9.53570,25.341585,0.000375,25.211020,-2.6764,0.166,9.52529,9.52529
1201.00,9.53551,25.341570,0.000372,25.211017,-2.6763,0.166,9.52698,9.52698
1202.00,9.53579,25.341499,0.000367,25.211027,-2.6763,0.167,9.53136,9.53136
1203.00,9.53628,25.341505,0.000370,25.211004,-2.6762,0.167,9.53562,9.53562
1204.00,9.53679,25.341521,0.000367,25.210972,-2.6763,0.167,9.53987,9.53987
1205.00,9.53664,25.341459,0.000364,25.210832,-2.6764,0.167,9.54166,9.54166
1206.00,9.53622,25.341502,0.000367,25.210761,-2.6766,0.167,9.54189,9.54189
1207.00,9.53600,25.341619,0.000370,25.210783,-2.6767,0.167,9.54063,9.54063
1208.00,9.53601,25.341726,0.000372,25.210787,-2.6768,0.167,9.53933,9.53933
1209.00,9.53601,25.341815,0.000374,25.210818,-2.6767,0.167,9.53809,9.53809
1210.00,9.53609,25.341859,0.000375,25.210833,-2.6767,0.167,9.53992,9.53992
1211.00,9.53614,25.341958,0.000373,25.210914,-2.6766,0.168,9.54173,9.54173
1212.00,9.53642,25.341945,0.000375,25.210899,-2.6766,0.168,9.54177,9.54177
1213.00,9.53627,25.341961,0.000369,25.210934,-2.6767,0.168,9.53967,9.53967
1214.00,9.53613,25.341938,0.000368,25.210883,-2.6769,0.168,9.53894,9.53894
1215.00,9.53626,25.341978,0.000372,25.210906,-2.6770,0.168,9.53864,9.53864
1216.00,9.53672,25.342010,0.000371,25.210874,-2.6771,0.168,9.53742,9.53742
1217.00,9.53740,25.342080,0.000371,25.210837,-2.6772,0.168,9.53751,9.53751
1218.00,9.53805,25.342075,0.000381,25.210710,-2.6771,0.168,9.53909,9.53909
1219.00,9.53880,25.342125,0.000382,25.210755,-2.6769,0.168,9.54023,9.54023
1220.00,9.53984,25.342221,0.000379,25.210842,-2.6767,0.168,9.54110,9.54110
1221.00,9.54064,25.342214,0.000384,25.210841,-2.6765,0.168,9.54240,9.54240
1222.00,9.54097,25.342328,0.000382,25.210922,-2.6763,0.168,9.54371,9.54371
1223.00,9.54058,25.342354,0.000381,25.210954,-2.6762,0.168,9.54229,9.54229
1224.00,9.53948,25.342407,0.000379,25.210903,-2.6761,0.168,9.53827,9.53827
1225.00,9.53826,25.342335,0.000378,25.210756,-2.6762,0.168,9.53155,9.53155
1226.00,9.53708,25.342343,0.000377,25.210724,-2.6761,0.168,9.52454,9.52454
1227.00,9.53615,25.342403,0.000375,25.210749,-2.6761,0.169,9.52065,9.52065
1228.00,9.53579,25.342432,0.000372,25.210807,-2.6759,0.169,9.52155,9.52155
1229.00,9.53561,25.342429,0.000376,25.210832,-2.6759,0.169,9.52476,9.52476
1230.00,9.53555,25.342539,0.000381,25.210894,-2.6758,0.169,9.53043,9.53043
1231.00,9.53527,25.342645,0.000383,25.210951,-2.6757,0.169,9.53660,9.53660
1232.00,9.53505,25.342553,0.000385,25.210845,-2.6756,0.169,9.53929,9.53929
1233.00,9.53482,25.342672,0.000389,25.210857,-2.6756,0.169,9.53950,9.53950
1234.00,9.53473,25.342777,0.000384,25.210848,-2.6755,0.169,9.53853,9.53853
1235.00,9.53492,25.342823,0.000376,25.210877,-2.6755,0.169,9.53784,9.53784
1236.00,9.53471,25.342837,0.000375,25.210860,-2.6757,0.169,9.53867,9.53867
1237.00,9.53434,25.342873,0.000373,25.210898,-2.6759,0.170,9.53995,9.53995
1238.00,9.53475,25.342855,0.000372,25.210900,-2.6761,0.170,9.54146,9.54146
1239.00,9.53568,25.342837,0.000370,25.210901,-2.6762,0.170,9.54276,9.54276
1240.00,9.53604,25.342855,0.000376,25.210863,-2.6762,0.170,9.54401,9.54401
1241.00,9.53590,25.342887,0.000372,25.210834,-2.6760,0.170,9.54281,9.54281
1242.00,9.53528,25.342981,0.000376,25.210858,-2.6759,0.170,9.54004,9.54004
1243.00,9.53481,25.343080,0.000373,25.210855,-2.6758,0.170,9.53666,9.53666
1244.00,9.53488,25.343170,0.000380,25.210932,-2.6758,0.170,9.53438,9.53438
1245.00,9.53534,25.343189,0.000380,25.210980,-2.6758,0.170,9.53081,9.53081
1246.00,9.53618,25.343173,0.000380,25.210953,-2.6759,0.170,9.52914,9.52914
1247.00,9.53722,25.343149,0.000375,25.210922,-2.6758,0.170,9.53113,9.53113
1248.00,9.53767,25.343106,0.000379,25.210882,-2.6757,0.170,9.53293,9.53293
1249.00,9.53760,25.343113,0.000376,25.210886,-2.6757,0.170,9.53442,9.53442
1250.00,9.53757,25.343176,0.000375,25.210889,-2.6757,0.171,9.53807,9.53807
1251.00,9.53785,25.343221,0.000374,25.210942,-2.6757,0.171,9.54116,9.54116
1252.00,9.53805,25.343222,0.000379,25.210849,-2.6758,0.170,9.54233,9.54233
1253.00,9.53819,25.343279,0.000376,25.210863,-2.6759,0.170,9.54476,9.54476
1254.00,9.53809,25.343296,0.000376,25.210786,-2.6757,0.170,9.54659,9.54659
1255.00,9.53705,25.343299,0.000367,25.210765,-2.6755,0.171,9.54684,9.54684
1256.00,9.53609,25.343329,0.000372,25.210760,-2.6753,0.171,9.54654,9.54654
1257.00,9.53590,25.343374,0.000367,25.210861,-2.6750,0.171,9.54485,9.54485
1258.00,9.53751,25.343376,0.000365,25.210869,-2.6749,0.171,9.54147,9.54147
1259.00,9.54074,25.343389,0.000360,25.210869,-2.6750,0.172,9.53835,9.53835
1260.00,9.54230,25.343445,0.000364,25.210838,-2.6752,0.172,9.53424,9.53424
1261.00,9.54551,25.343528,0.000365,25.210871,-2.6753,0.172,9.52903,9.52903
@9,3.0002,6.0, 1260.078 
1262.00,9.54712,25.343541,0.000367,25.210832,-2.6754,0.172,9.52583,9.52583
1263.00,9.54766,25.343561,0.000366,25.210762,-2.6754,0.172,9.52425,9.52425
1264.00,9.54629,25.343605,0.000366,25.210710,-2.6752,0.172,9.52323,9.52323
1265.00,9.54342,25.343615,0.000369,25.210738,-2.6752,0.172,9.52435,9.52435
1266.00,9.53975,25.343599,0.000362,25.210696,-2.6751,0.172,9.52728,9.52728
1267.00,9.53648,25.343773,0.000365,25.210775,-2.6751,0.173,9.53032,9.53032
1268.00,9.53482,25.343802,0.000366,25.210780,-2.6750,0.173,9.53365,9.53365
1269.00,9.53443,25.343811,0.000370,25.210774,-2.6749,0.173,9.53744,9.53744
1270.00,9.53506,25.343826,0.000373,25.210781,-2.6748,0.173,9.54111,9.54111
1271.00,9.53627,25.343834,0.000374,25.210784,-2.6747,0.172,9.54441,9.54441
1272.00,9.53693,25.343809,0.000374,25.210774,-2.6745,0.172,9.54648,9.54648
1273.00,9.53684,25.343835,0.000375,25.210839,-2.6746,0.172,9.54720,9.54720
1274.00,9.53659,25.343882,0.000373,25.210922,-2.6745,0.173,9.54677,9.54677
1275.00,9.53651,25.343907,0.000366,25.210882,-2.6745,0.173,9.54620,9.54620
1276.00,9.53644,25.344060,0.000373,25.210915,-2.6745,0.173,9.54440,9.54440
1277.00,9.53627,25.344026,0.000372,25.210850,-2.6745,0.173,9.54247,9.54247
1278.00,9.53627,25.344196,0.000373,25.210881,-2.6744,0.173,9.54027,9.54027
1279.00,9.53645,25.344226,0.000374,25.210805,-2.6745,0.173,9.53922,9.53922
1280.00,9.53697,25.344257,0.000381,25.210748,-2.6744,0.173,9.53770,9.53770
1281.00,9.53773,25.344240,0.000379,25.210707,-2.6745,0.173,9.53658,9.53658
1282.00,9.53853,25.344404,0.000376,25.210808,-2.6745,0.173,9.53665,9.53665
1283.00,9.53928,25.344386,0.000373,25.210806,-2.6747,0.173,9.53771,9.53771
1284.00,9.54003,25.344470,0.000377,25.210901,-2.6747,0.173,9.53811,9.53811
1285.00,9.54067,25.344530,0.000373,25.210960,-2.6746,0.174,9.53896,9.53896
1286.00,9.54128,25.344628,0.000371,25.211023,-2.6744,0.174,9.54082,9.54082
1287.00,9.54174,25.344661,0.000372,25.210930,-2.6741,0.174,9.54195,9.54195
1288.00,9.54193,25.344658,0.000371,25.210835,-2.6738,0.174,9.54244,9.54244
1289.00,9.54177,25.344707,0.000372,25.210827,-2.6736,0.174,9.54217,9.54217
1290.00,9.54139,25.344811,0.000378,25.210860,-2.6736,0.174,9.54172,9.54172
1291.00,9.54097,25.344754,0.000378,25.210805,-2.6735,0.174,9.54110,9.54110
1292.00,9.54036,25.344730,0.000377,25.210867,-2.6736,0.174,9.53924,9.53924
1293.00,9.53985,25.344728,0.000380,25.210918,-2.6736,0.174,9.53826,9.53826
1294.00,9.53970,25.344790,0.000375,25.210898,-2.6736,0.174,9.53958,9.53958
1295.00,9.53978,25.344828,0.000373,25.210916,-2.6737,0.175,9.54009,9.54009
1296.00,9.53942,25.344884,0.000379,25.210942,-2.6738,0.174,9.53878,9.53878
1297.00,9.53913,25.345013,0.000384,25.211027,-2.6739,0.174,9.53802,9.53802
1298.00,9.53886,25.345132,0.000382,25.211056,-2.6740,0.175,9.53668,9.53668
1299.00,9.53856,25.345209,0.000387,25.211129,-2.6740,0.174,9.53353,9.53353
1300.00,9.53813,25.345206,0.000383,25.211085,-2.6740,0.175,9.53129,9.53129
1301.00,9.53784,25.345140,0.000376,25.210947,-2.6740,0.175,9.53023,9.53023
1302.00,9.53751,25.345013,0.000371,25.210763,-2.6739,0.175,9.52994,9.52994
1303.00,9.53679,25.344983,0.000374,25.210714,-2.6740,0.175,9.52767,9.52767
1304.00,9.53569,25.344910,0.000370,25.210664,-2.6739,0.175,9.52561,9.52561
1305.00,9.53483,25.344945,0.000373,25.210720,-2.6738,0.175,9.52492,9.52492
1306.00,9.53444,25.344997,0.000374,25.210732,-2.6737,0.175,9.52727,9.52727
1307.00,9.53432,25.345102,0.000375,25.210814,-2.6736,0.175,9.52978,9.52978
1308.00,9.53439,25.345217,0.000374,25.210869,-2.6734,0.175,9.53562,9.53562
1309.00,9.53496,25.345258,0.000375,25.210797,-2.6733,0.175,9.54212,9.54212
1310.00,9.53533,25.345253,0.000375,25.210734,-2.6734,0.175,9.54532,9.54532
1311.00,9.53556,25.345331,0.000374,25.210836,-2.6735,0.176,9.54624,9.54624
1312.00,9.53575,25.345261,0.000371,25.210773,-2.6735,0.176,9.54537,9.54537
1313.00,9.53552,25.345288,0.000374,25.210801,-2.6734,0.176,9.54318,9.54318
1314.00,9.53482,25.345423,0.000374,25.210894,-2.6733,0.176,9.54089,9.54089
1315.00,9.53502,25.345497,0.000377,25.210888,-2.6731,0.176,9.54020,9.54020
1316.00,9.53548,25.345576,0.000384,25.210905,-2.6728,0.176,9.53943,9.53943
1317.00,9.53587,25.345804,0.000389,25.211057,-2.6728,0.176,9.53870,9.53870
1318.00,9.53593,25.345801,0.000383,25.210962,-2.6728,0.176,9.53758,9.53758
1319.00,9.53615,25.345835,0.000384,25.210980,-2.6728,0.176,9.53650,9.53650
1320.00,9.53632,25.345878,0.000381,25.210978,-2.6728,0.176,9.53522,9.53522
1321.00,9.53660,25.345852,0.000377,25.210918,-2.6728,0.176,9.53468,9.53468
1322.00,9.53711,25.345778,0.000377,25.210852,-2.6728,0.177,9.53533,9.53533
1323.00,9.53745,25.345897,0.000383,25.210969,-2.6728,0.176,9.53485,9.53485
1324.00,9.53799,25.345802,0.000381,25.210909,-2.6728,0.176,9.53386,9.53386
1325.00,9.53857,25.345816,0.000383,25.210942,-2.6728,0.176,9.53474,9.53474
1326.00,9.53897,25.345877,0.000383,25.210953,-2.6728,0.176,9.53555,9.53555
1327.00,9.53895,25.345923,0.000380,25.210933,-2.6729,0.177,9.53622,9.53622
1328.00,9.53877,25.345848,0.000377,25.210864,-2.6728,0.177,9.53838,9.53838
1329.00,9.53834,25.345938,0.000378,25.210902,-2.6729,0.177,9.54153,9.54153
1330.00,9.53838,25.345975,0.000374,25.210919,-2.6729,0.177,9.54371,9.54371
1331.00,9.53854,25.346023,0.000375,25.210977,-2.6728,0.177,9.54467,9.54467
1332.00,9.53881,25.346004,0.000380,25.210924,-2.6728,0.177,9.54574,9.54574
1333.00,9.53905,25.346115,0.000377,25.210974,-2.6727,0.177,9.54528,9.54528
1334.00,9.53890,25.346107,0.000379,25.210957,-2.6726,0.177,9.54267,9.54267
1335.00,9.53846,25.346148,0.000383,25.210996,-2.6726,0.177,9.53961,9.53961
1336.00,9.53814,25.346148,0.000383,25.210998,-2.6726,0.177,9.53714,9.53714
1337.00,9.53806,25.346239,0.000385,25.211037,-2.6724,0.177,9.53556,9.53556
1338.00,9.53843,25.346149,0.000383,25.210919,-2.6722,0.177,9.53601,9.53601
1339.00,9.53871,25.346208,0.000380,25.210900,-2.6722,0.178,9.53720,9.53720
1340.00,9.53884,25.346292,0.000380,25.210890,-2.6720,0.178,9.53721,9.53721
1341.00,9.53875,25.346366,0.000377,25.210845,-2.6720,0.178,9.53732,9.53732
1342.00,9.53852,25.346419,0.000373,25.210825,-2.6721,0.178,9.53638,9.53638
1343.00,9.53844,25.346576,0.000380,25.210872,-2.6721,0.178,9.53436,9.53436
1344.00,9.53862,25.346721,0.000382,25.210928,-2.6721,0.178,9.53363,9.53363
1345.00,9.53875,25.346739,0.000384,25.210893,-2.6720,0.178,9.53410,9.53410
1346.00,9.53852,25.346765,0.000385,25.210887,-2.6717,0.178,9.53471,9.53471
1347.00,9.53850,25.346789,0.000386,25.210927,-2.6715,0.178,9.53612,9.53612
1348.00,9.53844,25.346796,0.000380,25.210953,-2.6715,0.178,9.53788,9.53788
1349.00,9.53812,25.346815,0.000382,25.210970,-2.6715,0.178,9.53768,9.53768
1350.00,9.53745,25.346865,0.000378,25.210971,-2.6715,0.179,9.53726,9.53726
1351.00,9.53680,25.346935,0.000379,25.210983,-2.6717,0.179,9.53679,9.53679
1352.00,9.53623,25.347015,0.000380,25.210978,-2.6719,0.179,9.53592,9.53592
1353.00,9.53606,25.347025,0.000383,25.210978,-2.6720,0.179,9.53636,9.53636
1354.00,9.53645,25.346960,0.000382,25.210898,-2.6719,0.179,9.53847,9.53847
1355.00,9.53698,25.347009,0.000382,25.210950,-2.6720,0.179,9.54006,9.54006
1356.00,9.53749,25.347028,0.000379,25.210947,-2.6721,0.179,9.54219,9.54219
1357.00,9.53786,25.347045,0.000377,25.210937,-2.6720,0.179,9.54297,9.54297
1358.00,9.53761,25.347095,0.000376,25.210878,-2.6721,0.179,9.54087,9.54087
1359.00,9.53715,25.347272,0.000372,25.210976,-2.6722,0.180,9.53853,9.53853
1360.00,9.53703,25.347294,0.000379,25.210978,-2.6724,0.179,9.53667,9.53667
1361.00,9.53698,25.347371,0.000381,25.211038,-2.6724,0.180,9.53403,9.53403
1362.00,9.53683,25.347442,0.000384,25.211038,-2.6722,0.180,9.53196,9.53196
1363.00,9.53676,25.347499,0.000385,25.211068,-2.6720,0.180,9.53240,9.53240
1364.00,9.53695,25.347455,0.000384,25.210935,-2.6718,0.180,9.53356,9.53356
1365.00,9.53731,25.347447,0.000379,25.210863,-2.6715,0.180,9.53593,9.53593
1366.00,9.53775,25.347461,0.000378,25.210807,-2.6713,0.180,9.53878,9.53878
1367.00,9.53814,25.347588,0.000373,25.210862,-2.6713,0.180,9.54251,9.54251
1368.00,9.53852,25.347605,0.000375,25.210872,-2.6713,0.180,9.54479,9.54479
1369.00,9.53872,25.347591,0.000377,25.210897,-2.6713,0.180,9.54470,9.54470
1370.00,9.53888,25.347698,0.000380,25.210996,-2.6714,0.180,9.54330,9.54330
1371.00,9.53910,25.347746,0.000383,25.211071,-2.6714,0.180,9.54200,9.54200
1372.00,9.53947,25.347586,0.000384,25.210949,-2.6715,0.180,9.54107,9.54107
1373.00,9.53966,25.347582,0.000382,25.210972,-2.6715,0.180,9.54055,9.54055
1374.00,9.53966,25.347582,0.000380,25.210931,-2.6714,0.180,9.54197,9.54197
1375.00,9.53984,25.347531,0.000377,25.210843,-2.6713,0.180,9.54389,9.54389
1376.00,9.53997,25.347520,0.000373,25.210755,-2.6714,0.180,9.54486,9.54486
1377.00,9.53993,25.347586,0.000368,25.210813,-2.6714,0.181,9.54420,9.54420
1378.00,9.54007,25.347703,0.000369,25.210862,-2.6715,0.181,9.54368,9.54368
1379.00,9.54053,25.347754,0.000370,25.210846,-2.6715,0.181,9.54273,9.54273
1380.00,9.54099,25.347910,0.000367,25.210922,-2.6715,0.181,9.54204,9.54204
1381.00,9.54154,25.348005,0.000371,25.210979,-2.6714,0.181,9.54183,9.54183
1382.00,9.54222,25.348043,0.000373,25.210974,-2.6713,0.181,9.54278,9.54278
1383.00,9.54284,25.348027,0.000371,25.210907,-2.6713,0.181,9.54309,9.54309
1384.00,9.54285,25.348023,0.000375,25.210924,-2.6715,0.181,9.54093,9.54093
1385.00,9.54206,25.347977,0.000380,25.210883,-2.6716,0.181,9.53732,9.53732
1386.00,9.54121,25.347964,0.000381,25.210869,-2.6717,0.181,9.53473,9.53473
1387.00,9.54077,25.348040,0.000383,25.210879,-2.6716,0.181,9.53426,9.53426
1388.00,9.54051,25.348101,0.000385,25.210867,-2.6716,0.181,9.53468,9.53468
1389.00,9.54070,25.348223,0.000384,25.210948,-2.6714,0.181,9.53818,9.53818
1390.00,9.54104,25.348251,0.000379,25.210962,-2.6712,0.182,9.54134,9.54134
1391.00,9.54119,25.348337,0.000378,25.210948,-2.6712,0.182,9.54353,9.54353
1392.00,9.54133,25.348355,0.000377,25.210911,-2.6712,0.182,9.54430,9.54430
1393.00,9.54134,25.348342,0.000377,25.210877,-2.6712,0.182,9.54323,9.54323
1394.00,9.54094,25.348281,0.000373,25.210781,-2.6713,0.182,9.54150,9.54150
1395.00,9.54036,25.348362,0.000378,25.210804,-2.6713,0.182,9.53968,9.53968
1396.00,9.53965,25.348446,0.000378,25.210877,-2.6713,0.182,9.53628,9.53628
1397.00,9.53869,25.348493,0.000382,25.210918,-2.6712,0.182,9.53263,9.53263
1398.00,9.53844,25.348564,0.000380,25.210953,-2.6709,0.182,9.53274,9.53274
1399.00,9.53850,25.348645,0.000380,25.210966,-2.6709,0.182,9.53348,9.53348
1400.00,9.53852,25.348624,0.000381,25.210913,-2.6707,0.182,9.53536,9.53536
1401.00,9.53840,25.348471,0.000377,25.210796,-2.6708,0.182,9.53861,9.53861
1402.00,9.53814,25.348509,0.000373,25.210826,-2.6708,0.182,9.54194,9.54194
1403.00,9.53825,25.348577,0.000378,25.210861,-2.6711,0.182,9.54258,9.54258
1404.00,9.53940,25.348669,0.000377,25.210909,-2.6710,0.183,9.54258,9.54258
1405.00,9.53912,25.348723,0.000378,25.210889,-2.6709,0.183,9.54272,9.54272
1406.00,9.53830,25.348804,0.000375,25.210890,-2.6709,0.183,9.54204,9.54204
1407.00,9.53701,25.348824,0.000373,25.210842,-2.6707,0.183,9.54036,9.54036
1408.00,9.53648,25.348833,0.000369,25.210848,-2.6705,0.183,9.53810,9.53810
1409.00,9.53845,25.348834,0.000367,25.210901,-2.6706,0.184,9.53579,9.53579
1410.00,9.54214,25.348796,0.000362,25.210861,-2.6707,0.184,9.53273,9.53273
1411.00,9.54328,25.348855,0.000363,25.210879,-2.6708,0.184,9.52938,9.52938
@10,3.0002,6.0, 1410.23 
1412.00,9.54445,25.348955,0.000362,25.210920,-2.6709,0.184,9.52777,9.52777
1413.00,9.54274,25.348954,0.000361,25.210874,-2.6709,0.184,9.52937,9.52937
1414.00,9.54195,25.349053,0.000368,25.210914,-2.6710,0.184,9.53140,9.53140
1415.00,9.53949,25.349163,0.000368,25.210955,-2.6710,0.185,9.53362,9.53362
1416.00,9.53701,25.349278,0.000371,25.210963,-2.6710,0.184,9.53685,9.53685
1417.00,9.53535,25.349260,0.000371,25.210916,-2.6710,0.184,9.53903,9.53903
1418.00,9.53582,25.349320,0.000375,25.210952,-2.6710,0.184,9.53995,9.53995
1419.00,9.53623,25.349298,0.000372,25.210874,-2.6709,0.185,9.53926,9.53926
1420.00,9.53673,25.349455,0.000376,25.211023,-2.6709,0.185,9.53822,9.53822
1421.00,9.53651,25.349445,0.000376,25.211007,-2.6708,0.185,9.53665,9.53665
1422.00,9.53586,25.349536,0.000385,25.211059,-2.6707,0.184,9.53474,9.53474
1423.00,9.53518,25.349581,0.000382,25.211024,-2.6706,0.185,9.53294,9.53294
1424.00,9.53487,25.349661,0.000385,25.210977,-2.6707,0.185,9.53354,9.53354
1425.00,9.53499,25.349591,0.000388,25.210808,-2.6706,0.184,9.53527,9.53527
1426.00,9.53508,25.349621,0.000381,25.210770,-2.6706,0.185,9.53777,9.53777
1427.00,9.53531,25.349604,0.000371,25.210703,-2.6707,0.185,9.54038,9.54038
1428.00,9.53588,25.349636,0.000375,25.210722,-2.6708,0.185,9.54271,9.54271
1429.00,9.53649,25.349667,0.000373,25.210786,-2.6707,0.185,9.54259,9.54259
1430.00,9.53696,25.349743,0.000367,25.210864,-2.6708,0.186,9.54226,9.54226
1431.00,9.53776,25.349792,0.000373,25.210884,-2.6709,0.186,9.54180,9.54180
1432.00,9.53859,25.349806,0.000377,25.210890,-2.6708,0.186,9.54120,9.54120
1433.00,9.53897,25.349809,0.000374,25.210810,-2.6707,0.186,9.54071,9.54071
1434.00,9.53920,25.349847,0.000378,25.210815,-2.6707,0.186,9.54163,9.54163
1435.00,9.53932,25.349850,0.000378,25.210761,-2.6705,0.186,9.54184,9.54184
1436.00,9.53951,25.349906,0.000377,25.210811,-2.6704,0.186,9.54182,9.54182
1437.00,9.53950,25.350059,0.000382,25.210944,-2.6703,0.186,9.54180,9.54180
1438.00,9.53958,25.350166,0.000382,25.211030,-2.6702,0.186,9.54223,9.54223
1439.00,9.53980,25.350184,0.000380,25.210960,-2.6702,0.186,9.54207,9.54207
1440.00,9.53988,25.350184,0.000379,25.210927,-2.6701,0.186,9.53982,9.53982
1441.00,9.53949,25.350215,0.000379,25.210875,-2.6702,0.186,9.53562,9.53562
1442.00,9.53892,25.350240,0.000377,25.210789,-2.6703,0.186,9.53152,9.53152
1443.00,9.53848,25.350227,0.000373,25.210723,-2.6704,0.186,9.52753,9.52753
1444.00,9.53813,25.350319,0.000372,25.210790,-2.6705,0.187,9.52588,9.52588
1445.00,9.53803,25.350408,0.000374,25.210823,-2.6705,0.187,9.52808,9.52808
1446.00,9.53817,25.350371,0.000376,25.210807,-2.6704,0.187,9.53392,9.53392
1447.00,9.53840,25.350298,0.000369,25.210784,-2.6701,0.187,9.53909,9.53909
1448.00,9.53836,25.350399,0.000372,25.210834,-2.6701,0.187,9.54281,9.54281
1449.00,9.53819,25.350365,0.000371,25.210750,-2.6699,0.187,9.54521,9.54521
1450.00,9.53817,25.350282,0.000368,25.210661,-2.6699,0.187,9.54593,9.54593
1451.00,9.53865,25.350335,0.000368,25.210713,-2.6699,0.188,9.54437,9.54437
1452.00,9.53870,25.350401,0.000372,25.210700,-2.6698,0.188,9.54418,9.54418
1453.00,9.53906,25.350407,0.000377,25.210665,-2.6695,0.187,9.54321,9.54321
1454.00,9.53873,25.350449,0.000377,25.210657,-2.6693,0.187,9.53991,9.53991
1455.00,9.53813,25.350608,0.000385,25.210782,-2.6693,0.187,9.53796,9.53796
1456.00,9.53790,25.350778,0.000385,25.210873,-2.6693,0.187,9.53758,9.53758
1457.00,9.53786,25.350868,0.000387,25.210913,-2.6694,0.187,9.53647,9.53647
1458.00,9.53769,25.350838,0.000385,25.210935,-2.6696,0.188,9.53649,9.53649
1459.00,9.53745,25.350878,0.000387,25.210981,-2.6698,0.188,9.53861,9.53861
1460.00,9.53738,25.350863,0.000384,25.210902,-2.6699,0.188,9.53779,9.53779
1461.00,9.53750,25.350778,0.000383,25.210803,-2.6700,0.188,9.53513,9.53513
1462.00,9.53767,25.350732,0.000383,25.210743,-2.6700,0.188,9.53162,9.53162
1463.00,9.53791,25.350768,0.000384,25.210690,-2.6700,0.188,9.53001,9.53001
1464.00,9.53813,25.350769,0.000382,25.210651,-2.6698,0.188,9.52892,9.52892
1465.00,9.53827,25.350765,0.000384,25.210674,-2.6695,0.188,9.53149,9.53149
1466.00,9.53828,25.350759,0.000381,25.210627,-2.6693,0.188,9.53537,9.53537
1467.00,9.53805,25.350769,0.000379,25.210607,-2.6693,0.188,9.53942,9.53942
1468.00,9.53791,25.350820,0.000375,25.210604,-2.6694,0.188,9.54161,9.54161
1469.00,9.53765,25.350856,0.000374,25.210597,-2.6696,0.188,9.54182,9.54182
1470.00,9.53686,25.350852,0.000371,25.210538,-2.6698,0.189,9.53830,9.53830
1471.00,9.53610,25.350969,0.000370,25.210564,-2.6700,0.189,9.53420,9.53420
1472.00,9.53520,25.351126,0.000370,25.210712,-2.6701,0.189,9.53271,9.53271
1473.00,9.53494,25.351236,0.000370,25.210784,-2.6700,0.189,9.53175,9.53175
1474.00,9.53532,25.351336,0.000375,25.210841,-2.6700,0.189,9.53332,9.53332
1475.00,9.53606,25.351421,0.000372,25.210881,-2.6699,0.189,9.53796,9.53796
1476.00,9.53662,25.351486,0.000377,25.210922,-2.6698,0.189,9.54190,9.54190
1477.00,9.53673,25.351494,0.000376,25.210823,-2.6697,0.189,9.54318,9.54318
1478.00,9.53679,25.351497,0.000378,25.210806,-2.6697,0.189,9.54423,9.54423
1479.00,9.53708,25.351501,0.000375,25.210761,-2.6696,0.189,9.54432,9.54432
1480.00,9.53732,25.351538,0.000375,25.210759,-2.6695,0.190,9.54289,9.54289
1481.00,9.53792,25.351526,0.000377,25.210799,-2.6695,0.190,9.54138,9.54138
1482.00,9.53867,25.351456,0.000376,25.210760,-2.6694,0.190,9.54151,9.54151
1483.00,9.53962,25.351479,0.000377,25.210836,-2.6693,0.190,9.54228,9.54228
1484.00,9.54026,25.351465,0.000376,25.210863,-2.6692,0.190,9.54262,9.54262
1485.00,9.54061,25.351432,0.000381,25.210879,-2.6691,0.189,9.54325,9.54325
1486.00,9.54057,25.351492,0.000378,25.210816,-2.6690,0.189,9.54461,9.54461
1487.00,9.54060,25.351542,0.000380,25.210820,-2.6690,0.189,9.54528,9.54528
1488.00,9.54070,25.351550,0.000378,25.210767,-2.6691,0.190,9.54455,9.54455
1489.00,9.54071,25.351589,0.000381,25.210742,-2.6691,0.190,9.54317,9.54317
1490.00,9.54118,25.351736,0.000375,25.210756,-2.6693,0.190,9.54255,9.54255
1491.00,9.54216,25.351726,0.000374,25.210702,-2.6694,0.190,9.54274,9.54274
1492.00,9.54287,25.351761,0.000374,25.210674,-2.6693,0.190,9.54199,9.54199
1493.00,9.54297,25.351848,0.000374,25.210613,-2.6692,0.190,9.54083,9.54083
1494.00,9.54285,25.351933,0.000370,25.210611,-2.6691,0.191,9.54067,9.54067
1495.00,9.54244,25.351968,0.000373,25.210606,-2.6689,0.191,9.53954,9.53954
1496.00,9.54178,25.352034,0.000375,25.210643,-2.6688,0.191,9.53785,9.53785
1497.00,9.54146,25.352139,0.000372,25.210738,-2.6687,0.191,9.53647,9.53647
1498.00,9.54128,25.352188,0.000375,25.210816,-2.6687,0.191,9.53727,9.53727
1499.00,9.54118,25.352214,0.000376,25.210831,-2.6689,0.191,9.53838,9.53838
1500.00,9.54128,25.352270,0.000380,25.210852,-2.6692,0.191,9.53980,9.53980
1501.00,9.54133,25.352328,0.000380,25.210944,-2.6693,0.191,9.54018,9.54018
1502.00,9.54119,25.352300,0.000386,25.210918,-2.6693,0.191,9.54018,9.54018
1503.00,9.54069,25.352324,0.000393,25.210969,-2.6694,0.191,9.53903,9.53903
1504.00,9.54033,25.352381,0.000393,25.211070,-2.6692,0.191,9.53870,9.53870
1505.00,9.54031,25.352303,0.000386,25.211044,-2.6690,0.191,9.53960,9.53960
1506.00,9.54053,25.352240,0.000384,25.211004,-2.6689,0.191,9.54166,9.54166
1507.00,9.54073,25.352281,0.000383,25.211003,-2.6689,0.191,9.54444,9.54444
1508.00,9.54088,25.352265,0.000375,25.210926,-2.6689,0.191,9.54676,9.54676
1509.00,9.54108,25.352251,0.000373,25.210813,-2.6689,0.192,9.54683,9.54683
1510.00,9.54115,25.352378,0.000377,25.210839,-2.6689,0.191,9.54550,9.54550
1511.00,9.54106,25.352458,0.000380,25.210800,-2.6688,0.191,9.54434,9.54434
1512.00,9.54103,25.352530,0.000378,25.210803,-2.6687,0.192,9.54341,9.54341
1513.00,9.54119,25.352561,0.000374,25.210811,-2.6687,0.192,9.54199,9.54199
1514.00,9.54128,25.352687,0.000380,25.210932,-2.6688,0.192,9.54130,9.54130
1515.00,9.54132,25.352679,0.000379,25.210850,-2.6687,0.192,9.54077,9.54077
1516.00,9.54159,25.352826,0.000379,25.210907,-2.6688,0.192,9.54064,9.54064
1517.00,9.54176,25.352846,0.000375,25.210861,-2.6688,0.192,9.53970,9.53970
1518.00,9.54209,25.352873,0.000380,25.210822,-2.6688,0.192,9.54101,9.54101
1519.00,9.54228,25.352866,0.000373,25.210771,-2.6686,0.192,9.54259,9.54259
1520.00,9.54236,25.352964,0.000376,25.210906,-2.6687,0.192,9.54321,9.54321
1521.00,9.54226,25.352888,0.000374,25.210904,-2.6686,0.193,9.54288,9.54288
1522.00,9.54249,25.352900,0.000377,25.210967,-2.6686,0.192,9.54294,9.54294
1523.00,9.54263,25.352965,0.000379,25.211017,-2.6688,0.193,9.54104,9.54104
1524.00,9.54255,25.352941,0.000384,25.211011,-2.6689,0.192,9.53870,9.53870
1525.00,9.54210,25.352950,0.000380,25.210966,-2.6690,0.193,9.53731,9.53731
1526.00,9.54112,25.353008,0.000375,25.210927,-2.6690,0.193,9.53462,9.53462
1527.00,9.54023,25.353106,0.000378,25.210959,-2.6690,0.193,9.53369,9.53369
1528.00,9.53980,25.353195,0.000380,25.210960,-2.6688,0.193,9.53458,9.53458
1529.00,9.53954,25.353277,0.000376,25.210917,-2.6687,0.193,9.53537,9.53537
1530.00,9.53953,25.353360,0.000382,25.210936,-2.6685,0.193,9.53700,9.53700
1531.00,9.53967,25.353441,0.000384,25.210986,-2.6684,0.193,9.54054,9.54054
1532.00,9.53952,25.353473,0.000386,25.210978,-2.6681,0.193,9.54097,9.54097
1533.00,9.53939,25.353447,0.000381,25.210925,-2.6680,0.193,9.54138,9.54138
1534.00,9.53956,25.353475,0.000384,25.210947,-2.6680,0.193,9.54162,9.54162
1535.00,9.53963,25.353495,0.000377,25.210891,-2.6680,0.193,9.54133,9.54133
1536.00,9.53973,25.353510,0.000380,25.210824,-2.6680,0.193,9.54123,9.54123
1537.00,9.53992,25.353510,0.000373,25.210726,-2.6681,0.194,9.54209,9.54209
1538.00,9.53968,25.353542,0.000374,25.210726,-2.6681,0.194,9.54041,9.54041
1539.00,9.53892,25.353566,0.000374,25.210729,-2.6682,0.194,9.53805,9.53805
1540.00,9.53807,25.353548,0.000374,25.210723,-2.6683,0.194,9.53565,9.53565
1541.00,9.53757,25.353618,0.000375,25.210748,-2.6684,0.194,9.53297,9.53297
1542.00,9.53734,25.353711,0.000378,25.210821,-2.6686,0.194,9.53298,9.53298
1543.00,9.53763,25.353721,0.000374,25.210803,-2.6687,0.194,9.53470,9.53470
1544.00,9.53789,25.353716,0.000371,25.210705,-2.6687,0.194,9.53701,9.53701
1545.00,9.53808,25.353770,0.000375,25.210639,-2.6686,0.194,9.53917,9.53917
1546.00,9.53857,25.353745,0.000370,25.210560,-2.6685,0.194,9.54060,9.54060
1547.00,9.53877,25.353761,0.000368,25.210498,-2.6684,0.195,9.53850,9.53850
1548.00,9.53833,25.353830,0.000376,25.210466,-2.6683,0.194,9.53585,9.53585
1549.00,9.53790,25.353939,0.000377,25.210524,-2.6682,0.195,9.53410,9.53410
1550.00,9.53752,25.354096,0.000378,25.210717,-2.6682,0.195,9.53322,9.53322
1551.00,9.53732,25.354048,0.000379,25.210678,-2.6682,0.195,9.53462,9.53462
1552.00,9.53757,25.354052,0.000374,25.210671,-2.6680,0.195,9.53827,9.53827
1553.00,9.53734,25.354217,0.000374,25.210800,-2.6678,0.195,9.54213,9.54213
1554.00,9.53678,25.354257,0.000373,25.210858,-2.6677,0.195,9.54567,9.54567
1555.00,9.53626,25.354221,0.000375,25.210803,-2.6678,0.195,9.54742,9.54742
1556.00,9.53716,25.354399,0.000373,25.210972,-2.6677,0.196,9.54752,9.54752
1557.00,9.53797,25.354398,0.000378,25.211022,-2.6678,0.195,9.54681,9.54681
1558.00,9.53711,25.354320,0.000377,25.210964,-2.6679,0.195,9.54551,9.54551
1559.00,9.53618,25.354297,0.000374,25.210891,-2.6678,0.196,9.54321,9.54321
1560.00,9.53797,25.354297,0.000371,25.210857,-2.6678,0.196,9.54029,9.54029
1561.00,9.54360,25.354326,0.000372,25.210815,-2.6678,0.196,9.53632,9.53632
@11,3.0002,6.0, 1560.051 
1562.00,9.54820,25.354433,0.000373,25.210824,-2.6678,0.196,9.53273,9.53273
1563.00,9.54870,25.354518,0.000367,25.210873,-2.6679,0.196,9.53061,9.53061
1564.00,9.54760,25.354621,0.000372,25.210912,-2.6679,0.196,9.53049,9.53049
1565.00,9.54647,25.354702,0.000370,25.210927,-2.6679,0.196,9.53255,9.53255
1566.00,9.54380,25.354737,0.000369,25.210924,-2.6678,0.196,9.53654,9.53654
1567.00,9.54073,25.354782,0.000363,25.210875,-2.6678,0.197,9.53972,9.53972
1568.00,9.53961,25.354788,0.000366,25.210856,-2.6677,0.197,9.54167,9.54167
1569.00,9.54000,25.354833,0.000364,25.210898,-2.6677,0.197,9.54172,9.54172
1570.00,9.54029,25.354857,0.000368,25.210897,-2.6677,0.197,9.54021,9.54021
1571.00,9.53982,25.354938,0.000373,25.210972,-2.6678,0.197,9.53729,9.53729
1572.00,9.53903,25.355041,0.000375,25.211076,-2.6677,0.197,9.53493,9.53493
1573.00,9.53820,25.355084,0.000375,25.211086,-2.6676,0.197,9.53388,9.53388
1574.00,9.53776,25.355082,0.000377,25.211026,-2.6676,0.197,9.53457,9.53457
1575.00,9.53746,25.355114,0.000380,25.211016,-2.6677,0.197,9.53671,9.53671
1576.00,9.53748,25.355045,0.000379,25.210891,-2.6677,0.197,9.53957,9.53957
1577.00,9.53743,25.355013,0.000377,25.210829,-2.6679,0.197,9.54236,9.54236
1578.00,9.53759,25.355066,0.000375,25.210785,-2.6678,0.197,9.54464,9.54464
1579.00,9.53787,25.355160,0.000371,25.210824,-2.6676,0.197,9.54555,9.54555
1580.00,9.53843,25.355146,0.000365,25.210760,-2.6674,0.197,9.54558,9.54558
1581.00,9.53911,25.355264,0.000363,25.210771,-2.6672,0.198,9.54464,9.54464
1582.00,9.53972,25.355325,0.000366,25.210760,-2.6669,0.198,9.54313,9.54313
1583.00,9.54022,25.355320,0.000369,25.210792,-2.6669,0.198,9.54135,9.54135
1584.00,9.54042,25.355324,0.000369,25.210793,-2.6670,0.198,9.53988,9.53988
1585.00,9.54035,25.355439,0.000372,25.210929,-2.6670,0.198,9.53825,9.53825
1586.00,9.53989,25.355398,0.000375,25.210956,-2.6670,0.198,9.53698,9.53698
1587.00,9.53933,25.355352,0.000378,25.210942,-2.6671,0.198,9.53587,9.53587
1588.00,9.53896,25.355379,0.000377,25.210938,-2.6671,0.198,9.53583,9.53583
1589.00,9.53909,25.355391,0.000381,25.210919,-2.6670,0.198,9.53698,9.53698
1590.00,9.53951,25.355294,0.000380,25.210785,-2.6671,0.198,9.53852,9.53852
1591.00,9.53996,25.355365,0.000383,25.210798,-2.6673,0.198,9.53946,9.53946
1592.00,9.54027,25.355388,0.000378,25.210809,-2.6673,0.198,9.54043,9.54043
1593.00,9.54042,25.355357,0.000378,25.210766,-2.6673,0.198,9.53982,9.53982
1594.00,9.54041,25.355338,0.000377,25.210731,-2.6674,0.199,9.53939,9.53939
1595.00,9.54040,25.355461,0.000377,25.210791,-2.6674,0.199,9.53862,9.53862
1596.00,9.54014,25.355471,0.000369,25.210777,-2.6674,0.199,9.53897,9.53897
1597.00,9.53987,25.355531,0.000372,25.210787,-2.6673,0.199,9.53925,9.53925
1598.00,9.53933,25.355749,0.000375,25.210900,-2.6674,0.199,9.53857,9.53857
1599.00,9.53845,25.355807,0.000375,25.210927,-2.6674,0.199,9.53605,9.53605
1600.00,9.53781,25.355853,0.000378,25.210937,-2.6674,0.199,9.53494,9.53494
1601.00,9.53743,25.355765,0.000381,25.210835,-2.6673,0.199,9.53388,9.53388
1602.00,9.53734,25.355782,0.000381,25.210828,-2.6673,0.199,9.53383,9.53383
1603.00,9.53731,25.355713,0.000381,25.210763,-2.6673,0.199,9.53500,9.53500
1604.00,9.53732,25.355771,0.000382,25.210784,-2.6672,0.199,9.53695,9.53695
1605.00,9.53709,25.355704,0.000379,25.210687,-2.6672,0.199,9.53502,9.53502
1606.00,9.53636,25.355834,0.000378,25.210747,-2.6671,0.199,9.53184,9.53184
1607.00,9.53588,25.355896,0.000375,25.210716,-2.6672,0.200,9.52976,9.52976
1608.00,9.53580,25.355946,0.000372,25.210681,-2.6671,0.200,9.52947,9.52947
1609.00,9.53566,25.356002,0.000370,25.210727,-2.6670,0.200,9.52982,9.52982
1610.00,9.53559,25.356066,0.000373,25.210764,-2.6669,0.200,9.53399,9.53399
1611.00,9.53593,25.356162,0.000381,25.210855,-2.6669,0.200,9.53996,9.53996
1612.00,9.53640,25.356180,0.000382,25.210870,-2.6668,0.200,9.54363,9.54363
1613.00,9.53685,25.356123,0.000385,25.210852,-2.6668,0.200,9.54550,9.54550
1614.00,9.53723,25.356189,0.000387,25.210881,-2.6668,0.200,9.54601,9.54601
1615.00,9.53702,25.356238,0.000385,25.210964,-2.6668,0.200,9.54488,9.54488
1616.00,9.53681,25.356166,0.000379,25.210903,-2.6668,0.200,9.54277,9.54277
1617.00,9.53704,25.356086,0.000378,25.210837,-2.6668,0.200,9.54200,9.54200
1618.00,9.53745,25.356142,0.000382,25.210867,-2.6668,0.200,9.54065,9.54065
1619.00,9.53792,25.356118,0.000380,25.210791,-2.6669,0.200,9.53998,9.53998
1620.00,9.53828,25.356178,0.000375,25.210776,-2.6671,0.201,9.53990,9.53990
1621.00,9.53856,25.356268,0.000377,25.210829,-2.6672,0.201,9.53990,9.53990
1622.00,9.53866,25.356475,0.000384,25.210961,-2.6672,0.201,9.53920,9.53920
1623.00,9.53879,25.356553,0.000381,25.210959,-2.6673,0.201,9.53994,9.53994
1624.00,9.53899,25.356593,0.000380,25.210940,-2.6672,0.201,9.54050,9.54050
1625.00,9.53936,25.356640,0.000388,25.210883,-2.6670,0.201,9.54036,9.54036
1626.00,9.54013,25.356698,0.000388,25.210866,-2.6669,0.201,9.54000,9.54000
1627.00,9.54085,25.356731,0.000388,25.210863,-2.6667,0.201,9.53927,9.53927
1628.00,9.54092,25.356662,0.000384,25.210758,-2.6666,0.201,9.53764,9.53764
1629.00,9.54095,25.356696,0.000386,25.210760,-2.6665,0.201,9.53728,9.53728
1630.00,9.54076,25.356771,0.000385,25.210846,-2.6665,0.201,9.53659,9.53659
1631.00,9.53997,25.356830,0.000381,25.210830,-2.6664,0.201,9.53517,9.53517
1632.00,9.53913,25.356859,0.000383,25.210767,-2.6663,0.201,9.53478,9.53478
1633.00,9.53857,25.357023,0.000385,25.210875,-2.6663,0.201,9.53514,9.53514
1634.00,9.53828,25.357088,0.000385,25.210890,-2.6663,0.202,9.53518,9.53518
1635.00,9.53829,25.357167,0.000387,25.210850,-2.6661,0.202,9.53647,9.53647
1636.00,9.53831,25.357231,0.000387,25.210846,-2.6662,0.202,9.53797,9.53797
1637.00,9.53818,25.357320,0.000387,25.210887,-2.6663,0.202,9.53868,9.53868
1638.00,9.53798,25.357302,0.000383,25.210813,-2.6663,0.202,9.53931,9.53931
1639.00,9.53803,25.357352,0.000386,25.210791,-2.6662,0.202,9.53917,9.53917
1640.00,9.53816,25.357331,0.000383,25.210800,-2.6662,0.202,9.53939,9.53939
1641.00,9.53817,25.357403,0.000386,25.210883,-2.6660,0.202,9.53945,9.53945
1642.00,9.53812,25.357317,0.000379,25.210811,-2.6660,0.202,9.53985,9.53985
1643.00,9.53807,25.357425,0.000385,25.210899,-2.6660,0.202,9.53978,9.53978
1644.00,9.53789,25.357374,0.000386,25.210878,-2.6661,0.202,9.53982,9.53982
1645.00,9.53806,25.357340,0.000380,25.210786,-2.6661,0.202,9.54052,9.54052
1646.00,9.53840,25.357343,0.000379,25.210732,-2.6662,0.202,9.54164,9.54164
1647.00,9.53877,25.357418,0.000385,25.210778,-2.6663,0.202,9.54249,9.54249
1648.00,9.53915,25.357508,0.000383,25.210821,-2.6663,0.202,9.54267,9.54267
1649.00,9.53926,25.357622,0.000375,25.210849,-2.6664,0.203,9.54298,9.54298
1650.00,9.53946,25.357730,0.000376,25.210952,-2.6666,0.203,9.54263,9.54263
1651.00,9.54009,25.357652,0.000376,25.210849,-2.6666,0.203,9.54290,9.54290
1652.00,9.54071,25.357657,0.000372,25.210839,-2.6665,0.203,9.54257,9.54257
1653.00,9.54087,25.357675,0.000373,25.210859,-2.6664,0.203,9.54154,9.54154
1654.00,9.54076,25.357612,0.000377,25.210793,-2.6662,0.203,9.54079,9.54079
1655.00,9.54059,25.357644,0.000379,25.210777,-2.6661,0.203,9.53944,9.53944
1656.00,9.54051,25.357837,0.000382,25.210938,-2.6661,0.203,9.53840,9.53840
1657.00,9.54067,25.357916,0.000383,25.210962,-2.6661,0.203,9.53828,9.53828
1658.00,9.54077,25.357859,0.000382,25.210876,-2.6662,0.203,9.53898,9.53898
1659.00,9.54064,25.358011,0.000386,25.210990,-2.6663,0.203,9.53845,9.53845
1660.00,9.54033,25.358078,0.000390,25.211021,-2.6663,0.203,9.53817,9.53817
1661.00,9.54021,25.358008,0.000387,25.210934,-2.6663,0.203,9.53821,9.53821
1662.00,9.54043,25.358080,0.000386,25.210986,-2.6663,0.203,9.53896,9.53896
1663.00,9.54079,25.358067,0.000385,25.210962,-2.6662,0.203,9.54037,9.54037
1664.00,9.54095,25.358019,0.000376,25.210884,-2.6658,0.204,9.54145,9.54145
1665.00,9.54062,25.357940,0.000377,25.210801,-2.6657,0.204,9.54099,9.54099
1666.00,9.53998,25.357976,0.000375,25.210865,-2.6653,0.204,9.53904,9.53904
1667.00,9.53930,25.357897,0.000373,25.210749,-2.6650,0.204,9.53667,9.53667
1668.00,9.53902,25.357880,0.000371,25.210703,-2.6648,0.204,9.53540,9.53540
1669.00,9.53919,25.357972,0.000375,25.210790,-2.6647,0.204,9.53644,9.53644
1670.00,9.53942,25.357964,0.000366,25.210769,-2.6648,0.204,9.53904,9.53904
1671.00,9.53945,25.357997,0.000364,25.210746,-2.6649,0.205,9.54191,9.54191
1672.00,9.53942,25.358016,0.000366,25.210762,-2.6651,0.204,9.54397,9.54397
1673.00,9.53970,25.358122,0.000371,25.210845,-2.6652,0.204,9.54479,9.54479
1674.00,9.53986,25.358072,0.000371,25.210758,-2.6654,0.204,9.54328,9.54328
1675.00,9.53993,25.358185,0.000381,25.210838,-2.6654,0.204,9.54155,9.54155
1676.00,9.53989,25.358159,0.000379,25.210768,-2.6654,0.204,9.54082,9.54082
1677.00,9.54000,25.358280,0.000382,25.210817,-2.6655,0.204,9.54052,9.54052
1678.00,9.54008,25.358382,0.000379,25.210825,-2.6656,0.204,9.54011,9.54011
1679.00,9.54031,25.358511,0.000381,25.210900,-2.6657,0.205,9.54085,9.54085
1680.00,9.54081,25.358624,0.000375,25.210951,-2.6657,0.205,9.54262,9.54262
1681.00,9.54113,25.358806,0.000374,25.211025,-2.6656,0.205,9.54282,9.54282
1682.00,9.54096,25.358834,0.000373,25.211021,-2.6656,0.205,9.54191,9.54191
1683.00,9.54049,25.358851,0.000374,25.211037,-2.6655,0.205,9.54061,9.54061
1684.00,9.53995,25.358842,0.000374,25.211026,-2.6655,0.205,9.53869,9.53869
1685.00,9.53987,25.358777,0.000372,25.210913,-2.6654,0.205,9.53702,9.53702
1686.00,9.54028,25.358718,0.000377,25.210832,-2.6653,0.205,9.53638,9.53638
1687.00,9.54061,25.358762,0.000377,25.210849,-2.6652,0.205,9.53654,9.53654
1688.00,9.54072,25.358804,0.000375,25.210788,-2.6651,0.205,9.53714,9.53714
1689.00,9.54052,25.358804,0.000371,25.210665,-2.6650,0.206,9.53850,9.53850
1690.00,9.54015,25.358821,0.000375,25.210645,-2.6650,0.206,9.53874,9.53874
1691.00,9.53984,25.358849,0.000371,25.210684,-2.6651,0.206,9.53880,9.53880
1692.00,9.53957,25.358846,0.000369,25.210664,-2.6651,0.206,9.53887,9.53887
1693.00,9.53919,25.358849,0.000371,25.210701,-2.6651,0.206,9.53803,9.53803
1694.00,9.53885,25.358956,0.000373,25.210829,-2.6652,0.206,9.53696,9.53696
1695.00,9.53874,25.358927,0.000372,25.210802,-2.6653,0.206,9.53670,9.53670
1696.00,9.53883,25.358901,0.000372,25.210714,-2.6653,0.206,9.53695,9.53695
1697.00,9.53872,25.358957,0.000376,25.210712,-2.6653,0.206,9.53751,9.53751
1698.00,9.53875,25.358941,0.000374,25.210661,-2.6653,0.207,9.53928,9.53928
1699.00,9.53875,25.358955,0.000374,25.210606,-2.6651,0.207,9.54063,9.54063
1700.00,9.53851,25.359188,0.000375,25.210695,-2.6648,0.207,9.54070,9.54070
1701.00,9.53823,25.359316,0.000374,25.210715,-2.6647,0.207,9.54081,9.54081
1702.00,9.53834,25.359339,0.000374,25.210696,-2.6647,0.207,9.54093,9.54093
1703.00,9.53875,25.359523,0.000374,25.210812,-2.6647,0.207,9.54082,9.54082
1704.00,9.53893,25.359552,0.000381,25.210799,-2.6649,0.207,9.54071,9.54071
1705.00,9.53908,25.359474,0.000378,25.210762,-2.6650,0.207,9.54100,9.54100
1706.00,9.53904,25.359574,0.000384,25.210863,-2.6651,0.207,9.54140,9.54140
1707.00,9.53909,25.359622,0.000381,25.210842,-2.6651,0.207,9.54168,9.54168
1708.00,9.54010,25.359605,0.000381,25.210768,-2.6651,0.207,9.54282,9.54282
1709.00,9.54079,25.359705,0.000372,25.210834,-2.6649,0.207,9.54353,9.54353
1710.00,9.54070,25.359764,0.000376,25.210802,-2.6648,0.207,9.54291,9.54291
1711.00,9.54071,25.359736,0.000367,25.210735,-2.6648,0.208,9.54125,9.54125
@12,3.0002,6.0, 1710.203 
1712.00,9.54155,25.359796,0.000367,25.210770,-2.6648,0.208,9.53827,9.53827
1713.00,9.54139,25.359841,0.000362,25.210750,-2.6647,0.208,9.53364,9.53364
1714.00,9.54136,25.359818,0.000365,25.210672,-2.6649,0.208,9.53121,9.53121
1715.00,9.54239,25.359836,0.000359,25.210672,-2.6650,0.209,9.53026,9.53026
1716.00,9.54207,25.359820,0.000362,25.210692,-2.6649,0.209,9.53165,9.53165
1717.00,9.54009,25.359787,0.000361,25.210651,-2.6649,0.209,9.53427,9.53427
1718.00,9.53828,25.359798,0.000365,25.210613,-2.6650,0.209,9.53683,9.53683
1719.00,9.53810,25.359806,0.000363,25.210634,-2.6649,0.209,9.53790,9.53790
1720.00,9.53823,25.359849,0.000367,25.210680,-2.6648,0.209,9.53877,9.53877
1721.00,9.53809,25.359946,0.000365,25.210665,-2.6648,0.209,9.53734,9.53734
1722.00,9.53785,25.359944,0.000367,25.210673,-2.6647,0.209,9.53703,9.53703
1723.00,9.53777,25.359909,0.000366,25.210721,-2.6645,0.209,9.53746,9.53746
1724.00,9.53764,25.359928,0.000373,25.210700,-2.6645,0.209,9.53774,9.53774
1725.00,9.53753,25.359999,0.000371,25.210775,-2.6647,0.209,9.53795,9.53795
1726.00,9.53728,25.360004,0.000379,25.210758,-2.6648,0.209,9.53821,9.53821
1727.00,9.53708,25.360183,0.000379,25.210799,-2.6649,0.209,9.53832,9.53832
1728.00,9.53682,25.360307,0.000385,25.210841,-2.6649,0.209,9.53812,9.53812
1729.00,9.53633,25.360324,0.000380,25.210852,-2.6648,0.209,9.53806,9.53806
1730.00,9.53629,25.360300,0.000379,25.210765,-2.6644,0.209,9.53822,9.53822
1731.00,9.53632,25.360327,0.000376,25.210809,-2.6641,0.210,9.53848,9.53848
1732.00,9.53663,25.360257,0.000378,25.210808,-2.6640,0.210,9.53792,9.53792
1733.00,9.53718,25.360187,0.000376,25.210771,-2.6640,0.210,9.53784,9.53784
1734.00,9.53756,25.360289,0.000378,25.210805,-2.6642,0.210,9.53668,9.53668
1735.00,9.53770,25.360369,0.000382,25.210834,-2.6644,0.210,9.53634,9.53634
1736.00,9.53775,25.360372,0.000380,25.210803,-2.6646,0.210,9.53677,9.53677
1737.00,9.53766,25.360460,0.000379,25.210786,-2.6646,0.210,9.53719,9.53719
1738.00,9.53760,25.360502,0.000378,25.210720,-2.6646,0.210,9.53693,9.53693
1739.00,9.53759,25.360556,0.000380,25.210757,-2.6645,0.210,9.53796,9.53796
1740.00,9.53765,25.360511,0.000378,25.210733,-2.6645,0.210,9.53859,9.53859
1741.00,9.53792,25.360635,0.000381,25.210829,-2.6645,0.210,9.53888,9.53888
1742.00,9.53802,25.360534,0.000379,25.210796,-2.6644,0.210,9.53805,9.53805
1743.00,9.53756,25.360667,0.000375,25.210926,-2.6646,0.210,9.53623,9.53623
1744.00,9.53707,25.360664,0.000376,25.210888,-2.6644,0.211,9.53502,9.53502
1745.00,9.53683,25.360677,0.000377,25.210874,-2.6642,0.211,9.53380,9.53380
1746.00,9.53685,25.360595,0.000375,25.210743,-2.6640,0.211,9.53362,9.53362
1747.00,9.53700,25.360750,0.000376,25.210768,-2.6641,0.211,9.53500,9.53500
1748.00,9.53735,25.360848,0.000385,25.210847,-2.6640,0.211,9.53971,9.53971
1749.00,9.53801,25.360845,0.000381,25.210825,-2.6639,0.211,9.54344,9.54344
1750.00,9.53853,25.361033,0.000383,25.210881,-2.6640,0.211,9.54609,9.54609
1751.00,9.53888,25.361203,0.000383,25.210966,-2.6639,0.211,9.54675,9.54675
1752.00,9.53903,25.361275,0.000385,25.210986,-2.6638,0.211,9.54607,9.54607
1753.00,9.53916,25.361145,0.000378,25.210803,-2.6637,0.211,9.54409,9.54409
1754.00,9.53944,25.361239,0.000381,25.210803,-2.6636,0.211,9.54220,9.54220
1755.00,9.53978,25.361233,0.000377,25.210715,-2.6635,0.211,9.54093,9.54093
1756.00,9.53983,25.361235,0.000380,25.210702,-2.6634,0.211,9.53975,9.53975
1757.00,9.53969,25.361222,0.000380,25.210680,-2.6633,0.211,9.53968,9.53968
1758.00,9.53967,25.361247,0.000380,25.210696,-2.6634,0.212,9.53875,9.53875
1759.00,9.53970,25.361232,0.000378,25.210707,-2.6636,0.212,9.53815,9.53815
1760.00,9.53981,25.361235,0.000380,25.210752,-2.6637,0.212,9.53900,9.53900
1761.00,9.54013,25.361260,0.000377,25.210778,-2.6640,0.212,9.54073,9.54073
1762.00,9.54030,25.361325,0.000379,25.210812,-2.6640,0.212,9.54084,9.54084
1763.00,9.54063,25.361370,0.000383,25.210799,-2.6640,0.212,9.54129,9.54129
1764.00,9.54127,25.361451,0.000385,25.210823,-2.6641,0.211,9.54240,9.54240
1765.00,9.54168,25.361483,0.000384,25.210870,-2.6642,0.212,9.54133,9.54133
1766.00,9.54184,25.361458,0.000386,25.210865,-2.6641,0.212,9.54022,9.54022
1767.00,9.54178,25.361419,0.000381,25.210845,-2.6642,0.212,9.54021,9.54021
1768.00,9.54155,25.361467,0.000377,25.210838,-2.6639,0.212,9.54076,9.54076
1769.00,9.54097,25.361475,0.000378,25.210801,-2.6638,0.212,9.54004,9.54004
1770.00,9.54054,25.361495,0.000379,25.210692,-2.6637,0.213,9.54021,9.54021
1771.00,9.54028,25.361536,0.000382,25.210677,-2.6636,0.212,9.54011,9.54011
1772.00,9.54026,25.361664,0.000382,25.210681,-2.6636,0.212,9.54071,9.54071
1773.00,9.54034,25.361755,0.000386,25.210756,-2.6638,0.212,9.54049,9.54049
1774.00,9.54038,25.361842,0.000381,25.210865,-2.6637,0.213,9.54128,9.54128
1775.00,9.54057,25.361842,0.000379,25.210853,-2.6636,0.213,9.54204,9.54204
1776.00,9.54071,25.361983,0.000378,25.210884,-2.6636,0.213,9.54223,9.54223
1777.00,9.54091,25.362025,0.000376,25.210932,-2.6636,0.213,9.54201,9.54201
1778.00,9.54111,25.362090,0.000373,25.210933,-2.6635,0.213,9.54252,9.54252
1779.00,9.54134,25.362029,0.000377,25.210734,-2.6633,0.213,9.54204,9.54204
1780.00,9.54146,25.362146,0.000377,25.210824,-2.6633,0.213,9.54188,9.54188
1781.00,9.54127,25.362153,0.000377,25.210795,-2.6633,0.213,9.54224,9.54224
1782.00,9.54115,25.362201,0.000377,25.210795,-2.6633,0.214,9.54198,9.54198
1783.00,9.54132,25.362205,0.000381,25.210781,-2.6633,0.213,9.54191,9.54191
1784.00,9.54137,25.362323,0.000376,25.210897,-2.6636,0.214,9.54199,9.54199
1785.00,9.54140,25.362300,0.000378,25.210814,-2.6636,0.214,9.54192,9.54192
1786.00,9.54158,25.362329,0.000375,25.210798,-2.6637,0.214,9.54177,9.54177
1787.00,9.54169,25.362323,0.000374,25.210788,-2.6639,0.214,9.54241,9.54241
1788.00,9.54166,25.362388,0.000371,25.210740,-2.6641,0.214,9.54161,9.54161
1789.00,9.54165,25.362360,0.000372,25.210678,-2.6640,0.214,9.54108,9.54108
1790.00,9.54143,25.362352,0.000371,25.210699,-2.6640,0.214,9.53962,9.53962
1791.00,9.54128,25.362251,0.000370,25.210625,-2.6639,0.214,9.53873,9.53873
1792.00,9.54121,25.362261,0.000372,25.210609,-2.6637,0.214,9.53824,9.53824
1793.00,9.54118,25.362193,0.000370,25.210634,-2.6634,0.215,9.53895,9.53895
1794.00,9.54128,25.362255,0.000373,25.210717,-2.6631,0.215,9.53981,9.53981
1795.00,9.54113,25.362307,0.000376,25.210793,-2.6629,0.215,9.54048,9.54048
1796.00,9.54064,25.362383,0.000377,25.210885,-2.6630,0.215,9.53868,9.53868
1797.00,9.54013,25.362303,0.000376,25.210823,-2.6629,0.215,9.53744,9.53744
1798.00,9.53997,25.362369,0.000378,25.210834,-2.6628,0.215,9.53739,9.53739
1799.00,9.54000,25.362396,0.000381,25.210838,-2.6630,0.215,9.53714,9.53714
1800.00,9.53998,25.362369,0.000377,25.210745,-2.6631,0.215,9.53759,9.53759
1801.00,9.53984,25.362423,0.000380,25.210739,-2.6630,0.215,9.53996,9.53996
1802.00,9.53987,25.362604,0.000381,25.210878,-2.6631,0.215,9.54134,9.54134
1803.00,9.53983,25.362619,0.000382,25.210867,-2.6630,0.215,9.54125,9.54125
1804.00,9.53985,25.362588,0.000375,25.210775,-2.6628,0.215,9.54187,9.54187
1805.00,9.54002,25.362707,0.000378,25.210806,-2.6628,0.215,9.54223,9.54223
1806.00,9.54004,25.362667,0.000371,25.210741,-2.6628,0.215,9.54326,9.54326
1807.00,9.54008,25.362584,0.000373,25.210622,-2.6628,0.215,9.54281,9.54281
1808.00,9.54001,25.362610,0.000371,25.210641,-2.6628,0.215,9.54287,9.54287
1809.00,9.54019,25.362693,0.000375,25.210676,-2.6629,0.215,9.54231,9.54231
1810.00,9.54041,25.362709,0.000377,25.210713,-2.6630,0.216,9.54173,9.54173
1811.00,9.54059,25.362792,0.000382,25.210724,-2.6629,0.215,9.54071,9.54071
1812.00,9.54060,25.362883,0.000385,25.210726,-2.6628,0.215,9.54068,9.54068
1813.00,9.54053,25.362967,0.000385,25.210709,-2.6627,0.216,9.54026,9.54026
1814.00,9.54039,25.363104,0.000389,25.210816,-2.6626,0.215,9.53992,9.53992
1815.00,9.54021,25.363210,0.000387,25.210876,-2.6626,0.216,9.53910,9.53910
1816.00,9.54028,25.363362,0.000387,25.210948,-2.6627,0.216,9.53805,9.53805
1817.00,9.54056,25.363363,0.000383,25.210932,-2.6630,0.216,9.53782,9.53782
1818.00,9.54054,25.363344,0.000380,25.210868,-2.6633,0.216,9.53704,9.53704
1819.00,9.54025,25.363316,0.000377,25.210776,-2.6634,0.216,9.53679,9.53679
1820.00,9.54023,25.363331,0.000374,25.210708,-2.6632,0.216,9.53763,9.53763
1821.00,9.54022,25.363340,0.000373,25.210700,-2.6629,0.216,9.53901,9.53901
1822.00,9.54030,25.363439,0.000378,25.210721,-2.6627,0.216,9.54036,9.54036
1823.00,9.54046,25.363407,0.000376,25.210699,-2.6626,0.216,9.54152,9.54152
1824.00,9.54034,25.363376,0.000373,25.210639,-2.6625,0.216,9.54174,9.54174
1825.00,9.54008,25.363341,0.000374,25.210589,-2.6626,0.216,9.54126,9.54126
1826.00,9.53971,25.363330,0.000376,25.210550,-2.6627,0.216,9.54035,9.54035
1827.00,9.53945,25.363409,0.000371,25.210574,-2.6626,0.217,9.53883,9.53883
1828.00,9.53939,25.363600,0.000374,25.210662,-2.6624,0.217,9.53833,9.53833
1829.00,9.53929,25.363762,0.000372,25.210762,-2.6625,0.217,9.53871,9.53871
1830.00,9.53941,25.363924,0.000375,25.210872,-2.6625,0.217,9.53994,9.53994
1831.00,9.53951,25.363927,0.000374,25.210882,-2.6626,0.217,9.54078,9.54078
1832.00,9.53962,25.363937,0.000375,25.210880,-2.6627,0.217,9.54170,9.54170
1833.00,9.53972,25.363874,0.000379,25.210850,-2.6628,0.217,9.54219,9.54219
1834.00,9.53987,25.363755,0.000381,25.210815,-2.6627,0.217,9.54265,9.54265
1835.00,9.54015,25.363689,0.000382,25.210754,-2.6626,0.217,9.54236,9.54236
1836.00,9.54046,25.363723,0.000383,25.210720,-2.6625,0.217,9.54246,9.54246
1837.00,9.54088,25.363766,0.000383,25.210764,-2.6623,0.217,9.54349,9.54349
1838.00,9.54136,25.363828,0.000383,25.210765,-2.6621,0.217,9.54443,9.54443
1839.00,9.54174,25.363919,0.000381,25.210819,-2.6620,0.217,9.54406,9.54406
1840.00,9.54186,25.363969,0.000380,25.210850,-2.6620,0.217,9.54421,9.54421
1841.00,9.54196,25.364051,0.000379,25.210906,-2.6619,0.218,9.54444,9.54444
1842.00,9.54199,25.363979,0.000382,25.210818,-2.6618,0.218,9.54355,9.54355
1843.00,9.54190,25.364013,0.000381,25.210857,-2.6617,0.218,9.54261,9.54261
1844.00,9.54191,25.364057,0.000382,25.210805,-2.6617,0.218,9.54242,9.54242
1845.00,9.54214,25.364123,0.000377,25.210760,-2.6617,0.218,9.54297,9.54297
1846.00,9.54251,25.364131,0.000378,25.210722,-2.6618,0.218,9.54288,9.54288
1847.00,9.54280,25.364236,0.000376,25.210744,-2.6619,0.218,9.54323,9.54323
1848.00,9.54309,25.364316,0.000375,25.210822,-2.6620,0.218,9.54401,9.54401
1849.00,9.54343,25.364291,0.000371,25.210827,-2.6620,0.219,9.54480,9.54480
1850.00,9.54347,25.364294,0.000375,25.210915,-2.6621,0.219,9.54439,9.54439
1851.00,9.54352,25.364236,0.000377,25.210921,-2.6619,0.218,9.54468,9.54468
1852.00,9.54377,25.364206,0.000375,25.210957,-2.6619,0.218,9.54523,9.54523
1853.00,9.54396,25.364201,0.000375,25.210863,-2.6619,0.218,9.54504,9.54504
1854.00,9.54402,25.364253,0.000379,25.210869,-2.6619,0.218,9.54424,9.54424
1855.00,9.54396,25.364280,0.000374,25.210804,-2.6619,0.218,9.54463,9.54463
1856.00,9.54387,25.364362,0.000369,25.210783,-2.6620,0.219,9.54438,9.54438
1857.00,9.54405,25.364478,0.000370,25.210769,-2.6620,0.219,9.54368,9.54368
1858.00,9.54454,25.364572,0.000370,25.210788,-2.6623,0.219,9.54351,9.54351
1859.00,9.54474,25.364626,0.000367,25.210779,-2.6624,0.219,9.54363,9.54363
1860.00,9.54528,25.364844,0.000367,25.210891,-2.6624,0.220,9.54234,9.54234
1861.00,9.54495,25.364929,0.000369,25.210846,-2.6623,0.220,9.54101,9.54101
@13,3.0002,6.0, 1860.029 
1862.00,9.54621,25.364934,0.000369,25.210837,-2.6624,0.220,9.53948,9.53948
1863.00,9.54458,25.364919,0.000370,25.210841,-2.6623,0.220,9.53696,9.53696
1864.00,9.54429,25.364877,0.000368,25.210707,-2.6624,0.220,9.53578,9.53578
1865.00,9.54392,25.364689,0.000369,25.210563,-2.6625,0.220,9.53517,9.53517
1866.00,9.54343,25.364772,0.000368,25.210670,-2.6626,0.220,9.53578,9.53578
1867.00,9.54204,25.364820,0.000370,25.210684,-2.6625,0.220,9.53680,9.53680
1868.00,9.54070,25.364846,0.000369,25.210676,-2.6624,0.220,9.53948,9.53948
1869.00,9.54028,25.364926,0.000372,25.210772,-2.6621,0.220,9.54087,9.54087
1870.00,9.54042,25.365053,0.000372,25.210864,-2.6619,0.221,9.54185,9.54185
1871.00,9.54073,25.365042,0.000376,25.210859,-2.6617,0.220,9.54211,9.54211
1872.00,9.54052,25.365064,0.000371,25.210878,-2.6616,0.221,9.54111,9.54111
1873.00,9.53996,25.365067,0.000373,25.210820,-2.6615,0.221,9.53910,9.53910
1874.00,9.53971,25.365114,0.000375,25.210826,-2.6616,0.221,9.53856,9.53856
1875.00,9.53949,25.365011,0.000375,25.210707,-2.6616,0.221,9.53755,9.53755
1876.00,9.53917,25.365132,0.000379,25.210751,-2.6616,0.221,9.53751,9.53751
1877.00,9.53920,25.365186,0.000382,25.210719,-2.6616,0.221,9.53955,9.53955
1878.00,9.53929,25.365151,0.000379,25.210691,-2.6614,0.221,9.54164,9.54164
1879.00,9.53930,25.365153,0.000375,25.210631,-2.6613,0.221,9.54198,9.54198
1880.00,9.53932,25.365195,0.000376,25.210615,-2.6614,0.221,9.54260,9.54260
1881.00,9.53934,25.365102,0.000369,25.210489,-2.6613,0.221,9.54259,9.54259
1882.00,9.53967,25.365130,0.000370,25.210499,-2.6614,0.221,9.54198,9.54198
1883.00,9.54007,25.365352,0.000372,25.210599,-2.6615,0.221,9.54097,9.54097
1884.00,9.54035,25.365626,0.000378,25.210837,-2.6615,0.221,9.54023,9.54023
1885.00,9.54057,25.365824,0.000380,25.210944,-2.6614,0.222,9.54073,9.54073
1886.00,9.54075,25.365976,0.000378,25.211005,-2.6614,0.222,9.54104,9.54104
1887.00,9.54100,25.366058,0.000380,25.210988,-2.6614,0.222,9.54196,9.54196
1888.00,9.54121,25.366073,0.000383,25.210946,-2.6613,0.222,9.54309,9.54309
1889.00,9.54115,25.365915,0.000380,25.210740,-2.6613,0.222,9.54343,9.54343
1890.00,9.54093,25.365845,0.000377,25.210652,-2.6613,0.222,9.54219,9.54219
1891.00,9.54058,25.365744,0.000382,25.210593,-2.6612,0.222,9.54088,9.54088
1892.00,9.54055,25.365723,0.000376,25.210548,-2.6610,0.222,9.53909,9.53909
1893.00,9.54063,25.365690,0.000374,25.210538,-2.6611,0.222,9.53662,9.53662
1894.00,9.54036,25.365780,0.000376,25.210629,-2.6609,0.222,9.53509,9.53509
1895.00,9.54021,25.365777,0.000375,25.210618,-2.6609,0.222,9.53549,9.53549
1896.00,9.54024,25.365894,0.000376,25.210691,-2.6610,0.222,9.53651,9.53651
1897.00,9.54021,25.365961,0.000375,25.210704,-2.6611,0.223,9.53744,9.53744
1898.00,9.54013,25.366096,0.000378,25.210741,-2.6610,0.223,9.53962,9.53962
1899.00,9.54004,25.366146,0.000381,25.210721,-2.6610,0.223,9.54107,9.54107
1900.00,9.53999,25.366190,0.000378,25.210729,-2.6610,0.223,9.54189,9.54189
1901.00,9.54010,25.366237,0.000374,25.210774,-2.6608,0.223,9.54169,9.54169
1902.00,9.53997,25.366264,0.000382,25.210853,-2.6607,0.223,9.54108,9.54108
1903.00,9.53990,25.366280,0.000382,25.210871,-2.6607,0.223,9.54053,9.54053
1904.00,9.54009,25.366285,0.000377,25.210835,-2.6607,0.223,9.54106,9.54106
1905.00,9.54020,25.366447,0.000380,25.210918,-2.6607,0.223,9.54155,9.54155
1906.00,9.54039,25.366427,0.000382,25.210823,-2.6607,0.223,9.54254,9.54254
1907.00,9.54034,25.366467,0.000378,25.210765,-2.6607,0.223,9.54343,9.54343
1908.00,9.54024,25.366465,0.000373,25.210716,-2.6607,0.224,9.54386,9.54386
1909.00,9.54017,25.366449,0.000372,25.210685,-2.6608,0.224,9.54360,9.54360
1910.00,9.54029,25.366450,0.000374,25.210661,-2.6608,0.224,9.54283,9.54283
1911.00,9.54066,25.366539,0.000375,25.210733,-2.6607,0.224,9.54282,9.54282
1912.00,9.54117,25.366668,0.000374,25.210821,-2.6606,0.224,9.54369,9.54369
1913.00,9.54171,25.366701,0.000380,25.210798,-2.6605,0.224,9.54421,9.54421
1914.00,9.54228,25.366779,0.000383,25.210823,-2.6603,0.224,9.54429,9.54429
1915.00,9.54255,25.366853,0.000386,25.210876,-2.6603,0.224,9.54423,9.54423
1916.00,9.54269,25.366927,0.000386,25.210932,-2.6602,0.224,9.54401,9.54401
1917.00,9.54285,25.366843,0.000387,25.210827,-2.6602,0.224,9.54337,9.54337
1918.00,9.54297,25.366923,0.000381,25.210850,-2.6603,0.224,9.54337,9.54337
1919.00,9.54310,25.366907,0.000379,25.210787,-2.6603,0.224,9.54398,9.54398
1920.00,9.54321,25.366927,0.000377,25.210788,-2.6602,0.224,9.54415,9.54415
1921.00,9.54306,25.366962,0.000382,25.210722,-2.6603,0.224,9.54259,9.54259
1922.00,9.54276,25.367047,0.000383,25.210799,-2.6604,0.224,9.54038,9.54038
1923.00,9.54284,25.367116,0.000386,25.210869,-2.6605,0.224,9.54029,9.54029
1924.00,9.54293,25.367262,0.000388,25.210942,-2.6607,0.224,9.53966,9.53966
1925.00,9.54285,25.367310,0.000385,25.210885,-2.6608,0.224,9.54032,9.54032
1926.00,9.54286,25.367378,0.000383,25.210867,-2.6607,0.224,9.54162,9.54162
1927.00,9.54266,25.367426,0.000383,25.210839,-2.6607,0.224,9.54266,9.54266
1928.00,9.54251,25.367469,0.000385,25.210816,-2.6606,0.224,9.54231,9.54231
1929.00,9.54262,25.367581,0.000385,25.210901,-2.6603,0.224,9.54275,9.54275
1930.00,9.54271,25.367568,0.000384,25.210893,-2.6600,0.224,9.54252,9.54252
1931.00,9.54282,25.367557,0.000377,25.210899,-2.6600,0.225,9.54295,9.54295
1932.00,9.54268,25.367593,0.000372,25.210894,-2.6599,0.225,9.54377,9.54377
1933.00,9.54241,25.367634,0.000375,25.210952,-2.6599,0.225,9.54326,9.54326
1934.00,9.54240,25.367634,0.000374,25.210936,-2.6599,0.225,9.54373,9.54373
1935.00,9.54261,25.367698,0.000373,25.210916,-2.6600,0.226,9.54353,9.54353
1936.00,9.54251,25.367728,0.000374,25.210839,-2.6599,0.226,9.54230,9.54230
1937.00,9.54221,25.367788,0.000375,25.210886,-2.6598,0.226,9.54136,9.54136
1938.00,9.54177,25.367815,0.000374,25.210844,-2.6598,0.226,9.54058,9.54058
1939.00,9.54131,25.367682,0.000376,25.210760,-2.6599,0.226,9.53799,9.53799
1940.00,9.54095,25.367718,0.000382,25.210834,-2.6600,0.226,9.53745,9.53745
1941.00,9.54110,25.367726,0.000382,25.210883,-2.6601,0.226,9.53856,9.53856
1942.00,9.54170,25.367693,0.000386,25.210813,-2.6603,0.225,9.54003,9.54003
1943.00,9.54208,25.367705,0.000381,25.210759,-2.6603,0.225,9.54214,9.54214
1944.00,9.54215,25.367937,0.000379,25.210889,-2.6604,0.226,9.54437,9.54437
1945.00,9.54232,25.368012,0.000379,25.210860,-2.6604,0.226,9.54532,9.54532
1946.00,9.54218,25.368068,0.000377,25.210904,-2.6604,0.226,9.54535,9.54535
1947.00,9.54232,25.368135,0.000377,25.210969,-2.6604,0.226,9.54426,9.54426
1948.00,9.54223,25.368151,0.000378,25.210981,-2.6604,0.226,9.54244,9.54244
1949.00,9.54206,25.368090,0.000380,25.210885,-2.6603,0.226,9.54212,9.54212
1950.00,9.54216,25.368088,0.000380,25.210823,-2.6602,0.226,9.54242,9.54242
1951.00,9.54224,25.368131,0.000378,25.210770,-2.6601,0.226,9.54309,9.54309
1952.00,9.54251,25.368111,0.000374,25.210679,-2.6600,0.227,9.54474,9.54474
1953.00,9.54269,25.368123,0.000374,25.210732,-2.6598,0.227,9.54593,9.54593
1954.00,9.54269,25.368110,0.000369,25.210692,-2.6597,0.227,9.54584,9.54584
1955.00,9.54251,25.368143,0.000367,25.210769,-2.6598,0.227,9.54491,9.54491
1956.00,9.54249,25.368158,0.000379,25.210834,-2.6600,0.227,9.54296,9.54296
1957.00,9.54239,25.368159,0.000380,25.210836,-2.6601,0.227,9.54067,9.54067
1958.00,9.54250,25.368162,0.000383,25.210778,-2.6601,0.227,9.53984,9.53984
1959.00,9.54276,25.368211,0.000384,25.210838,-2.6602,0.227,9.53966,9.53966
1960.00,9.54308,25.368222,0.000386,25.210824,-2.6599,0.227,9.53979,9.53979
1961.00,9.54319,25.368242,0.000380,25.210798,-2.6596,0.227,9.54173,9.54173
1962.00,9.54339,25.368344,0.000380,25.210866,-2.6594,0.227,9.54408,9.54408
1963.00,9.54340,25.368394,0.000374,25.210848,-2.6593,0.228,9.54498,9.54498
1964.00,9.54337,25.368424,0.000378,25.210789,-2.6593,0.228,9.54644,9.54644
1965.00,9.54374,25.368464,0.000377,25.210743,-2.6594,0.228,9.54906,9.54906
1966.00,9.54436,25.368468,0.000376,25.210689,-2.6597,0.228,9.55030,9.55030
1967.00,9.54467,25.368520,0.000374,25.210669,-2.6600,0.228,9.54950,9.54950
1968.00,9.54484,25.368502,0.000378,25.210617,-2.6602,0.228,9.54897,9.54897
1969.00,9.54484,25.368666,0.000377,25.210742,-2.6602,0.228,9.54684,9.54684
1970.00,9.54450,25.368679,0.000381,25.210772,-2.6603,0.228,9.54380,9.54380
1971.00,9.54420,25.368719,0.000376,25.210789,-2.6601,0.228,9.54115,9.54115
1972.00,9.54366,25.368788,0.000385,25.210839,-2.6598,0.228,9.53902,9.53902
1973.00,9.54308,25.368821,0.000383,25.210906,-2.6597,0.228,9.53802,9.53802
1974.00,9.54293,25.368659,0.000375,25.210739,-2.6597,0.228,9.53878,9.53878
1975.00,9.54301,25.368719,0.000374,25.210725,-2.6595,0.229,9.53910,9.53910
1976.00,9.54297,25.368786,0.000379,25.210766,-2.6595,0.229,9.53868,9.53868
1977.00,9.54276,25.368791,0.000374,25.210703,-2.6596,0.229,9.53751,9.53751
1978.00,9.54235,25.368856,0.000376,25.210677,-2.6596,0.229,9.53695,9.53695
1979.00,9.54215,25.368993,0.000383,25.210766,-2.6597,0.229,9.53638,9.53638
1980.00,9.54207,25.368970,0.000377,25.210745,-2.6598,0.229,9.53661,9.53661
1981.00,9.54222,25.369016,0.000375,25.210779,-2.6597,0.229,9.53844,9.53844
1982.00,9.54182,25.369007,0.000371,25.210790,-2.6595,0.229,9.53990,9.53990
1983.00,9.54128,25.369078,0.000372,25.210853,-2.6594,0.229,9.54073,9.54073
1984.00,9.54100,25.369116,0.000369,25.210877,-2.6592,0.230,9.54075,9.54075
1985.00,9.54035,25.369228,0.000375,25.210964,-2.6592,0.229,9.54025,9.54025
1986.00,9.53963,25.369188,0.000374,25.210857,-2.6594,0.230,9.53933,9.53933
1987.00,9.53947,25.369222,0.000374,25.210857,-2.6595,0.230,9.54213,9.54213
1988.00,9.53992,25.369167,0.000374,25.210769,-2.6597,0.230,9.54497,9.54497
1989.00,9.54051,25.369101,0.000375,25.210744,-2.6598,0.230,9.54743,9.54743
1990.00,9.54110,25.369129,0.000376,25.210736,-2.6597,0.230,9.54904,9.54904
1991.00,9.54140,25.369186,0.000376,25.210720,-2.6594,0.230,9.54962,9.54962
1992.00,9.54171,25.369304,0.000383,25.210788,-2.6594,0.230,9.54836,9.54836
1993.00,9.54222,25.369397,0.000378,25.210873,-2.6594,0.230,9.54678,9.54678
1994.00,9.54244,25.369472,0.000378,25.210839,-2.6591,0.230,9.54543,9.54543
1995.00,9.54254,25.369486,0.000375,25.210833,-2.6590,0.230,9.54462,9.54462
1996.00,9.54284,25.369479,0.000372,25.210856,-2.6590,0.230,9.54503,9.54503
1997.00,9.54342,25.369415,0.000368,25.210771,-2.6588,0.230,9.54513,9.54513
1998.00,9.54389,25.369408,0.000373,25.210743,-2.6587,0.230,9.54316,9.54316
1999.00,9.54370,25.369421,0.000376,25.210783,-2.6587,0.230,9.54061,9.54061
2000.00,9.54340,25.369408,0.000375,25.210761,-2.6588,0.230,9.53913,9.53913
2001.00,9.54320,25.369468,0.000379,25.210822,-2.6588,0.230,9.53889,9.53889
2002.00,9.54363,25.369574,0.000380,25.210949,-2.6589,0.231,9.54060,9.54060
2003.00,9.54443,25.369581,0.000378,25.210909,-2.6588,0.231,9.54391,9.54391
2004.00,9.54492,25.369689,0.000376,25.210927,-2.6587,0.231,9.54720,9.54720
2005.00,9.54522,25.369793,0.000377,25.210941,-2.6586,0.231,9.54834,9.54834
2006.00,9.54532,25.369901,0.000382,25.210992,-2.6586,0.231,9.54780,9.54780
2007.00,9.54520,25.369789,0.000381,25.210733,-2.6586,0.231,9.54593,9.54593
2008.00,9.54472,25.369976,0.000383,25.210792,-2.6588,0.231,9.54385,9.54385
2009.00,9.54406,25.369961,0.000381,25.210756,-2.6591,0.231,9.54256,9.54256
2010.00,9.54373,25.369910,0.000381,25.210695,-2.6592,0.231,9.54189,9.54189
2011.00,9.54323,25.369853,0.000378,25.210578,-2.6591,0.231,9.53964,9.53964
