# Supplementary material for: CEP signaling coordinates plant immunity with nitrogen status
Source: Nat Commun. 2024 Dec 16;15:10686. doi: 10.1038/s41467-024-55194-x (PMC11649690; doi:10.1038/s41467-024-55194-x)
Supplement: Supplementary file 4 — Source Data [file 41467_2024_55194_MOESM4_ESM.zip › !Source_data/Source_data_ITC_SEC/Source_data_ITC/20221110_30uMRLK7 vs 300uMPIP1_2.itc]

$ITC
$ 13 
$NOT
$ 25 
$ 60 
$ 600 
$ 10 
$ 2 
$ADCGainCode:  0 
$False,True,True
$ 0.4 , 0.8 , 150 , 5 
$ 3 , 6 , 150 , 5 
$ 3 , 6 , 150 , 5 
$ 3 , 6 , 150 , 5 
$ 3 , 6 , 150 , 5 
$ 3 , 6 , 150 , 5 
$ 3 , 6 , 150 , 5 
$ 3 , 6 , 150 , 5 
$ 3 , 6 , 150 , 5 
$ 3 , 6 , 150 , 5 
$ 3 , 6 , 150 , 5 
$ 3 , 6 , 150 , 5 
$ 3 , 6 , 150 , 5 
# 0 
# 0.3 
# 0.03 
# 0.2035 
# 25 
# 4 
# 8.15 
# 1 
?30uM RLK7 vs 300uM PIP1, 20mM citrate pH5, 150mM NaCl
% MICROCALITC_MAL1177627
% 0.2035 
% 4 
%-0.586102 , 29.61604 
%-0.348256 , 29.40329 
% 0.8333333 
% 167740 , 167730 
% 0.25 , 81 
%-0.015695 ,-0.033946 
%-20 , 8 
% 0 , 0 
% 0 
% 128000       127744 
% 43.1 
% 500 , 750 , 1000 , 750 
% 0.06978023945 ,-0.002252194966 ,-3.244915618586E-05 , 1.349203907274E-06 ,-9.058983361606E-09 
% MicroCalITC Ver: 1.29.32 Run time:11/10/2022 11:31:56 AM
@0
5.00,9.55710,25.051709,0.000378,25.004458,-2.6644,-0.018,9.55634,9.55634
6.00,9.55656,25.051689,0.000376,25.004372,-2.6645,-0.018,9.55624,9.55624
7.00,9.55637,25.051737,0.000377,25.004351,-2.6644,-0.018,9.55574,9.55574
8.00,9.55602,25.051815,0.000381,25.004409,-2.6643,-0.018,9.55582,9.55582
9.00,9.55576,25.051740,0.000374,25.004308,-2.6642,-0.017,9.55570,9.55570
10.00,9.55531,25.051843,0.000377,25.004353,-2.6641,-0.017,9.55642,9.55642
11.00,9.55491,25.051983,0.000373,25.004441,-2.6640,-0.017,9.55603,9.55603
12.00,9.55501,25.052027,0.000375,25.004468,-2.6639,-0.017,9.55622,9.55622
13.00,9.55513,25.052048,0.000374,25.004434,-2.6639,-0.017,9.55651,9.55651
14.00,9.55539,25.052174,0.000378,25.004458,-2.6638,-0.017,9.55682,9.55682
15.00,9.55574,25.052138,0.000380,25.004413,-2.6638,-0.017,9.55717,9.55717
16.00,9.55616,25.052147,0.000382,25.004424,-2.6638,-0.017,9.55833,9.55833
17.00,9.55667,25.052239,0.000382,25.004504,-2.6637,-0.017,9.56012,9.56012
18.00,9.55720,25.052301,0.000380,25.004488,-2.6636,-0.017,9.56182,9.56182
19.00,9.55782,25.052323,0.000375,25.004447,-2.6634,-0.017,9.56322,9.56322
20.00,9.55836,25.052520,0.000377,25.004509,-2.6631,-0.016,9.56367,9.56367
21.00,9.55837,25.052499,0.000375,25.004395,-2.6630,-0.016,9.56276,9.56276
22.00,9.55826,25.052423,0.000373,25.004277,-2.6629,-0.016,9.56080,9.56080
23.00,9.55823,25.052456,0.000371,25.004271,-2.6629,-0.016,9.55886,9.55886
24.00,9.55809,25.052437,0.000375,25.004280,-2.6630,-0.016,9.55634,9.55634
25.00,9.55812,25.052441,0.000371,25.004300,-2.6632,-0.016,9.55504,9.55504
26.00,9.55811,25.052550,0.000375,25.004363,-2.6634,-0.016,9.55521,9.55521
27.00,9.55818,25.052652,0.000374,25.004398,-2.6634,-0.016,9.55603,9.55603
28.00,9.55849,25.052630,0.000373,25.004349,-2.6634,-0.016,9.55672,9.55672
29.00,9.55871,25.052719,0.000370,25.004353,-2.6632,-0.015,9.55847,9.55847
30.00,9.55903,25.052819,0.000371,25.004352,-2.6631,-0.015,9.55911,9.55911
31.00,9.55916,25.052870,0.000369,25.004357,-2.6630,-0.015,9.55903,9.55903
32.00,9.55915,25.052850,0.000364,25.004241,-2.6629,-0.015,9.55973,9.55973
33.00,9.55925,25.052968,0.000369,25.004293,-2.6628,-0.015,9.55954,9.55954
34.00,9.55916,25.052926,0.000368,25.004263,-2.6628,-0.015,9.55809,9.55809
35.00,9.55909,25.052825,0.000363,25.004188,-2.6626,-0.014,9.55776,9.55776
36.00,9.55873,25.052826,0.000366,25.004206,-2.6624,-0.014,9.55734,9.55734
37.00,9.55833,25.052968,0.000369,25.004359,-2.6622,-0.014,9.55576,9.55576
38.00,9.55792,25.052952,0.000369,25.004334,-2.6621,-0.014,9.55587,9.55587
39.00,9.55763,25.053069,0.000367,25.004407,-2.6622,-0.014,9.55704,9.55704
40.00,9.55746,25.053196,0.000369,25.004476,-2.6622,-0.014,9.55796,9.55796
41.00,9.55758,25.053297,0.000371,25.004452,-2.6623,-0.014,9.55905,9.55905
42.00,9.55779,25.053255,0.000375,25.004390,-2.6623,-0.014,9.56040,9.56040
43.00,9.55815,25.053389,0.000376,25.004446,-2.6623,-0.014,9.56055,9.56055
44.00,9.55830,25.053437,0.000382,25.004429,-2.6622,-0.014,9.55962,9.55962
45.00,9.55824,25.053535,0.000387,25.004476,-2.6621,-0.014,9.55787,9.55787
46.00,9.55799,25.053454,0.000381,25.004437,-2.6619,-0.014,9.55599,9.55599
47.00,9.55764,25.053508,0.000380,25.004446,-2.6617,-0.014,9.55387,9.55387
48.00,9.55735,25.053486,0.000378,25.004402,-2.6617,-0.014,9.55280,9.55280
49.00,9.55708,25.053486,0.000374,25.004346,-2.6617,-0.013,9.55327,9.55327
50.00,9.55687,25.053374,0.000372,25.004208,-2.6617,-0.013,9.55353,9.55353
51.00,9.55669,25.053456,0.000370,25.004243,-2.6618,-0.013,9.55460,9.55460
52.00,9.55632,25.053518,0.000369,25.004299,-2.6619,-0.013,9.55519,9.55519
53.00,9.55644,25.053463,0.000369,25.004281,-2.6618,-0.013,9.55283,9.55283
54.00,9.55656,25.053470,0.000369,25.004338,-2.6615,-0.013,9.54653,9.54653
55.00,9.55618,25.053570,0.000368,25.004428,-2.6612,-0.013,9.53832,9.53832
56.00,9.55519,25.053559,0.000371,25.004363,-2.6611,-0.013,9.52819,9.52819
57.00,9.55378,25.053610,0.000371,25.004351,-2.6610,-0.013,9.52023,9.52023
58.00,9.55356,25.053695,0.000371,25.004366,-2.6609,-0.013,9.51576,9.51576
59.00,9.55466,25.053709,0.000369,25.004347,-2.6609,-0.013,9.51604,9.51604
60.00,9.55440,25.053742,0.000369,25.004378,-2.6609,-0.012,9.51982,9.51982
@1,0.4000,0.8, 60.0509999999995 
61.00,9.55582,25.053889,0.000373,25.004514,-2.6609,-0.012,9.52555,9.52555
62.00,9.55354,25.053966,0.000374,25.004536,-2.6609,-0.012,9.52898,9.52898
63.00,9.54193,25.054040,0.000377,25.004608,-2.6608,-0.012,9.53187,9.53187
64.00,9.52608,25.054158,0.000378,25.004675,-2.6608,-0.012,9.53384,9.53384
65.00,9.51272,25.054140,0.000379,25.004607,-2.6607,-0.012,9.53548,9.53548
66.00,9.50915,25.054108,0.000376,25.004573,-2.6605,-0.012,9.53668,9.53668
67.00,9.51383,25.054150,0.000375,25.004588,-2.6605,-0.012,9.53876,9.53876
68.00,9.52031,25.054221,0.000373,25.004547,-2.6606,-0.012,9.53974,9.53974
69.00,9.52611,25.054293,0.000376,25.004499,-2.6605,-0.012,9.54052,9.54052
70.00,9.52864,25.054450,0.000380,25.004525,-2.6605,-0.012,9.54132,9.54132
71.00,9.53069,25.054570,0.000378,25.004495,-2.6605,-0.011,9.54290,9.54290
72.00,9.53278,25.054625,0.000380,25.004500,-2.6603,-0.011,9.54502,9.54502
73.00,9.53409,25.054714,0.000379,25.004476,-2.6602,-0.011,9.54756,9.54756
74.00,9.53550,25.054741,0.000370,25.004469,-2.6601,-0.011,9.54964,9.54964
75.00,9.53745,25.054737,0.000369,25.004405,-2.6601,-0.011,9.55136,9.55136
76.00,9.53910,25.054746,0.000368,25.004332,-2.6601,-0.011,9.55163,9.55163
77.00,9.54047,25.054778,0.000365,25.004265,-2.6601,-0.010,9.55267,9.55267
78.00,9.54249,25.054805,0.000369,25.004331,-2.6601,-0.010,9.55417,9.55417
79.00,9.54389,25.054836,0.000374,25.004314,-2.6601,-0.011,9.55507,9.55507
80.00,9.54544,25.054864,0.000373,25.004313,-2.6599,-0.010,9.55568,9.55568
81.00,9.54710,25.054816,0.000372,25.004287,-2.6598,-0.010,9.55601,9.55601
82.00,9.54830,25.054825,0.000374,25.004261,-2.6598,-0.011,9.55514,9.55514
83.00,9.54884,25.054685,0.000367,25.004072,-2.6598,-0.010,9.55379,9.55379
84.00,9.54931,25.054787,0.000369,25.004140,-2.6599,-0.010,9.55358,9.55358
85.00,9.55010,25.054846,0.000367,25.004213,-2.6600,-0.010,9.55333,9.55333
86.00,9.55106,25.055020,0.000371,25.004346,-2.6598,-0.010,9.55359,9.55359
87.00,9.55200,25.055078,0.000370,25.004375,-2.6597,-0.010,9.55356,9.55356
88.00,9.55228,25.055205,0.000369,25.004464,-2.6595,-0.009,9.55310,9.55310
89.00,9.55253,25.055239,0.000371,25.004451,-2.6593,-0.009,9.55258,9.55258
90.00,9.55306,25.055294,0.000371,25.004513,-2.6590,-0.009,9.55257,9.55257
91.00,9.55330,25.055179,0.000369,25.004396,-2.6589,-0.009,9.55217,9.55217
92.00,9.55330,25.055177,0.000368,25.004351,-2.6588,-0.009,9.55167,9.55167
93.00,9.55342,25.055183,0.000370,25.004354,-2.6588,-0.009,9.55333,9.55333
94.00,9.55384,25.055205,0.000368,25.004376,-2.6588,-0.009,9.55490,9.55490
95.00,9.55419,25.055203,0.000366,25.004328,-2.6590,-0.009,9.55580,9.55580
96.00,9.55444,25.055358,0.000367,25.004438,-2.6593,-0.008,9.55603,9.55603
97.00,9.55438,25.055345,0.000363,25.004458,-2.6594,-0.008,9.55694,9.55694
98.00,9.55429,25.055520,0.000368,25.004602,-2.6594,-0.008,9.55686,9.55686
99.00,9.55446,25.055593,0.000371,25.004608,-2.6592,-0.008,9.55722,9.55722
100.00,9.55459,25.055575,0.000372,25.004492,-2.6589,-0.008,9.55687,9.55687
101.00,9.55478,25.055607,0.000369,25.004440,-2.6587,-0.008,9.55841,9.55841
102.00,9.55495,25.055744,0.000376,25.004464,-2.6585,-0.008,9.56029,9.56029
103.00,9.55508,25.055716,0.000371,25.004338,-2.6585,-0.008,9.56156,9.56156
104.00,9.55547,25.055719,0.000367,25.004267,-2.6584,-0.008,9.56078,9.56078
105.00,9.55640,25.055916,0.000371,25.004394,-2.6583,-0.008,9.56057,9.56057
106.00,9.55686,25.055927,0.000372,25.004361,-2.6582,-0.008,9.55891,9.55891
107.00,9.55726,25.055941,0.000371,25.004331,-2.6580,-0.007,9.55625,9.55625
108.00,9.55712,25.056027,0.000372,25.004374,-2.6578,-0.007,9.55514,9.55514
109.00,9.55693,25.056049,0.000377,25.004351,-2.6577,-0.008,9.55514,9.55514
110.00,9.55706,25.056031,0.000369,25.004308,-2.6575,-0.007,9.55394,9.55394
111.00,9.55762,25.056137,0.000369,25.004383,-2.6574,-0.007,9.55369,9.55369
112.00,9.55759,25.056267,0.000373,25.004446,-2.6575,-0.007,9.55486,9.55486
113.00,9.55762,25.056284,0.000377,25.004464,-2.6575,-0.007,9.55469,9.55469
114.00,9.55800,25.056351,0.000373,25.004484,-2.6575,-0.007,9.55516,9.55516
115.00,9.55712,25.056337,0.000379,25.004375,-2.6576,-0.007,9.55696,9.55696
116.00,9.55705,25.056425,0.000380,25.004383,-2.6577,-0.007,9.55808,9.55808
117.00,9.55731,25.056388,0.000375,25.004326,-2.6578,-0.007,9.55726,9.55726
118.00,9.55710,25.056418,0.000375,25.004244,-2.6580,-0.007,9.55633,9.55633
119.00,9.55683,25.056402,0.000378,25.004200,-2.6579,-0.007,9.55573,9.55573
120.00,9.55634,25.056526,0.000379,25.004352,-2.6579,-0.007,9.55639,9.55639
121.00,9.55546,25.056593,0.000380,25.004378,-2.6579,-0.007,9.55649,9.55649
122.00,9.55515,25.056660,0.000383,25.004391,-2.6578,-0.007,9.55759,9.55759
123.00,9.55572,25.056592,0.000376,25.004355,-2.6576,-0.006,9.55881,9.55881
124.00,9.55598,25.056628,0.000375,25.004350,-2.6574,-0.006,9.55883,9.55883
125.00,9.55629,25.056685,0.000376,25.004347,-2.6574,-0.006,9.55813,9.55813
126.00,9.55666,25.056615,0.000374,25.004291,-2.6574,-0.006,9.55971,9.55971
127.00,9.55718,25.056656,0.000371,25.004333,-2.6575,-0.006,9.56105,9.56105
128.00,9.55729,25.056742,0.000369,25.004310,-2.6576,-0.006,9.56144,9.56144
129.00,9.55801,25.056872,0.000366,25.004355,-2.6576,-0.005,9.56177,9.56177
130.00,9.55824,25.056912,0.000362,25.004323,-2.6574,-0.005,9.56120,9.56120
131.00,9.55830,25.056983,0.000361,25.004332,-2.6570,-0.005,9.55948,9.55948
132.00,9.55854,25.057027,0.000366,25.004320,-2.6567,-0.005,9.55875,9.55875
133.00,9.55883,25.057164,0.000373,25.004472,-2.6567,-0.005,9.55895,9.55895
134.00,9.55872,25.057311,0.000381,25.004622,-2.6566,-0.005,9.55773,9.55773
135.00,9.55877,25.057289,0.000380,25.004607,-2.6567,-0.005,9.55782,9.55782
136.00,9.55909,25.057408,0.000384,25.004698,-2.6567,-0.005,9.55733,9.55733
137.00,9.55892,25.057423,0.000376,25.004710,-2.6566,-0.005,9.55690,9.55690
138.00,9.55890,25.057338,0.000375,25.004604,-2.6565,-0.005,9.55658,9.55658
139.00,9.55875,25.057272,0.000369,25.004547,-2.6565,-0.004,9.55819,9.55819
140.00,9.55897,25.057313,0.000373,25.004577,-2.6565,-0.004,9.55952,9.55952
141.00,9.55930,25.057310,0.000372,25.004516,-2.6567,-0.004,9.56120,9.56120
142.00,9.55946,25.057411,0.000373,25.004533,-2.6567,-0.004,9.56141,9.56141
143.00,9.55959,25.057651,0.000377,25.004670,-2.6567,-0.004,9.56055,9.56055
144.00,9.55951,25.057705,0.000377,25.004628,-2.6565,-0.004,9.56029,9.56029
145.00,9.55911,25.057761,0.000370,25.004602,-2.6562,-0.004,9.55895,9.55895
146.00,9.55899,25.057813,0.000371,25.004608,-2.6560,-0.004,9.55835,9.55835
147.00,9.55874,25.057884,0.000371,25.004641,-2.6559,-0.003,9.55912,9.55912
148.00,9.55881,25.057781,0.000363,25.004473,-2.6559,-0.003,9.56039,9.56039
149.00,9.55909,25.057776,0.000362,25.004469,-2.6560,-0.003,9.56009,9.56009
150.00,9.55903,25.057733,0.000366,25.004490,-2.6561,-0.003,9.55976,9.55976
151.00,9.55908,25.057665,0.000364,25.004426,-2.6560,-0.003,9.55959,9.55959
152.00,9.55904,25.057621,0.000365,25.004341,-2.6558,-0.003,9.55807,9.55807
153.00,9.55868,25.057759,0.000368,25.004466,-2.6555,-0.003,9.55694,9.55694
154.00,9.55884,25.057768,0.000367,25.004441,-2.6553,-0.003,9.55760,9.55760
155.00,9.55915,25.057913,0.000366,25.004467,-2.6553,-0.003,9.55896,9.55896
156.00,9.55955,25.058099,0.000369,25.004623,-2.6553,-0.002,9.55927,9.55927
157.00,9.55962,25.058172,0.000370,25.004653,-2.6554,-0.002,9.55945,9.55945
158.00,9.55941,25.058238,0.000377,25.004670,-2.6553,-0.002,9.55986,9.55986
159.00,9.55911,25.058277,0.000380,25.004689,-2.6553,-0.003,9.56014,9.56014
160.00,9.55921,25.058235,0.000384,25.004597,-2.6552,-0.003,9.56000,9.56000
161.00,9.55937,25.058076,0.000380,25.004346,-2.6550,-0.003,9.56018,9.56018
162.00,9.55938,25.058118,0.000376,25.004369,-2.6551,-0.002,9.56118,9.56118
163.00,9.55951,25.058173,0.000370,25.004331,-2.6555,-0.002,9.56090,9.56090
164.00,9.55942,25.058275,0.000372,25.004352,-2.6555,-0.002,9.55945,9.55945
165.00,9.55940,25.058421,0.000370,25.004487,-2.6555,-0.002,9.55884,9.55884
166.00,9.55921,25.058572,0.000369,25.004629,-2.6555,-0.001,9.55720,9.55720
167.00,9.55888,25.058624,0.000372,25.004610,-2.6553,-0.001,9.55612,9.55612
168.00,9.55862,25.058581,0.000370,25.004597,-2.6549,-0.001,9.55654,9.55654
169.00,9.55860,25.058705,0.000373,25.004696,-2.6547,-0.001,9.55735,9.55735
170.00,9.55883,25.058654,0.000374,25.004578,-2.6546,-0.001,9.55826,9.55826
171.00,9.55903,25.058785,0.000376,25.004585,-2.6545,-0.001,9.55937,9.55937
172.00,9.55906,25.058819,0.000378,25.004562,-2.6544,-0.001,9.55986,9.55986
173.00,9.55913,25.058977,0.000380,25.004645,-2.6543,-0.001,9.55886,9.55886
174.00,9.55891,25.058990,0.000380,25.004604,-2.6543,-0.001,9.55814,9.55814
175.00,9.55861,25.059090,0.000377,25.004670,-2.6542,-0.001,9.55675,9.55675
176.00,9.55845,25.058988,0.000376,25.004621,-2.6541,-0.001,9.55706,9.55706
177.00,9.55848,25.059014,0.000376,25.004619,-2.6541,-0.001,9.55630,9.55630
178.00,9.55827,25.058945,0.000373,25.004539,-2.6540,-0.001,9.55574,9.55574
179.00,9.55777,25.058933,0.000368,25.004470,-2.6538,0.000,9.55514,9.55514
180.00,9.55742,25.058994,0.000366,25.004391,-2.6538,0.000,9.55574,9.55574
181.00,9.55751,25.059140,0.000369,25.004359,-2.6538,0.000,9.55661,9.55661
182.00,9.55745,25.059175,0.000366,25.004346,-2.6540,0.000,9.55679,9.55679
183.00,9.55720,25.059164,0.000370,25.004300,-2.6541,0.000,9.55755,9.55755
184.00,9.55720,25.059182,0.000367,25.004324,-2.6540,0.000,9.55817,9.55817
185.00,9.55715,25.059228,0.000371,25.004424,-2.6538,0.000,9.55817,9.55817
186.00,9.55757,25.059250,0.000366,25.004484,-2.6538,0.000,9.55857,9.55857
187.00,9.55778,25.059302,0.000365,25.004529,-2.6536,0.000,9.55934,9.55934
188.00,9.55747,25.059394,0.000366,25.004578,-2.6536,0.001,9.55982,9.55982
189.00,9.55719,25.059454,0.000368,25.004590,-2.6538,0.001,9.55984,9.55984
190.00,9.55742,25.059403,0.000373,25.004494,-2.6539,0.001,9.56089,9.56089
191.00,9.55752,25.059393,0.000377,25.004518,-2.6537,0.000,9.56058,9.56058
192.00,9.55804,25.059378,0.000380,25.004506,-2.6535,0.000,9.56051,9.56051
193.00,9.55844,25.059371,0.000377,25.004486,-2.6532,0.000,9.56127,9.56127
194.00,9.55869,25.059554,0.000382,25.004565,-2.6531,0.000,9.56276,9.56276
195.00,9.55897,25.059628,0.000374,25.004627,-2.6530,0.001,9.56296,9.56296
196.00,9.55942,25.059725,0.000376,25.004604,-2.6529,0.001,9.56236,9.56236
197.00,9.56010,25.059825,0.000375,25.004558,-2.6530,0.001,9.56276,9.56276
198.00,9.56040,25.059933,0.000379,25.004584,-2.6530,0.001,9.56311,9.56311
199.00,9.56080,25.059685,0.000372,25.004340,-2.6530,0.001,9.56288,9.56288
200.00,9.56102,25.059737,0.000377,25.004312,-2.6530,0.001,9.56220,9.56220
201.00,9.56099,25.059721,0.000372,25.004269,-2.6531,0.001,9.56220,9.56220
202.00,9.56135,25.059831,0.000376,25.004385,-2.6531,0.001,9.56059,9.56059
203.00,9.56190,25.059811,0.000372,25.004385,-2.6531,0.002,9.55637,9.55637
204.00,9.56184,25.060005,0.000377,25.004537,-2.6529,0.002,9.54404,9.54404
205.00,9.56243,25.060089,0.000378,25.004617,-2.6528,0.002,9.51829,9.51829
206.00,9.56252,25.060193,0.000381,25.004712,-2.6526,0.002,9.47761,9.47761
207.00,9.56272,25.060182,0.000381,25.004713,-2.6524,0.002,9.42328,9.42328
208.00,9.56236,25.060120,0.000379,25.004592,-2.6522,0.002,9.35940,9.35940
209.00,9.56253,25.060109,0.000378,25.004559,-2.6523,0.002,9.29649,9.29649
210.00,9.56174,25.060074,0.000372,25.004468,-2.6523,0.002,9.24700,9.24700
@2,3.0002,6.0, 210 
211.00,9.56053,25.060041,0.000369,25.004392,-2.6522,0.002,9.21768,9.21768
212.00,9.55429,25.060047,0.000365,25.004224,-2.6521,0.003,9.21088,9.21088
213.00,9.54247,25.060219,0.000372,25.004313,-2.6521,0.003,9.22503,9.22503
214.00,9.50093,25.060310,0.000370,25.004330,-2.6518,0.003,9.25384,9.25384
215.00,9.43219,25.060367,0.000376,25.004346,-2.6517,0.003,9.28753,9.28753
216.00,9.35746,25.060513,0.000378,25.004425,-2.6518,0.003,9.31726,9.31726
217.00,9.28290,25.060689,0.000383,25.004638,-2.6518,0.003,9.34055,9.34055
218.00,9.22357,25.060730,0.000380,25.004629,-2.6518,0.003,9.35774,9.35774
219.00,9.18704,25.060664,0.000380,25.004513,-2.6517,0.003,9.37008,9.37008
220.00,9.18513,25.060779,0.000379,25.004557,-2.6515,0.003,9.38166,9.38166
221.00,9.21087,25.060770,0.000380,25.004529,-2.6513,0.003,9.39414,9.39414
222.00,9.24887,25.060722,0.000375,25.004474,-2.6512,0.003,9.40655,9.40655
223.00,9.29404,25.060679,0.000376,25.004447,-2.6512,0.003,9.41747,9.41747
224.00,9.33056,25.060691,0.000374,25.004459,-2.6513,0.003,9.42835,9.42835
225.00,9.35309,25.060697,0.000376,25.004456,-2.6514,0.003,9.43794,9.43794
226.00,9.35956,25.060648,0.000372,25.004389,-2.6514,0.004,9.44582,9.44582
227.00,9.36515,25.060543,0.000371,25.004219,-2.6513,0.004,9.45423,9.45423
228.00,9.38003,25.060652,0.000370,25.004231,-2.6513,0.004,9.46263,9.46263
229.00,9.39257,25.060776,0.000368,25.004274,-2.6511,0.004,9.47004,9.47004
230.00,9.41097,25.060902,0.000368,25.004294,-2.6510,0.004,9.47739,9.47739
231.00,9.42186,25.061119,0.000373,25.004423,-2.6510,0.004,9.48544,9.48544
232.00,9.42719,25.061205,0.000375,25.004505,-2.6508,0.004,9.49215,9.49215
233.00,9.43479,25.061282,0.000373,25.004573,-2.6506,0.004,9.49708,9.49708
234.00,9.44674,25.061380,0.000381,25.004639,-2.6504,0.004,9.50116,9.50116
235.00,9.45895,25.061248,0.000371,25.004517,-2.6504,0.004,9.50377,9.50377
236.00,9.46151,25.061148,0.000367,25.004385,-2.6506,0.005,9.50677,9.50677
237.00,9.46911,25.061274,0.000365,25.004403,-2.6508,0.005,9.51040,9.51040
238.00,9.47684,25.061423,0.000372,25.004462,-2.6508,0.005,9.51494,9.51494
239.00,9.48392,25.061505,0.000366,25.004462,-2.6508,0.005,9.51915,9.51915
240.00,9.49561,25.061720,0.000375,25.004564,-2.6506,0.005,9.52231,9.52231
241.00,9.50051,25.061902,0.000380,25.004685,-2.6502,0.005,9.52446,9.52446
242.00,9.50153,25.062009,0.000381,25.004759,-2.6499,0.005,9.52601,9.52601
243.00,9.50428,25.061983,0.000375,25.004644,-2.6496,0.005,9.52844,9.52844
244.00,9.50824,25.061965,0.000377,25.004618,-2.6496,0.005,9.53216,9.53216
245.00,9.51113,25.061922,0.000371,25.004585,-2.6494,0.005,9.53654,9.53654
246.00,9.51431,25.061828,0.000361,25.004434,-2.6493,0.006,9.54018,9.54018
247.00,9.51692,25.061786,0.000361,25.004319,-2.6494,0.006,9.54365,9.54365
248.00,9.51991,25.061864,0.000360,25.004388,-2.6494,0.006,9.54378,9.54378
249.00,9.52375,25.061836,0.000360,25.004349,-2.6493,0.006,9.54118,9.54118
250.00,9.52749,25.061859,0.000367,25.004311,-2.6494,0.006,9.53831,9.53831
251.00,9.53013,25.061913,0.000372,25.004325,-2.6494,0.006,9.53569,9.53569
252.00,9.53244,25.061921,0.000371,25.004262,-2.6494,0.006,9.53364,9.53364
253.00,9.53639,25.061936,0.000373,25.004235,-2.6494,0.006,9.53457,9.53457
254.00,9.53988,25.062075,0.000373,25.004282,-2.6493,0.006,9.53789,9.53789
255.00,9.53990,25.062184,0.000372,25.004331,-2.6493,0.007,9.54152,9.54152
256.00,9.53823,25.062369,0.000371,25.004452,-2.6494,0.007,9.54493,9.54493
257.00,9.53884,25.062484,0.000376,25.004597,-2.6496,0.007,9.54855,9.54855
258.00,9.53887,25.062481,0.000379,25.004541,-2.6495,0.007,9.55111,9.55111
259.00,9.53924,25.062511,0.000379,25.004530,-2.6494,0.007,9.55156,9.55156
260.00,9.54088,25.062504,0.000374,25.004512,-2.6494,0.007,9.55081,9.55081
261.00,9.54079,25.062434,0.000376,25.004445,-2.6492,0.007,9.55016,9.55016
262.00,9.53986,25.062441,0.000373,25.004428,-2.6488,0.007,9.54928,9.54928
263.00,9.54130,25.062403,0.000369,25.004432,-2.6487,0.007,9.54794,9.54794
264.00,9.54416,25.062436,0.000369,25.004493,-2.6486,0.007,9.54629,9.54629
265.00,9.54521,25.062487,0.000376,25.004502,-2.6485,0.007,9.54556,9.54556
266.00,9.54556,25.062500,0.000377,25.004503,-2.6486,0.007,9.54529,9.54529
267.00,9.54561,25.062593,0.000374,25.004512,-2.6488,0.008,9.54403,9.54403
268.00,9.54533,25.062655,0.000373,25.004511,-2.6488,0.008,9.54345,9.54345
269.00,9.54605,25.062774,0.000375,25.004535,-2.6488,0.008,9.54465,9.54465
270.00,9.54622,25.062835,0.000368,25.004545,-2.6488,0.008,9.54656,9.54656
271.00,9.54688,25.062922,0.000367,25.004492,-2.6487,0.008,9.54896,9.54896
272.00,9.54785,25.062931,0.000371,25.004471,-2.6484,0.008,9.55030,9.55030
273.00,9.54839,25.063061,0.000376,25.004569,-2.6483,0.008,9.55111,9.55111
274.00,9.54834,25.063046,0.000374,25.004535,-2.6484,0.008,9.55131,9.55131
275.00,9.54834,25.062953,0.000371,25.004412,-2.6484,0.008,9.54963,9.54963
276.00,9.54806,25.062940,0.000365,25.004446,-2.6485,0.009,9.54767,9.54767
277.00,9.54741,25.062948,0.000362,25.004421,-2.6487,0.009,9.54821,9.54821
278.00,9.54734,25.063013,0.000362,25.004374,-2.6488,0.009,9.54924,9.54924
279.00,9.54720,25.063114,0.000366,25.004421,-2.6488,0.009,9.55101,9.55101
280.00,9.54716,25.063310,0.000374,25.004547,-2.6487,0.009,9.55273,9.55273
281.00,9.54802,25.063399,0.000378,25.004533,-2.6487,0.009,9.55365,9.55365
282.00,9.54876,25.063467,0.000377,25.004557,-2.6486,0.009,9.55306,9.55306
283.00,9.54917,25.063492,0.000379,25.004612,-2.6484,0.009,9.55233,9.55233
284.00,9.54956,25.063412,0.000378,25.004487,-2.6480,0.009,9.55186,9.55186
285.00,9.55027,25.063383,0.000376,25.004450,-2.6478,0.009,9.55282,9.55282
286.00,9.55099,25.063369,0.000374,25.004445,-2.6475,0.009,9.55448,9.55448
287.00,9.55088,25.063452,0.000376,25.004447,-2.6473,0.010,9.55551,9.55551
288.00,9.55124,25.063492,0.000373,25.004403,-2.6472,0.010,9.55578,9.55578
289.00,9.55211,25.063551,0.000365,25.004379,-2.6471,0.010,9.55511,9.55511
290.00,9.55218,25.063627,0.000366,25.004412,-2.6471,0.010,9.55374,9.55374
291.00,9.55196,25.063719,0.000370,25.004453,-2.6471,0.010,9.55124,9.55124
292.00,9.55192,25.063701,0.000369,25.004428,-2.6470,0.010,9.55103,9.55103
293.00,9.55241,25.063697,0.000374,25.004393,-2.6471,0.010,9.55229,9.55229
294.00,9.55311,25.063822,0.000381,25.004503,-2.6472,0.010,9.55182,9.55182
295.00,9.55337,25.063835,0.000380,25.004469,-2.6472,0.010,9.55057,9.55057
296.00,9.55306,25.063865,0.000378,25.004458,-2.6472,0.010,9.55043,9.55043
297.00,9.55276,25.063881,0.000374,25.004464,-2.6472,0.010,9.54883,9.54883
298.00,9.55208,25.063883,0.000365,25.004487,-2.6470,0.011,9.54620,9.54620
299.00,9.55140,25.063882,0.000363,25.004468,-2.6471,0.011,9.54626,9.54626
300.00,9.55129,25.063917,0.000366,25.004464,-2.6470,0.011,9.54887,9.54887
301.00,9.55138,25.064009,0.000368,25.004536,-2.6470,0.011,9.55130,9.55130
302.00,9.55140,25.064057,0.000375,25.004585,-2.6470,0.011,9.55355,9.55355
303.00,9.55058,25.064019,0.000376,25.004508,-2.6471,0.011,9.55612,9.55612
304.00,9.54983,25.064038,0.000379,25.004537,-2.6470,0.011,9.55751,9.55751
305.00,9.55071,25.064143,0.000381,25.004620,-2.6470,0.011,9.55653,9.55653
306.00,9.55139,25.064118,0.000377,25.004506,-2.6470,0.011,9.55488,9.55488
307.00,9.55159,25.064169,0.000375,25.004451,-2.6469,0.011,9.55396,9.55396
308.00,9.55140,25.064425,0.000378,25.004626,-2.6467,0.012,9.55385,9.55385
309.00,9.55146,25.064529,0.000380,25.004662,-2.6464,0.012,9.55434,9.55434
310.00,9.55245,25.064564,0.000374,25.004673,-2.6461,0.012,9.55501,9.55501
311.00,9.55234,25.064587,0.000376,25.004701,-2.6459,0.012,9.55537,9.55537
312.00,9.55283,25.064675,0.000377,25.004738,-2.6457,0.012,9.55559,9.55559
313.00,9.55329,25.064632,0.000377,25.004608,-2.6457,0.012,9.55535,9.55535
314.00,9.55336,25.064623,0.000373,25.004503,-2.6458,0.012,9.55469,9.55469
315.00,9.55369,25.064663,0.000375,25.004452,-2.6460,0.012,9.55402,9.55402
316.00,9.55399,25.064651,0.000377,25.004362,-2.6461,0.012,9.55382,9.55382
317.00,9.55488,25.064695,0.000375,25.004364,-2.6459,0.012,9.55350,9.55350
318.00,9.55491,25.064769,0.000376,25.004433,-2.6458,0.012,9.55211,9.55211
319.00,9.55459,25.064774,0.000378,25.004441,-2.6458,0.012,9.55258,9.55258
320.00,9.55474,25.064768,0.000378,25.004415,-2.6458,0.013,9.55349,9.55349
321.00,9.55463,25.064947,0.000382,25.004592,-2.6457,0.013,9.55444,9.55444
322.00,9.55455,25.064892,0.000380,25.004531,-2.6458,0.013,9.55482,9.55482
323.00,9.55435,25.064882,0.000380,25.004488,-2.6458,0.013,9.55536,9.55536
324.00,9.55401,25.064921,0.000379,25.004496,-2.6456,0.013,9.55394,9.55394
325.00,9.55387,25.064959,0.000379,25.004498,-2.6454,0.013,9.55315,9.55315
326.00,9.55406,25.064925,0.000372,25.004418,-2.6454,0.013,9.55313,9.55313
327.00,9.55432,25.065018,0.000373,25.004457,-2.6453,0.014,9.55447,9.55447
328.00,9.55424,25.064943,0.000372,25.004436,-2.6453,0.014,9.55608,9.55608
329.00,9.55435,25.064912,0.000372,25.004414,-2.6453,0.014,9.55737,9.55737
330.00,9.55453,25.064914,0.000379,25.004459,-2.6453,0.014,9.55783,9.55783
331.00,9.55472,25.064923,0.000381,25.004438,-2.6451,0.014,9.55752,9.55752
332.00,9.55476,25.064876,0.000381,25.004396,-2.6450,0.014,9.55651,9.55651
333.00,9.55478,25.065017,0.000382,25.004481,-2.6449,0.014,9.55569,9.55569
334.00,9.55482,25.065049,0.000380,25.004448,-2.6448,0.014,9.55506,9.55506
335.00,9.55520,25.065102,0.000372,25.004411,-2.6448,0.014,9.55443,9.55443
336.00,9.55524,25.065140,0.000373,25.004426,-2.6449,0.014,9.55486,9.55486
337.00,9.55519,25.065216,0.000374,25.004445,-2.6448,0.014,9.55562,9.55562
338.00,9.55554,25.065308,0.000378,25.004443,-2.6446,0.014,9.55533,9.55533
339.00,9.55545,25.065369,0.000380,25.004464,-2.6445,0.014,9.55461,9.55461
340.00,9.55495,25.065377,0.000375,25.004448,-2.6442,0.014,9.55343,9.55343
341.00,9.55454,25.065462,0.000376,25.004510,-2.6439,0.015,9.55223,9.55223
342.00,9.55441,25.065529,0.000375,25.004551,-2.6439,0.015,9.55085,9.55085
343.00,9.55443,25.065562,0.000370,25.004553,-2.6440,0.015,9.55120,9.55120
344.00,9.55468,25.065745,0.000372,25.004695,-2.6441,0.015,9.55238,9.55238
345.00,9.55490,25.065712,0.000373,25.004632,-2.6442,0.015,9.55612,9.55612
346.00,9.55455,25.065815,0.000379,25.004654,-2.6441,0.015,9.55893,9.55893
347.00,9.55403,25.065886,0.000380,25.004615,-2.6440,0.015,9.55957,9.55957
348.00,9.55385,25.065924,0.000382,25.004605,-2.6439,0.015,9.55835,9.55835
349.00,9.55477,25.065886,0.000378,25.004482,-2.6438,0.015,9.55630,9.55630
350.00,9.55529,25.065964,0.000382,25.004446,-2.6437,0.015,9.55300,9.55300
351.00,9.55509,25.065937,0.000374,25.004383,-2.6436,0.015,9.54986,9.54986
352.00,9.55529,25.066046,0.000375,25.004483,-2.6435,0.016,9.54815,9.54815
353.00,9.55491,25.066083,0.000375,25.004455,-2.6434,0.016,9.54520,9.54520
354.00,9.55576,25.066092,0.000374,25.004471,-2.6432,0.016,9.53635,9.53635
355.00,9.55764,25.066362,0.000377,25.004737,-2.6430,0.016,9.51580,9.51580
356.00,9.55902,25.066380,0.000377,25.004724,-2.6429,0.016,9.48047,9.48047
357.00,9.55650,25.066308,0.000377,25.004593,-2.6427,0.016,9.43286,9.43286
358.00,9.55199,25.066301,0.000373,25.004524,-2.6425,0.016,9.37641,9.37641
359.00,9.54917,25.066412,0.000380,25.004529,-2.6425,0.016,9.31767,9.31767
360.00,9.54839,25.066388,0.000375,25.004394,-2.6427,0.016,9.26723,9.26723
@3,3.0002,6.0, 360.040000000001 
361.00,9.54895,25.066519,0.000378,25.004402,-2.6428,0.016,9.23463,9.23463
362.00,9.54692,25.066618,0.000374,25.004418,-2.6430,0.017,9.22127,9.22127
363.00,9.53482,25.066790,0.000380,25.004513,-2.6432,0.017,9.22567,9.22567
364.00,9.50161,25.066778,0.000374,25.004496,-2.6433,0.017,9.24562,9.24562
365.00,9.44594,25.066778,0.000373,25.004516,-2.6432,0.017,9.27365,9.27365
366.00,9.37273,25.066838,0.000373,25.004595,-2.6430,0.017,9.30259,9.30259
367.00,9.30896,25.066908,0.000376,25.004632,-2.6428,0.017,9.32746,9.32746
368.00,9.25279,25.066908,0.000367,25.004616,-2.6427,0.018,9.34866,9.34866
369.00,9.20842,25.066928,0.000370,25.004547,-2.6427,0.018,9.36734,9.36734
370.00,9.19411,25.066935,0.000376,25.004482,-2.6427,0.018,9.38194,9.38194
371.00,9.20972,25.066846,0.000376,25.004388,-2.6427,0.018,9.39520,9.39520
372.00,9.24197,25.066864,0.000378,25.004430,-2.6426,0.018,9.40719,9.40719
373.00,9.27478,25.066801,0.000382,25.004385,-2.6424,0.017,9.41901,9.41901
374.00,9.30786,25.066917,0.000388,25.004461,-2.6421,0.017,9.42889,9.42889
375.00,9.33405,25.066971,0.000388,25.004504,-2.6419,0.017,9.43987,9.43987
376.00,9.35410,25.067050,0.000379,25.004530,-2.6419,0.018,9.44958,9.44958
377.00,9.36636,25.067055,0.000379,25.004467,-2.6420,0.018,9.45834,9.45834
378.00,9.38094,25.067121,0.000380,25.004489,-2.6420,0.018,9.46576,9.46576
379.00,9.40104,25.067150,0.000374,25.004560,-2.6421,0.018,9.47276,9.47276
380.00,9.40725,25.067218,0.000371,25.004520,-2.6421,0.018,9.47823,9.47823
381.00,9.42027,25.067293,0.000379,25.004470,-2.6420,0.018,9.48391,9.48391
382.00,9.42654,25.067407,0.000381,25.004454,-2.6420,0.018,9.48983,9.48983
383.00,9.43989,25.067416,0.000379,25.004346,-2.6419,0.018,9.49477,9.49477
384.00,9.45066,25.067429,0.000376,25.004302,-2.6418,0.019,9.49896,9.49896
385.00,9.46166,25.067412,0.000374,25.004356,-2.6417,0.019,9.50262,9.50262
386.00,9.46855,25.067464,0.000367,25.004452,-2.6414,0.019,9.50482,9.50482
387.00,9.47050,25.067511,0.000362,25.004520,-2.6412,0.019,9.50687,9.50687
388.00,9.47734,25.067597,0.000360,25.004582,-2.6412,0.019,9.51027,9.51027
389.00,9.48442,25.067710,0.000369,25.004545,-2.6411,0.019,9.51217,9.51217
390.00,9.49021,25.067817,0.000371,25.004530,-2.6412,0.019,9.51539,9.51539
391.00,9.49429,25.067800,0.000376,25.004444,-2.6414,0.019,9.51935,9.51935
392.00,9.49755,25.067891,0.000380,25.004483,-2.6418,0.019,9.52292,9.52292
393.00,9.50050,25.068015,0.000382,25.004541,-2.6419,0.019,9.52373,9.52373
394.00,9.50366,25.068088,0.000377,25.004578,-2.6420,0.019,9.52480,9.52480
395.00,9.50727,25.068107,0.000377,25.004508,-2.6419,0.019,9.52607,9.52607
396.00,9.51058,25.068286,0.000375,25.004602,-2.6417,0.020,9.52746,9.52746
397.00,9.51320,25.068147,0.000371,25.004427,-2.6412,0.020,9.52914,9.52914
398.00,9.51486,25.068163,0.000373,25.004410,-2.6408,0.020,9.53222,9.53222
399.00,9.51723,25.068164,0.000367,25.004353,-2.6405,0.020,9.53467,9.53467
400.00,9.51965,25.068290,0.000374,25.004399,-2.6405,0.020,9.53518,9.53518
401.00,9.52203,25.068342,0.000378,25.004379,-2.6406,0.020,9.53466,9.53466
402.00,9.52390,25.068454,0.000378,25.004463,-2.6407,0.020,9.53559,9.53559
403.00,9.52616,25.068482,0.000377,25.004422,-2.6407,0.020,9.53705,9.53705
404.00,9.52848,25.068572,0.000379,25.004492,-2.6406,0.020,9.53958,9.53958
405.00,9.53032,25.068613,0.000373,25.004525,-2.6404,0.021,9.54208,9.54208
406.00,9.53087,25.068580,0.000368,25.004467,-2.6403,0.021,9.54482,9.54482
407.00,9.53204,25.068729,0.000375,25.004504,-2.6404,0.021,9.54570,9.54570
408.00,9.53410,25.068783,0.000374,25.004547,-2.6405,0.021,9.54533,9.54533
409.00,9.53553,25.068809,0.000381,25.004524,-2.6404,0.021,9.54320,9.54320
410.00,9.53769,25.068811,0.000383,25.004525,-2.6402,0.021,9.54110,9.54110
411.00,9.53906,25.068757,0.000387,25.004473,-2.6402,0.021,9.53844,9.53844
412.00,9.53972,25.068657,0.000385,25.004409,-2.6400,0.021,9.53599,9.53599
413.00,9.54079,25.068676,0.000382,25.004393,-2.6398,0.021,9.53481,9.53481
414.00,9.54039,25.068758,0.000377,25.004410,-2.6395,0.021,9.53647,9.53647
415.00,9.53939,25.068843,0.000374,25.004455,-2.6394,0.021,9.53959,9.53959
416.00,9.53909,25.068998,0.000377,25.004540,-2.6392,0.021,9.54272,9.54272
417.00,9.53986,25.069121,0.000373,25.004550,-2.6391,0.022,9.54593,9.54593
418.00,9.54085,25.069135,0.000378,25.004490,-2.6391,0.022,9.54770,9.54770
419.00,9.54145,25.069120,0.000379,25.004493,-2.6392,0.022,9.54768,9.54768
420.00,9.54177,25.069062,0.000378,25.004439,-2.6393,0.022,9.54618,9.54618
421.00,9.54107,25.069108,0.000380,25.004506,-2.6394,0.022,9.54576,9.54576
422.00,9.54005,25.069019,0.000379,25.004448,-2.6394,0.022,9.54556,9.54556
423.00,9.54021,25.069067,0.000377,25.004484,-2.6395,0.022,9.54545,9.54545
424.00,9.54197,25.069011,0.000373,25.004406,-2.6395,0.022,9.54616,9.54616
425.00,9.54260,25.069079,0.000378,25.004401,-2.6394,0.022,9.54804,9.54804
426.00,9.54305,25.069053,0.000372,25.004330,-2.6393,0.023,9.54869,9.54869
427.00,9.54363,25.069182,0.000374,25.004421,-2.6391,0.023,9.54773,9.54773
428.00,9.54445,25.069145,0.000374,25.004379,-2.6389,0.023,9.54609,9.54609
429.00,9.54449,25.069261,0.000378,25.004438,-2.6387,0.023,9.54443,9.54443
430.00,9.54404,25.069280,0.000377,25.004389,-2.6387,0.023,9.54320,9.54320
431.00,9.54460,25.069346,0.000374,25.004379,-2.6385,0.023,9.54274,9.54274
432.00,9.54557,25.069367,0.000377,25.004344,-2.6385,0.023,9.54279,9.54279
433.00,9.54608,25.069466,0.000375,25.004389,-2.6386,0.023,9.54549,9.54549
434.00,9.54570,25.069485,0.000379,25.004424,-2.6386,0.023,9.54814,9.54814
435.00,9.54544,25.069537,0.000379,25.004454,-2.6387,0.023,9.55041,9.55041
436.00,9.54571,25.069577,0.000386,25.004453,-2.6386,0.023,9.55154,9.55154
437.00,9.54557,25.069680,0.000382,25.004564,-2.6384,0.023,9.55234,9.55234
438.00,9.54639,25.069752,0.000387,25.004585,-2.6383,0.023,9.55124,9.55124
439.00,9.54751,25.069815,0.000382,25.004605,-2.6381,0.023,9.54990,9.54990
440.00,9.54755,25.069763,0.000372,25.004531,-2.6380,0.024,9.54768,9.54768
441.00,9.54746,25.069656,0.000365,25.004467,-2.6380,0.024,9.54611,9.54611
442.00,9.54743,25.069545,0.000363,25.004308,-2.6379,0.024,9.54584,9.54584
443.00,9.54708,25.069526,0.000360,25.004306,-2.6377,0.025,9.54505,9.54505
444.00,9.54717,25.069584,0.000364,25.004302,-2.6376,0.025,9.54403,9.54403
445.00,9.54695,25.069610,0.000372,25.004293,-2.6374,0.024,9.54355,9.54355
446.00,9.54749,25.069726,0.000377,25.004322,-2.6372,0.024,9.54369,9.54369
447.00,9.54765,25.069827,0.000384,25.004376,-2.6372,0.024,9.54472,9.54472
448.00,9.54721,25.069868,0.000384,25.004359,-2.6371,0.024,9.54654,9.54654
449.00,9.54755,25.069834,0.000383,25.004297,-2.6370,0.024,9.54904,9.54904
450.00,9.54800,25.069889,0.000380,25.004362,-2.6370,0.024,9.55066,9.55066
451.00,9.54816,25.069930,0.000377,25.004336,-2.6370,0.025,9.55175,9.55175
452.00,9.54841,25.069991,0.000370,25.004309,-2.6369,0.025,9.55108,9.55108
453.00,9.54834,25.070087,0.000370,25.004368,-2.6369,0.025,9.55144,9.55144
454.00,9.54762,25.070097,0.000370,25.004309,-2.6369,0.025,9.55101,9.55101
455.00,9.54724,25.070229,0.000371,25.004344,-2.6371,0.025,9.54952,9.54952
456.00,9.54766,25.070266,0.000373,25.004352,-2.6372,0.025,9.54840,9.54840
457.00,9.54769,25.070325,0.000378,25.004413,-2.6371,0.025,9.54853,9.54853
458.00,9.54765,25.070443,0.000378,25.004491,-2.6369,0.025,9.54812,9.54812
459.00,9.54797,25.070510,0.000381,25.004555,-2.6368,0.025,9.54868,9.54868
460.00,9.54837,25.070513,0.000382,25.004541,-2.6364,0.025,9.55026,9.55026
461.00,9.54870,25.070582,0.000382,25.004549,-2.6360,0.026,9.55177,9.55177
462.00,9.54891,25.070581,0.000379,25.004508,-2.6360,0.026,9.55114,9.55114
463.00,9.54893,25.070588,0.000380,25.004468,-2.6360,0.026,9.55044,9.55044
464.00,9.54959,25.070606,0.000375,25.004428,-2.6363,0.026,9.54924,9.54924
465.00,9.54983,25.070582,0.000377,25.004338,-2.6364,0.026,9.54869,9.54869
466.00,9.54996,25.070676,0.000377,25.004413,-2.6365,0.026,9.54748,9.54748
467.00,9.54984,25.070776,0.000377,25.004477,-2.6365,0.026,9.54729,9.54729
468.00,9.54950,25.070704,0.000375,25.004351,-2.6362,0.026,9.54777,9.54777
469.00,9.54935,25.070620,0.000370,25.004251,-2.6359,0.026,9.54884,9.54884
470.00,9.54917,25.070688,0.000367,25.004293,-2.6357,0.027,9.54973,9.54973
471.00,9.54929,25.070676,0.000367,25.004230,-2.6355,0.027,9.55003,9.55003
472.00,9.54952,25.070691,0.000367,25.004207,-2.6355,0.027,9.55107,9.55107
473.00,9.54934,25.070789,0.000372,25.004331,-2.6356,0.027,9.55064,9.55064
474.00,9.54915,25.070922,0.000374,25.004431,-2.6357,0.027,9.55004,9.55004
475.00,9.54936,25.070989,0.000381,25.004489,-2.6358,0.027,9.54968,9.54968
476.00,9.54977,25.071061,0.000380,25.004521,-2.6358,0.027,9.55010,9.55010
477.00,9.54983,25.071149,0.000381,25.004519,-2.6356,0.027,9.55031,9.55031
478.00,9.54945,25.071202,0.000380,25.004438,-2.6355,0.027,9.55144,9.55144
479.00,9.54944,25.071194,0.000379,25.004314,-2.6353,0.027,9.55256,9.55256
480.00,9.54990,25.071172,0.000374,25.004193,-2.6352,0.027,9.55304,9.55304
481.00,9.55030,25.071233,0.000376,25.004188,-2.6351,0.028,9.55365,9.55365
482.00,9.55052,25.071253,0.000378,25.004185,-2.6351,0.028,9.55438,9.55438
483.00,9.55087,25.071240,0.000373,25.004149,-2.6349,0.028,9.55384,9.55384
484.00,9.55094,25.071393,0.000378,25.004299,-2.6349,0.028,9.55261,9.55261
485.00,9.55110,25.071497,0.000379,25.004366,-2.6351,0.028,9.55234,9.55234
486.00,9.55125,25.071545,0.000380,25.004403,-2.6351,0.028,9.55163,9.55163
487.00,9.55146,25.071620,0.000374,25.004415,-2.6352,0.028,9.55062,9.55062
488.00,9.55162,25.071749,0.000377,25.004547,-2.6352,0.028,9.55066,9.55066
489.00,9.55157,25.071729,0.000376,25.004504,-2.6351,0.028,9.55084,9.55084
490.00,9.55140,25.071883,0.000373,25.004596,-2.6350,0.028,9.55013,9.55013
491.00,9.55135,25.071832,0.000373,25.004513,-2.6351,0.028,9.55031,9.55031
492.00,9.55127,25.071828,0.000375,25.004485,-2.6350,0.029,9.54929,9.54929
493.00,9.55097,25.071744,0.000377,25.004344,-2.6349,0.028,9.54728,9.54728
494.00,9.55050,25.071837,0.000374,25.004339,-2.6348,0.029,9.54466,9.54466
495.00,9.54974,25.071798,0.000378,25.004289,-2.6346,0.029,9.54221,9.54221
496.00,9.54922,25.071921,0.000375,25.004354,-2.6343,0.029,9.54069,9.54069
497.00,9.54892,25.071947,0.000378,25.004342,-2.6341,0.029,9.54091,9.54091
498.00,9.54866,25.072079,0.000379,25.004423,-2.6340,0.029,9.54356,9.54356
499.00,9.54797,25.072190,0.000379,25.004465,-2.6337,0.029,9.54819,9.54819
500.00,9.54719,25.072211,0.000379,25.004434,-2.6335,0.029,9.55173,9.55173
501.00,9.54662,25.072269,0.000376,25.004417,-2.6335,0.029,9.55321,9.55321
502.00,9.54578,25.072270,0.000375,25.004395,-2.6335,0.029,9.55296,9.55296
503.00,9.54637,25.072227,0.000370,25.004317,-2.6335,0.030,9.54930,9.54930
504.00,9.54690,25.072184,0.000371,25.004327,-2.6335,0.030,9.53823,9.53823
505.00,9.54612,25.072215,0.000372,25.004381,-2.6334,0.030,9.51676,9.51676
506.00,9.54576,25.072289,0.000376,25.004474,-2.6333,0.030,9.48431,9.48431
507.00,9.54803,25.072323,0.000376,25.004513,-2.6332,0.030,9.44054,9.44054
508.00,9.55079,25.072442,0.000380,25.004655,-2.6331,0.030,9.38672,9.38672
509.00,9.55445,25.072450,0.000380,25.004644,-2.6330,0.030,9.32992,9.32992
510.00,9.55540,25.072474,0.000374,25.004590,-2.6330,0.030,9.28140,9.28140
@4,3.0002,6.0, 510.080999999998 
511.00,9.55121,25.072439,0.000375,25.004489,-2.6329,0.030,9.24642,9.24642
512.00,9.54403,25.072495,0.000373,25.004434,-2.6328,0.031,9.22915,9.22915
513.00,9.53521,25.072517,0.000374,25.004331,-2.6328,0.031,9.23117,9.23117
514.00,9.50476,25.072503,0.000375,25.004222,-2.6328,0.031,9.24747,9.24747
515.00,9.44799,25.072537,0.000376,25.004195,-2.6328,0.031,9.27125,9.27125
516.00,9.38883,25.072533,0.000372,25.004153,-2.6328,0.031,9.29666,9.29666
517.00,9.32534,25.072647,0.000371,25.004206,-2.6328,0.031,9.32042,9.32042
518.00,9.26635,25.072720,0.000370,25.004196,-2.6328,0.031,9.33930,9.33930
519.00,9.22157,25.072825,0.000369,25.004307,-2.6326,0.031,9.35679,9.35679
520.00,9.20552,25.072887,0.000370,25.004289,-2.6324,0.031,9.37416,9.37416
521.00,9.21423,25.073025,0.000374,25.004355,-2.6323,0.031,9.39075,9.39075
522.00,9.23911,25.073016,0.000374,25.004324,-2.6321,0.032,9.40577,9.40577
523.00,9.27622,25.073032,0.000380,25.004382,-2.6321,0.032,9.41862,9.41862
524.00,9.30265,25.073058,0.000379,25.004349,-2.6322,0.032,9.42800,9.42800
525.00,9.32416,25.073067,0.000382,25.004419,-2.6323,0.032,9.43289,9.43289
526.00,9.34115,25.073005,0.000381,25.004407,-2.6325,0.032,9.43775,9.43775
527.00,9.35766,25.073052,0.000385,25.004472,-2.6324,0.032,9.44394,9.44394
528.00,9.37089,25.073081,0.000381,25.004456,-2.6324,0.032,9.45280,9.45280
529.00,9.38998,25.073143,0.000381,25.004485,-2.6323,0.032,9.46295,9.46295
530.00,9.41106,25.073177,0.000380,25.004485,-2.6321,0.032,9.47400,9.47400
531.00,9.42387,25.073190,0.000377,25.004411,-2.6319,0.032,9.48285,9.48285
532.00,9.43278,25.073070,0.000371,25.004276,-2.6317,0.032,9.48791,9.48791
533.00,9.43519,25.073061,0.000370,25.004183,-2.6315,0.033,9.49097,9.49097
534.00,9.43695,25.073076,0.000372,25.004167,-2.6313,0.033,9.49275,9.49275
535.00,9.43566,25.073241,0.000374,25.004256,-2.6312,0.033,9.49463,9.49463
536.00,9.44830,25.073407,0.000380,25.004363,-2.6310,0.033,9.49592,9.49592
537.00,9.46380,25.073530,0.000379,25.004385,-2.6309,0.033,9.49888,9.49888
538.00,9.47938,25.073635,0.000382,25.004508,-2.6308,0.033,9.50270,9.50270
539.00,9.48742,25.073711,0.000380,25.004549,-2.6307,0.033,9.50681,9.50681
540.00,9.49034,25.073807,0.000381,25.004608,-2.6308,0.033,9.50954,9.50954
541.00,9.49101,25.073815,0.000378,25.004592,-2.6308,0.033,9.51339,9.51339
542.00,9.49301,25.073878,0.000385,25.004628,-2.6309,0.033,9.51595,9.51595
543.00,9.49500,25.073929,0.000386,25.004586,-2.6311,0.033,9.51759,9.51759
544.00,9.49847,25.074017,0.000387,25.004582,-2.6312,0.033,9.51986,9.51986
545.00,9.50073,25.073904,0.000387,25.004421,-2.6310,0.033,9.52272,9.52272
546.00,9.50360,25.073835,0.000385,25.004367,-2.6309,0.033,9.52473,9.52473
547.00,9.50678,25.073922,0.000385,25.004411,-2.6308,0.034,9.52739,9.52739
548.00,9.50949,25.073931,0.000380,25.004373,-2.6304,0.034,9.52816,9.52816
549.00,9.51174,25.073902,0.000381,25.004318,-2.6302,0.034,9.52780,9.52780
550.00,9.51472,25.074024,0.000378,25.004381,-2.6301,0.034,9.52779,9.52779
551.00,9.51708,25.074069,0.000382,25.004379,-2.6301,0.034,9.52778,9.52778
552.00,9.51909,25.074039,0.000379,25.004355,-2.6303,0.034,9.52737,9.52737
553.00,9.52196,25.073990,0.000379,25.004310,-2.6305,0.034,9.52733,9.52733
554.00,9.52307,25.074043,0.000380,25.004332,-2.6306,0.034,9.52785,9.52785
555.00,9.52378,25.074004,0.000377,25.004281,-2.6308,0.035,9.52867,9.52867
556.00,9.52422,25.074183,0.000379,25.004367,-2.6308,0.035,9.53013,9.53013
557.00,9.52512,25.074255,0.000374,25.004340,-2.6307,0.035,9.53123,9.53123
558.00,9.52608,25.074440,0.000377,25.004419,-2.6305,0.035,9.53186,9.53186
559.00,9.52668,25.074474,0.000378,25.004362,-2.6304,0.035,9.53175,9.53175
560.00,9.52734,25.074533,0.000378,25.004294,-2.6301,0.035,9.53088,9.53088
561.00,9.52793,25.074483,0.000376,25.004225,-2.6298,0.035,9.53105,9.53105
562.00,9.52905,25.074560,0.000380,25.004276,-2.6295,0.035,9.53319,9.53319
563.00,9.52972,25.074630,0.000383,25.004331,-2.6295,0.035,9.53699,9.53699
564.00,9.52990,25.074766,0.000382,25.004365,-2.6294,0.035,9.53944,9.53944
565.00,9.53069,25.074769,0.000385,25.004372,-2.6295,0.035,9.54084,9.54084
566.00,9.53149,25.074763,0.000380,25.004334,-2.6295,0.035,9.53986,9.53986
567.00,9.53208,25.074748,0.000378,25.004282,-2.6295,0.036,9.53835,9.53835
568.00,9.53312,25.074623,0.000373,25.004136,-2.6294,0.036,9.53597,9.53597
569.00,9.53398,25.074593,0.000372,25.004185,-2.6292,0.036,9.53668,9.53668
570.00,9.53398,25.074700,0.000371,25.004277,-2.6292,0.036,9.54122,9.54122
571.00,9.53659,25.074847,0.000377,25.004337,-2.6293,0.036,9.54678,9.54678
572.00,9.54041,25.074977,0.000382,25.004384,-2.6292,0.036,9.55174,9.55174
573.00,9.53885,25.075059,0.000383,25.004416,-2.6289,0.036,9.55572,9.55572
574.00,9.53796,25.075125,0.000386,25.004379,-2.6289,0.036,9.55670,9.55670
575.00,9.53874,25.075168,0.000385,25.004327,-2.6288,0.036,9.55368,9.55368
576.00,9.53708,25.075166,0.000387,25.004294,-2.6287,0.036,9.54946,9.54946
577.00,9.53538,25.075204,0.000388,25.004342,-2.6287,0.036,9.54498,9.54498
578.00,9.53733,25.075334,0.000390,25.004432,-2.6287,0.036,9.54205,9.54205
579.00,9.54480,25.075286,0.000388,25.004357,-2.6287,0.036,9.53996,9.53996
580.00,9.55741,25.075363,0.000392,25.004445,-2.6288,0.036,9.53883,9.53883
581.00,9.55935,25.075431,0.000389,25.004457,-2.6287,0.037,9.53828,9.53828
582.00,9.55710,25.075401,0.000388,25.004336,-2.6287,0.037,9.53748,9.53748
583.00,9.55310,25.075296,0.000382,25.004198,-2.6287,0.037,9.53683,9.53683
584.00,9.54956,25.075372,0.000381,25.004258,-2.6287,0.037,9.53666,9.53666
585.00,9.54666,25.075357,0.000380,25.004167,-2.6287,0.037,9.53734,9.53734
586.00,9.54471,25.075480,0.000381,25.004305,-2.6287,0.037,9.53762,9.53762
587.00,9.54301,25.075566,0.000382,25.004408,-2.6286,0.037,9.53776,9.53776
588.00,9.54219,25.075719,0.000387,25.004537,-2.6285,0.037,9.53750,9.53750
589.00,9.54169,25.075833,0.000388,25.004563,-2.6281,0.037,9.53770,9.53770
590.00,9.54104,25.075817,0.000388,25.004524,-2.6279,0.037,9.53827,9.53827
591.00,9.54099,25.075783,0.000386,25.004408,-2.6278,0.037,9.53945,9.53945
592.00,9.54076,25.075790,0.000384,25.004373,-2.6277,0.038,9.54087,9.54087
593.00,9.53997,25.075751,0.000378,25.004321,-2.6275,0.038,9.54189,9.54189
594.00,9.53941,25.075704,0.000377,25.004316,-2.6275,0.038,9.54278,9.54278
595.00,9.53927,25.075843,0.000374,25.004424,-2.6276,0.038,9.54242,9.54242
596.00,9.53927,25.075854,0.000377,25.004418,-2.6276,0.038,9.54204,9.54204
597.00,9.53934,25.075825,0.000370,25.004333,-2.6276,0.039,9.54092,9.54092
598.00,9.53915,25.075983,0.000377,25.004400,-2.6278,0.039,9.53947,9.53947
599.00,9.53913,25.076016,0.000379,25.004346,-2.6280,0.038,9.53770,9.53770
600.00,9.53884,25.075983,0.000380,25.004279,-2.6281,0.038,9.53744,9.53744
601.00,9.53898,25.075988,0.000380,25.004245,-2.6281,0.038,9.53736,9.53736
602.00,9.53919,25.076144,0.000386,25.004359,-2.6281,0.038,9.53731,9.53731
603.00,9.53904,25.075927,0.000379,25.004130,-2.6280,0.038,9.53663,9.53663
604.00,9.53871,25.076026,0.000377,25.004170,-2.6278,0.039,9.53598,9.53598
605.00,9.53837,25.076167,0.000379,25.004255,-2.6275,0.039,9.53532,9.53532
606.00,9.53842,25.076209,0.000372,25.004191,-2.6272,0.039,9.53577,9.53577
607.00,9.53877,25.076234,0.000371,25.004159,-2.6270,0.039,9.53654,9.53654
608.00,9.53905,25.076409,0.000373,25.004252,-2.6269,0.039,9.53843,9.53843
609.00,9.53908,25.076297,0.000375,25.004135,-2.6268,0.039,9.54001,9.54001
610.00,9.53877,25.076226,0.000374,25.004023,-2.6267,0.039,9.54045,9.54045
611.00,9.53838,25.076269,0.000376,25.004126,-2.6266,0.039,9.54010,9.54010
612.00,9.53797,25.076281,0.000379,25.004101,-2.6264,0.039,9.54135,9.54135
613.00,9.53765,25.076399,0.000382,25.004233,-2.6263,0.039,9.54218,9.54218
614.00,9.53758,25.076499,0.000379,25.004330,-2.6262,0.039,9.54195,9.54195
615.00,9.53810,25.076477,0.000378,25.004322,-2.6263,0.039,9.54208,9.54208
616.00,9.53889,25.076535,0.000380,25.004339,-2.6264,0.039,9.54103,9.54103
617.00,9.53935,25.076559,0.000376,25.004359,-2.6264,0.040,9.53757,9.53757
618.00,9.53910,25.076599,0.000372,25.004361,-2.6263,0.040,9.53526,9.53526
619.00,9.53835,25.076700,0.000373,25.004359,-2.6263,0.040,9.53443,9.53443
620.00,9.53806,25.076791,0.000370,25.004336,-2.6262,0.041,9.53499,9.53499
621.00,9.53802,25.076902,0.000372,25.004333,-2.6261,0.041,9.53742,9.53742
622.00,9.53858,25.076992,0.000371,25.004313,-2.6261,0.041,9.54009,9.54009
623.00,9.53952,25.077079,0.000378,25.004294,-2.6262,0.040,9.54144,9.54144
624.00,9.53972,25.077154,0.000380,25.004357,-2.6262,0.040,9.54294,9.54294
625.00,9.53970,25.077275,0.000382,25.004499,-2.6263,0.040,9.54338,9.54338
626.00,9.53964,25.077219,0.000380,25.004434,-2.6263,0.041,9.54123,9.54123
627.00,9.53963,25.077252,0.000387,25.004409,-2.6263,0.040,9.53987,9.53987
628.00,9.53865,25.077201,0.000380,25.004357,-2.6261,0.041,9.54037,9.54037
629.00,9.53821,25.077261,0.000375,25.004336,-2.6261,0.041,9.54124,9.54124
630.00,9.53863,25.077227,0.000373,25.004214,-2.6260,0.041,9.54110,9.54110
631.00,9.53899,25.077318,0.000378,25.004299,-2.6258,0.041,9.54215,9.54215
632.00,9.53907,25.077370,0.000376,25.004368,-2.6257,0.041,9.54366,9.54366
633.00,9.53980,25.077375,0.000378,25.004362,-2.6257,0.041,9.54426,9.54426
634.00,9.54021,25.077335,0.000378,25.004326,-2.6257,0.041,9.54413,9.54413
635.00,9.54076,25.077303,0.000376,25.004275,-2.6256,0.042,9.54485,9.54485
636.00,9.54157,25.077428,0.000378,25.004290,-2.6256,0.042,9.54539,9.54539
637.00,9.54267,25.077372,0.000371,25.004137,-2.6256,0.042,9.54567,9.54567
638.00,9.54304,25.077434,0.000372,25.004112,-2.6255,0.042,9.54543,9.54543
639.00,9.54328,25.077501,0.000373,25.004184,-2.6254,0.042,9.54416,9.54416
640.00,9.54315,25.077622,0.000379,25.004268,-2.6253,0.042,9.54161,9.54161
641.00,9.54238,25.077544,0.000372,25.004218,-2.6252,0.042,9.53930,9.53930
642.00,9.54188,25.077707,0.000381,25.004404,-2.6251,0.042,9.53835,9.53835
643.00,9.54196,25.077814,0.000384,25.004483,-2.6251,0.042,9.53797,9.53797
644.00,9.54200,25.077895,0.000382,25.004460,-2.6250,0.042,9.53808,9.53808
645.00,9.54167,25.077878,0.000380,25.004411,-2.6249,0.043,9.53818,9.53818
646.00,9.54175,25.077870,0.000383,25.004412,-2.6248,0.042,9.53802,9.53802
647.00,9.54195,25.077808,0.000380,25.004358,-2.6248,0.043,9.53700,9.53700
648.00,9.54162,25.077770,0.000376,25.004293,-2.6247,0.043,9.53671,9.53671
649.00,9.54127,25.077679,0.000382,25.004191,-2.6245,0.043,9.53714,9.53714
650.00,9.54037,25.077755,0.000383,25.004254,-2.6244,0.043,9.53705,9.53705
651.00,9.54030,25.077873,0.000385,25.004273,-2.6244,0.043,9.53705,9.53705
652.00,9.53980,25.077985,0.000384,25.004298,-2.6243,0.043,9.53701,9.53701
653.00,9.53899,25.078041,0.000385,25.004314,-2.6243,0.043,9.53614,9.53614
654.00,9.53805,25.078176,0.000384,25.004407,-2.6245,0.043,9.53032,9.53032
655.00,9.53718,25.078218,0.000382,25.004475,-2.6246,0.043,9.51560,9.51560
656.00,9.53739,25.078161,0.000380,25.004398,-2.6246,0.043,9.49044,9.49044
657.00,9.53710,25.078110,0.000375,25.004330,-2.6246,0.043,9.45384,9.45384
658.00,9.53633,25.078192,0.000381,25.004387,-2.6246,0.043,9.40791,9.40791
659.00,9.53734,25.078266,0.000378,25.004356,-2.6243,0.043,9.36050,9.36050
660.00,9.53570,25.078331,0.000376,25.004247,-2.6242,0.043,9.31982,9.31982
@5,3.0002,6.0, 660.014000000003 
661.00,9.53288,25.078494,0.000374,25.004300,-2.6242,0.044,9.29116,9.29116
662.00,9.53545,25.078647,0.000374,25.004352,-2.6241,0.044,9.27626,9.27626
663.00,9.53608,25.078694,0.000371,25.004309,-2.6240,0.044,9.27356,9.27356
664.00,9.51224,25.078671,0.000370,25.004326,-2.6239,0.044,9.27941,9.27941
665.00,9.46129,25.078714,0.000371,25.004327,-2.6239,0.044,9.29284,9.29284
666.00,9.40666,25.078699,0.000370,25.004253,-2.6240,0.044,9.30949,9.30949
667.00,9.35234,25.078750,0.000371,25.004321,-2.6240,0.045,9.32530,9.32530
668.00,9.30694,25.078770,0.000367,25.004310,-2.6237,0.045,9.33935,9.33935
669.00,9.27559,25.078832,0.000369,25.004286,-2.6236,0.045,9.35379,9.35379
670.00,9.25804,25.078797,0.000371,25.004254,-2.6234,0.045,9.36755,9.36755
671.00,9.26361,25.078870,0.000372,25.004323,-2.6232,0.045,9.37991,9.37991
672.00,9.27776,25.078822,0.000373,25.004180,-2.6231,0.045,9.39208,9.39208
673.00,9.29321,25.078791,0.000378,25.004184,-2.6230,0.045,9.40419,9.40419
674.00,9.30481,25.078849,0.000380,25.004243,-2.6229,0.045,9.41424,9.41424
675.00,9.32505,25.079057,0.000381,25.004367,-2.6229,0.045,9.42268,9.42268
676.00,9.34662,25.079173,0.000383,25.004438,-2.6231,0.045,9.42960,9.42960
677.00,9.35679,25.079248,0.000387,25.004504,-2.6231,0.045,9.43607,9.43607
678.00,9.36350,25.079348,0.000384,25.004551,-2.6232,0.045,9.44301,9.44301
679.00,9.37692,25.079319,0.000386,25.004437,-2.6233,0.045,9.45065,9.45065
680.00,9.39379,25.079270,0.000383,25.004378,-2.6234,0.045,9.45728,9.45728
681.00,9.40844,25.079180,0.000380,25.004273,-2.6234,0.045,9.46418,9.46418
682.00,9.41768,25.079194,0.000375,25.004264,-2.6233,0.046,9.47017,9.47017
683.00,9.42403,25.079278,0.000378,25.004260,-2.6231,0.046,9.47423,9.47423
684.00,9.42728,25.079314,0.000375,25.004304,-2.6231,0.046,9.47798,9.47798
685.00,9.43587,25.079362,0.000374,25.004293,-2.6230,0.046,9.48179,9.48179
686.00,9.44321,25.079547,0.000378,25.004438,-2.6228,0.046,9.48407,9.48407
687.00,9.45001,25.079530,0.000379,25.004367,-2.6228,0.046,9.48581,9.48581
688.00,9.45846,25.079501,0.000377,25.004291,-2.6229,0.046,9.48882,9.48882
689.00,9.46446,25.079716,0.000379,25.004475,-2.6228,0.047,9.49281,9.49281
690.00,9.46972,25.079769,0.000382,25.004497,-2.6227,0.046,9.49638,9.49638
691.00,9.47322,25.079706,0.000379,25.004374,-2.6226,0.047,9.49961,9.49961
692.00,9.47691,25.079792,0.000380,25.004382,-2.6225,0.047,9.50345,9.50345
693.00,9.48023,25.079877,0.000382,25.004438,-2.6224,0.047,9.50706,9.50706
694.00,9.48340,25.079721,0.000376,25.004217,-2.6223,0.047,9.50868,9.50868
695.00,9.48731,25.079722,0.000378,25.004175,-2.6222,0.047,9.51115,9.51115
696.00,9.49039,25.079728,0.000377,25.004155,-2.6219,0.047,9.51489,9.51489
697.00,9.49338,25.079733,0.000379,25.004130,-2.6217,0.047,9.51777,9.51777
698.00,9.49648,25.079656,0.000374,25.004051,-2.6216,0.047,9.51843,9.51843
699.00,9.49934,25.079738,0.000375,25.004150,-2.6217,0.047,9.51887,9.51887
700.00,9.50225,25.079842,0.000377,25.004299,-2.6218,0.047,9.51768,9.51768
701.00,9.50546,25.079987,0.000384,25.004420,-2.6218,0.047,9.51738,9.51738
702.00,9.50797,25.080070,0.000381,25.004495,-2.6219,0.047,9.51978,9.51978
703.00,9.50909,25.080152,0.000383,25.004539,-2.6218,0.047,9.52322,9.52322
704.00,9.51189,25.080222,0.000386,25.004499,-2.6217,0.047,9.52639,9.52639
705.00,9.51375,25.080282,0.000382,25.004453,-2.6215,0.048,9.52874,9.52874
706.00,9.51516,25.080199,0.000377,25.004330,-2.6214,0.048,9.52848,9.52848
707.00,9.51684,25.080252,0.000381,25.004357,-2.6211,0.048,9.52475,9.52475
708.00,9.51788,25.080332,0.000386,25.004357,-2.6208,0.048,9.52239,9.52239
709.00,9.51572,25.080387,0.000384,25.004454,-2.6206,0.048,9.52019,9.52019
710.00,9.51476,25.080420,0.000385,25.004471,-2.6205,0.048,9.52056,9.52056
711.00,9.52240,25.080495,0.000381,25.004516,-2.6203,0.048,9.52246,9.52246
712.00,9.53189,25.080491,0.000382,25.004481,-2.6203,0.048,9.52501,9.52501
713.00,9.53088,25.080467,0.000375,25.004474,-2.6203,0.049,9.52623,9.52623
714.00,9.52746,25.080275,0.000375,25.004268,-2.6202,0.049,9.52825,9.52825
715.00,9.52528,25.080292,0.000375,25.004292,-2.6202,0.049,9.52934,9.52934
716.00,9.52518,25.080244,0.000376,25.004204,-2.6202,0.049,9.52999,9.52999
717.00,9.52580,25.080299,0.000372,25.004201,-2.6202,0.049,9.53053,9.53053
718.00,9.52625,25.080441,0.000375,25.004289,-2.6203,0.049,9.53124,9.53124
719.00,9.52649,25.080736,0.000380,25.004514,-2.6202,0.049,9.53208,9.53208
720.00,9.52636,25.080655,0.000379,25.004424,-2.6200,0.049,9.53115,9.53115
721.00,9.52683,25.080762,0.000378,25.004489,-2.6198,0.049,9.52962,9.52962
722.00,9.52711,25.080738,0.000377,25.004466,-2.6196,0.049,9.52888,9.52888
723.00,9.52707,25.080583,0.000371,25.004268,-2.6194,0.049,9.52823,9.52823
724.00,9.52691,25.080554,0.000365,25.004165,-2.6193,0.049,9.52639,9.52639
725.00,9.52675,25.080609,0.000364,25.004115,-2.6193,0.050,9.52594,9.52594
726.00,9.52696,25.080616,0.000366,25.004101,-2.6193,0.050,9.52688,9.52688
727.00,9.52771,25.080712,0.000368,25.004151,-2.6193,0.050,9.52866,9.52866
728.00,9.52879,25.080788,0.000375,25.004236,-2.6193,0.050,9.53145,9.53145
729.00,9.52976,25.080878,0.000379,25.004313,-2.6193,0.050,9.53397,9.53397
730.00,9.53028,25.080967,0.000379,25.004334,-2.6193,0.050,9.53595,9.53595
731.00,9.53050,25.081001,0.000379,25.004293,-2.6192,0.050,9.53682,9.53682
732.00,9.53081,25.081013,0.000374,25.004211,-2.6191,0.050,9.53571,9.53571
733.00,9.53063,25.081166,0.000373,25.004278,-2.6189,0.050,9.53320,9.53320
734.00,9.53051,25.081173,0.000372,25.004213,-2.6188,0.051,9.53197,9.53197
735.00,9.53051,25.081221,0.000377,25.004282,-2.6188,0.051,9.53186,9.53186
736.00,9.53155,25.081279,0.000375,25.004292,-2.6189,0.051,9.53166,9.53166
737.00,9.53239,25.081351,0.000383,25.004371,-2.6190,0.050,9.53297,9.53297
738.00,9.53213,25.081420,0.000384,25.004414,-2.6191,0.051,9.53395,9.53395
739.00,9.53197,25.081417,0.000384,25.004372,-2.6189,0.051,9.53518,9.53518
740.00,9.53241,25.081504,0.000382,25.004417,-2.6186,0.051,9.53590,9.53590
741.00,9.53278,25.081429,0.000386,25.004355,-2.6184,0.051,9.53724,9.53724
742.00,9.53339,25.081459,0.000381,25.004306,-2.6182,0.051,9.53757,9.53757
743.00,9.53411,25.081487,0.000382,25.004253,-2.6181,0.051,9.53834,9.53834
744.00,9.53461,25.081568,0.000386,25.004292,-2.6180,0.051,9.53806,9.53806
745.00,9.53542,25.081577,0.000386,25.004214,-2.6180,0.051,9.53725,9.53725
746.00,9.53528,25.081717,0.000384,25.004332,-2.6178,0.051,9.53454,9.53454
747.00,9.53477,25.081784,0.000389,25.004389,-2.6178,0.051,9.53159,9.53159
748.00,9.53420,25.081761,0.000385,25.004350,-2.6178,0.051,9.53035,9.53035
749.00,9.53388,25.081870,0.000385,25.004431,-2.6178,0.051,9.53006,9.53006
750.00,9.53381,25.081921,0.000384,25.004505,-2.6178,0.052,9.53009,9.53009
751.00,9.53372,25.081998,0.000388,25.004520,-2.6180,0.052,9.53147,9.53147
752.00,9.53401,25.081913,0.000380,25.004385,-2.6181,0.052,9.53340,9.53340
753.00,9.53440,25.081962,0.000383,25.004409,-2.6183,0.052,9.53449,9.53449
754.00,9.53433,25.081928,0.000373,25.004356,-2.6184,0.052,9.53533,9.53533
755.00,9.53419,25.081916,0.000370,25.004285,-2.6184,0.053,9.53638,9.53638
756.00,9.53417,25.081865,0.000363,25.004188,-2.6185,0.053,9.53789,9.53789
757.00,9.53458,25.082029,0.000372,25.004286,-2.6183,0.053,9.53945,9.53945
758.00,9.53442,25.082135,0.000370,25.004303,-2.6180,0.053,9.54021,9.54021
759.00,9.53502,25.082088,0.000374,25.004148,-2.6176,0.053,9.54125,9.54125
760.00,9.53574,25.082170,0.000377,25.004168,-2.6174,0.053,9.54070,9.54070
761.00,9.53586,25.082355,0.000378,25.004297,-2.6170,0.053,9.53872,9.53872
762.00,9.53548,25.082388,0.000377,25.004288,-2.6168,0.053,9.53675,9.53675
763.00,9.53516,25.082339,0.000380,25.004226,-2.6168,0.053,9.53518,9.53518
764.00,9.53512,25.082524,0.000384,25.004387,-2.6168,0.053,9.53419,9.53419
765.00,9.53536,25.082547,0.000381,25.004344,-2.6168,0.053,9.53496,9.53496
766.00,9.53570,25.082554,0.000384,25.004294,-2.6169,0.053,9.53600,9.53600
767.00,9.53651,25.082645,0.000384,25.004366,-2.6170,0.053,9.53800,9.53800
768.00,9.53716,25.082690,0.000385,25.004379,-2.6170,0.053,9.53973,9.53973
769.00,9.53757,25.082632,0.000380,25.004294,-2.6170,0.054,9.53943,9.53943
770.00,9.53798,25.082670,0.000386,25.004313,-2.6170,0.053,9.53875,9.53875
771.00,9.53834,25.082624,0.000379,25.004235,-2.6171,0.054,9.53889,9.53889
772.00,9.53825,25.082587,0.000378,25.004158,-2.6170,0.054,9.53780,9.53780
773.00,9.53816,25.082652,0.000375,25.004136,-2.6168,0.054,9.53675,9.53675
774.00,9.53797,25.082757,0.000377,25.004199,-2.6166,0.054,9.53763,9.53763
775.00,9.53817,25.082845,0.000375,25.004224,-2.6164,0.054,9.53898,9.53898
776.00,9.53836,25.082928,0.000379,25.004276,-2.6163,0.054,9.53945,9.53945
777.00,9.53820,25.083081,0.000378,25.004418,-2.6163,0.054,9.53998,9.53998
778.00,9.53805,25.083081,0.000379,25.004393,-2.6162,0.054,9.54001,9.54001
779.00,9.53783,25.083113,0.000376,25.004368,-2.6161,0.054,9.53994,9.53994
780.00,9.53798,25.083093,0.000376,25.004275,-2.6160,0.054,9.54013,9.54013
781.00,9.53839,25.083243,0.000376,25.004344,-2.6158,0.055,9.54000,9.54000
782.00,9.53872,25.083256,0.000373,25.004286,-2.6157,0.055,9.54004,9.54004
783.00,9.53923,25.083359,0.000372,25.004333,-2.6157,0.055,9.54198,9.54198
784.00,9.53946,25.083373,0.000373,25.004238,-2.6156,0.055,9.54162,9.54162
785.00,9.53956,25.083425,0.000371,25.004296,-2.6157,0.055,9.53984,9.53984
786.00,9.53949,25.083426,0.000377,25.004269,-2.6155,0.055,9.53884,9.53884
787.00,9.53916,25.083388,0.000377,25.004203,-2.6155,0.055,9.53820,9.53820
788.00,9.53884,25.083470,0.000378,25.004253,-2.6154,0.055,9.53627,9.53627
789.00,9.53880,25.083497,0.000385,25.004354,-2.6154,0.055,9.53644,9.53644
790.00,9.53891,25.083538,0.000388,25.004354,-2.6153,0.055,9.53646,9.53646
791.00,9.53884,25.083453,0.000379,25.004266,-2.6153,0.055,9.53702,9.53702
792.00,9.53897,25.083528,0.000384,25.004294,-2.6153,0.055,9.53767,9.53767
793.00,9.53895,25.083471,0.000383,25.004229,-2.6153,0.055,9.53893,9.53893
794.00,9.53862,25.083551,0.000378,25.004199,-2.6155,0.056,9.53857,9.53857
795.00,9.53871,25.083552,0.000382,25.004158,-2.6157,0.056,9.53832,9.53832
796.00,9.53874,25.083721,0.000384,25.004263,-2.6156,0.056,9.53859,9.53859
797.00,9.53864,25.083821,0.000385,25.004284,-2.6153,0.056,9.53921,9.53921
798.00,9.53894,25.083945,0.000386,25.004344,-2.6151,0.056,9.53903,9.53903
799.00,9.53899,25.083867,0.000387,25.004293,-2.6147,0.056,9.53877,9.53877
800.00,9.53860,25.083879,0.000381,25.004304,-2.6144,0.056,9.53870,9.53870
801.00,9.53822,25.083863,0.000385,25.004255,-2.6142,0.056,9.53713,9.53713
802.00,9.53783,25.083829,0.000383,25.004246,-2.6142,0.056,9.53456,9.53456
803.00,9.53740,25.083864,0.000382,25.004283,-2.6143,0.056,9.53197,9.53197
804.00,9.53770,25.084039,0.000386,25.004429,-2.6144,0.056,9.52685,9.52685
805.00,9.53788,25.084057,0.000383,25.004390,-2.6143,0.057,9.51754,9.51754
806.00,9.53796,25.084123,0.000381,25.004409,-2.6144,0.057,9.50200,9.50200
807.00,9.53772,25.084300,0.000384,25.004528,-2.6144,0.057,9.47892,9.47892
808.00,9.53731,25.084315,0.000382,25.004487,-2.6143,0.057,9.44804,9.44804
809.00,9.53711,25.084252,0.000373,25.004397,-2.6142,0.057,9.41591,9.41591
810.00,9.53398,25.084284,0.000375,25.004391,-2.6143,0.058,9.38401,9.38401
@6,3.0002,6.0, 810.057000000001 
811.00,9.53109,25.084353,0.000374,25.004385,-2.6144,0.058,9.35839,9.35839
812.00,9.53024,25.084338,0.000372,25.004292,-2.6144,0.058,9.34294,9.34294
813.00,9.52823,25.084421,0.000376,25.004269,-2.6142,0.058,9.33704,9.33704
814.00,9.51139,25.084587,0.000379,25.004334,-2.6142,0.058,9.33864,9.33864
815.00,9.48721,25.084660,0.000379,25.004354,-2.6141,0.058,9.34501,9.34501
816.00,9.45307,25.084580,0.000379,25.004273,-2.6137,0.058,9.35247,9.35247
817.00,9.41409,25.084523,0.000377,25.004202,-2.6135,0.058,9.35687,9.35687
818.00,9.37452,25.084476,0.000375,25.004158,-2.6135,0.058,9.36181,9.36181
819.00,9.35065,25.084462,0.000374,25.004136,-2.6133,0.058,9.36507,9.36507
820.00,9.32805,25.084607,0.000375,25.004262,-2.6132,0.058,9.37263,9.37263
821.00,9.32525,25.084790,0.000381,25.004394,-2.6133,0.058,9.38156,9.38156
822.00,9.33671,25.084887,0.000379,25.004442,-2.6133,0.058,9.39317,9.39317
823.00,9.34492,25.085004,0.000383,25.004535,-2.6130,0.058,9.40545,9.40545
824.00,9.35843,25.085058,0.000386,25.004552,-2.6129,0.058,9.41876,9.41876
825.00,9.35983,25.085041,0.000389,25.004459,-2.6128,0.058,9.42891,9.42891
826.00,9.36230,25.085085,0.000384,25.004472,-2.6127,0.059,9.43833,9.43833
827.00,9.35914,25.085105,0.000388,25.004454,-2.6127,0.058,9.44709,9.44709
828.00,9.36920,25.085069,0.000383,25.004377,-2.6129,0.059,9.45422,9.45422
829.00,9.37530,25.085169,0.000383,25.004376,-2.6130,0.059,9.45995,9.45995
830.00,9.39726,25.085297,0.000378,25.004440,-2.6130,0.059,9.46474,9.46474
831.00,9.40695,25.085273,0.000376,25.004361,-2.6129,0.059,9.47062,9.47062
832.00,9.41707,25.085297,0.000376,25.004368,-2.6129,0.059,9.47695,9.47695
833.00,9.43072,25.085372,0.000383,25.004374,-2.6127,0.059,9.48281,9.48281
834.00,9.44155,25.085374,0.000383,25.004364,-2.6125,0.059,9.48893,9.48893
835.00,9.44826,25.085372,0.000387,25.004344,-2.6123,0.059,9.49524,9.49524
836.00,9.45422,25.085444,0.000392,25.004371,-2.6122,0.059,9.49901,9.49901
837.00,9.46043,25.085532,0.000391,25.004420,-2.6120,0.059,9.50093,9.50093
838.00,9.46517,25.085610,0.000392,25.004515,-2.6120,0.059,9.50222,9.50222
839.00,9.46978,25.085546,0.000386,25.004398,-2.6120,0.060,9.50310,9.50310
840.00,9.47358,25.085514,0.000382,25.004321,-2.6120,0.060,9.50449,9.50449
841.00,9.48349,25.085588,0.000380,25.004398,-2.6120,0.060,9.50651,9.50651
842.00,9.49245,25.085555,0.000380,25.004383,-2.6119,0.060,9.50896,9.50896
843.00,9.49627,25.085516,0.000373,25.004335,-2.6117,0.061,9.51201,9.51201
844.00,9.49894,25.085671,0.000378,25.004500,-2.6116,0.061,9.51488,9.51488
845.00,9.49997,25.085699,0.000382,25.004580,-2.6116,0.061,9.51600,9.51600
846.00,9.50166,25.085658,0.000383,25.004498,-2.6114,0.061,9.51639,9.51639
847.00,9.50383,25.085740,0.000384,25.004468,-2.6112,0.061,9.51754,9.51754
848.00,9.50600,25.085805,0.000386,25.004431,-2.6112,0.061,9.51735,9.51735
849.00,9.50746,25.085814,0.000386,25.004348,-2.6111,0.061,9.51655,9.51655
850.00,9.50926,25.085967,0.000393,25.004402,-2.6111,0.061,9.51742,9.51742
851.00,9.51039,25.086033,0.000391,25.004346,-2.6111,0.061,9.51848,9.51848
852.00,9.51138,25.086081,0.000392,25.004311,-2.6112,0.061,9.51823,9.51823
853.00,9.51234,25.086161,0.000394,25.004295,-2.6112,0.061,9.51837,9.51837
854.00,9.51310,25.086211,0.000394,25.004279,-2.6112,0.061,9.51862,9.51862
855.00,9.51400,25.086250,0.000387,25.004230,-2.6113,0.061,9.51745,9.51745
856.00,9.51500,25.086285,0.000382,25.004254,-2.6114,0.061,9.51702,9.51702
857.00,9.51535,25.086320,0.000382,25.004265,-2.6114,0.062,9.51775,9.51775
858.00,9.51645,25.086352,0.000381,25.004299,-2.6113,0.062,9.51898,9.51898
859.00,9.51731,25.086357,0.000378,25.004314,-2.6111,0.062,9.52100,9.52100
860.00,9.51814,25.086238,0.000376,25.004201,-2.6109,0.062,9.52320,9.52320
861.00,9.51882,25.086244,0.000376,25.004225,-2.6106,0.062,9.52350,9.52350
862.00,9.51912,25.086311,0.000376,25.004275,-2.6105,0.062,9.52372,9.52372
863.00,9.51928,25.086392,0.000376,25.004274,-2.6105,0.062,9.52421,9.52421
864.00,9.51967,25.086340,0.000376,25.004183,-2.6105,0.062,9.52487,9.52487
865.00,9.52030,25.086425,0.000379,25.004192,-2.6104,0.062,9.52723,9.52723
866.00,9.52086,25.086385,0.000383,25.004093,-2.6105,0.062,9.53028,9.53028
867.00,9.52163,25.086398,0.000383,25.004089,-2.6107,0.062,9.53265,9.53265
868.00,9.52319,25.086409,0.000387,25.004138,-2.6109,0.062,9.53498,9.53498
869.00,9.52429,25.086453,0.000385,25.004182,-2.6108,0.062,9.53542,9.53542
870.00,9.52508,25.086547,0.000386,25.004282,-2.6106,0.062,9.53336,9.53336
871.00,9.52608,25.086706,0.000388,25.004454,-2.6103,0.063,9.53082,9.53082
872.00,9.52763,25.086707,0.000386,25.004408,-2.6100,0.063,9.52860,9.52860
873.00,9.52904,25.086677,0.000383,25.004366,-2.6095,0.063,9.52685,9.52685
874.00,9.52982,25.086835,0.000383,25.004431,-2.6093,0.063,9.52631,9.52631
875.00,9.52915,25.086822,0.000379,25.004373,-2.6093,0.063,9.52605,9.52605
876.00,9.52872,25.086777,0.000374,25.004222,-2.6094,0.063,9.52659,9.52659
877.00,9.52906,25.086835,0.000377,25.004281,-2.6091,0.063,9.52661,9.52661
878.00,9.53029,25.086955,0.000374,25.004305,-2.6090,0.064,9.52680,9.52680
879.00,9.53090,25.086898,0.000377,25.004220,-2.6088,0.064,9.52706,9.52706
880.00,9.53004,25.086940,0.000374,25.004255,-2.6086,0.064,9.52839,9.52839
881.00,9.52917,25.087059,0.000383,25.004391,-2.6085,0.064,9.53182,9.53182
882.00,9.52878,25.087052,0.000380,25.004313,-2.6085,0.064,9.53544,9.53544
883.00,9.52927,25.087028,0.000387,25.004306,-2.6085,0.064,9.53587,9.53587
884.00,9.53054,25.087117,0.000387,25.004414,-2.6085,0.064,9.53519,9.53519
885.00,9.53061,25.087190,0.000388,25.004419,-2.6085,0.064,9.53375,9.53375
886.00,9.53016,25.087230,0.000382,25.004382,-2.6084,0.064,9.53071,9.53071
887.00,9.52954,25.087265,0.000375,25.004346,-2.6084,0.064,9.52816,9.52816
888.00,9.52928,25.087316,0.000372,25.004311,-2.6084,0.065,9.52708,9.52708
889.00,9.53008,25.087430,0.000374,25.004367,-2.6084,0.065,9.52738,9.52738
890.00,9.53037,25.087566,0.000378,25.004404,-2.6085,0.065,9.52861,9.52861
891.00,9.53117,25.087541,0.000371,25.004325,-2.6085,0.065,9.53049,9.53049
892.00,9.53252,25.087629,0.000376,25.004401,-2.6084,0.065,9.53207,9.53207
893.00,9.53289,25.087812,0.000380,25.004502,-2.6083,0.065,9.53314,9.53314
894.00,9.53200,25.087711,0.000374,25.004314,-2.6082,0.065,9.53338,9.53338
895.00,9.53129,25.087716,0.000376,25.004282,-2.6080,0.065,9.53378,9.53378
896.00,9.53184,25.087858,0.000383,25.004363,-2.6078,0.065,9.53314,9.53314
897.00,9.53209,25.087912,0.000386,25.004336,-2.6077,0.065,9.53197,9.53197
898.00,9.53212,25.087825,0.000380,25.004229,-2.6077,0.065,9.53259,9.53259
899.00,9.53192,25.088044,0.000389,25.004430,-2.6076,0.065,9.53333,9.53333
900.00,9.53087,25.088022,0.000386,25.004424,-2.6075,0.065,9.53199,9.53199
901.00,9.53100,25.087992,0.000386,25.004424,-2.6075,0.065,9.53150,9.53150
902.00,9.53077,25.087997,0.000385,25.004436,-2.6074,0.066,9.53030,9.53030
903.00,9.53040,25.087980,0.000388,25.004432,-2.6072,0.066,9.52853,9.52853
904.00,9.53028,25.087890,0.000385,25.004322,-2.6070,0.066,9.52708,9.52708
905.00,9.53039,25.087857,0.000384,25.004316,-2.6070,0.066,9.52791,9.52791
906.00,9.53072,25.087988,0.000391,25.004367,-2.6071,0.065,9.52838,9.52838
907.00,9.53095,25.087978,0.000391,25.004357,-2.6069,0.066,9.52986,9.52986
908.00,9.53124,25.088071,0.000391,25.004399,-2.6068,0.066,9.53175,9.53175
909.00,9.53168,25.088126,0.000386,25.004377,-2.6067,0.066,9.53354,9.53354
910.00,9.53169,25.088172,0.000388,25.004293,-2.6066,0.066,9.53359,9.53359
911.00,9.53167,25.088176,0.000386,25.004252,-2.6064,0.066,9.53337,9.53337
912.00,9.53140,25.088292,0.000384,25.004281,-2.6065,0.066,9.53255,9.53255
913.00,9.53122,25.088344,0.000386,25.004229,-2.6067,0.066,9.53000,9.53000
914.00,9.53078,25.088367,0.000388,25.004203,-2.6069,0.066,9.52808,9.52808
915.00,9.53037,25.088513,0.000384,25.004308,-2.6069,0.066,9.52790,9.52790
916.00,9.53030,25.088490,0.000379,25.004247,-2.6070,0.067,9.52826,9.52826
917.00,9.53046,25.088542,0.000383,25.004240,-2.6069,0.067,9.52926,9.52926
918.00,9.53054,25.088564,0.000385,25.004208,-2.6067,0.067,9.53178,9.53178
919.00,9.53047,25.088631,0.000387,25.004241,-2.6066,0.067,9.53313,9.53313
920.00,9.53061,25.088668,0.000388,25.004221,-2.6065,0.067,9.53319,9.53319
921.00,9.53095,25.088730,0.000392,25.004208,-2.6062,0.067,9.53213,9.53213
922.00,9.53131,25.088760,0.000387,25.004217,-2.6059,0.067,9.53120,9.53120
923.00,9.53132,25.088827,0.000385,25.004322,-2.6056,0.067,9.53021,9.53021
924.00,9.53126,25.088896,0.000383,25.004379,-2.6054,0.067,9.52939,9.52939
925.00,9.53089,25.088705,0.000380,25.004230,-2.6052,0.067,9.52935,9.52935
926.00,9.53072,25.088697,0.000377,25.004253,-2.6051,0.068,9.52898,9.52898
927.00,9.53056,25.088752,0.000378,25.004295,-2.6052,0.068,9.52833,9.52833
928.00,9.53022,25.088882,0.000380,25.004314,-2.6051,0.068,9.52914,9.52914
929.00,9.53010,25.088959,0.000378,25.004288,-2.6051,0.068,9.53082,9.53082
930.00,9.53028,25.089249,0.000385,25.004442,-2.6052,0.068,9.53205,9.53205
931.00,9.53077,25.089317,0.000384,25.004439,-2.6051,0.068,9.53414,9.53414
932.00,9.53103,25.089370,0.000390,25.004457,-2.6050,0.068,9.53606,9.53606
933.00,9.53149,25.089263,0.000386,25.004425,-2.6050,0.068,9.53635,9.53635
934.00,9.53215,25.089173,0.000386,25.004330,-2.6050,0.068,9.53659,9.53659
935.00,9.53225,25.089112,0.000381,25.004314,-2.6049,0.068,9.53625,9.53625
936.00,9.53198,25.089155,0.000382,25.004344,-2.6048,0.068,9.53654,9.53654
937.00,9.53199,25.089106,0.000376,25.004230,-2.6047,0.068,9.53718,9.53718
938.00,9.53265,25.089091,0.000373,25.004127,-2.6046,0.069,9.53761,9.53761
939.00,9.53323,25.089090,0.000377,25.004144,-2.6045,0.069,9.53650,9.53650
940.00,9.53387,25.089002,0.000374,25.004058,-2.6045,0.069,9.53519,9.53519
941.00,9.53378,25.088969,0.000375,25.004020,-2.6045,0.069,9.53438,9.53438
942.00,9.53371,25.088975,0.000376,25.004051,-2.6043,0.069,9.53390,9.53390
943.00,9.53400,25.089165,0.000384,25.004210,-2.6041,0.069,9.53326,9.53326
944.00,9.53415,25.089304,0.000384,25.004300,-2.6040,0.069,9.53337,9.53337
945.00,9.53450,25.089584,0.000386,25.004440,-2.6040,0.069,9.53531,9.53531
946.00,9.53522,25.089749,0.000389,25.004513,-2.6041,0.069,9.53574,9.53574
947.00,9.53572,25.089832,0.000387,25.004531,-2.6043,0.069,9.53510,9.53510
948.00,9.53557,25.089803,0.000385,25.004450,-2.6044,0.069,9.53527,9.53527
949.00,9.53553,25.089941,0.000387,25.004521,-2.6044,0.069,9.53592,9.53592
950.00,9.53542,25.089951,0.000391,25.004470,-2.6042,0.069,9.53478,9.53478
951.00,9.53543,25.090012,0.000386,25.004434,-2.6040,0.070,9.53410,9.53410
952.00,9.53517,25.090010,0.000385,25.004321,-2.6037,0.070,9.53514,9.53514
953.00,9.53498,25.090149,0.000383,25.004372,-2.6037,0.070,9.53598,9.53598
954.00,9.53468,25.090144,0.000385,25.004270,-2.6036,0.070,9.53538,9.53538
955.00,9.53420,25.090137,0.000382,25.004269,-2.6037,0.070,9.53075,9.53075
956.00,9.53477,25.090058,0.000384,25.004203,-2.6036,0.070,9.52115,9.52115
957.00,9.53473,25.090256,0.000386,25.004388,-2.6036,0.070,9.50554,9.50554
958.00,9.53477,25.090235,0.000387,25.004421,-2.6034,0.070,9.48507,9.48507
959.00,9.53413,25.090166,0.000378,25.004403,-2.6033,0.070,9.46201,9.46201
960.00,9.53358,25.090314,0.000380,25.004540,-2.6032,0.071,9.44134,9.44134
@7,3.0002,6.0, 960.101000000002 
961.00,9.53315,25.090483,0.000382,25.004667,-2.6032,0.071,9.42582,9.42582
962.00,9.53761,25.090480,0.000381,25.004600,-2.6032,0.071,9.41643,9.41643
963.00,9.53948,25.090518,0.000379,25.004532,-2.6031,0.071,9.41490,9.41490
964.00,9.53340,25.090617,0.000384,25.004581,-2.6030,0.071,9.41862,9.41862
965.00,9.50928,25.090522,0.000384,25.004416,-2.6029,0.071,9.42575,9.42575
966.00,9.48457,25.090490,0.000381,25.004346,-2.6027,0.071,9.43298,9.43298
967.00,9.46045,25.090486,0.000383,25.004355,-2.6027,0.071,9.43994,9.43994
968.00,9.43738,25.090475,0.000387,25.004346,-2.6028,0.071,9.44497,9.44497
969.00,9.41840,25.090419,0.000381,25.004251,-2.6029,0.071,9.44920,9.44920
970.00,9.40609,25.090579,0.000382,25.004360,-2.6029,0.072,9.45311,9.45311
971.00,9.40700,25.090677,0.000389,25.004488,-2.6030,0.072,9.45696,9.45696
972.00,9.41375,25.090797,0.000389,25.004554,-2.6028,0.072,9.45974,9.45974
973.00,9.42954,25.090925,0.000390,25.004678,-2.6027,0.072,9.46329,9.46329
974.00,9.43685,25.091008,0.000393,25.004712,-2.6023,0.072,9.46851,9.46851
975.00,9.44165,25.091003,0.000395,25.004673,-2.6022,0.072,9.47400,9.47400
976.00,9.44319,25.090921,0.000388,25.004507,-2.6021,0.072,9.47956,9.47956
977.00,9.44822,25.090865,0.000384,25.004396,-2.6021,0.072,9.48563,9.48563
978.00,9.45412,25.090817,0.000382,25.004248,-2.6021,0.072,9.49100,9.49100
979.00,9.45790,25.090947,0.000383,25.004287,-2.6022,0.072,9.49562,9.49562
980.00,9.46021,25.090931,0.000378,25.004262,-2.6020,0.072,9.49951,9.49951
981.00,9.46185,25.090955,0.000378,25.004252,-2.6019,0.073,9.50340,9.50340
982.00,9.46287,25.090963,0.000379,25.004212,-2.6018,0.073,9.50782,9.50782
983.00,9.47265,25.091005,0.000382,25.004233,-2.6017,0.073,9.51234,9.51234
984.00,9.48390,25.090918,0.000379,25.004209,-2.6017,0.073,9.51457,9.51457
985.00,9.48800,25.090945,0.000380,25.004212,-2.6019,0.073,9.51545,9.51545
986.00,9.49093,25.090976,0.000380,25.004209,-2.6020,0.073,9.51630,9.51630
987.00,9.49569,25.091083,0.000385,25.004348,-2.6019,0.073,9.51566,9.51566
988.00,9.49947,25.091120,0.000378,25.004375,-2.6019,0.073,9.51291,9.51291
989.00,9.50313,25.091239,0.000383,25.004382,-2.6018,0.073,9.51180,9.51180
990.00,9.50685,25.091331,0.000388,25.004399,-2.6016,0.073,9.51218,9.51218
991.00,9.50876,25.091343,0.000390,25.004349,-2.6013,0.073,9.51262,9.51262
992.00,9.51147,25.091335,0.000386,25.004327,-2.6013,0.073,9.51387,9.51387
993.00,9.51139,25.091371,0.000390,25.004322,-2.6012,0.073,9.51657,9.51657
994.00,9.51170,25.091325,0.000390,25.004279,-2.6010,0.073,9.51869,9.51869
995.00,9.51262,25.091329,0.000386,25.004269,-2.6010,0.073,9.51969,9.51969
996.00,9.51378,25.091416,0.000390,25.004385,-2.6010,0.073,9.52104,9.52104
997.00,9.51476,25.091402,0.000387,25.004324,-2.6008,0.074,9.52160,9.52160
998.00,9.51574,25.091338,0.000385,25.004207,-2.6007,0.074,9.52136,9.52136
999.00,9.51644,25.091443,0.000384,25.004299,-2.6006,0.074,9.52126,9.52126
1000.00,9.51702,25.091431,0.000388,25.004259,-2.6005,0.074,9.52160,9.52160
1001.00,9.51757,25.091508,0.000384,25.004262,-2.6004,0.074,9.52056,9.52056
1002.00,9.51732,25.091626,0.000388,25.004256,-2.6003,0.074,9.51983,9.51983
1003.00,9.51742,25.091756,0.000385,25.004314,-2.6003,0.074,9.51888,9.51888
1004.00,9.51735,25.091878,0.000388,25.004338,-2.6003,0.074,9.51787,9.51787
1005.00,9.51762,25.091932,0.000382,25.004334,-2.6003,0.074,9.51800,9.51800
1006.00,9.51816,25.092014,0.000378,25.004306,-2.6002,0.075,9.51984,9.51984
1007.00,9.51905,25.092021,0.000382,25.004316,-2.6000,0.075,9.52275,9.52275
1008.00,9.52006,25.092127,0.000388,25.004341,-2.5999,0.075,9.52601,9.52601
1009.00,9.52129,25.092107,0.000385,25.004277,-2.5997,0.075,9.52899,9.52899
1010.00,9.52208,25.092227,0.000393,25.004330,-2.5997,0.075,9.53055,9.53055
1011.00,9.52276,25.092175,0.000396,25.004262,-2.5997,0.074,9.53053,9.53053
1012.00,9.52294,25.092201,0.000391,25.004225,-2.5996,0.075,9.52856,9.52856
1013.00,9.52318,25.092298,0.000388,25.004347,-2.5998,0.075,9.52707,9.52707
1014.00,9.52352,25.092343,0.000385,25.004357,-2.5998,0.075,9.52603,9.52603
1015.00,9.52388,25.092418,0.000381,25.004305,-2.5998,0.075,9.52519,9.52519
1016.00,9.52442,25.092500,0.000378,25.004274,-2.5998,0.075,9.52555,9.52555
1017.00,9.52432,25.092538,0.000378,25.004265,-2.5998,0.076,9.52668,9.52668
1018.00,9.52462,25.092480,0.000378,25.004169,-2.5997,0.076,9.52654,9.52654
1019.00,9.52510,25.092606,0.000386,25.004238,-2.5996,0.076,9.52647,9.52647
1020.00,9.52610,25.092527,0.000382,25.004248,-2.5996,0.076,9.52737,9.52737
1021.00,9.52658,25.092572,0.000385,25.004374,-2.5998,0.076,9.52792,9.52792
1022.00,9.52678,25.092628,0.000383,25.004389,-2.6001,0.076,9.52920,9.52920
1023.00,9.52735,25.092665,0.000382,25.004392,-2.6000,0.076,9.53087,9.53087
1024.00,9.52806,25.092656,0.000380,25.004345,-2.5998,0.076,9.53248,9.53248
1025.00,9.52889,25.092751,0.000386,25.004355,-2.5997,0.076,9.53396,9.53396
1026.00,9.52963,25.092755,0.000388,25.004276,-2.5993,0.076,9.53559,9.53559
1027.00,9.53010,25.092721,0.000387,25.004202,-2.5990,0.076,9.53655,9.53655
1028.00,9.53042,25.092822,0.000389,25.004228,-2.5989,0.076,9.53753,9.53753
1029.00,9.53037,25.092704,0.000380,25.004114,-2.5988,0.076,9.53732,9.53732
1030.00,9.53067,25.092750,0.000376,25.004140,-2.5987,0.077,9.53617,9.53617
1031.00,9.53095,25.092784,0.000372,25.004143,-2.5987,0.077,9.53392,9.53392
1032.00,9.53088,25.092996,0.000374,25.004250,-2.5984,0.077,9.53182,9.53182
1033.00,9.53121,25.092934,0.000371,25.004233,-2.5983,0.077,9.53037,9.53037
1034.00,9.53152,25.092944,0.000376,25.004204,-2.5982,0.077,9.53028,9.53028
1035.00,9.53188,25.092836,0.000372,25.004071,-2.5980,0.077,9.53079,9.53079
1036.00,9.53205,25.092825,0.000373,25.004063,-2.5979,0.077,9.53044,9.53044
1037.00,9.53197,25.092717,0.000378,25.004051,-2.5979,0.077,9.53082,9.53082
1038.00,9.53258,25.092773,0.000381,25.004004,-2.5978,0.077,9.53126,9.53126
1039.00,9.53303,25.092901,0.000384,25.004095,-2.5980,0.077,9.53051,9.53051
1040.00,9.53305,25.092989,0.000387,25.004178,-2.5981,0.077,9.52933,9.52933
1041.00,9.53267,25.093099,0.000386,25.004259,-2.5981,0.077,9.52998,9.52998
1042.00,9.53240,25.093185,0.000384,25.004282,-2.5980,0.078,9.52969,9.52969
1043.00,9.53225,25.093278,0.000381,25.004316,-2.5979,0.078,9.52908,9.52908
1044.00,9.53184,25.093419,0.000382,25.004427,-2.5976,0.078,9.52858,9.52858
1045.00,9.53139,25.093500,0.000388,25.004423,-2.5973,0.078,9.52804,9.52804
1046.00,9.53084,25.093674,0.000388,25.004502,-2.5972,0.078,9.52788,9.52788
1047.00,9.53026,25.093774,0.000388,25.004479,-2.5973,0.078,9.52741,9.52741
1048.00,9.52969,25.093854,0.000389,25.004514,-2.5974,0.078,9.52695,9.52695
1049.00,9.52930,25.093854,0.000383,25.004444,-2.5976,0.078,9.52740,9.52740
1050.00,9.52912,25.093862,0.000373,25.004374,-2.5978,0.079,9.52788,9.52788
1051.00,9.52903,25.093691,0.000372,25.004142,-2.5978,0.079,9.52815,9.52815
1052.00,9.52918,25.093687,0.000369,25.004138,-2.5977,0.079,9.52934,9.52934
1053.00,9.52946,25.093671,0.000371,25.004112,-2.5976,0.079,9.53083,9.53083
1054.00,9.52954,25.093764,0.000375,25.004180,-2.5976,0.079,9.53122,9.53122
1055.00,9.52926,25.093850,0.000380,25.004268,-2.5975,0.079,9.53137,9.53137
1056.00,9.52912,25.093981,0.000384,25.004385,-2.5976,0.079,9.53045,9.53045
1057.00,9.52908,25.094124,0.000385,25.004458,-2.5976,0.079,9.52975,9.52975
1058.00,9.52894,25.094216,0.000389,25.004488,-2.5976,0.079,9.52816,9.52816
1059.00,9.52859,25.094217,0.000390,25.004413,-2.5974,0.079,9.52677,9.52677
1060.00,9.52844,25.094304,0.000389,25.004411,-2.5973,0.079,9.52647,9.52647
1061.00,9.52841,25.094440,0.000384,25.004479,-2.5970,0.079,9.52739,9.52739
1062.00,9.52848,25.094431,0.000380,25.004461,-2.5968,0.080,9.52809,9.52809
1063.00,9.52859,25.094414,0.000376,25.004462,-2.5967,0.080,9.52846,9.52846
1064.00,9.52883,25.094369,0.000371,25.004395,-2.5967,0.081,9.52914,9.52914
1065.00,9.52883,25.094328,0.000374,25.004376,-2.5966,0.080,9.52937,9.52937
1066.00,9.52875,25.094336,0.000382,25.004398,-2.5965,0.080,9.52886,9.52886
1067.00,9.52879,25.094229,0.000382,25.004274,-2.5963,0.080,9.52853,9.52853
1068.00,9.52901,25.094268,0.000384,25.004297,-2.5962,0.080,9.52897,9.52897
1069.00,9.52908,25.094248,0.000385,25.004305,-2.5960,0.080,9.52882,9.52882
1070.00,9.52911,25.094232,0.000382,25.004319,-2.5959,0.080,9.52846,9.52846
1071.00,9.52890,25.094092,0.000372,25.004191,-2.5957,0.081,9.52822,9.52822
1072.00,9.52864,25.094152,0.000375,25.004203,-2.5956,0.081,9.52736,9.52736
1073.00,9.52819,25.094134,0.000372,25.004112,-2.5956,0.081,9.52635,9.52635
1074.00,9.52788,25.094137,0.000374,25.004044,-2.5957,0.081,9.52663,9.52663
1075.00,9.52794,25.094300,0.000375,25.004075,-2.5958,0.081,9.52766,9.52766
1076.00,9.52819,25.094440,0.000383,25.004112,-2.5959,0.081,9.52930,9.52930
1077.00,9.52865,25.094509,0.000383,25.004152,-2.5960,0.081,9.53107,9.53107
1078.00,9.52890,25.094551,0.000388,25.004177,-2.5960,0.081,9.53244,9.53244
1079.00,9.52917,25.094698,0.000388,25.004301,-2.5960,0.081,9.53255,9.53255
1080.00,9.52940,25.094729,0.000393,25.004342,-2.5960,0.081,9.53243,9.53243
1081.00,9.52948,25.094791,0.000391,25.004380,-2.5959,0.081,9.53145,9.53145
1082.00,9.52945,25.094835,0.000393,25.004386,-2.5957,0.081,9.53086,9.53086
1083.00,9.52950,25.094864,0.000396,25.004320,-2.5956,0.081,9.53133,9.53133
1084.00,9.52969,25.094873,0.000394,25.004264,-2.5954,0.081,9.53149,9.53149
1085.00,9.53001,25.094740,0.000393,25.004139,-2.5952,0.081,9.53166,9.53166
1086.00,9.53019,25.094822,0.000393,25.004245,-2.5953,0.081,9.53100,9.53100
1087.00,9.52996,25.094833,0.000390,25.004289,-2.5954,0.081,9.52993,9.52993
1088.00,9.52980,25.094794,0.000381,25.004243,-2.5955,0.082,9.52927,9.52927
1089.00,9.52996,25.094940,0.000387,25.004327,-2.5955,0.082,9.52965,9.52965
1090.00,9.53011,25.095177,0.000386,25.004404,-2.5953,0.082,9.52868,9.52868
1091.00,9.53004,25.095127,0.000386,25.004235,-2.5951,0.082,9.52838,9.52838
1092.00,9.53007,25.095221,0.000392,25.004192,-2.5949,0.082,9.52892,9.52892
1093.00,9.53029,25.095388,0.000394,25.004297,-2.5949,0.082,9.52847,9.52847
1094.00,9.53038,25.095341,0.000389,25.004233,-2.5949,0.082,9.52757,9.52757
1095.00,9.53027,25.095337,0.000383,25.004213,-2.5949,0.082,9.52794,9.52794
1096.00,9.53009,25.095357,0.000382,25.004207,-2.5949,0.083,9.52903,9.52903
1097.00,9.52999,25.095469,0.000382,25.004276,-2.5947,0.083,9.53060,9.53060
1098.00,9.53012,25.095554,0.000381,25.004223,-2.5944,0.083,9.53202,9.53202
1099.00,9.53037,25.095685,0.000381,25.004248,-2.5943,0.083,9.53307,9.53307
1100.00,9.53042,25.095763,0.000385,25.004255,-2.5942,0.083,9.53339,9.53339
1101.00,9.53046,25.095776,0.000387,25.004267,-2.5943,0.083,9.53358,9.53358
1102.00,9.53042,25.095730,0.000380,25.004211,-2.5944,0.083,9.53298,9.53298
1103.00,9.53019,25.095672,0.000383,25.004258,-2.5943,0.083,9.53269,9.53269
1104.00,9.53032,25.095494,0.000380,25.004140,-2.5943,0.083,9.53371,9.53371
1105.00,9.53056,25.095576,0.000384,25.004214,-2.5942,0.083,9.53273,9.53273
1106.00,9.53077,25.095700,0.000381,25.004286,-2.5940,0.083,9.52825,9.52825
1107.00,9.53155,25.095672,0.000376,25.004271,-2.5941,0.084,9.51920,9.51920
1108.00,9.53238,25.095805,0.000376,25.004322,-2.5943,0.084,9.50628,9.50628
1109.00,9.53332,25.095976,0.000379,25.004451,-2.5944,0.084,9.48918,9.48918
1110.00,9.53173,25.095896,0.000372,25.004388,-2.5944,0.084,9.47056,9.47056
@8,3.0002,6.0, 1110.03 
1111.00,9.53185,25.095822,0.000371,25.004291,-2.5943,0.084,9.45503,9.45503
1112.00,9.53393,25.095874,0.000377,25.004262,-2.5941,0.084,9.44504,9.44504
1113.00,9.53543,25.095743,0.000381,25.004157,-2.5939,0.084,9.44033,9.44033
1114.00,9.53692,25.095803,0.000379,25.004142,-2.5938,0.084,9.44122,9.44122
1115.00,9.52530,25.095856,0.000385,25.004111,-2.5937,0.084,9.44794,9.44794
1116.00,9.50893,25.095956,0.000383,25.004145,-2.5937,0.084,9.45627,9.45627
1117.00,9.48899,25.096040,0.000386,25.004123,-2.5938,0.084,9.46509,9.46509
1118.00,9.47014,25.096148,0.000383,25.004134,-2.5938,0.085,9.47207,9.47207
1119.00,9.45231,25.096164,0.000386,25.004178,-2.5936,0.085,9.47782,9.47782
1120.00,9.43249,25.096215,0.000384,25.004201,-2.5936,0.085,9.48228,9.48228
1121.00,9.43160,25.096277,0.000389,25.004230,-2.5935,0.084,9.48574,9.48574
1122.00,9.43896,25.096261,0.000388,25.004277,-2.5934,0.084,9.48783,9.48783
1123.00,9.44643,25.096316,0.000389,25.004318,-2.5933,0.084,9.49019,9.49019
1124.00,9.45702,25.096370,0.000389,25.004196,-2.5934,0.084,9.49207,9.49207
1125.00,9.46588,25.096447,0.000387,25.004209,-2.5931,0.085,9.49405,9.49405
1126.00,9.47348,25.096474,0.000383,25.004172,-2.5931,0.085,9.49638,9.49638
1127.00,9.47956,25.096531,0.000380,25.004182,-2.5928,0.085,9.49943,9.49943
1128.00,9.48236,25.096562,0.000372,25.004198,-2.5925,0.086,9.50307,9.50307
1129.00,9.48506,25.096568,0.000369,25.004265,-2.5922,0.086,9.50601,9.50601
1130.00,9.48715,25.096590,0.000370,25.004255,-2.5922,0.086,9.50822,9.50822
1131.00,9.48954,25.096666,0.000369,25.004277,-2.5920,0.086,9.51004,9.51004
1132.00,9.49255,25.096808,0.000377,25.004329,-2.5920,0.086,9.51082,9.51082
1133.00,9.49523,25.096899,0.000385,25.004330,-2.5921,0.086,9.51071,9.51071
1134.00,9.49746,25.097013,0.000390,25.004457,-2.5924,0.086,9.51200,9.51200
1135.00,9.49989,25.096980,0.000391,25.004436,-2.5925,0.086,9.51356,9.51356
1136.00,9.50214,25.096928,0.000393,25.004362,-2.5926,0.086,9.51539,9.51539
1137.00,9.50392,25.096829,0.000384,25.004321,-2.5927,0.086,9.51823,9.51823
1138.00,9.50546,25.096642,0.000378,25.004165,-2.5925,0.086,9.52189,9.52189
1139.00,9.50735,25.096485,0.000369,25.004027,-2.5921,0.087,9.52249,9.52249
1140.00,9.50955,25.096454,0.000368,25.004012,-2.5919,0.087,9.52300,9.52300
1141.00,9.51080,25.096457,0.000368,25.004039,-2.5917,0.087,9.52381,9.52381
1142.00,9.51236,25.096625,0.000374,25.004133,-2.5916,0.087,9.52460,9.52460
1143.00,9.51443,25.096866,0.000380,25.004301,-2.5917,0.087,9.52633,9.52633
1144.00,9.51637,25.097054,0.000389,25.004324,-2.5920,0.087,9.52868,9.52868
1145.00,9.51756,25.097168,0.000393,25.004303,-2.5919,0.086,9.53115,9.53115
1146.00,9.51887,25.097226,0.000392,25.004316,-2.5918,0.086,9.53234,9.53234
1147.00,9.52108,25.097113,0.000386,25.004189,-2.5917,0.087,9.53190,9.53190
1148.00,9.52299,25.097188,0.000390,25.004232,-2.5915,0.087,9.52886,9.52886
1149.00,9.52504,25.097242,0.000386,25.004276,-2.5913,0.087,9.52536,9.52536
1150.00,9.52681,25.097276,0.000384,25.004331,-2.5914,0.087,9.52234,9.52234
1151.00,9.52701,25.097370,0.000385,25.004358,-2.5914,0.087,9.52034,9.52034
1152.00,9.52784,25.097423,0.000384,25.004385,-2.5914,0.087,9.51961,9.51961
1153.00,9.52832,25.097405,0.000380,25.004335,-2.5914,0.088,9.52075,9.52075
1154.00,9.52688,25.097362,0.000378,25.004286,-2.5914,0.088,9.52369,9.52369
1155.00,9.52573,25.097394,0.000379,25.004304,-2.5913,0.088,9.52513,9.52513
1156.00,9.52657,25.097539,0.000381,25.004436,-2.5914,0.088,9.52654,9.52654
1157.00,9.52526,25.097558,0.000383,25.004383,-2.5914,0.088,9.52732,9.52732
1158.00,9.52352,25.097620,0.000385,25.004367,-2.5912,0.088,9.52663,9.52663
1159.00,9.52408,25.097757,0.000387,25.004440,-2.5911,0.088,9.52677,9.52677
1160.00,9.52457,25.097933,0.000389,25.004495,-2.5909,0.088,9.52797,9.52797
1161.00,9.52448,25.097817,0.000384,25.004314,-2.5907,0.088,9.52834,9.52834
1162.00,9.52449,25.098077,0.000392,25.004469,-2.5906,0.088,9.52920,9.52920
1163.00,9.52506,25.098071,0.000387,25.004486,-2.5905,0.088,9.53061,9.53061
1164.00,9.52577,25.097989,0.000384,25.004347,-2.5906,0.088,9.53012,9.53012
1165.00,9.52617,25.097958,0.000377,25.004290,-2.5907,0.088,9.52916,9.52916
1166.00,9.52608,25.098019,0.000381,25.004272,-2.5908,0.088,9.52866,9.52866
1167.00,9.52606,25.097899,0.000371,25.004171,-2.5908,0.089,9.52841,9.52841
1168.00,9.52622,25.097923,0.000371,25.004126,-2.5907,0.089,9.52764,9.52764
1169.00,9.52677,25.098095,0.000376,25.004174,-2.5906,0.089,9.52818,9.52818
1170.00,9.52739,25.098071,0.000377,25.004116,-2.5904,0.089,9.52819,9.52819
1171.00,9.52764,25.098105,0.000377,25.004150,-2.5903,0.089,9.52716,9.52716
1172.00,9.52766,25.098155,0.000383,25.004149,-2.5903,0.089,9.52507,9.52507
1173.00,9.52761,25.098203,0.000386,25.004169,-2.5903,0.089,9.52448,9.52448
1174.00,9.52740,25.098195,0.000383,25.004184,-2.5903,0.089,9.52410,9.52410
1175.00,9.52749,25.098251,0.000379,25.004210,-2.5904,0.090,9.52496,9.52496
1176.00,9.52754,25.098339,0.000382,25.004235,-2.5902,0.089,9.52639,9.52639
1177.00,9.52763,25.098350,0.000376,25.004193,-2.5900,0.090,9.52796,9.52796
1178.00,9.52777,25.098395,0.000376,25.004189,-2.5898,0.090,9.52879,9.52879
1179.00,9.52773,25.098314,0.000374,25.004182,-2.5896,0.090,9.52940,9.52940
1180.00,9.52766,25.098292,0.000380,25.004232,-2.5895,0.090,9.53102,9.53102
1181.00,9.52809,25.098449,0.000380,25.004366,-2.5895,0.090,9.53142,9.53142
1182.00,9.52822,25.098458,0.000383,25.004368,-2.5893,0.090,9.53066,9.53066
1183.00,9.52795,25.098458,0.000379,25.004283,-2.5892,0.090,9.52991,9.52991
1184.00,9.52792,25.098613,0.000384,25.004339,-2.5892,0.090,9.52959,9.52959
1185.00,9.52797,25.098615,0.000382,25.004255,-2.5891,0.090,9.52807,9.52807
1186.00,9.52817,25.098542,0.000382,25.004180,-2.5891,0.090,9.52830,9.52830
1187.00,9.52834,25.098614,0.000381,25.004211,-2.5892,0.091,9.52994,9.52994
1188.00,9.52830,25.098693,0.000384,25.004320,-2.5893,0.091,9.53089,9.53089
1189.00,9.52864,25.098689,0.000379,25.004320,-2.5895,0.091,9.53049,9.53049
1190.00,9.52951,25.098799,0.000381,25.004398,-2.5895,0.091,9.53051,9.53051
1191.00,9.53002,25.098817,0.000377,25.004400,-2.5895,0.091,9.52969,9.52969
1192.00,9.53003,25.098810,0.000380,25.004363,-2.5895,0.091,9.52915,9.52915
1193.00,9.52984,25.098838,0.000382,25.004376,-2.5892,0.091,9.52957,9.52957
1194.00,9.52987,25.098830,0.000385,25.004315,-2.5890,0.091,9.53149,9.53149
1195.00,9.53041,25.098782,0.000389,25.004225,-2.5888,0.091,9.53316,9.53316
1196.00,9.53079,25.098787,0.000389,25.004152,-2.5888,0.091,9.53404,9.53404
1197.00,9.53089,25.098903,0.000392,25.004215,-2.5889,0.091,9.53374,9.53374
1198.00,9.53085,25.098926,0.000388,25.004180,-2.5889,0.091,9.53302,9.53302
1199.00,9.53088,25.098950,0.000383,25.004178,-2.5891,0.091,9.53172,9.53172
1200.00,9.53060,25.099105,0.000379,25.004266,-2.5892,0.092,9.52968,9.52968
1201.00,9.53024,25.099186,0.000374,25.004316,-2.5891,0.092,9.52863,9.52863
1202.00,9.53057,25.099190,0.000372,25.004223,-2.5890,0.092,9.52833,9.52833
1203.00,9.53085,25.099270,0.000379,25.004203,-2.5891,0.092,9.52731,9.52731
1204.00,9.53054,25.099369,0.000381,25.004183,-2.5890,0.092,9.52731,9.52731
1205.00,9.53019,25.099444,0.000385,25.004188,-2.5888,0.092,9.52700,9.52700
1206.00,9.52994,25.099462,0.000389,25.004153,-2.5888,0.092,9.52614,9.52614
1207.00,9.52970,25.099524,0.000390,25.004219,-2.5885,0.092,9.52496,9.52496
1208.00,9.52901,25.099504,0.000383,25.004193,-2.5883,0.092,9.52555,9.52555
1209.00,9.52891,25.099566,0.000388,25.004232,-2.5881,0.092,9.52548,9.52548
1210.00,9.52910,25.099404,0.000380,25.004076,-2.5880,0.092,9.52689,9.52689
1211.00,9.52927,25.099550,0.000384,25.004207,-2.5879,0.092,9.52870,9.52870
1212.00,9.52945,25.099572,0.000381,25.004242,-2.5880,0.092,9.53098,9.53098
1213.00,9.52969,25.099630,0.000382,25.004265,-2.5880,0.093,9.53328,9.53328
1214.00,9.52969,25.099632,0.000381,25.004264,-2.5879,0.093,9.53363,9.53363
1215.00,9.52902,25.099773,0.000381,25.004405,-2.5879,0.093,9.53377,9.53377
1216.00,9.52893,25.099638,0.000375,25.004251,-2.5878,0.093,9.53441,9.53441
1217.00,9.52892,25.099675,0.000374,25.004182,-2.5877,0.093,9.53365,9.53365
1218.00,9.52907,25.099748,0.000374,25.004197,-2.5876,0.093,9.53119,9.53119
1219.00,9.52962,25.099783,0.000373,25.004148,-2.5874,0.093,9.53026,9.53026
1220.00,9.52955,25.099865,0.000377,25.004102,-2.5873,0.093,9.52881,9.52881
1221.00,9.52927,25.099958,0.000381,25.004107,-2.5872,0.093,9.52854,9.52854
1222.00,9.52965,25.099896,0.000383,25.004039,-2.5872,0.093,9.52999,9.52999
1223.00,9.53014,25.099958,0.000387,25.004120,-2.5873,0.093,9.53127,9.53127
1224.00,9.53037,25.100004,0.000390,25.004200,-2.5876,0.093,9.53237,9.53237
1225.00,9.53077,25.100021,0.000387,25.004250,-2.5878,0.094,9.53307,9.53307
1226.00,9.53169,25.100067,0.000384,25.004325,-2.5878,0.094,9.53209,9.53209
1227.00,9.53206,25.100170,0.000383,25.004380,-2.5878,0.094,9.53030,9.53030
1228.00,9.53182,25.100141,0.000379,25.004314,-2.5878,0.094,9.52947,9.52947
1229.00,9.53162,25.100212,0.000381,25.004318,-2.5876,0.094,9.52973,9.52973
1230.00,9.53117,25.100223,0.000383,25.004289,-2.5875,0.094,9.52945,9.52945
1231.00,9.53066,25.100103,0.000382,25.004162,-2.5874,0.094,9.52964,9.52964
1232.00,9.53070,25.100200,0.000386,25.004252,-2.5873,0.094,9.53084,9.53084
1233.00,9.53074,25.100292,0.000388,25.004222,-2.5872,0.094,9.53205,9.53205
1234.00,9.53103,25.100267,0.000383,25.004108,-2.5871,0.094,9.53226,9.53226
1235.00,9.53117,25.100398,0.000382,25.004149,-2.5871,0.095,9.53284,9.53284
1236.00,9.53089,25.100655,0.000387,25.004264,-2.5871,0.095,9.53227,9.53227
1237.00,9.53064,25.100679,0.000383,25.004193,-2.5871,0.095,9.53079,9.53079
1238.00,9.53053,25.100712,0.000384,25.004218,-2.5872,0.095,9.52984,9.52984
1239.00,9.53075,25.100755,0.000385,25.004244,-2.5873,0.095,9.52875,9.52875
1240.00,9.53079,25.100710,0.000383,25.004204,-2.5872,0.095,9.52788,9.52788
1241.00,9.53057,25.100704,0.000382,25.004170,-2.5871,0.095,9.52725,9.52725
1242.00,9.52994,25.100821,0.000384,25.004315,-2.5868,0.095,9.52640,9.52640
1243.00,9.52944,25.100862,0.000385,25.004391,-2.5866,0.095,9.52555,9.52555
1244.00,9.52909,25.100828,0.000381,25.004358,-2.5864,0.095,9.52518,9.52518
1245.00,9.52899,25.100808,0.000384,25.004280,-2.5865,0.095,9.52581,9.52581
1246.00,9.52898,25.100786,0.000381,25.004258,-2.5866,0.095,9.52753,9.52753
1247.00,9.52923,25.100638,0.000381,25.004096,-2.5867,0.095,9.52921,9.52921
1248.00,9.52936,25.100645,0.000379,25.003972,-2.5866,0.095,9.52954,9.52954
1249.00,9.52903,25.100743,0.000381,25.004032,-2.5866,0.095,9.52899,9.52899
1250.00,9.52881,25.100865,0.000375,25.004160,-2.5865,0.096,9.52760,9.52760
1251.00,9.52851,25.100973,0.000374,25.004189,-2.5864,0.096,9.52685,9.52685
1252.00,9.52821,25.101079,0.000369,25.004227,-2.5862,0.096,9.52696,9.52696
1253.00,9.52754,25.101198,0.000372,25.004323,-2.5861,0.096,9.52855,9.52855
1254.00,9.52723,25.101219,0.000372,25.004324,-2.5860,0.097,9.53152,9.53152
1255.00,9.52714,25.101242,0.000379,25.004251,-2.5859,0.096,9.53430,9.53430
1256.00,9.52699,25.101285,0.000385,25.004222,-2.5860,0.096,9.53374,9.53374
1257.00,9.52767,25.101407,0.000384,25.004268,-2.5861,0.096,9.52871,9.52871
1258.00,9.52813,25.101482,0.000382,25.004232,-2.5860,0.097,9.51976,9.51976
1259.00,9.52700,25.101644,0.000383,25.004269,-2.5859,0.097,9.50701,9.50701
1260.00,9.52584,25.101750,0.000378,25.004332,-2.5856,0.097,9.49015,9.49015
1261.00,9.52870,25.101723,0.000375,25.004324,-2.5853,0.097,9.47438,9.47438
@9,3.0002,6.0, 1260.076 
1262.00,9.53178,25.101645,0.000376,25.004293,-2.5850,0.097,9.46295,9.46295
1263.00,9.53493,25.101581,0.000376,25.004376,-2.5849,0.097,9.45695,9.45695
1264.00,9.53768,25.101631,0.000378,25.004415,-2.5848,0.097,9.45651,9.45651
1265.00,9.53760,25.101560,0.000379,25.004292,-2.5849,0.097,9.46199,9.46199
1266.00,9.52552,25.101624,0.000376,25.004301,-2.5850,0.098,9.47038,9.47038
1267.00,9.50617,25.101785,0.000380,25.004346,-2.5851,0.098,9.47941,9.47941
1268.00,9.49004,25.101803,0.000380,25.004242,-2.5853,0.098,9.48661,9.48661
1269.00,9.47535,25.101800,0.000380,25.004242,-2.5854,0.098,9.49084,9.49084
1270.00,9.45375,25.101876,0.000382,25.004352,-2.5853,0.098,9.49382,9.49382
1271.00,9.44718,25.101910,0.000383,25.004336,-2.5852,0.098,9.49689,9.49689
1272.00,9.44911,25.101912,0.000383,25.004267,-2.5851,0.098,9.50045,9.50045
1273.00,9.45995,25.101947,0.000385,25.004300,-2.5851,0.098,9.50401,9.50401
1274.00,9.47319,25.101954,0.000382,25.004273,-2.5851,0.098,9.50749,9.50749
1275.00,9.48083,25.101982,0.000383,25.004229,-2.5852,0.098,9.50985,9.50985
1276.00,9.48851,25.101983,0.000382,25.004222,-2.5855,0.098,9.51079,9.51079
1277.00,9.49213,25.101987,0.000383,25.004268,-2.5856,0.098,9.51102,9.51102
1278.00,9.49387,25.101975,0.000381,25.004161,-2.5856,0.098,9.51156,9.51156
1279.00,9.49780,25.102037,0.000382,25.004106,-2.5855,0.098,9.51372,9.51372
1280.00,9.50045,25.102119,0.000380,25.004090,-2.5854,0.098,9.51750,9.51750
1281.00,9.50404,25.102212,0.000384,25.004131,-2.5850,0.098,9.52007,9.52007
1282.00,9.50754,25.102322,0.000382,25.004179,-2.5848,0.099,9.52281,9.52281
1283.00,9.50793,25.102302,0.000380,25.004165,-2.5846,0.099,9.52455,9.52455
1284.00,9.50940,25.102405,0.000382,25.004338,-2.5845,0.099,9.52414,9.52414
1285.00,9.51196,25.102294,0.000382,25.004285,-2.5843,0.099,9.52295,9.52295
1286.00,9.51409,25.102370,0.000384,25.004353,-2.5841,0.099,9.52289,9.52289
1287.00,9.51624,25.102403,0.000385,25.004323,-2.5839,0.099,9.52268,9.52268
1288.00,9.51724,25.102586,0.000392,25.004494,-2.5839,0.099,9.52462,9.52462
1289.00,9.51837,25.102472,0.000390,25.004294,-2.5838,0.099,9.52785,9.52785
1290.00,9.51879,25.102524,0.000385,25.004317,-2.5838,0.099,9.52893,9.52893
1291.00,9.52009,25.102484,0.000386,25.004302,-2.5838,0.099,9.52958,9.52958
1292.00,9.52193,25.102338,0.000385,25.004145,-2.5840,0.099,9.52973,9.52973
1293.00,9.52392,25.102267,0.000378,25.004005,-2.5841,0.099,9.52885,9.52885
1294.00,9.52559,25.102317,0.000378,25.004012,-2.5841,0.100,9.52708,9.52708
1295.00,9.52609,25.102437,0.000388,25.004103,-2.5842,0.099,9.52783,9.52783
1296.00,9.52649,25.102454,0.000383,25.004078,-2.5841,0.099,9.52810,9.52810
1297.00,9.52735,25.102523,0.000383,25.004117,-2.5841,0.100,9.52722,9.52722
1298.00,9.52704,25.102620,0.000384,25.004141,-2.5839,0.100,9.52556,9.52556
1299.00,9.52727,25.102793,0.000388,25.004267,-2.5839,0.100,9.52472,9.52472
1300.00,9.52756,25.102920,0.000386,25.004293,-2.5837,0.100,9.52420,9.52420
1301.00,9.52702,25.102903,0.000392,25.004248,-2.5836,0.100,9.52494,9.52494
1302.00,9.52653,25.102953,0.000390,25.004249,-2.5835,0.100,9.52735,9.52735
1303.00,9.52679,25.102930,0.000390,25.004246,-2.5834,0.100,9.52924,9.52924
1304.00,9.52741,25.102767,0.000380,25.004088,-2.5832,0.100,9.53036,9.53036
1305.00,9.52777,25.102736,0.000378,25.004062,-2.5832,0.100,9.53089,9.53089
1306.00,9.52829,25.102807,0.000375,25.004041,-2.5831,0.101,9.53231,9.53231
1307.00,9.52874,25.102891,0.000375,25.004097,-2.5830,0.101,9.53317,9.53317
1308.00,9.52903,25.102977,0.000377,25.004129,-2.5830,0.101,9.53339,9.53339
1309.00,9.52885,25.103140,0.000385,25.004224,-2.5830,0.101,9.53405,9.53405
1310.00,9.52923,25.103139,0.000390,25.004156,-2.5830,0.101,9.53469,9.53469
1311.00,9.52941,25.103210,0.000390,25.004176,-2.5831,0.101,9.53343,9.53343
1312.00,9.52977,25.103181,0.000395,25.004114,-2.5831,0.101,9.53085,9.53085
1313.00,9.52957,25.103204,0.000395,25.004095,-2.5831,0.101,9.52792,9.52792
1314.00,9.52934,25.103249,0.000396,25.004104,-2.5831,0.100,9.52478,9.52478
1315.00,9.52978,25.103405,0.000393,25.004250,-2.5832,0.101,9.52173,9.52173
1316.00,9.52973,25.103463,0.000391,25.004299,-2.5831,0.101,9.51920,9.51920
1317.00,9.52850,25.103564,0.000391,25.004380,-2.5831,0.101,9.51822,9.51822
1318.00,9.52864,25.103644,0.000388,25.004367,-2.5831,0.101,9.51993,9.51993
1319.00,9.52847,25.103684,0.000384,25.004315,-2.5832,0.102,9.52290,9.52290
1320.00,9.52791,25.103720,0.000384,25.004232,-2.5831,0.102,9.52561,9.52561
1321.00,9.52725,25.103781,0.000386,25.004214,-2.5829,0.102,9.52736,9.52736
1322.00,9.52508,25.103817,0.000382,25.004174,-2.5828,0.102,9.52835,9.52835
1323.00,9.52449,25.103884,0.000388,25.004218,-2.5827,0.102,9.52777,9.52777
1324.00,9.52545,25.103859,0.000384,25.004161,-2.5824,0.102,9.52616,9.52616
1325.00,9.52553,25.103762,0.000384,25.004092,-2.5822,0.102,9.52442,9.52442
1326.00,9.52460,25.103786,0.000385,25.004045,-2.5822,0.102,9.52374,9.52374
1327.00,9.52341,25.104008,0.000389,25.004165,-2.5821,0.102,9.52367,9.52367
1328.00,9.52374,25.104128,0.000388,25.004221,-2.5820,0.102,9.52380,9.52380
1329.00,9.52377,25.104284,0.000394,25.004362,-2.5820,0.102,9.52355,9.52355
1330.00,9.52368,25.104410,0.000396,25.004400,-2.5819,0.102,9.52367,9.52367
1331.00,9.52377,25.104434,0.000399,25.004389,-2.5818,0.102,9.52335,9.52335
1332.00,9.52364,25.104380,0.000395,25.004345,-2.5818,0.102,9.52287,9.52287
1333.00,9.52359,25.104364,0.000395,25.004302,-2.5820,0.102,9.52376,9.52376
1334.00,9.52411,25.104380,0.000391,25.004250,-2.5820,0.102,9.52500,9.52500
1335.00,9.52451,25.104417,0.000389,25.004196,-2.5822,0.103,9.52486,9.52486
1336.00,9.52476,25.104456,0.000387,25.004182,-2.5823,0.103,9.52547,9.52547
1337.00,9.52512,25.104420,0.000386,25.004056,-2.5823,0.103,9.52599,9.52599
1338.00,9.52526,25.104487,0.000384,25.004042,-2.5822,0.103,9.52570,9.52570
1339.00,9.52510,25.104533,0.000386,25.004090,-2.5822,0.103,9.52471,9.52471
1340.00,9.52471,25.104590,0.000388,25.004168,-2.5822,0.103,9.52535,9.52535
1341.00,9.52451,25.104703,0.000390,25.004281,-2.5821,0.103,9.52557,9.52557
1342.00,9.52444,25.104841,0.000390,25.004446,-2.5821,0.103,9.52649,9.52649
1343.00,9.52475,25.104843,0.000394,25.004486,-2.5820,0.103,9.52611,9.52611
1344.00,9.52482,25.104931,0.000396,25.004504,-2.5818,0.103,9.52576,9.52576
1345.00,9.52474,25.104943,0.000392,25.004500,-2.5815,0.103,9.52539,9.52539
1346.00,9.52490,25.104905,0.000394,25.004432,-2.5813,0.103,9.52529,9.52529
1347.00,9.52498,25.104830,0.000397,25.004321,-2.5812,0.103,9.52488,9.52488
1348.00,9.52516,25.104832,0.000394,25.004341,-2.5811,0.103,9.52529,9.52529
1349.00,9.52528,25.104637,0.000389,25.004207,-2.5811,0.103,9.52604,9.52604
1350.00,9.52548,25.104589,0.000389,25.004130,-2.5811,0.103,9.52683,9.52683
1351.00,9.52585,25.104641,0.000384,25.004186,-2.5811,0.104,9.52799,9.52799
1352.00,9.52620,25.104658,0.000380,25.004155,-2.5809,0.104,9.52761,9.52761
1353.00,9.52610,25.104635,0.000379,25.004044,-2.5808,0.104,9.52840,9.52840
1354.00,9.52634,25.104845,0.000383,25.004206,-2.5807,0.104,9.52913,9.52913
1355.00,9.52656,25.104969,0.000381,25.004268,-2.5806,0.105,9.52954,9.52954
1356.00,9.52696,25.104906,0.000377,25.004133,-2.5807,0.105,9.52990,9.52990
1357.00,9.52742,25.105020,0.000385,25.004243,-2.5807,0.105,9.53160,9.53160
1358.00,9.52778,25.105137,0.000386,25.004305,-2.5808,0.105,9.53175,9.53175
1359.00,9.52812,25.105111,0.000389,25.004196,-2.5807,0.105,9.53240,9.53240
1360.00,9.52836,25.105011,0.000387,25.004081,-2.5806,0.105,9.53191,9.53191
1361.00,9.52859,25.105187,0.000393,25.004179,-2.5806,0.105,9.53179,9.53179
1362.00,9.52889,25.105169,0.000390,25.004083,-2.5806,0.105,9.53201,9.53201
1363.00,9.52923,25.105106,0.000388,25.004053,-2.5805,0.105,9.53251,9.53251
1364.00,9.52974,25.105177,0.000388,25.004101,-2.5806,0.105,9.53247,9.53247
1365.00,9.53019,25.105323,0.000392,25.004191,-2.5805,0.105,9.53304,9.53304
1366.00,9.53039,25.105425,0.000394,25.004306,-2.5802,0.105,9.53213,9.53213
1367.00,9.53039,25.105518,0.000393,25.004412,-2.5801,0.105,9.53014,9.53014
1368.00,9.53036,25.105658,0.000399,25.004511,-2.5801,0.105,9.52913,9.52913
1369.00,9.53059,25.105665,0.000396,25.004497,-2.5800,0.105,9.52898,9.52898
1370.00,9.53090,25.105704,0.000396,25.004546,-2.5801,0.105,9.52969,9.52969
1371.00,9.53109,25.105609,0.000396,25.004447,-2.5801,0.105,9.53165,9.53165
1372.00,9.53160,25.105596,0.000396,25.004403,-2.5799,0.105,9.53344,9.53344
1373.00,9.53190,25.105586,0.000392,25.004337,-2.5799,0.106,9.53426,9.53426
1374.00,9.53204,25.105608,0.000393,25.004297,-2.5797,0.106,9.53446,9.53446
1375.00,9.53217,25.105565,0.000387,25.004208,-2.5795,0.106,9.53365,9.53365
1376.00,9.53192,25.105606,0.000384,25.004199,-2.5796,0.106,9.53097,9.53097
1377.00,9.53129,25.105742,0.000385,25.004225,-2.5797,0.106,9.52817,9.52817
1378.00,9.53099,25.105855,0.000385,25.004235,-2.5796,0.106,9.52735,9.52735
1379.00,9.53102,25.105920,0.000380,25.004255,-2.5794,0.106,9.52825,9.52825
1380.00,9.53111,25.106107,0.000389,25.004324,-2.5793,0.106,9.52912,9.52912
1381.00,9.53124,25.106261,0.000391,25.004401,-2.5790,0.106,9.52926,9.52926
1382.00,9.53083,25.106131,0.000391,25.004292,-2.5787,0.106,9.52962,9.52962
1383.00,9.53061,25.106084,0.000390,25.004247,-2.5785,0.106,9.52828,9.52828
1384.00,9.53098,25.106034,0.000394,25.004192,-2.5784,0.106,9.52684,9.52684
1385.00,9.53127,25.106005,0.000390,25.004172,-2.5786,0.106,9.52450,9.52450
1386.00,9.53071,25.105907,0.000387,25.004023,-2.5787,0.107,9.52338,9.52338
1387.00,9.52963,25.105964,0.000382,25.003997,-2.5788,0.107,9.52394,9.52394
1388.00,9.52855,25.105943,0.000381,25.003949,-2.5789,0.107,9.52536,9.52536
1389.00,9.52743,25.106123,0.000382,25.004080,-2.5790,0.107,9.52703,9.52703
1390.00,9.52737,25.106044,0.000384,25.004029,-2.5788,0.107,9.52931,9.52931
1391.00,9.52729,25.106093,0.000382,25.004090,-2.5786,0.107,9.53125,9.53125
1392.00,9.52636,25.106055,0.000381,25.004085,-2.5784,0.107,9.53164,9.53164
1393.00,9.52733,25.106140,0.000379,25.004161,-2.5784,0.107,9.53102,9.53102
1394.00,9.52797,25.106017,0.000375,25.003926,-2.5783,0.107,9.52822,9.52822
1395.00,9.52661,25.106195,0.000373,25.003991,-2.5783,0.108,9.52703,9.52703
1396.00,9.52699,25.106237,0.000372,25.003983,-2.5784,0.108,9.52713,9.52713
1397.00,9.52754,25.106338,0.000377,25.003995,-2.5784,0.108,9.52825,9.52825
1398.00,9.52836,25.106479,0.000379,25.004032,-2.5783,0.108,9.53070,9.53070
1399.00,9.52817,25.106505,0.000381,25.004100,-2.5782,0.108,9.53410,9.53410
1400.00,9.52772,25.106584,0.000384,25.004159,-2.5780,0.108,9.53617,9.53617
1401.00,9.52806,25.106671,0.000384,25.004186,-2.5778,0.108,9.53682,9.53682
1402.00,9.52947,25.106857,0.000385,25.004314,-2.5779,0.108,9.53695,9.53695
1403.00,9.53050,25.106858,0.000386,25.004269,-2.5781,0.108,9.53576,9.53576
1404.00,9.53150,25.106969,0.000384,25.004312,-2.5783,0.108,9.53579,9.53579
1405.00,9.53226,25.106939,0.000379,25.004224,-2.5785,0.109,9.53670,9.53670
1406.00,9.53180,25.106925,0.000383,25.004197,-2.5787,0.109,9.53530,9.53530
1407.00,9.53235,25.106867,0.000383,25.004132,-2.5788,0.108,9.53044,9.53044
1408.00,9.53403,25.106890,0.000376,25.004152,-2.5787,0.109,9.52196,9.52196
1409.00,9.53626,25.106992,0.000379,25.004185,-2.5784,0.109,9.50873,9.50873
1410.00,9.53706,25.107044,0.000376,25.004222,-2.5781,0.109,9.49371,9.49371
1411.00,9.53359,25.106958,0.000373,25.004101,-2.5777,0.109,9.48161,9.48161
@10,3.0002,6.0, 1410.13 
1412.00,9.53287,25.107005,0.000374,25.004138,-2.5772,0.109,9.47286,9.47286
1413.00,9.53609,25.106998,0.000378,25.004046,-2.5768,0.109,9.46884,9.46884
1414.00,9.54012,25.106988,0.000377,25.004017,-2.5765,0.109,9.47052,9.47052
1415.00,9.54168,25.106984,0.000380,25.003963,-2.5764,0.109,9.47479,9.47479
1416.00,9.52572,25.107174,0.000380,25.004110,-2.5765,0.109,9.48056,9.48056
1417.00,9.50895,25.107216,0.000377,25.004095,-2.5765,0.110,9.48732,9.48732
1418.00,9.49094,25.107288,0.000381,25.004229,-2.5768,0.110,9.49313,9.49313
1419.00,9.47549,25.107354,0.000382,25.004294,-2.5771,0.110,9.49735,9.49735
1420.00,9.46810,25.107417,0.000385,25.004334,-2.5774,0.110,9.50103,9.50103
1421.00,9.46613,25.107368,0.000383,25.004289,-2.5775,0.110,9.50353,9.50353
1422.00,9.46616,25.107436,0.000386,25.004362,-2.5775,0.110,9.50503,9.50503
1423.00,9.47138,25.107460,0.000381,25.004325,-2.5773,0.110,9.50720,9.50720
1424.00,9.48368,25.107444,0.000382,25.004300,-2.5770,0.110,9.50844,9.50844
1425.00,9.48925,25.107484,0.000382,25.004288,-2.5766,0.110,9.51086,9.51086
1426.00,9.49372,25.107654,0.000387,25.004337,-2.5762,0.110,9.51382,9.51382
1427.00,9.49725,25.107617,0.000384,25.004205,-2.5761,0.110,9.51750,9.51750
1428.00,9.49984,25.107539,0.000386,25.004077,-2.5759,0.110,9.51988,9.51988
1429.00,9.50183,25.107571,0.000383,25.004052,-2.5759,0.111,9.52063,9.52063
1430.00,9.50434,25.107592,0.000386,25.004040,-2.5759,0.111,9.51967,9.51967
1431.00,9.50717,25.107566,0.000384,25.004043,-2.5760,0.111,9.51946,9.51946
1432.00,9.50898,25.107603,0.000385,25.004118,-2.5760,0.111,9.51910,9.51910
1433.00,9.51142,25.107694,0.000388,25.004182,-2.5760,0.111,9.52054,9.52054
1434.00,9.51360,25.107834,0.000387,25.004229,-2.5760,0.111,9.52287,9.52287
1435.00,9.51515,25.107906,0.000387,25.004284,-2.5760,0.111,9.52456,9.52456
1436.00,9.51575,25.107909,0.000387,25.004251,-2.5759,0.111,9.52466,9.52466
1437.00,9.51729,25.108030,0.000392,25.004276,-2.5759,0.111,9.52364,9.52364
1438.00,9.51864,25.108108,0.000389,25.004301,-2.5759,0.111,9.52221,9.52221
1439.00,9.51977,25.108085,0.000392,25.004300,-2.5760,0.111,9.52130,9.52130
1440.00,9.52126,25.108085,0.000393,25.004269,-2.5760,0.111,9.52008,9.52008
1441.00,9.52210,25.108071,0.000390,25.004213,-2.5760,0.111,9.51911,9.51911
1442.00,9.52176,25.108127,0.000386,25.004218,-2.5762,0.112,9.52018,9.52018
1443.00,9.52172,25.108150,0.000388,25.004237,-2.5759,0.112,9.52132,9.52132
1444.00,9.52115,25.108182,0.000388,25.004297,-2.5754,0.112,9.52339,9.52339
1445.00,9.52105,25.108214,0.000381,25.004301,-2.5752,0.112,9.52689,9.52689
1446.00,9.52209,25.108289,0.000383,25.004341,-2.5750,0.112,9.52943,9.52943
1447.00,9.52296,25.108239,0.000381,25.004303,-2.5747,0.112,9.52960,9.52960
1448.00,9.52378,25.108280,0.000384,25.004332,-2.5747,0.112,9.52789,9.52789
1449.00,9.52432,25.108350,0.000385,25.004288,-2.5746,0.112,9.52734,9.52734
1450.00,9.52382,25.108358,0.000386,25.004269,-2.5746,0.112,9.52814,9.52814
1451.00,9.52399,25.108429,0.000389,25.004246,-2.5747,0.112,9.53146,9.53146
1452.00,9.52499,25.108431,0.000390,25.004205,-2.5747,0.112,9.53369,9.53369
1453.00,9.52517,25.108425,0.000390,25.004151,-2.5748,0.112,9.53561,9.53561
1454.00,9.52491,25.108327,0.000383,25.004037,-2.5748,0.113,9.53504,9.53504
1455.00,9.52658,25.108408,0.000387,25.004045,-2.5748,0.113,9.53373,9.53373
1456.00,9.52806,25.108445,0.000386,25.004099,-2.5748,0.113,9.53230,9.53230
1457.00,9.52646,25.108527,0.000384,25.004135,-2.5747,0.113,9.53240,9.53240
1458.00,9.52381,25.108671,0.000385,25.004183,-2.5745,0.113,9.53299,9.53299
1459.00,9.52938,25.108798,0.000388,25.004229,-2.5745,0.113,9.53234,9.53234
1460.00,9.53779,25.108808,0.000385,25.004233,-2.5745,0.114,9.53163,9.53163
1461.00,9.53911,25.108805,0.000382,25.004149,-2.5744,0.114,9.52848,9.52848
1462.00,9.53531,25.108874,0.000383,25.004165,-2.5746,0.114,9.52512,9.52512
1463.00,9.53469,25.108883,0.000382,25.004171,-2.5746,0.114,9.52351,9.52351
1464.00,9.53496,25.108907,0.000384,25.004188,-2.5745,0.114,9.52546,9.52546
1465.00,9.53342,25.108994,0.000385,25.004149,-2.5744,0.114,9.52729,9.52729
1466.00,9.53171,25.109042,0.000387,25.004168,-2.5742,0.114,9.53234,9.53234
1467.00,9.52952,25.109173,0.000390,25.004261,-2.5739,0.114,9.53902,9.53902
1468.00,9.52846,25.109215,0.000385,25.004243,-2.5738,0.114,9.54460,9.54460
1469.00,9.52869,25.109261,0.000387,25.004237,-2.5738,0.114,9.54817,9.54817
1470.00,9.52823,25.109218,0.000386,25.004254,-2.5737,0.114,9.55034,9.55034
1471.00,9.52591,25.109261,0.000388,25.004309,-2.5736,0.114,9.55047,9.55047
1472.00,9.52494,25.109107,0.000386,25.004166,-2.5737,0.114,9.54869,9.54869
1473.00,9.52583,25.109111,0.000391,25.004188,-2.5736,0.114,9.54620,9.54620
1474.00,9.53274,25.109121,0.000386,25.004200,-2.5734,0.114,9.54317,9.54317
1475.00,9.53829,25.109110,0.000390,25.004188,-2.5732,0.114,9.54003,9.54003
1476.00,9.54547,25.109022,0.000388,25.004129,-2.5729,0.114,9.53707,9.53707
1477.00,9.54787,25.109109,0.000390,25.004181,-2.5727,0.114,9.53497,9.53497
1478.00,9.54790,25.109155,0.000387,25.004201,-2.5726,0.114,9.53438,9.53438
1479.00,9.54650,25.109203,0.000388,25.004204,-2.5726,0.115,9.53469,9.53469
1480.00,9.54435,25.109329,0.000385,25.004225,-2.5728,0.115,9.53493,9.53493
1481.00,9.54273,25.109466,0.000382,25.004285,-2.5730,0.115,9.53443,9.53443
1482.00,9.54256,25.109493,0.000382,25.004304,-2.5730,0.115,9.53265,9.53265
1483.00,9.54171,25.109397,0.000377,25.004219,-2.5729,0.115,9.53065,9.53065
1484.00,9.54061,25.109489,0.000379,25.004288,-2.5730,0.115,9.52878,9.52878
1485.00,9.53888,25.109576,0.000380,25.004425,-2.5730,0.115,9.52825,9.52825
1486.00,9.53769,25.109628,0.000386,25.004418,-2.5730,0.115,9.52925,9.52925
1487.00,9.53696,25.109690,0.000383,25.004372,-2.5730,0.116,9.53168,9.53168
1488.00,9.53532,25.109819,0.000389,25.004458,-2.5730,0.116,9.53422,9.53422
1489.00,9.53362,25.109813,0.000389,25.004448,-2.5731,0.116,9.53622,9.53622
1490.00,9.53237,25.109864,0.000391,25.004395,-2.5731,0.116,9.53693,9.53693
1491.00,9.53235,25.109824,0.000387,25.004331,-2.5730,0.116,9.53660,9.53660
1492.00,9.53314,25.109786,0.000387,25.004236,-2.5729,0.116,9.53672,9.53672
1493.00,9.53340,25.109902,0.000385,25.004218,-2.5729,0.116,9.53627,9.53627
1494.00,9.53362,25.109917,0.000386,25.004130,-2.5728,0.116,9.53532,9.53532
1495.00,9.53381,25.109957,0.000382,25.004063,-2.5725,0.116,9.53456,9.53456
1496.00,9.53384,25.110022,0.000384,25.004056,-2.5722,0.116,9.53459,9.53459
1497.00,9.53364,25.110211,0.000387,25.004247,-2.5721,0.116,9.53393,9.53393
1498.00,9.53362,25.110166,0.000391,25.004210,-2.5719,0.116,9.53327,9.53327
1499.00,9.53364,25.110229,0.000388,25.004255,-2.5717,0.116,9.53386,9.53386
1500.00,9.53349,25.110225,0.000391,25.004337,-2.5718,0.116,9.53423,9.53423
1501.00,9.53345,25.110454,0.000388,25.004545,-2.5720,0.117,9.53327,9.53327
1502.00,9.53388,25.110481,0.000390,25.004518,-2.5720,0.117,9.53265,9.53265
1503.00,9.53412,25.110516,0.000384,25.004503,-2.5720,0.117,9.53210,9.53210
1504.00,9.53406,25.110577,0.000387,25.004511,-2.5720,0.117,9.53106,9.53106
1505.00,9.53407,25.110559,0.000385,25.004362,-2.5719,0.117,9.53035,9.53035
1506.00,9.53377,25.110469,0.000383,25.004199,-2.5718,0.117,9.52929,9.52929
1507.00,9.53308,25.110442,0.000381,25.004137,-2.5717,0.117,9.52795,9.52795
1508.00,9.53254,25.110544,0.000385,25.004186,-2.5716,0.117,9.52726,9.52726
1509.00,9.53186,25.110610,0.000385,25.004240,-2.5716,0.117,9.52593,9.52593
1510.00,9.53138,25.110686,0.000386,25.004340,-2.5714,0.117,9.52648,9.52648
1511.00,9.53128,25.110714,0.000386,25.004411,-2.5714,0.117,9.52790,9.52790
1512.00,9.53112,25.110700,0.000385,25.004395,-2.5716,0.117,9.52927,9.52927
1513.00,9.53075,25.110700,0.000386,25.004359,-2.5719,0.117,9.52991,9.52991
1514.00,9.53047,25.110573,0.000384,25.004242,-2.5720,0.117,9.53077,9.53077
1515.00,9.53016,25.110600,0.000385,25.004242,-2.5721,0.117,9.52978,9.52978
1516.00,9.52997,25.110672,0.000388,25.004242,-2.5719,0.117,9.52875,9.52875
1517.00,9.52965,25.110762,0.000381,25.004302,-2.5716,0.118,9.52862,9.52862
1518.00,9.52939,25.110785,0.000379,25.004302,-2.5712,0.118,9.52939,9.52939
1519.00,9.52930,25.110916,0.000378,25.004355,-2.5710,0.118,9.52958,9.52958
1520.00,9.52913,25.111001,0.000379,25.004385,-2.5709,0.118,9.52908,9.52908
1521.00,9.52888,25.111072,0.000380,25.004420,-2.5709,0.118,9.52967,9.52967
1522.00,9.52900,25.111103,0.000387,25.004365,-2.5710,0.118,9.53058,9.53058
1523.00,9.52940,25.111114,0.000384,25.004343,-2.5711,0.118,9.53194,9.53194
1524.00,9.52983,25.111177,0.000387,25.004318,-2.5711,0.118,9.53348,9.53348
1525.00,9.53000,25.111258,0.000389,25.004347,-2.5713,0.118,9.53517,9.53517
1526.00,9.53048,25.111289,0.000389,25.004286,-2.5713,0.118,9.53611,9.53611
1527.00,9.53107,25.111414,0.000388,25.004308,-2.5713,0.118,9.53620,9.53620
1528.00,9.53133,25.111586,0.000394,25.004402,-2.5715,0.118,9.53402,9.53402
1529.00,9.53137,25.111720,0.000395,25.004542,-2.5715,0.118,9.53264,9.53264
1530.00,9.53174,25.111701,0.000395,25.004506,-2.5712,0.118,9.53165,9.53165
1531.00,9.53283,25.111665,0.000393,25.004502,-2.5711,0.118,9.53074,9.53074
1532.00,9.53319,25.111667,0.000391,25.004523,-2.5711,0.119,9.52865,9.52865
1533.00,9.53319,25.111663,0.000389,25.004481,-2.5709,0.119,9.52759,9.52759
1534.00,9.53262,25.111680,0.000388,25.004425,-2.5709,0.119,9.52787,9.52787
1535.00,9.53186,25.111672,0.000384,25.004357,-2.5709,0.119,9.52915,9.52915
1536.00,9.53143,25.111815,0.000387,25.004395,-2.5708,0.120,9.52964,9.52964
1537.00,9.53157,25.111748,0.000387,25.004309,-2.5707,0.119,9.53039,9.53039
1538.00,9.53129,25.111709,0.000381,25.004251,-2.5705,0.120,9.53101,9.53101
1539.00,9.53117,25.111777,0.000388,25.004265,-2.5704,0.120,9.53099,9.53099
1540.00,9.53149,25.111787,0.000388,25.004224,-2.5703,0.119,9.53085,9.53085
1541.00,9.53183,25.111729,0.000387,25.004121,-2.5701,0.119,9.53088,9.53088
1542.00,9.53134,25.111760,0.000385,25.004108,-2.5703,0.120,9.53112,9.53112
1543.00,9.53068,25.111770,0.000389,25.004145,-2.5703,0.120,9.53181,9.53181
1544.00,9.53036,25.111657,0.000380,25.004085,-2.5704,0.120,9.53222,9.53222
1545.00,9.53037,25.111733,0.000381,25.004151,-2.5705,0.120,9.53173,9.53173
1546.00,9.53061,25.111824,0.000383,25.004246,-2.5705,0.120,9.53075,9.53075
1547.00,9.53038,25.111986,0.000387,25.004360,-2.5703,0.120,9.53095,9.53095
1548.00,9.53023,25.112093,0.000387,25.004345,-2.5701,0.120,9.53059,9.53059
1549.00,9.53028,25.112202,0.000391,25.004351,-2.5699,0.120,9.53007,9.53007
1550.00,9.53028,25.112341,0.000393,25.004474,-2.5697,0.120,9.52945,9.52945
1551.00,9.53024,25.112383,0.000393,25.004503,-2.5695,0.120,9.52970,9.52970
1552.00,9.53045,25.112342,0.000396,25.004524,-2.5695,0.120,9.53010,9.53010
1553.00,9.53084,25.112418,0.000399,25.004640,-2.5695,0.120,9.53029,9.53029
1554.00,9.53057,25.112447,0.000396,25.004596,-2.5694,0.121,9.53197,9.53197
1555.00,9.53074,25.112420,0.000391,25.004495,-2.5693,0.121,9.53459,9.53459
1556.00,9.53060,25.112422,0.000391,25.004426,-2.5692,0.121,9.53521,9.53521
1557.00,9.53038,25.112433,0.000390,25.004334,-2.5691,0.121,9.53214,9.53214
1558.00,9.53001,25.112430,0.000385,25.004205,-2.5690,0.121,9.52656,9.52656
1559.00,9.52973,25.112507,0.000393,25.004296,-2.5690,0.121,9.51687,9.51687
1560.00,9.52978,25.112404,0.000389,25.004147,-2.5692,0.121,9.50415,9.50415
1561.00,9.52950,25.112412,0.000380,25.004093,-2.5692,0.121,9.49178,9.49178
@11,3.0002,6.0, 1560.066 
1562.00,9.53205,25.112545,0.000376,25.004119,-2.5693,0.122,9.48237,9.48237
1563.00,9.53428,25.112547,0.000379,25.004121,-2.5694,0.122,9.47660,9.47660
1564.00,9.53710,25.112566,0.000372,25.004139,-2.5696,0.122,9.47551,9.47551
1565.00,9.53980,25.112664,0.000378,25.004256,-2.5694,0.122,9.47840,9.47840
1566.00,9.53130,25.112671,0.000387,25.004313,-2.5694,0.122,9.48478,9.48478
1567.00,9.51726,25.112673,0.000391,25.004334,-2.5691,0.122,9.49192,9.49192
1568.00,9.50325,25.112690,0.000388,25.004383,-2.5688,0.122,9.49891,9.49891
1569.00,9.49098,25.112582,0.000389,25.004311,-2.5686,0.122,9.50407,9.50407
1570.00,9.47798,25.112672,0.000385,25.004335,-2.5686,0.122,9.50861,9.50861
1571.00,9.47114,25.112775,0.000389,25.004351,-2.5686,0.122,9.51169,9.51169
1572.00,9.47090,25.112850,0.000389,25.004407,-2.5687,0.122,9.51392,9.51392
1573.00,9.47504,25.112887,0.000387,25.004328,-2.5687,0.122,9.51471,9.51471
1574.00,9.48568,25.113077,0.000386,25.004404,-2.5689,0.123,9.51426,9.51426
1575.00,9.49242,25.113211,0.000386,25.004505,-2.5688,0.123,9.51300,9.51300
1576.00,9.49990,25.113343,0.000386,25.004542,-2.5686,0.123,9.51264,9.51264
1577.00,9.50457,25.113304,0.000385,25.004476,-2.5685,0.123,9.51332,9.51332
1578.00,9.50789,25.113408,0.000391,25.004598,-2.5685,0.123,9.51528,9.51528
1579.00,9.50995,25.113428,0.000395,25.004569,-2.5683,0.123,9.51855,9.51855
1580.00,9.51003,25.113268,0.000393,25.004374,-2.5683,0.123,9.52222,9.52222
1581.00,9.51081,25.113143,0.000389,25.004336,-2.5684,0.123,9.52491,9.52491
1582.00,9.51254,25.113253,0.000386,25.004389,-2.5684,0.123,9.52669,9.52669
1583.00,9.51443,25.113287,0.000389,25.004383,-2.5683,0.123,9.52728,9.52728
1584.00,9.51635,25.113314,0.000384,25.004373,-2.5684,0.123,9.52698,9.52698
1585.00,9.51759,25.113416,0.000384,25.004408,-2.5683,0.123,9.52730,9.52730
1586.00,9.51830,25.113567,0.000383,25.004455,-2.5682,0.124,9.52760,9.52760
1587.00,9.51960,25.113590,0.000388,25.004459,-2.5682,0.124,9.52805,9.52805
1588.00,9.52060,25.113636,0.000383,25.004452,-2.5681,0.124,9.52853,9.52853
1589.00,9.52170,25.113658,0.000389,25.004410,-2.5679,0.124,9.52929,9.52929
1590.00,9.52268,25.113662,0.000394,25.004447,-2.5678,0.123,9.52947,9.52947
1591.00,9.52332,25.113632,0.000396,25.004391,-2.5678,0.123,9.52958,9.52958
1592.00,9.52416,25.113580,0.000395,25.004314,-2.5677,0.123,9.53058,9.53058
1593.00,9.52532,25.113593,0.000394,25.004279,-2.5677,0.123,9.53280,9.53280
1594.00,9.52671,25.113590,0.000391,25.004302,-2.5677,0.124,9.53463,9.53463
1595.00,9.52846,25.113643,0.000388,25.004309,-2.5677,0.124,9.53610,9.53610
1596.00,9.52942,25.113665,0.000390,25.004320,-2.5676,0.124,9.53667,9.53667
1597.00,9.53002,25.113751,0.000392,25.004340,-2.5676,0.124,9.53590,9.53590
1598.00,9.53039,25.113804,0.000393,25.004401,-2.5675,0.124,9.53282,9.53282
1599.00,9.53087,25.113820,0.000396,25.004359,-2.5675,0.124,9.52939,9.52939
1600.00,9.53121,25.113839,0.000397,25.004380,-2.5675,0.124,9.52680,9.52680
1601.00,9.53174,25.113908,0.000391,25.004383,-2.5675,0.124,9.52607,9.52607
1602.00,9.53096,25.113889,0.000388,25.004363,-2.5673,0.125,9.52646,9.52646
1603.00,9.53059,25.113923,0.000389,25.004353,-2.5673,0.125,9.52921,9.52921
1604.00,9.53082,25.113925,0.000383,25.004340,-2.5671,0.125,9.53398,9.53398
1605.00,9.53089,25.113919,0.000379,25.004300,-2.5667,0.125,9.53751,9.53751
1606.00,9.53128,25.113926,0.000384,25.004239,-2.5665,0.125,9.53912,9.53912
1607.00,9.53140,25.113978,0.000383,25.004226,-2.5664,0.125,9.53899,9.53899
1608.00,9.53188,25.114045,0.000384,25.004191,-2.5665,0.125,9.53845,9.53845
1609.00,9.53293,25.114267,0.000386,25.004303,-2.5664,0.125,9.53637,9.53637
1610.00,9.53213,25.114342,0.000391,25.004262,-2.5666,0.125,9.53459,9.53459
1611.00,9.53224,25.114351,0.000388,25.004262,-2.5666,0.125,9.53365,9.53365
1612.00,9.53256,25.114462,0.000395,25.004303,-2.5665,0.125,9.53343,9.53343
1613.00,9.53299,25.114466,0.000392,25.004313,-2.5665,0.125,9.53233,9.53233
1614.00,9.53308,25.114457,0.000393,25.004261,-2.5666,0.125,9.53236,9.53236
1615.00,9.53304,25.114532,0.000390,25.004309,-2.5667,0.126,9.53194,9.53194
1616.00,9.53307,25.114539,0.000392,25.004293,-2.5668,0.126,9.53188,9.53188
1617.00,9.53300,25.114570,0.000387,25.004317,-2.5669,0.126,9.53158,9.53158
1618.00,9.53286,25.114623,0.000385,25.004324,-2.5668,0.126,9.53160,9.53160
1619.00,9.53323,25.114580,0.000386,25.004271,-2.5665,0.126,9.53176,9.53176
1620.00,9.53378,25.114677,0.000390,25.004261,-2.5663,0.126,9.53175,9.53175
1621.00,9.53397,25.114845,0.000391,25.004374,-2.5661,0.126,9.53138,9.53138
1622.00,9.53391,25.114936,0.000389,25.004437,-2.5660,0.126,9.53113,9.53113
1623.00,9.53365,25.114948,0.000395,25.004396,-2.5658,0.126,9.53149,9.53149
1624.00,9.53329,25.114893,0.000390,25.004322,-2.5658,0.126,9.53191,9.53191
1625.00,9.53296,25.114823,0.000390,25.004297,-2.5658,0.126,9.53284,9.53284
1626.00,9.53279,25.114881,0.000390,25.004364,-2.5658,0.126,9.53395,9.53395
1627.00,9.53279,25.114822,0.000392,25.004280,-2.5658,0.126,9.53536,9.53536
1628.00,9.53294,25.114808,0.000390,25.004262,-2.5658,0.126,9.53626,9.53626
1629.00,9.53300,25.114943,0.000390,25.004349,-2.5657,0.127,9.53621,9.53621
1630.00,9.53303,25.115028,0.000387,25.004401,-2.5657,0.127,9.53530,9.53530
1631.00,9.53283,25.115018,0.000386,25.004336,-2.5656,0.127,9.53371,9.53371
1632.00,9.53274,25.115015,0.000386,25.004315,-2.5654,0.127,9.53322,9.53322
1633.00,9.53303,25.114974,0.000382,25.004271,-2.5653,0.127,9.53394,9.53394
1634.00,9.53344,25.115047,0.000387,25.004312,-2.5652,0.127,9.53423,9.53423
1635.00,9.53367,25.115127,0.000385,25.004371,-2.5652,0.127,9.53538,9.53538
1636.00,9.53393,25.115091,0.000387,25.004283,-2.5653,0.127,9.53711,9.53711
1637.00,9.53411,25.115187,0.000387,25.004282,-2.5654,0.127,9.53696,9.53696
1638.00,9.53442,25.115309,0.000386,25.004325,-2.5656,0.128,9.53476,9.53476
1639.00,9.53470,25.115335,0.000382,25.004316,-2.5658,0.128,9.53261,9.53261
1640.00,9.53457,25.115392,0.000388,25.004300,-2.5658,0.128,9.53147,9.53147
1641.00,9.53493,25.115493,0.000389,25.004312,-2.5657,0.128,9.53065,9.53065
1642.00,9.53475,25.115432,0.000392,25.004210,-2.5655,0.128,9.53073,9.53073
1643.00,9.53407,25.115519,0.000399,25.004212,-2.5652,0.127,9.53129,9.53129
1644.00,9.53396,25.115625,0.000402,25.004311,-2.5650,0.127,9.53275,9.53275
1645.00,9.53383,25.115653,0.000400,25.004346,-2.5648,0.127,9.53272,9.53272
1646.00,9.53360,25.115561,0.000398,25.004277,-2.5648,0.127,9.53091,9.53091
1647.00,9.53329,25.115686,0.000392,25.004372,-2.5647,0.128,9.52827,9.52827
1648.00,9.53288,25.115613,0.000385,25.004309,-2.5648,0.128,9.52782,9.52782
1649.00,9.53185,25.115523,0.000382,25.004127,-2.5648,0.128,9.52700,9.52700
1650.00,9.53185,25.115499,0.000376,25.004046,-2.5648,0.129,9.52768,9.52768
1651.00,9.53195,25.115660,0.000378,25.004200,-2.5648,0.129,9.52882,9.52882
1652.00,9.53160,25.115749,0.000378,25.004328,-2.5648,0.129,9.53053,9.53053
1653.00,9.53081,25.115730,0.000383,25.004324,-2.5647,0.129,9.53093,9.53093
1654.00,9.53006,25.115783,0.000383,25.004392,-2.5647,0.129,9.53155,9.53155
1655.00,9.53007,25.115869,0.000384,25.004361,-2.5646,0.129,9.53222,9.53222
1656.00,9.53021,25.115902,0.000384,25.004314,-2.5645,0.129,9.53525,9.53525
1657.00,9.53030,25.115857,0.000384,25.004214,-2.5645,0.129,9.53856,9.53856
1658.00,9.53006,25.116027,0.000384,25.004306,-2.5645,0.129,9.54082,9.54082
1659.00,9.53073,25.116217,0.000389,25.004385,-2.5643,0.130,9.54162,9.54162
1660.00,9.53257,25.116251,0.000391,25.004468,-2.5642,0.130,9.54272,9.54272
1661.00,9.53321,25.116229,0.000392,25.004442,-2.5640,0.130,9.54176,9.54176
1662.00,9.53337,25.116241,0.000390,25.004411,-2.5638,0.130,9.54011,9.54011
1663.00,9.53493,25.116341,0.000393,25.004376,-2.5636,0.130,9.53902,9.53902
1664.00,9.53634,25.116307,0.000393,25.004306,-2.5634,0.130,9.53956,9.53956
1665.00,9.53732,25.116392,0.000393,25.004257,-2.5633,0.130,9.53885,9.53885
1666.00,9.53815,25.116561,0.000396,25.004316,-2.5632,0.130,9.53801,9.53801
1667.00,9.53824,25.116743,0.000398,25.004378,-2.5631,0.130,9.53665,9.53665
1668.00,9.53832,25.116757,0.000398,25.004392,-2.5630,0.130,9.53596,9.53596
1669.00,9.53813,25.116780,0.000394,25.004420,-2.5631,0.130,9.53527,9.53527
1670.00,9.53757,25.116809,0.000398,25.004476,-2.5631,0.130,9.53438,9.53438
1671.00,9.53734,25.116805,0.000395,25.004447,-2.5632,0.130,9.53445,9.53445
1672.00,9.53766,25.116756,0.000396,25.004347,-2.5634,0.130,9.53631,9.53631
1673.00,9.53804,25.116806,0.000394,25.004361,-2.5635,0.130,9.53702,9.53702
1674.00,9.53846,25.116853,0.000392,25.004267,-2.5636,0.130,9.53735,9.53735
1675.00,9.53813,25.116993,0.000388,25.004251,-2.5636,0.131,9.53777,9.53777
1676.00,9.53744,25.117122,0.000387,25.004297,-2.5636,0.131,9.53655,9.53655
1677.00,9.53727,25.117203,0.000387,25.004396,-2.5635,0.131,9.53393,9.53393
1678.00,9.53648,25.117377,0.000393,25.004522,-2.5633,0.131,9.53296,9.53296
1679.00,9.53612,25.117550,0.000397,25.004636,-2.5630,0.131,9.53174,9.53174
1680.00,9.53576,25.117398,0.000392,25.004546,-2.5629,0.131,9.53121,9.53121
1681.00,9.53538,25.117371,0.000397,25.004543,-2.5628,0.131,9.53188,9.53188
1682.00,9.53497,25.117349,0.000395,25.004486,-2.5628,0.131,9.53196,9.53196
1683.00,9.53458,25.117220,0.000390,25.004375,-2.5628,0.131,9.53195,9.53195
1684.00,9.53405,25.117109,0.000385,25.004315,-2.5628,0.132,9.53264,9.53264
1685.00,9.53399,25.117151,0.000389,25.004355,-2.5627,0.132,9.53220,9.53220
1686.00,9.53400,25.117127,0.000390,25.004331,-2.5625,0.131,9.53250,9.53250
1687.00,9.53398,25.117236,0.000390,25.004423,-2.5624,0.132,9.53373,9.53373
1688.00,9.53400,25.117288,0.000388,25.004437,-2.5624,0.132,9.53364,9.53364
1689.00,9.53372,25.117335,0.000397,25.004443,-2.5624,0.131,9.53237,9.53237
1690.00,9.53335,25.117404,0.000396,25.004417,-2.5625,0.131,9.53145,9.53145
1691.00,9.53308,25.117486,0.000393,25.004409,-2.5626,0.132,9.53107,9.53107
1692.00,9.53287,25.117567,0.000396,25.004451,-2.5626,0.132,9.53105,9.53105
1693.00,9.53243,25.117552,0.000390,25.004430,-2.5625,0.132,9.53022,9.53022
1694.00,9.53195,25.117594,0.000386,25.004467,-2.5625,0.132,9.53021,9.53021
1695.00,9.53154,25.117680,0.000386,25.004545,-2.5624,0.132,9.53044,9.53044
1696.00,9.53126,25.117708,0.000385,25.004539,-2.5623,0.132,9.52968,9.52968
1697.00,9.53144,25.117647,0.000382,25.004448,-2.5621,0.132,9.52927,9.52927
1698.00,9.53142,25.117679,0.000385,25.004396,-2.5620,0.132,9.52968,9.52968
1699.00,9.53137,25.117694,0.000384,25.004392,-2.5619,0.132,9.52932,9.52932
1700.00,9.53101,25.117603,0.000384,25.004328,-2.5616,0.133,9.52901,9.52901
1701.00,9.53068,25.117533,0.000379,25.004332,-2.5615,0.133,9.52881,9.52881
1702.00,9.53064,25.117592,0.000375,25.004348,-2.5615,0.133,9.52823,9.52823
1703.00,9.53035,25.117652,0.000373,25.004404,-2.5616,0.133,9.52827,9.52827
1704.00,9.52993,25.117649,0.000373,25.004351,-2.5616,0.133,9.52967,9.52967
1705.00,9.52939,25.117757,0.000373,25.004363,-2.5615,0.134,9.53331,9.53331
1706.00,9.52943,25.117977,0.000382,25.004425,-2.5613,0.134,9.53704,9.53704
1707.00,9.52895,25.118111,0.000387,25.004525,-2.5611,0.134,9.53830,9.53830
1708.00,9.52879,25.118152,0.000394,25.004559,-2.5609,0.133,9.53662,9.53662
1709.00,9.52875,25.118188,0.000390,25.004577,-2.5609,0.134,9.53186,9.53186
1710.00,9.52779,25.118174,0.000391,25.004564,-2.5610,0.134,9.52251,9.52251
1711.00,9.52778,25.118131,0.000385,25.004498,-2.5611,0.134,9.51188,9.51188
@12,3.0002,6.0, 1710.011 
1712.00,9.52883,25.118113,0.000387,25.004419,-2.5612,0.134,9.50268,9.50268
1713.00,9.53135,25.118161,0.000383,25.004358,-2.5611,0.134,9.49613,9.49613
1714.00,9.53700,25.118208,0.000387,25.004378,-2.5611,0.134,9.49420,9.49420
1715.00,9.54155,25.118338,0.000393,25.004512,-2.5612,0.134,9.49704,9.49704
1716.00,9.54524,25.118261,0.000391,25.004469,-2.5613,0.134,9.50182,9.50182
1717.00,9.53533,25.118253,0.000390,25.004489,-2.5611,0.134,9.50714,9.50714
1718.00,9.52148,25.118343,0.000393,25.004574,-2.5611,0.135,9.51329,9.51329
1719.00,9.51035,25.118338,0.000396,25.004492,-2.5609,0.134,9.51648,9.51648
1720.00,9.49872,25.118405,0.000390,25.004479,-2.5607,0.135,9.51724,9.51724
1721.00,9.49355,25.118506,0.000394,25.004517,-2.5604,0.135,9.51752,9.51752
1722.00,9.49070,25.118531,0.000391,25.004512,-2.5604,0.135,9.51863,9.51863
1723.00,9.48962,25.118562,0.000396,25.004550,-2.5602,0.135,9.51890,9.51890
1724.00,9.50079,25.118630,0.000393,25.004621,-2.5600,0.135,9.51968,9.51968
1725.00,9.51255,25.118569,0.000395,25.004505,-2.5600,0.135,9.52140,9.52140
1726.00,9.51627,25.118531,0.000393,25.004380,-2.5602,0.135,9.52276,9.52276
1727.00,9.51703,25.118549,0.000396,25.004332,-2.5602,0.135,9.52402,9.52402
1728.00,9.51714,25.118478,0.000387,25.004213,-2.5602,0.135,9.52521,9.52521
1729.00,9.51798,25.118576,0.000392,25.004196,-2.5601,0.135,9.52732,9.52732
1730.00,9.51882,25.118641,0.000388,25.004234,-2.5599,0.135,9.52827,9.52827
1731.00,9.52002,25.118729,0.000388,25.004312,-2.5595,0.135,9.52922,9.52922
1732.00,9.52117,25.118777,0.000385,25.004285,-2.5592,0.136,9.52881,9.52881
1733.00,9.52229,25.118769,0.000384,25.004253,-2.5592,0.136,9.52894,9.52894
1734.00,9.52282,25.118645,0.000375,25.004165,-2.5592,0.136,9.52825,9.52825
1735.00,9.52343,25.118766,0.000377,25.004220,-2.5591,0.136,9.52798,9.52798
1736.00,9.52404,25.118843,0.000377,25.004256,-2.5592,0.136,9.52751,9.52751
1737.00,9.52440,25.118939,0.000378,25.004319,-2.5595,0.136,9.52684,9.52684
1738.00,9.52468,25.119149,0.000388,25.004419,-2.5595,0.136,9.52605,9.52605
1739.00,9.52499,25.119197,0.000389,25.004458,-2.5593,0.136,9.52586,9.52586
1740.00,9.52579,25.119163,0.000392,25.004414,-2.5591,0.136,9.52588,9.52588
1741.00,9.52619,25.119155,0.000390,25.004416,-2.5589,0.136,9.52569,9.52569
1742.00,9.52658,25.119145,0.000393,25.004410,-2.5584,0.136,9.52778,9.52778
1743.00,9.52718,25.119087,0.000387,25.004365,-2.5581,0.137,9.52971,9.52971
1744.00,9.52780,25.119146,0.000391,25.004389,-2.5581,0.137,9.53090,9.53090
1745.00,9.52828,25.119054,0.000387,25.004308,-2.5581,0.137,9.53237,9.53237
1746.00,9.52886,25.119085,0.000391,25.004321,-2.5581,0.137,9.53389,9.53389
1747.00,9.52922,25.119042,0.000391,25.004264,-2.5581,0.136,9.53520,9.53520
1748.00,9.52972,25.119007,0.000387,25.004181,-2.5584,0.137,9.53604,9.53604
1749.00,9.53041,25.119119,0.000386,25.004213,-2.5583,0.137,9.53714,9.53714
1750.00,9.53075,25.119211,0.000388,25.004210,-2.5585,0.137,9.53829,9.53829
1751.00,9.53147,25.119272,0.000386,25.004167,-2.5586,0.137,9.53992,9.53992
1752.00,9.53208,25.119411,0.000386,25.004215,-2.5588,0.137,9.54022,9.54022
1753.00,9.53279,25.119552,0.000392,25.004338,-2.5587,0.137,9.54006,9.54006
1754.00,9.53313,25.119587,0.000395,25.004338,-2.5586,0.137,9.53955,9.53955
1755.00,9.53360,25.119586,0.000391,25.004304,-2.5585,0.137,9.53854,9.53854
1756.00,9.53388,25.119524,0.000392,25.004250,-2.5581,0.137,9.53573,9.53573
1757.00,9.53385,25.119498,0.000387,25.004181,-2.5579,0.137,9.53275,9.53275
1758.00,9.53398,25.119457,0.000384,25.004064,-2.5578,0.137,9.53060,9.53060
1759.00,9.53412,25.119478,0.000377,25.003968,-2.5575,0.138,9.52916,9.52916
1760.00,9.53432,25.119595,0.000382,25.004010,-2.5574,0.137,9.52780,9.52780
1761.00,9.53453,25.119786,0.000387,25.004109,-2.5575,0.137,9.52883,9.52883
1762.00,9.53474,25.119861,0.000389,25.004120,-2.5574,0.137,9.53068,9.53068
1763.00,9.53483,25.119893,0.000388,25.004114,-2.5573,0.137,9.53304,9.53304
1764.00,9.53485,25.119939,0.000390,25.004163,-2.5574,0.138,9.53533,9.53533
1765.00,9.53445,25.119928,0.000386,25.004202,-2.5576,0.138,9.53696,9.53696
1766.00,9.53384,25.119923,0.000378,25.004196,-2.5575,0.138,9.53725,9.53725
1767.00,9.53407,25.120020,0.000383,25.004276,-2.5573,0.138,9.53685,9.53685
1768.00,9.53459,25.120070,0.000383,25.004268,-2.5570,0.139,9.53622,9.53622
1769.00,9.53449,25.120146,0.000386,25.004314,-2.5569,0.139,9.53419,9.53419
1770.00,9.53387,25.120323,0.000392,25.004391,-2.5566,0.138,9.53248,9.53248
1771.00,9.53332,25.120160,0.000385,25.004243,-2.5564,0.139,9.53184,9.53184
1772.00,9.53296,25.120108,0.000384,25.004198,-2.5564,0.139,9.53301,9.53301
1773.00,9.53328,25.120102,0.000385,25.004218,-2.5563,0.139,9.53314,9.53314
1774.00,9.53315,25.120153,0.000386,25.004278,-2.5562,0.139,9.53316,9.53316
1775.00,9.53271,25.120067,0.000382,25.004205,-2.5562,0.139,9.53271,9.53271
1776.00,9.53249,25.120325,0.000392,25.004385,-2.5563,0.139,9.53220,9.53220
1777.00,9.53263,25.120298,0.000390,25.004356,-2.5564,0.139,9.53069,9.53069
1778.00,9.53311,25.120486,0.000394,25.004491,-2.5564,0.139,9.53060,9.53060
1779.00,9.53356,25.120426,0.000389,25.004441,-2.5565,0.139,9.53219,9.53219
1780.00,9.53355,25.120405,0.000389,25.004431,-2.5566,0.139,9.53450,9.53450
1781.00,9.53332,25.120429,0.000390,25.004436,-2.5565,0.139,9.53599,9.53599
1782.00,9.53338,25.120551,0.000392,25.004473,-2.5566,0.139,9.53664,9.53664
1783.00,9.53284,25.120577,0.000394,25.004506,-2.5568,0.139,9.53642,9.53642
1784.00,9.53313,25.120625,0.000394,25.004472,-2.5570,0.140,9.53670,9.53670
1785.00,9.53343,25.120664,0.000397,25.004439,-2.5569,0.139,9.53670,9.53670
1786.00,9.53386,25.120685,0.000393,25.004422,-2.5569,0.140,9.53662,9.53662
1787.00,9.53408,25.120696,0.000391,25.004422,-2.5568,0.140,9.53748,9.53748
1788.00,9.53448,25.120676,0.000387,25.004348,-2.5566,0.140,9.53716,9.53716
1789.00,9.53474,25.120735,0.000392,25.004419,-2.5562,0.140,9.53611,9.53611
1790.00,9.53479,25.120806,0.000392,25.004471,-2.5559,0.140,9.53595,9.53595
1791.00,9.53521,25.120891,0.000396,25.004534,-2.5557,0.140,9.53672,9.53672
1792.00,9.53546,25.120921,0.000395,25.004539,-2.5554,0.140,9.53702,9.53702
1793.00,9.53558,25.120976,0.000395,25.004590,-2.5552,0.140,9.53870,9.53870
1794.00,9.53595,25.121065,0.000398,25.004596,-2.5552,0.140,9.53999,9.53999
1795.00,9.53664,25.121209,0.000396,25.004662,-2.5553,0.140,9.54114,9.54114
1796.00,9.53738,25.121179,0.000398,25.004549,-2.5551,0.140,9.54132,9.54132
1797.00,9.53772,25.121231,0.000406,25.004562,-2.5550,0.140,9.53992,9.53992
1798.00,9.53787,25.121231,0.000403,25.004477,-2.5549,0.140,9.53879,9.53879
1799.00,9.53790,25.121161,0.000399,25.004369,-2.5547,0.140,9.53807,9.53807
1800.00,9.53780,25.121133,0.000401,25.004313,-2.5545,0.140,9.53636,9.53636
1801.00,9.53758,25.121109,0.000400,25.004259,-2.5547,0.140,9.53485,9.53485
1802.00,9.53723,25.121088,0.000391,25.004158,-2.5549,0.141,9.53420,9.53420
1803.00,9.53703,25.121078,0.000391,25.004119,-2.5549,0.141,9.53318,9.53318
1804.00,9.53682,25.121159,0.000393,25.004148,-2.5550,0.141,9.53231,9.53231
1805.00,9.53664,25.121099,0.000388,25.004008,-2.5551,0.141,9.53243,9.53243
1806.00,9.53667,25.121195,0.000389,25.004068,-2.5549,0.141,9.53242,9.53242
1807.00,9.53668,25.121348,0.000387,25.004158,-2.5548,0.141,9.53325,9.53325
1808.00,9.53644,25.121397,0.000388,25.004151,-2.5548,0.141,9.53443,9.53443
1809.00,9.53626,25.121455,0.000386,25.004183,-2.5547,0.141,9.53417,9.53417
1810.00,9.53587,25.121593,0.000385,25.004302,-2.5547,0.141,9.53267,9.53267
1811.00,9.53536,25.121796,0.000383,25.004460,-2.5546,0.142,9.53139,9.53139
1812.00,9.53472,25.121834,0.000388,25.004468,-2.5544,0.141,9.53118,9.53118
1813.00,9.53437,25.122002,0.000387,25.004564,-2.5542,0.142,9.53158,9.53158
1814.00,9.53444,25.122135,0.000389,25.004586,-2.5542,0.142,9.53277,9.53277
1815.00,9.53429,25.122311,0.000392,25.004689,-2.5543,0.142,9.53509,9.53509
1816.00,9.53397,25.122158,0.000389,25.004469,-2.5544,0.142,9.53647,9.53647
1817.00,9.53380,25.122104,0.000383,25.004339,-2.5546,0.142,9.53681,9.53681
1818.00,9.53381,25.122164,0.000387,25.004338,-2.5546,0.142,9.53627,9.53627
1819.00,9.53365,25.122189,0.000381,25.004299,-2.5544,0.142,9.53551,9.53551
1820.00,9.53362,25.122049,0.000382,25.004100,-2.5540,0.142,9.53332,9.53332
1821.00,9.53397,25.122143,0.000383,25.004148,-2.5536,0.142,9.53249,9.53249
1822.00,9.53412,25.122282,0.000388,25.004351,-2.5533,0.143,9.53275,9.53275
1823.00,9.53365,25.122241,0.000392,25.004335,-2.5531,0.142,9.53260,9.53260
1824.00,9.53369,25.122193,0.000395,25.004333,-2.5530,0.142,9.53385,9.53385
1825.00,9.53413,25.122246,0.000393,25.004439,-2.5530,0.142,9.53643,9.53643
1826.00,9.53463,25.122299,0.000394,25.004520,-2.5531,0.143,9.53875,9.53875
1827.00,9.53485,25.122274,0.000392,25.004453,-2.5532,0.143,9.53907,9.53907
1828.00,9.53511,25.122118,0.000384,25.004304,-2.5533,0.143,9.54050,9.54050
1829.00,9.53546,25.122136,0.000383,25.004336,-2.5533,0.143,9.54049,9.54049
1830.00,9.53609,25.122111,0.000386,25.004210,-2.5533,0.143,9.53948,9.53948
1831.00,9.53658,25.122146,0.000384,25.004174,-2.5533,0.143,9.53839,9.53839
1832.00,9.53668,25.122137,0.000386,25.004062,-2.5533,0.143,9.53780,9.53780
1833.00,9.53660,25.122213,0.000386,25.004069,-2.5534,0.143,9.53601,9.53601
1834.00,9.53634,25.122301,0.000388,25.004062,-2.5533,0.143,9.53480,9.53480
1835.00,9.53608,25.122347,0.000386,25.004142,-2.5532,0.143,9.53441,9.53441
1836.00,9.53592,25.122385,0.000389,25.004139,-2.5532,0.143,9.53400,9.53400
1837.00,9.53600,25.122456,0.000386,25.004191,-2.5530,0.144,9.53475,9.53475
1838.00,9.53615,25.122655,0.000389,25.004294,-2.5528,0.144,9.53578,9.53578
1839.00,9.53623,25.122685,0.000384,25.004321,-2.5526,0.144,9.53560,9.53560
1840.00,9.53614,25.122902,0.000386,25.004453,-2.5524,0.144,9.53442,9.53442
1841.00,9.53620,25.122949,0.000384,25.004475,-2.5522,0.144,9.53371,9.53371
1842.00,9.53615,25.122905,0.000382,25.004376,-2.5522,0.144,9.53282,9.53282
1843.00,9.53609,25.122907,0.000383,25.004362,-2.5522,0.144,9.53184,9.53184
1844.00,9.53587,25.122872,0.000383,25.004322,-2.5522,0.144,9.53226,9.53226
1845.00,9.53581,25.122739,0.000382,25.004169,-2.5524,0.144,9.53472,9.53472
1846.00,9.53573,25.122698,0.000378,25.004105,-2.5525,0.145,9.53772,9.53772
1847.00,9.53532,25.122788,0.000382,25.004189,-2.5526,0.145,9.53967,9.53967
1848.00,9.53486,25.122756,0.000378,25.004192,-2.5526,0.145,9.54197,9.54197
1849.00,9.53523,25.122851,0.000385,25.004256,-2.5525,0.145,9.54194,9.54194
1850.00,9.53609,25.122883,0.000383,25.004343,-2.5523,0.145,9.53920,9.53920
1851.00,9.53609,25.122945,0.000391,25.004433,-2.5523,0.145,9.53632,9.53632
1852.00,9.53647,25.123049,0.000390,25.004546,-2.5520,0.145,9.53466,9.53466
1853.00,9.53673,25.123141,0.000393,25.004537,-2.5519,0.145,9.53348,9.53348
1854.00,9.53659,25.123138,0.000390,25.004437,-2.5519,0.145,9.53497,9.53497
1855.00,9.53650,25.123213,0.000387,25.004398,-2.5518,0.145,9.53933,9.53933
1856.00,9.53638,25.123179,0.000385,25.004309,-2.5516,0.145,9.54307,9.54307
1857.00,9.53732,25.123106,0.000387,25.004226,-2.5514,0.145,9.54320,9.54320
1858.00,9.53822,25.123142,0.000388,25.004329,-2.5513,0.145,9.53923,9.53923
1859.00,9.53701,25.123112,0.000389,25.004357,-2.5512,0.145,9.53284,9.53284
1860.00,9.53351,25.123150,0.000393,25.004436,-2.5513,0.145,9.52344,9.52344
1861.00,9.53193,25.123239,0.000389,25.004511,-2.5513,0.146,9.51379,9.51379
@13,3.0002,6.0, 1860.055 
1862.00,9.53588,25.123203,0.000383,25.004428,-2.5512,0.146,9.50669,9.50669
1863.00,9.53860,25.123112,0.000380,25.004212,-2.5511,0.146,9.50419,9.50419
1864.00,9.54314,25.123136,0.000377,25.004161,-2.5510,0.146,9.50422,9.50422
1865.00,9.54751,25.123180,0.000375,25.004124,-2.5509,0.146,9.50676,9.50676
1866.00,9.54973,25.123280,0.000379,25.004126,-2.5508,0.146,9.51008,9.51008
1867.00,9.53646,25.123438,0.000380,25.004233,-2.5508,0.146,9.51405,9.51405
1868.00,9.51848,25.123557,0.000382,25.004353,-2.5508,0.146,9.51725,9.51725
1869.00,9.51004,25.123643,0.000381,25.004365,-2.5508,0.146,9.51963,9.51963
1870.00,9.50373,25.123705,0.000386,25.004334,-2.5510,0.146,9.52110,9.52110
1871.00,9.50303,25.123626,0.000381,25.004270,-2.5510,0.147,9.52154,9.52154
1872.00,9.50536,25.123684,0.000381,25.004296,-2.5509,0.147,9.52264,9.52264
1873.00,9.50858,25.123659,0.000378,25.004240,-2.5509,0.147,9.52404,9.52404
1874.00,9.51120,25.123692,0.000383,25.004306,-2.5508,0.147,9.52504,9.52504
1875.00,9.51298,25.123608,0.000376,25.004270,-2.5504,0.147,9.52627,9.52627
1876.00,9.51476,25.123689,0.000377,25.004283,-2.5503,0.147,9.52769,9.52769
1877.00,9.51639,25.123691,0.000381,25.004201,-2.5502,0.147,9.52815,9.52815
1878.00,9.51772,25.123790,0.000381,25.004283,-2.5500,0.147,9.52814,9.52814
1879.00,9.51890,25.123894,0.000384,25.004265,-2.5499,0.147,9.52949,9.52949
1880.00,9.52050,25.123983,0.000386,25.004258,-2.5500,0.147,9.53132,9.53132
1881.00,9.52242,25.124026,0.000392,25.004257,-2.5503,0.147,9.53268,9.53268
1882.00,9.52422,25.123992,0.000388,25.004210,-2.5503,0.147,9.53348,9.53348
1883.00,9.52531,25.124045,0.000388,25.004203,-2.5502,0.147,9.53432,9.53432
1884.00,9.52646,25.124045,0.000385,25.004299,-2.5501,0.148,9.53399,9.53399
1885.00,9.52742,25.124012,0.000385,25.004350,-2.5498,0.148,9.53231,9.53231
1886.00,9.52795,25.124133,0.000382,25.004444,-2.5495,0.148,9.53083,9.53083
1887.00,9.52856,25.124176,0.000385,25.004454,-2.5493,0.148,9.53006,9.53006
1888.00,9.52932,25.124249,0.000388,25.004479,-2.5494,0.148,9.52963,9.52963
1889.00,9.52969,25.124281,0.000388,25.004404,-2.5495,0.148,9.53083,9.53083
1890.00,9.53025,25.124406,0.000387,25.004459,-2.5495,0.148,9.53325,9.53325
1891.00,9.53133,25.124291,0.000385,25.004302,-2.5494,0.148,9.53623,9.53623
1892.00,9.53220,25.124482,0.000387,25.004381,-2.5494,0.148,9.53801,9.53801
1893.00,9.53248,25.124538,0.000387,25.004379,-2.5492,0.148,9.53810,9.53810
1894.00,9.53274,25.124575,0.000386,25.004364,-2.5489,0.148,9.53619,9.53619
1895.00,9.53328,25.124658,0.000390,25.004325,-2.5488,0.148,9.53416,9.53416
1896.00,9.53385,25.124740,0.000394,25.004366,-2.5489,0.148,9.53242,9.53242
1897.00,9.53376,25.124737,0.000393,25.004421,-2.5489,0.148,9.53281,9.53281
1898.00,9.53363,25.124761,0.000395,25.004495,-2.5490,0.148,9.53407,9.53407
1899.00,9.53334,25.124765,0.000392,25.004431,-2.5491,0.149,9.53618,9.53618
1900.00,9.53329,25.124671,0.000389,25.004309,-2.5491,0.149,9.53714,9.53714
1901.00,9.53377,25.124751,0.000385,25.004347,-2.5491,0.149,9.53859,9.53859
1902.00,9.53479,25.124763,0.000390,25.004290,-2.5491,0.149,9.53821,9.53821
1903.00,9.53556,25.124729,0.000388,25.004125,-2.5490,0.149,9.53800,9.53800
1904.00,9.53590,25.124851,0.000394,25.004282,-2.5489,0.149,9.53819,9.53819
1905.00,9.53634,25.124977,0.000393,25.004392,-2.5488,0.149,9.53882,9.53882
1906.00,9.53677,25.124958,0.000396,25.004353,-2.5488,0.149,9.53838,9.53838
1907.00,9.53706,25.124956,0.000390,25.004367,-2.5487,0.149,9.53816,9.53816
1908.00,9.53715,25.125049,0.000387,25.004510,-2.5487,0.149,9.53686,9.53686
1909.00,9.53663,25.125023,0.000385,25.004423,-2.5487,0.150,9.53521,9.53521
1910.00,9.53622,25.125032,0.000385,25.004425,-2.5486,0.150,9.53353,9.53353
1911.00,9.53564,25.125104,0.000385,25.004489,-2.5485,0.150,9.53211,9.53211
1912.00,9.53530,25.125217,0.000390,25.004527,-2.5484,0.150,9.53219,9.53219
1913.00,9.53550,25.125296,0.000395,25.004517,-2.5483,0.150,9.53378,9.53378
1914.00,9.53591,25.125381,0.000398,25.004541,-2.5482,0.149,9.53516,9.53516
1915.00,9.53643,25.125424,0.000398,25.004489,-2.5483,0.150,9.53724,9.53724
1916.00,9.53639,25.125380,0.000393,25.004350,-2.5485,0.150,9.53898,9.53898
1917.00,9.53645,25.125515,0.000384,25.004408,-2.5486,0.150,9.53920,9.53920
1918.00,9.53680,25.125594,0.000386,25.004429,-2.5485,0.150,9.53925,9.53925
1919.00,9.53687,25.125635,0.000387,25.004443,-2.5485,0.150,9.53860,9.53860
1920.00,9.53667,25.125653,0.000385,25.004449,-2.5486,0.150,9.53631,9.53631
1921.00,9.53639,25.125742,0.000388,25.004517,-2.5485,0.150,9.53392,9.53392
1922.00,9.53612,25.125656,0.000393,25.004428,-2.5484,0.150,9.53329,9.53329
1923.00,9.53566,25.125530,0.000389,25.004328,-2.5483,0.150,9.53264,9.53264
1924.00,9.53552,25.125466,0.000388,25.004277,-2.5480,0.150,9.53244,9.53244
1925.00,9.53521,25.125592,0.000394,25.004356,-2.5477,0.150,9.53313,9.53313
1926.00,9.53487,25.125631,0.000395,25.004347,-2.5474,0.150,9.53408,9.53408
1927.00,9.53483,25.125511,0.000393,25.004204,-2.5472,0.151,9.53485,9.53485
1928.00,9.53528,25.125530,0.000391,25.004148,-2.5471,0.151,9.53671,9.53671
1929.00,9.53566,25.125577,0.000387,25.004172,-2.5471,0.151,9.53830,9.53830
1930.00,9.53584,25.125493,0.000386,25.004081,-2.5471,0.151,9.53864,9.53864
1931.00,9.53658,25.125485,0.000380,25.004099,-2.5471,0.151,9.53893,9.53893
1932.00,9.53644,25.125718,0.000383,25.004300,-2.5472,0.151,9.53874,9.53874
1933.00,9.53645,25.125859,0.000387,25.004397,-2.5472,0.151,9.53681,9.53681
1934.00,9.53618,25.125959,0.000387,25.004387,-2.5471,0.151,9.53437,9.53437
1935.00,9.53571,25.126105,0.000386,25.004519,-2.5471,0.152,9.53359,9.53359
1936.00,9.53548,25.126257,0.000390,25.004611,-2.5470,0.152,9.53278,9.53278
1937.00,9.53598,25.126269,0.000388,25.004572,-2.5469,0.152,9.53147,9.53147
1938.00,9.53545,25.126242,0.000386,25.004531,-2.5471,0.152,9.53198,9.53198
1939.00,9.53520,25.126267,0.000386,25.004510,-2.5471,0.152,9.53354,9.53354
1940.00,9.53508,25.126301,0.000386,25.004437,-2.5471,0.152,9.53652,9.53652
1941.00,9.53547,25.126207,0.000386,25.004307,-2.5470,0.152,9.53986,9.53986
1942.00,9.53645,25.126175,0.000386,25.004267,-2.5470,0.152,9.54188,9.54188
1943.00,9.53677,25.126331,0.000389,25.004352,-2.5469,0.152,9.54145,9.54145
1944.00,9.53690,25.126470,0.000389,25.004440,-2.5469,0.152,9.53998,9.53998
1945.00,9.53715,25.126500,0.000390,25.004455,-2.5469,0.152,9.53674,9.53674
1946.00,9.53676,25.126641,0.000396,25.004573,-2.5468,0.152,9.53372,9.53372
1947.00,9.53637,25.126705,0.000396,25.004556,-2.5467,0.152,9.53176,9.53176
1948.00,9.53646,25.126629,0.000390,25.004458,-2.5466,0.153,9.53188,9.53188
1949.00,9.53603,25.126575,0.000388,25.004410,-2.5466,0.153,9.53318,9.53318
1950.00,9.53598,25.126570,0.000387,25.004338,-2.5465,0.153,9.53462,9.53462
1951.00,9.53711,25.126530,0.000380,25.004221,-2.5464,0.153,9.53620,9.53620
1952.00,9.53806,25.126464,0.000378,25.004162,-2.5462,0.153,9.53814,9.53814
1953.00,9.53719,25.126461,0.000377,25.004130,-2.5461,0.153,9.53978,9.53978
1954.00,9.53672,25.126522,0.000374,25.004082,-2.5460,0.154,9.54030,9.54030
1955.00,9.53688,25.126603,0.000376,25.004145,-2.5459,0.154,9.54049,9.54049
1956.00,9.53752,25.126651,0.000380,25.004167,-2.5460,0.153,9.54047,9.54047
1957.00,9.53789,25.126759,0.000385,25.004214,-2.5460,0.153,9.53973,9.53973
1958.00,9.53798,25.126856,0.000386,25.004251,-2.5460,0.153,9.53864,9.53864
1959.00,9.53793,25.126878,0.000394,25.004237,-2.5459,0.153,9.53789,9.53789
1960.00,9.53750,25.126909,0.000394,25.004226,-2.5459,0.153,9.53655,9.53655
1961.00,9.53668,25.127013,0.000391,25.004278,-2.5458,0.153,9.53498,9.53498
1962.00,9.53612,25.127007,0.000390,25.004296,-2.5456,0.154,9.53481,9.53481
1963.00,9.53612,25.127039,0.000389,25.004317,-2.5454,0.154,9.53483,9.53483
1964.00,9.53647,25.127030,0.000387,25.004358,-2.5453,0.154,9.53533,9.53533
1965.00,9.53680,25.127053,0.000385,25.004374,-2.5451,0.154,9.53597,9.53597
1966.00,9.53674,25.127043,0.000388,25.004340,-2.5449,0.154,9.53499,9.53499
1967.00,9.53661,25.127165,0.000387,25.004367,-2.5448,0.154,9.53390,9.53390
1968.00,9.53670,25.127244,0.000394,25.004413,-2.5448,0.154,9.53377,9.53377
1969.00,9.53670,25.127352,0.000393,25.004463,-2.5447,0.154,9.53343,9.53343
1970.00,9.53673,25.127489,0.000400,25.004533,-2.5447,0.154,9.53390,9.53390
1971.00,9.53654,25.127631,0.000397,25.004603,-2.5447,0.154,9.53554,9.53554
1972.00,9.53602,25.127544,0.000395,25.004471,-2.5447,0.154,9.53726,9.53726
1973.00,9.53553,25.127592,0.000387,25.004427,-2.5447,0.155,9.53796,9.53796
1974.00,9.53509,25.127541,0.000386,25.004318,-2.5446,0.155,9.53932,9.53932
1975.00,9.53484,25.127358,0.000377,25.004171,-2.5444,0.155,9.54062,9.54062
1976.00,9.53554,25.127425,0.000382,25.004169,-2.5446,0.155,9.54144,9.54144
1977.00,9.53619,25.127625,0.000381,25.004358,-2.5445,0.155,9.54117,9.54117
1978.00,9.53678,25.127724,0.000390,25.004442,-2.5445,0.155,9.54028,9.54028
1979.00,9.53704,25.127786,0.000388,25.004483,-2.5447,0.155,9.53886,9.53886
1980.00,9.53705,25.127952,0.000394,25.004539,-2.5448,0.155,9.53807,9.53807
1981.00,9.53733,25.127971,0.000391,25.004557,-2.5446,0.155,9.53825,9.53825
1982.00,9.53745,25.127992,0.000393,25.004537,-2.5445,0.155,9.53898,9.53898
1983.00,9.53768,25.127859,0.000385,25.004404,-2.5445,0.156,9.53937,9.53937
1984.00,9.53780,25.127907,0.000387,25.004364,-2.5445,0.156,9.53958,9.53958
1985.00,9.53784,25.128059,0.000387,25.004486,-2.5445,0.156,9.53927,9.53927
1986.00,9.53836,25.128030,0.000386,25.004444,-2.5446,0.156,9.53836,9.53836
1987.00,9.53857,25.128101,0.000389,25.004453,-2.5445,0.156,9.53734,9.53734
1988.00,9.53867,25.128222,0.000391,25.004468,-2.5444,0.156,9.53716,9.53716
1989.00,9.53888,25.128319,0.000398,25.004523,-2.5444,0.156,9.53823,9.53823
1990.00,9.53903,25.128273,0.000395,25.004443,-2.5444,0.156,9.53856,9.53856
1991.00,9.53919,25.128267,0.000391,25.004411,-2.5443,0.156,9.53885,9.53885
1992.00,9.53923,25.128191,0.000391,25.004311,-2.5443,0.156,9.53943,9.53943
1993.00,9.53931,25.128091,0.000388,25.004277,-2.5442,0.156,9.54091,9.54091
1994.00,9.53961,25.128118,0.000383,25.004365,-2.5440,0.156,9.54188,9.54188
1995.00,9.53954,25.128082,0.000381,25.004282,-2.5438,0.156,9.54164,9.54164
1996.00,9.53920,25.128195,0.000385,25.004335,-2.5437,0.156,9.54088,9.54088
1997.00,9.53898,25.128286,0.000386,25.004381,-2.5437,0.156,9.53961,9.53961
1998.00,9.53874,25.128353,0.000388,25.004434,-2.5436,0.157,9.53737,9.53737
1999.00,9.53874,25.128340,0.000388,25.004363,-2.5435,0.157,9.53532,9.53532
2000.00,9.53871,25.128344,0.000386,25.004361,-2.5434,0.157,9.53546,9.53546
2001.00,9.53847,25.128327,0.000385,25.004322,-2.5432,0.157,9.53715,9.53715
2002.00,9.53853,25.128312,0.000382,25.004266,-2.5432,0.157,9.53849,9.53849
2003.00,9.53880,25.128442,0.000384,25.004304,-2.5432,0.157,9.53960,9.53960
2004.00,9.53891,25.128569,0.000385,25.004351,-2.5431,0.157,9.53868,9.53868
2005.00,9.53861,25.128620,0.000390,25.004401,-2.5431,0.157,9.53746,9.53746
2006.00,9.53874,25.128612,0.000389,25.004351,-2.5430,0.157,9.53706,9.53706
2007.00,9.53904,25.128644,0.000388,25.004367,-2.5430,0.157,9.53766,9.53766
2008.00,9.53842,25.128652,0.000388,25.004311,-2.5428,0.157,9.53805,9.53805
2009.00,9.53846,25.128650,0.000384,25.004282,-2.5428,0.158,9.53903,9.53903
2010.00,9.53874,25.128768,0.000388,25.004308,-2.5429,0.157,9.53910,9.53910
2011.00,9.53852,25.128860,0.000390,25.004405,-2.5429,0.158,9.53754,9.53754
