# Supplementary material for: CEP signaling coordinates plant immunity with nitrogen status
Source: Nat Commun. 2024 Dec 16;15:10686. doi: 10.1038/s41467-024-55194-x (PMC11649690; doi:10.1038/s41467-024-55194-x)
Supplement: Supplementary file 4 — Source Data [file 41467_2024_55194_MOESM4_ESM.zip › !Source_data/Source_data_ITC_SEC/Source_data_ITC/20221101_30uMRLK7 vs 300uMCEP1_2.itc]

$ITC
$ 13 
$NOT
$ 25 
$ 60 
$ 600 
$ 10 
$ 2 
$ADCGainCode:  0 
$False,True,True
$ 0.4 , 0.8 , 150 , 5 
$ 3 , 6 , 150 , 5 
$ 3 , 6 , 150 , 5 
$ 3 , 6 , 150 , 5 
$ 3 , 6 , 150 , 5 
$ 3 , 6 , 150 , 5 
$ 3 , 6 , 150 , 5 
$ 3 , 6 , 150 , 5 
$ 3 , 6 , 150 , 5 
$ 3 , 6 , 150 , 5 
$ 3 , 6 , 150 , 5 
$ 3 , 6 , 150 , 5 
$ 3 , 6 , 150 , 5 
# 0 
# 0.3 
# 0.03 
# 0.2035 
# 25 
# 4 
# 8.15 
# 1 
?30uM RLK7 vs 300uM CEP1, 20mM citrate pH5, 150mM NaCl
% MICROCALITC_MAL1177627
% 0.2035 
% 4 
%-0.586102 , 29.61604 
%-0.348256 , 29.40329 
% 0.8333333 
% 167740 , 167730 
% 0.25 , 81 
%-0.015695 ,-0.033946 
%-20 , 8 
% 0 , 0 
% 0 
% 128000       127744 
% 43.1 
% 500 , 750 , 1000 , 750 
% 0.06978023945 ,-0.002252194966 ,-3.244915618586E-05 , 1.349203907274E-06 ,-9.058983361606E-09 
% MicroCalITC Ver: 1.29.32 Run time:11/1/2022 4:13:56 PM
@0
5.00,9.44489,25.097520,0.000347,25.032257,-3.1158,-0.017,9.44699,9.44699
6.00,9.44584,25.097645,0.000349,25.032312,-3.1156,-0.017,9.44657,9.44657
7.00,9.44626,25.097684,0.000345,25.032294,-3.1153,-0.017,9.44754,9.44754
8.00,9.44671,25.097714,0.000347,25.032271,-3.1151,-0.017,9.44726,9.44726
9.00,9.44694,25.097784,0.000348,25.032269,-3.1149,-0.016,9.44807,9.44807
10.00,9.44727,25.097781,0.000346,25.032223,-3.1146,-0.016,9.44921,9.44921
11.00,9.44762,25.097742,0.000347,25.032179,-3.1142,-0.016,9.44918,9.44918
12.00,9.44786,25.097815,0.000354,25.032217,-3.1140,-0.016,9.44888,9.44888
13.00,9.44814,25.097796,0.000358,25.032196,-3.1137,-0.016,9.44966,9.44966
14.00,9.44829,25.097805,0.000359,25.032164,-3.1133,-0.016,9.44964,9.44964
15.00,9.44814,25.097849,0.000364,25.032127,-3.1130,-0.016,9.44822,9.44822
16.00,9.44801,25.097824,0.000363,25.032032,-3.1127,-0.016,9.44754,9.44754
17.00,9.44779,25.097776,0.000359,25.031968,-3.1122,-0.016,9.44687,9.44687
18.00,9.44795,25.097781,0.000356,25.031934,-3.1117,-0.016,9.44733,9.44733
19.00,9.44807,25.097765,0.000355,25.031903,-3.1113,-0.016,9.44649,9.44649
20.00,9.44794,25.097902,0.000351,25.031968,-3.1108,-0.015,9.44692,9.44692
21.00,9.44764,25.098010,0.000348,25.032018,-3.1102,-0.015,9.44612,9.44612
22.00,9.44764,25.098132,0.000346,25.032100,-3.1097,-0.015,9.44616,9.44616
23.00,9.44785,25.098274,0.000345,25.032196,-3.1096,-0.015,9.44486,9.44486
24.00,9.44774,25.098340,0.000347,25.032266,-3.1093,-0.014,9.44525,9.44525
25.00,9.44738,25.098338,0.000349,25.032169,-3.1090,-0.014,9.44506,9.44506
26.00,9.44737,25.098374,0.000354,25.032185,-3.1087,-0.014,9.44611,9.44611
27.00,9.44719,25.098418,0.000360,25.032142,-3.1083,-0.015,9.44594,9.44594
28.00,9.44678,25.098352,0.000359,25.032060,-3.1077,-0.015,9.44480,9.44480
29.00,9.44641,25.098354,0.000358,25.031990,-3.1072,-0.014,9.44381,9.44381
30.00,9.44600,25.098343,0.000356,25.032062,-3.1067,-0.014,9.44268,9.44268
31.00,9.44577,25.098342,0.000354,25.032074,-3.1064,-0.014,9.44266,9.44266
32.00,9.44516,25.098234,0.000347,25.032010,-3.1062,-0.014,9.44260,9.44260
33.00,9.44507,25.098290,0.000349,25.032053,-3.1060,-0.013,9.44313,9.44313
34.00,9.44484,25.098397,0.000354,25.032156,-3.1058,-0.013,9.44349,9.44349
35.00,9.44486,25.098457,0.000355,25.032210,-3.1055,-0.013,9.44523,9.44523
36.00,9.44494,25.098420,0.000355,25.032135,-3.1051,-0.013,9.44538,9.44538
37.00,9.44444,25.098483,0.000358,25.032167,-3.1046,-0.013,9.44774,9.44774
38.00,9.44435,25.098501,0.000358,25.032165,-3.1042,-0.013,9.45012,9.45012
39.00,9.44493,25.098505,0.000354,25.032136,-3.1038,-0.013,9.45084,9.45084
40.00,9.44598,25.098529,0.000353,25.032048,-3.1035,-0.013,9.45026,9.45026
41.00,9.44611,25.098715,0.000354,25.032098,-3.1033,-0.013,9.45084,9.45084
42.00,9.44603,25.098804,0.000354,25.032088,-3.1030,-0.012,9.44992,9.44992
43.00,9.44615,25.098894,0.000354,25.032106,-3.1027,-0.012,9.44737,9.44737
44.00,9.44672,25.098885,0.000353,25.032059,-3.1023,-0.012,9.44689,9.44689
45.00,9.44809,25.098929,0.000352,25.032036,-3.1018,-0.012,9.44792,9.44792
46.00,9.44827,25.098935,0.000351,25.032029,-3.1015,-0.012,9.44768,9.44768
47.00,9.44845,25.098988,0.000354,25.032051,-3.1009,-0.012,9.44597,9.44597
48.00,9.44986,25.099025,0.000355,25.032031,-3.1004,-0.012,9.44790,9.44790
49.00,9.45067,25.099153,0.000355,25.032037,-3.1001,-0.012,9.44860,9.44860
50.00,9.44941,25.099238,0.000356,25.032081,-3.0998,-0.012,9.44660,9.44660
51.00,9.44917,25.099241,0.000359,25.032103,-3.0995,-0.012,9.44546,9.44546
52.00,9.44883,25.099274,0.000357,25.032074,-3.0992,-0.012,9.44459,9.44459
53.00,9.44862,25.099318,0.000357,25.032114,-3.0989,-0.011,9.44415,9.44415
54.00,9.44776,25.099265,0.000357,25.032082,-3.0983,-0.011,9.44440,9.44440
55.00,9.44685,25.099280,0.000356,25.032068,-3.0981,-0.011,9.44467,9.44467
56.00,9.44681,25.099353,0.000355,25.032059,-3.0979,-0.011,9.44581,9.44581
57.00,9.44639,25.099400,0.000351,25.032087,-3.0978,-0.011,9.44689,9.44689
58.00,9.44636,25.099491,0.000349,25.032045,-3.0975,-0.010,9.44608,9.44608
59.00,9.44587,25.099596,0.000348,25.032041,-3.0972,-0.010,9.44681,9.44681
60.00,9.44176,25.099628,0.000345,25.032005,-3.0966,-0.010,9.44937,9.44937
@1,0.4000,0.8, 60.0509999999995 
61.00,9.44151,25.099731,0.000344,25.032030,-3.0960,-0.010,9.44778,9.44778
62.00,9.44386,25.099737,0.000345,25.031984,-3.0954,-0.010,9.44652,9.44652
63.00,9.44486,25.099800,0.000347,25.032012,-3.0950,-0.010,9.44640,9.44640
64.00,9.44525,25.099808,0.000347,25.031991,-3.0948,-0.010,9.44604,9.44604
65.00,9.44626,25.099911,0.000351,25.032125,-3.0944,-0.010,9.44508,9.44508
66.00,9.44709,25.099893,0.000354,25.032094,-3.0942,-0.010,9.44572,9.44572
67.00,9.44799,25.099965,0.000354,25.032096,-3.0942,-0.010,9.44757,9.44757
68.00,9.44817,25.099874,0.000350,25.032010,-3.0940,-0.009,9.44880,9.44880
69.00,9.44937,25.099975,0.000353,25.032112,-3.0938,-0.009,9.44986,9.44986
70.00,9.45056,25.099990,0.000350,25.032034,-3.0936,-0.009,9.45138,9.45138
71.00,9.44110,25.100035,0.000349,25.031990,-3.0934,-0.009,9.45239,9.45239
72.00,9.44110,25.100097,0.000350,25.031994,-3.0929,-0.009,9.45187,9.45187
73.00,9.44481,25.100252,0.000355,25.032086,-3.0923,-0.009,9.45063,9.45063
74.00,9.44526,25.100246,0.000355,25.032057,-3.0919,-0.008,9.44703,9.44703
75.00,9.44714,25.100302,0.000357,25.032089,-3.0915,-0.008,9.44450,9.44450
76.00,9.44864,25.100405,0.000357,25.032209,-3.0911,-0.008,9.44270,9.44270
77.00,9.45054,25.100388,0.000356,25.032222,-3.0910,-0.008,9.44130,9.44130
78.00,9.45049,25.100401,0.000353,25.032176,-3.0909,-0.008,9.44147,9.44147
79.00,9.44921,25.100503,0.000355,25.032164,-3.0906,-0.008,9.44432,9.44432
80.00,9.44851,25.100508,0.000355,25.032157,-3.0901,-0.008,9.44615,9.44615
81.00,9.44884,25.100527,0.000354,25.032140,-3.0897,-0.008,9.44856,9.44856
82.00,9.44732,25.100699,0.000352,25.032195,-3.0891,-0.007,9.45054,9.45054
83.00,9.44680,25.100735,0.000352,25.032191,-3.0886,-0.007,9.45085,9.45085
84.00,9.44649,25.100674,0.000350,25.032164,-3.0883,-0.007,9.44879,9.44879
85.00,9.44441,25.100630,0.000346,25.032092,-3.0882,-0.007,9.44652,9.44652
86.00,9.44356,25.100640,0.000347,25.031992,-3.0879,-0.006,9.44677,9.44677
87.00,9.44403,25.100580,0.000352,25.031945,-3.0878,-0.007,9.44957,9.44957
88.00,9.44612,25.100581,0.000354,25.031977,-3.0875,-0.007,9.45243,9.45243
89.00,9.44941,25.100660,0.000352,25.031993,-3.0871,-0.006,9.45454,9.45454
90.00,9.44932,25.100789,0.000357,25.032078,-3.0867,-0.006,9.45748,9.45748
91.00,9.44805,25.100815,0.000358,25.032134,-3.0863,-0.006,9.45770,9.45770
92.00,9.44830,25.100820,0.000354,25.032127,-3.0858,-0.006,9.45378,9.45378
93.00,9.44680,25.100865,0.000351,25.032143,-3.0853,-0.006,9.45171,9.45171
94.00,9.44459,25.100962,0.000353,25.032228,-3.0848,-0.006,9.45150,9.45150
95.00,9.44348,25.101051,0.000357,25.032262,-3.0845,-0.006,9.45060,9.45060
96.00,9.45301,25.101161,0.000356,25.032311,-3.0844,-0.005,9.44978,9.44978
97.00,9.46112,25.101243,0.000358,25.032290,-3.0843,-0.005,9.45146,9.45146
98.00,9.45952,25.101363,0.000359,25.032344,-3.0840,-0.005,9.45053,9.45053
99.00,9.45719,25.101469,0.000360,25.032379,-3.0837,-0.005,9.44944,9.44944
100.00,9.45468,25.101513,0.000355,25.032389,-3.0832,-0.005,9.44834,9.44834
101.00,9.45413,25.101570,0.000356,25.032391,-3.0828,-0.005,9.44804,9.44804
102.00,9.45340,25.101596,0.000353,25.032407,-3.0825,-0.005,9.44754,9.44754
103.00,9.45250,25.101563,0.000354,25.032324,-3.0821,-0.005,9.44809,9.44809
104.00,9.45180,25.101527,0.000354,25.032242,-3.0818,-0.005,9.44879,9.44879
105.00,9.45142,25.101493,0.000352,25.032185,-3.0814,-0.005,9.44955,9.44955
106.00,9.45126,25.101539,0.000351,25.032215,-3.0809,-0.004,9.44986,9.44986
107.00,9.45043,25.101634,0.000351,25.032271,-3.0804,-0.004,9.45029,9.45029
108.00,9.45022,25.101684,0.000349,25.032265,-3.0802,-0.004,9.44991,9.44991
109.00,9.44983,25.101705,0.000345,25.032236,-3.0800,-0.003,9.44930,9.44930
110.00,9.44957,25.101848,0.000347,25.032259,-3.0798,-0.003,9.44888,9.44888
111.00,9.44920,25.101774,0.000346,25.032142,-3.0798,-0.003,9.44867,9.44867
112.00,9.44945,25.101831,0.000351,25.032172,-3.0795,-0.003,9.44763,9.44763
113.00,9.44936,25.101901,0.000352,25.032195,-3.0792,-0.003,9.44930,9.44930
114.00,9.44953,25.101935,0.000352,25.032191,-3.0789,-0.003,9.45093,9.45093
115.00,9.44949,25.101887,0.000353,25.032177,-3.0786,-0.003,9.45067,9.45067
116.00,9.44939,25.102007,0.000354,25.032258,-3.0784,-0.003,9.45121,9.45121
117.00,9.44941,25.102050,0.000350,25.032230,-3.0781,-0.003,9.45151,9.45151
118.00,9.44909,25.102070,0.000351,25.032244,-3.0778,-0.003,9.44910,9.44910
119.00,9.44920,25.102153,0.000353,25.032294,-3.0775,-0.003,9.44689,9.44689
120.00,9.44940,25.102178,0.000349,25.032250,-3.0771,-0.002,9.44647,9.44647
121.00,9.44939,25.102253,0.000351,25.032262,-3.0766,-0.002,9.44631,9.44631
122.00,9.44923,25.102332,0.000352,25.032288,-3.0764,-0.002,9.44676,9.44676
123.00,9.44879,25.102479,0.000356,25.032321,-3.0761,-0.002,9.44737,9.44737
124.00,9.44879,25.102614,0.000358,25.032383,-3.0758,-0.002,9.44839,9.44839
125.00,9.44874,25.102753,0.000360,25.032446,-3.0756,-0.002,9.44996,9.44996
126.00,9.44856,25.102747,0.000357,25.032406,-3.0752,-0.002,9.44946,9.44946
127.00,9.44889,25.102688,0.000356,25.032324,-3.0747,-0.002,9.44948,9.44948
128.00,9.44902,25.102644,0.000352,25.032275,-3.0743,-0.002,9.44957,9.44957
129.00,9.44895,25.102573,0.000347,25.032149,-3.0740,-0.001,9.44826,9.44826
130.00,9.44872,25.102546,0.000345,25.032107,-3.0737,-0.001,9.44725,9.44725
131.00,9.44849,25.102686,0.000346,25.032189,-3.0733,-0.001,9.44658,9.44658
132.00,9.44859,25.102829,0.000346,25.032310,-3.0731,-0.001,9.44726,9.44726
133.00,9.44858,25.102961,0.000345,25.032390,-3.0728,-0.001,9.44804,9.44804
134.00,9.44855,25.103094,0.000349,25.032472,-3.0726,-0.001,9.45032,9.45032
135.00,9.44853,25.103167,0.000350,25.032502,-3.0724,0.000,9.45119,9.45119
136.00,9.44852,25.103087,0.000350,25.032437,-3.0722,0.000,9.45221,9.45221
137.00,9.44891,25.103126,0.000351,25.032399,-3.0719,0.000,9.45101,9.45101
138.00,9.44899,25.103175,0.000352,25.032409,-3.0715,0.000,9.45096,9.45096
139.00,9.44918,25.103124,0.000351,25.032358,-3.0710,0.000,9.45034,9.45034
140.00,9.44941,25.103197,0.000352,25.032429,-3.0705,0.000,9.45005,9.45005
141.00,9.44948,25.103297,0.000350,25.032460,-3.0699,0.000,9.44974,9.44974
142.00,9.44971,25.103246,0.000347,25.032371,-3.0694,0.000,9.44951,9.44951
143.00,9.44958,25.103206,0.000346,25.032233,-3.0690,0.000,9.44827,9.44827
144.00,9.44930,25.103330,0.000345,25.032290,-3.0687,0.000,9.44815,9.44815
145.00,9.44925,25.103316,0.000343,25.032189,-3.0684,0.001,9.44907,9.44907
146.00,9.44914,25.103324,0.000342,25.032097,-3.0682,0.001,9.44943,9.44943
147.00,9.44956,25.103378,0.000343,25.032125,-3.0680,0.001,9.45105,9.45105
148.00,9.44979,25.103448,0.000344,25.032200,-3.0679,0.001,9.45195,9.45195
149.00,9.45005,25.103505,0.000346,25.032202,-3.0675,0.001,9.45214,9.45214
150.00,9.45046,25.103615,0.000348,25.032228,-3.0673,0.001,9.45053,9.45053
151.00,9.45059,25.103733,0.000352,25.032328,-3.0669,0.002,9.45092,9.45092
152.00,9.45023,25.103824,0.000356,25.032363,-3.0667,0.001,9.45032,9.45032
153.00,9.45016,25.103874,0.000357,25.032379,-3.0663,0.001,9.45035,9.45035
154.00,9.45024,25.103924,0.000359,25.032462,-3.0660,0.001,9.44977,9.44977
155.00,9.45029,25.103920,0.000359,25.032521,-3.0657,0.001,9.45017,9.45017
156.00,9.45023,25.103832,0.000357,25.032424,-3.0653,0.002,9.44886,9.44886
157.00,9.45002,25.103876,0.000356,25.032391,-3.0650,0.002,9.45003,9.45003
158.00,9.45025,25.103964,0.000355,25.032398,-3.0647,0.002,9.45053,9.45053
159.00,9.45024,25.103900,0.000354,25.032252,-3.0645,0.002,9.45026,9.45026
160.00,9.44993,25.103917,0.000353,25.032148,-3.0642,0.003,9.45040,9.45040
161.00,9.45028,25.104116,0.000356,25.032228,-3.0637,0.003,9.45234,9.45234
162.00,9.45059,25.104181,0.000355,25.032296,-3.0632,0.003,9.45176,9.45176
163.00,9.45084,25.104158,0.000355,25.032239,-3.0625,0.003,9.45111,9.45111
164.00,9.45107,25.104222,0.000352,25.032240,-3.0621,0.003,9.45248,9.45248
165.00,9.45124,25.104307,0.000353,25.032242,-3.0619,0.003,9.45400,9.45400
166.00,9.45123,25.104291,0.000349,25.032206,-3.0619,0.003,9.45334,9.45334
167.00,9.45123,25.104246,0.000347,25.032088,-3.0621,0.004,9.45255,9.45255
168.00,9.45144,25.104371,0.000349,25.032164,-3.0622,0.004,9.45331,9.45331
169.00,9.45152,25.104443,0.000353,25.032220,-3.0620,0.004,9.45190,9.45190
170.00,9.45133,25.104482,0.000353,25.032213,-3.0616,0.004,9.44990,9.44990
171.00,9.45115,25.104552,0.000353,25.032192,-3.0611,0.004,9.44843,9.44843
172.00,9.45086,25.104627,0.000354,25.032188,-3.0604,0.004,9.44867,9.44867
173.00,9.45082,25.104621,0.000352,25.032121,-3.0598,0.004,9.44832,9.44832
174.00,9.45088,25.104709,0.000350,25.032100,-3.0591,0.004,9.44845,9.44845
175.00,9.45117,25.104813,0.000350,25.032144,-3.0586,0.004,9.45040,9.45040
176.00,9.45090,25.104914,0.000351,25.032202,-3.0583,0.004,9.45264,9.45264
177.00,9.45120,25.105003,0.000349,25.032203,-3.0580,0.005,9.45345,9.45345
178.00,9.45152,25.105040,0.000349,25.032200,-3.0577,0.005,9.45283,9.45283
179.00,9.45159,25.105038,0.000348,25.032110,-3.0576,0.005,9.45311,9.45311
180.00,9.45163,25.105084,0.000346,25.032139,-3.0576,0.005,9.45269,9.45269
181.00,9.45158,25.105059,0.000344,25.032078,-3.0573,0.005,9.45143,9.45143
182.00,9.45139,25.105107,0.000350,25.032169,-3.0573,0.005,9.45022,9.45022
183.00,9.45129,25.105185,0.000351,25.032156,-3.0572,0.005,9.44984,9.44984
184.00,9.45085,25.105259,0.000352,25.032208,-3.0571,0.005,9.45064,9.45064
185.00,9.45058,25.105284,0.000352,25.032164,-3.0567,0.005,9.45029,9.45029
186.00,9.45045,25.105271,0.000354,25.032143,-3.0564,0.005,9.45191,9.45191
187.00,9.45086,25.105308,0.000350,25.032046,-3.0562,0.006,9.45244,9.45244
188.00,9.45129,25.105347,0.000348,25.032009,-3.0558,0.006,9.45438,9.45438
189.00,9.45177,25.105300,0.000347,25.031925,-3.0554,0.006,9.45371,9.45371
190.00,9.45196,25.105326,0.000351,25.031923,-3.0551,0.006,9.45268,9.45268
191.00,9.45218,25.105443,0.000349,25.031983,-3.0547,0.006,9.45034,9.45034
192.00,9.45230,25.105516,0.000350,25.032023,-3.0543,0.007,9.45114,9.45114
193.00,9.45169,25.105581,0.000352,25.032063,-3.0541,0.007,9.45043,9.45043
194.00,9.45200,25.105726,0.000353,25.032179,-3.0540,0.007,9.45022,9.45022
195.00,9.45179,25.105781,0.000351,25.032208,-3.0538,0.007,9.45059,9.45059
196.00,9.45159,25.105786,0.000351,25.032179,-3.0536,0.007,9.45267,9.45267
197.00,9.45151,25.105773,0.000350,25.032164,-3.0532,0.007,9.45162,9.45162
198.00,9.45165,25.105706,0.000351,25.032133,-3.0527,0.007,9.45040,9.45040
199.00,9.45156,25.105749,0.000355,25.032125,-3.0523,0.007,9.45024,9.45024
200.00,9.45165,25.105825,0.000354,25.032128,-3.0519,0.007,9.45077,9.45077
201.00,9.45125,25.105876,0.000355,25.032107,-3.0518,0.008,9.45097,9.45097
202.00,9.45159,25.105934,0.000356,25.032076,-3.0516,0.008,9.45218,9.45218
203.00,9.45156,25.106042,0.000355,25.032087,-3.0517,0.008,9.45474,9.45474
204.00,9.45102,25.106025,0.000349,25.032059,-3.0515,0.008,9.45583,9.45583
205.00,9.45074,25.106045,0.000352,25.032066,-3.0513,0.008,9.45600,9.45600
206.00,9.45122,25.106000,0.000351,25.032051,-3.0509,0.008,9.45383,9.45383
207.00,9.45092,25.106023,0.000353,25.032120,-3.0505,0.008,9.45124,9.45124
208.00,9.45118,25.106070,0.000356,25.032169,-3.0500,0.008,9.44514,9.44514
209.00,9.45012,25.106134,0.000356,25.032142,-3.0497,0.009,9.44077,9.44077
210.00,9.45349,25.106128,0.000351,25.032027,-3.0495,0.009,9.43590,9.43590
@2,3.0002,6.0, 210.206999999995 
211.00,9.45736,25.106235,0.000348,25.032050,-3.0492,0.009,9.43311,9.43311
212.00,9.45736,25.106203,0.000343,25.031996,-3.0489,0.009,9.43208,9.43208
213.00,9.45568,25.106189,0.000341,25.031949,-3.0486,0.010,9.43573,9.43573
214.00,9.45399,25.106237,0.000342,25.032021,-3.0481,0.010,9.43895,9.43895
215.00,9.45138,25.106289,0.000343,25.032097,-3.0478,0.010,9.44366,9.44366
216.00,9.44745,25.106363,0.000343,25.032124,-3.0474,0.010,9.44899,9.44899
217.00,9.44302,25.106492,0.000344,25.032135,-3.0472,0.010,9.45315,9.45315
218.00,9.43090,25.106578,0.000341,25.032120,-3.0468,0.011,9.45489,9.45489
219.00,9.43070,25.106603,0.000341,25.032083,-3.0464,0.011,9.45488,9.45488
220.00,9.43261,25.106617,0.000343,25.032114,-3.0459,0.011,9.45399,9.45399
221.00,9.43474,25.106637,0.000345,25.032113,-3.0456,0.011,9.45209,9.45209
222.00,9.43896,25.106671,0.000348,25.032195,-3.0454,0.011,9.44914,9.44914
223.00,9.44462,25.106690,0.000347,25.032254,-3.0453,0.011,9.44661,9.44661
224.00,9.44912,25.106712,0.000345,25.032237,-3.0451,0.011,9.44895,9.44895
225.00,9.45188,25.106764,0.000344,25.032176,-3.0449,0.012,9.45133,9.45133
226.00,9.45136,25.106819,0.000346,25.032164,-3.0445,0.012,9.45350,9.45350
227.00,9.45266,25.106872,0.000348,25.032171,-3.0440,0.012,9.45549,9.45549
228.00,9.45340,25.106891,0.000351,25.032161,-3.0436,0.012,9.45843,9.45843
229.00,9.45142,25.106960,0.000354,25.032222,-3.0433,0.012,9.45774,9.45774
230.00,9.45004,25.106973,0.000355,25.032227,-3.0429,0.012,9.45498,9.45498
231.00,9.44734,25.106976,0.000354,25.032205,-3.0428,0.012,9.45362,9.45362
232.00,9.44623,25.107035,0.000352,25.032150,-3.0426,0.012,9.45428,9.45428
233.00,9.44594,25.107066,0.000353,25.032068,-3.0424,0.012,9.45385,9.45385
234.00,9.45963,25.107103,0.000353,25.032024,-3.0422,0.013,9.45215,9.45215
235.00,9.45999,25.107247,0.000353,25.032105,-3.0419,0.013,9.45360,9.45360
236.00,9.45851,25.107302,0.000354,25.032135,-3.0416,0.013,9.45194,9.45194
237.00,9.45710,25.107298,0.000354,25.032117,-3.0413,0.013,9.45024,9.45024
238.00,9.45591,25.107363,0.000353,25.032207,-3.0412,0.013,9.44983,9.44983
239.00,9.45553,25.107403,0.000359,25.032250,-3.0412,0.013,9.45154,9.45154
240.00,9.45464,25.107438,0.000365,25.032245,-3.0410,0.013,9.45169,9.45169
241.00,9.45384,25.107532,0.000364,25.032245,-3.0407,0.013,9.45232,9.45232
242.00,9.45380,25.107531,0.000364,25.032192,-3.0403,0.013,9.45131,9.45131
243.00,9.45356,25.107545,0.000365,25.032172,-3.0400,0.013,9.45210,9.45210
244.00,9.45288,25.107591,0.000361,25.032182,-3.0395,0.013,9.45233,9.45233
245.00,9.45229,25.107622,0.000358,25.032194,-3.0393,0.014,9.45127,9.45127
246.00,9.45172,25.107622,0.000360,25.032245,-3.0391,0.014,9.45145,9.45145
247.00,9.45177,25.107637,0.000362,25.032276,-3.0390,0.014,9.45304,9.45304
248.00,9.45167,25.107724,0.000360,25.032280,-3.0386,0.014,9.45427,9.45427
249.00,9.45163,25.107702,0.000361,25.032236,-3.0384,0.014,9.45359,9.45359
250.00,9.45203,25.107759,0.000361,25.032265,-3.0382,0.014,9.45351,9.45351
251.00,9.45221,25.107869,0.000363,25.032250,-3.0379,0.014,9.45313,9.45313
252.00,9.45203,25.107968,0.000363,25.032271,-3.0377,0.014,9.45209,9.45209
253.00,9.45289,25.107969,0.000367,25.032316,-3.0376,0.014,9.44969,9.44969
254.00,9.45277,25.108083,0.000370,25.032354,-3.0374,0.014,9.44641,9.44641
255.00,9.45250,25.108142,0.000368,25.032311,-3.0374,0.014,9.44407,9.44407
256.00,9.45241,25.108075,0.000363,25.032237,-3.0373,0.014,9.44547,9.44547
257.00,9.45289,25.108162,0.000364,25.032280,-3.0371,0.014,9.44859,9.44859
258.00,9.45201,25.108256,0.000360,25.032229,-3.0366,0.015,9.44961,9.44961
259.00,9.45188,25.108343,0.000356,25.032219,-3.0363,0.015,9.45294,9.45294
260.00,9.45223,25.108301,0.000357,25.032140,-3.0358,0.015,9.45447,9.45447
261.00,9.44949,25.108343,0.000361,25.032135,-3.0352,0.015,9.45394,9.45394
262.00,9.44628,25.108331,0.000363,25.032135,-3.0350,0.015,9.45224,9.45224
263.00,9.44389,25.108341,0.000366,25.032199,-3.0348,0.015,9.45088,9.45088
264.00,9.44079,25.108313,0.000366,25.032184,-3.0345,0.015,9.44947,9.44947
265.00,9.43748,25.108382,0.000364,25.032225,-3.0342,0.015,9.45065,9.45065
266.00,9.45480,25.108446,0.000362,25.032224,-3.0338,0.016,9.44922,9.44922
267.00,9.46149,25.108549,0.000359,25.032220,-3.0333,0.016,9.44849,9.44849
268.00,9.45710,25.108584,0.000357,25.032149,-3.0331,0.016,9.44772,9.44772
269.00,9.45342,25.108599,0.000355,25.032071,-3.0330,0.016,9.44926,9.44926
270.00,9.45297,25.108602,0.000357,25.032033,-3.0331,0.016,9.45110,9.45110
271.00,9.45194,25.108600,0.000360,25.032060,-3.0333,0.016,9.45276,9.45276
272.00,9.45109,25.108594,0.000361,25.032046,-3.0334,0.016,9.45471,9.45471
273.00,9.45091,25.108632,0.000358,25.032064,-3.0332,0.016,9.45606,9.45606
274.00,9.45173,25.108700,0.000362,25.032161,-3.0327,0.017,9.45521,9.45521
275.00,9.45207,25.108762,0.000361,25.032194,-3.0323,0.017,9.45601,9.45601
276.00,9.45152,25.108863,0.000359,25.032173,-3.0318,0.017,9.45674,9.45674
277.00,9.45192,25.108882,0.000358,25.032109,-3.0314,0.017,9.45536,9.45536
278.00,9.45181,25.108910,0.000362,25.032047,-3.0310,0.017,9.45505,9.45505
279.00,9.45199,25.109006,0.000363,25.032014,-3.0308,0.017,9.45646,9.45646
280.00,9.45305,25.109109,0.000365,25.032051,-3.0307,0.017,9.45457,9.45457
281.00,9.45302,25.109133,0.000364,25.032077,-3.0304,0.017,9.45410,9.45410
282.00,9.45329,25.109286,0.000366,25.032200,-3.0301,0.017,9.45266,9.45266
283.00,9.45375,25.109393,0.000367,25.032287,-3.0298,0.017,9.45371,9.45371
284.00,9.45456,25.109327,0.000365,25.032255,-3.0296,0.017,9.45340,9.45340
285.00,9.45551,25.109341,0.000363,25.032262,-3.0293,0.018,9.45375,9.45375
286.00,9.45543,25.109387,0.000365,25.032281,-3.0290,0.018,9.45286,9.45286
287.00,9.45475,25.109349,0.000362,25.032213,-3.0289,0.018,9.45379,9.45379
288.00,9.45476,25.109400,0.000359,25.032180,-3.0287,0.018,9.45543,9.45543
289.00,9.45458,25.109507,0.000360,25.032237,-3.0285,0.018,9.45671,9.45671
290.00,9.45439,25.109550,0.000358,25.032226,-3.0280,0.018,9.45767,9.45767
291.00,9.45449,25.109585,0.000358,25.032193,-3.0277,0.018,9.45811,9.45811
292.00,9.45548,25.109615,0.000361,25.032175,-3.0274,0.018,9.45700,9.45700
293.00,9.45525,25.109604,0.000365,25.032219,-3.0270,0.018,9.45400,9.45400
294.00,9.45545,25.109676,0.000364,25.032220,-3.0266,0.019,9.45243,9.45243
295.00,9.45567,25.109682,0.000365,25.032177,-3.0263,0.019,9.45065,9.45065
296.00,9.45604,25.109791,0.000363,25.032245,-3.0259,0.019,9.45119,9.45119
297.00,9.45727,25.109860,0.000358,25.032238,-3.0257,0.019,9.45368,9.45368
298.00,9.45790,25.109944,0.000356,25.032165,-3.0254,0.019,9.45371,9.45371
299.00,9.46183,25.109969,0.000357,25.032107,-3.0253,0.019,9.45471,9.45471
300.00,9.46119,25.109992,0.000360,25.032068,-3.0251,0.019,9.45579,9.45579
301.00,9.45340,25.110023,0.000362,25.032076,-3.0250,0.019,9.45585,9.45585
302.00,9.44907,25.110134,0.000363,25.032130,-3.0248,0.019,9.45480,9.45480
303.00,9.45074,25.110182,0.000362,25.032164,-3.0245,0.019,9.45374,9.45374
304.00,9.45199,25.110228,0.000359,25.032187,-3.0243,0.020,9.45081,9.45081
305.00,9.45266,25.110313,0.000356,25.032236,-3.0241,0.020,9.45024,9.45024
306.00,9.45338,25.110294,0.000355,25.032163,-3.0238,0.020,9.44821,9.44821
307.00,9.45262,25.110203,0.000358,25.032127,-3.0234,0.020,9.44856,9.44856
308.00,9.45217,25.110140,0.000359,25.032056,-3.0233,0.020,9.45126,9.45126
309.00,9.45287,25.110160,0.000363,25.032089,-3.0231,0.020,9.45306,9.45306
310.00,9.45280,25.110167,0.000363,25.032105,-3.0228,0.020,9.45275,9.45275
311.00,9.45214,25.110206,0.000362,25.032132,-3.0227,0.020,9.45310,9.45310
312.00,9.45235,25.110394,0.000361,25.032184,-3.0227,0.020,9.45292,9.45292
313.00,9.45203,25.110583,0.000362,25.032306,-3.0225,0.020,9.45398,9.45398
314.00,9.45265,25.110603,0.000360,25.032262,-3.0223,0.021,9.45476,9.45476
315.00,9.45236,25.110675,0.000360,25.032247,-3.0220,0.021,9.45351,9.45351
316.00,9.45292,25.110747,0.000363,25.032272,-3.0217,0.021,9.45479,9.45479
317.00,9.45298,25.110691,0.000364,25.032217,-3.0214,0.021,9.45478,9.45478
318.00,9.45228,25.110641,0.000364,25.032161,-3.0211,0.021,9.45334,9.45334
319.00,9.45208,25.110661,0.000363,25.032171,-3.0206,0.021,9.45156,9.45156
320.00,9.45318,25.110689,0.000365,25.032161,-3.0203,0.021,9.45304,9.45304
321.00,9.45393,25.110722,0.000363,25.032168,-3.0199,0.021,9.45291,9.45291
322.00,9.45363,25.110751,0.000362,25.032176,-3.0194,0.021,9.45383,9.45383
323.00,9.45354,25.110840,0.000361,25.032218,-3.0191,0.022,9.45250,9.45250
324.00,9.45346,25.110923,0.000364,25.032224,-3.0190,0.022,9.45272,9.45272
325.00,9.45336,25.110912,0.000361,25.032181,-3.0189,0.022,9.45394,9.45394
326.00,9.45339,25.110950,0.000360,25.032169,-3.0186,0.022,9.45650,9.45650
327.00,9.45325,25.111056,0.000364,25.032215,-3.0184,0.022,9.45656,9.45656
328.00,9.45347,25.111065,0.000361,25.032153,-3.0183,0.022,9.45731,9.45731
329.00,9.45355,25.111122,0.000360,25.032185,-3.0181,0.022,9.45802,9.45802
330.00,9.45285,25.111207,0.000359,25.032223,-3.0178,0.023,9.45799,9.45799
331.00,9.45320,25.111292,0.000361,25.032219,-3.0176,0.023,9.45807,9.45807
332.00,9.45315,25.111288,0.000357,25.032138,-3.0175,0.023,9.45779,9.45779
333.00,9.45350,25.111296,0.000355,25.032112,-3.0172,0.023,9.45998,9.45998
334.00,9.45294,25.111308,0.000355,25.032039,-3.0169,0.023,9.46050,9.46050
335.00,9.45937,25.111337,0.000359,25.031967,-3.0167,0.023,9.45993,9.45993
336.00,9.45960,25.111365,0.000362,25.031957,-3.0166,0.023,9.45549,9.45549
337.00,9.45790,25.111419,0.000363,25.031999,-3.0163,0.023,9.45401,9.45401
338.00,9.45894,25.111405,0.000367,25.031955,-3.0162,0.023,9.45236,9.45236
339.00,9.45928,25.111369,0.000367,25.031929,-3.0161,0.023,9.45137,9.45137
340.00,9.45915,25.111365,0.000366,25.031998,-3.0160,0.023,9.45151,9.45151
341.00,9.45837,25.111348,0.000362,25.031947,-3.0157,0.023,9.45546,9.45546
342.00,9.45938,25.111365,0.000361,25.031917,-3.0155,0.024,9.45786,9.45786
343.00,9.45963,25.111499,0.000361,25.032006,-3.0151,0.024,9.45636,9.45636
344.00,9.45848,25.111577,0.000360,25.032033,-3.0147,0.024,9.45543,9.45543
345.00,9.45472,25.111687,0.000359,25.032062,-3.0142,0.024,9.45504,9.45504
346.00,9.45103,25.111775,0.000357,25.032099,-3.0139,0.024,9.45360,9.45360
347.00,9.45210,25.111828,0.000358,25.032043,-3.0136,0.024,9.45087,9.45087
348.00,9.45437,25.111898,0.000356,25.032058,-3.0133,0.025,9.45156,9.45156
349.00,9.45504,25.111980,0.000356,25.032072,-3.0133,0.025,9.45201,9.45201
350.00,9.45772,25.112018,0.000355,25.032050,-3.0134,0.025,9.44889,9.44889
351.00,9.46061,25.112054,0.000359,25.032046,-3.0133,0.025,9.44602,9.44602
352.00,9.46012,25.112049,0.000362,25.032060,-3.0133,0.025,9.44786,9.44786
353.00,9.45061,25.112039,0.000365,25.032027,-3.0131,0.025,9.45018,9.45018
354.00,9.45192,25.112069,0.000367,25.032067,-3.0128,0.025,9.45216,9.45216
355.00,9.45159,25.112046,0.000369,25.032026,-3.0124,0.025,9.45666,9.45666
356.00,9.45054,25.112057,0.000367,25.032031,-3.0119,0.025,9.46190,9.46190
357.00,9.44890,25.112109,0.000365,25.032092,-3.0115,0.025,9.46135,9.46135
358.00,9.44865,25.112178,0.000363,25.032126,-3.0112,0.025,9.45815,9.45815
359.00,9.44604,25.112204,0.000360,25.032123,-3.0109,0.026,9.45361,9.45361
360.00,9.44242,25.112236,0.000357,25.032149,-3.0107,0.026,9.44890,9.44890
@3,3.0002,6.0, 360.025999999998 
361.00,9.44262,25.112369,0.000357,25.032186,-3.0104,0.026,9.44310,9.44310
362.00,9.45637,25.112458,0.000355,25.032179,-3.0101,0.026,9.44041,9.44041
363.00,9.46117,25.112454,0.000350,25.032090,-3.0099,0.027,9.44185,9.44185
364.00,9.46189,25.112559,0.000348,25.032107,-3.0097,0.027,9.44755,9.44755
365.00,9.46321,25.112583,0.000346,25.032087,-3.0095,0.027,9.45270,9.45270
366.00,9.46557,25.112476,0.000341,25.032001,-3.0095,0.028,9.45756,9.45756
367.00,9.45394,25.112495,0.000344,25.032015,-3.0093,0.028,9.46190,9.46190
368.00,9.44659,25.112539,0.000348,25.032056,-3.0090,0.028,9.46006,9.46006
369.00,9.43869,25.112577,0.000350,25.032072,-3.0087,0.028,9.44159,9.44159
370.00,9.43869,25.112684,0.000349,25.032083,-3.0083,0.028,9.41913,9.41913
371.00,9.43902,25.112864,0.000351,25.032190,-3.0079,0.028,9.39580,9.39580
372.00,9.44052,25.112848,0.000348,25.032127,-3.0076,0.028,9.37495,9.37495
373.00,9.45390,25.112795,0.000347,25.032082,-3.0074,0.029,9.36132,9.36132
374.00,9.46451,25.112793,0.000347,25.032029,-3.0073,0.029,9.36512,9.36512
375.00,9.46493,25.112851,0.000349,25.032040,-3.0070,0.029,9.37736,9.37736
376.00,9.46300,25.112792,0.000348,25.031943,-3.0068,0.029,9.39434,9.39434
377.00,9.46199,25.112915,0.000348,25.032002,-3.0067,0.029,9.40842,9.40842
378.00,9.44372,25.113045,0.000344,25.032033,-3.0064,0.029,9.41873,9.41873
379.00,9.37348,25.113150,0.000345,25.032074,-3.0062,0.029,9.42750,9.42750
380.00,9.35263,25.113161,0.000347,25.032046,-3.0060,0.029,9.43291,9.43291
381.00,9.34730,25.113259,0.000347,25.032040,-3.0058,0.030,9.43298,9.43298
382.00,9.35779,25.113274,0.000348,25.031957,-3.0056,0.030,9.43253,9.43253
383.00,9.37655,25.113334,0.000354,25.031953,-3.0054,0.029,9.43247,9.43247
384.00,9.39177,25.113320,0.000356,25.031956,-3.0052,0.029,9.43302,9.43302
385.00,9.41372,25.113326,0.000355,25.031961,-3.0050,0.030,9.43245,9.43245
386.00,9.43172,25.113349,0.000355,25.032007,-3.0048,0.030,9.43212,9.43212
387.00,9.42943,25.113364,0.000357,25.032035,-3.0047,0.030,9.43490,9.43490
388.00,9.43192,25.113401,0.000356,25.032072,-3.0045,0.030,9.43618,9.43618
389.00,9.43237,25.113481,0.000354,25.032049,-3.0042,0.030,9.43327,9.43327
390.00,9.43171,25.113538,0.000353,25.032031,-3.0039,0.030,9.43139,9.43139
391.00,9.43278,25.113559,0.000356,25.032001,-3.0037,0.031,9.43066,9.43066
392.00,9.43362,25.113561,0.000356,25.031973,-3.0033,0.031,9.42804,9.42804
393.00,9.43313,25.113571,0.000356,25.031927,-3.0031,0.031,9.42683,9.42683
394.00,9.43334,25.113512,0.000357,25.031801,-3.0028,0.031,9.42564,9.42564
395.00,9.43246,25.113574,0.000360,25.031815,-3.0025,0.031,9.42454,9.42454
396.00,9.43156,25.113636,0.000361,25.031797,-3.0023,0.031,9.42592,9.42592
397.00,9.43091,25.113748,0.000363,25.031868,-3.0021,0.031,9.42939,9.42939
398.00,9.43117,25.113842,0.000364,25.031930,-3.0018,0.031,9.43320,9.43320
399.00,9.43054,25.113973,0.000367,25.032057,-3.0013,0.031,9.43849,9.43849
400.00,9.42873,25.113994,0.000368,25.032062,-3.0011,0.031,9.44088,9.44088
401.00,9.42724,25.114018,0.000369,25.032102,-3.0009,0.031,9.44055,9.44055
402.00,9.42520,25.113997,0.000369,25.032059,-3.0006,0.031,9.43890,9.43890
403.00,9.42435,25.114018,0.000371,25.032046,-3.0003,0.031,9.43652,9.43652
404.00,9.42186,25.114028,0.000370,25.031997,-3.0002,0.031,9.43457,9.43457
405.00,9.42297,25.114122,0.000370,25.032042,-3.0001,0.031,9.43631,9.43631
406.00,9.43387,25.114126,0.000368,25.032005,-3.0000,0.031,9.43819,9.43819
407.00,9.44368,25.114247,0.000367,25.032060,-2.9999,0.032,9.43985,9.43985
408.00,9.44535,25.114287,0.000367,25.032059,-2.9998,0.032,9.44151,9.44151
409.00,9.44110,25.114287,0.000365,25.032041,-2.9996,0.032,9.44154,9.44154
410.00,9.43886,25.114282,0.000361,25.031999,-2.9993,0.032,9.44271,9.44271
411.00,9.43801,25.114354,0.000362,25.031998,-2.9989,0.032,9.44387,9.44387
412.00,9.43889,25.114344,0.000364,25.031961,-2.9987,0.032,9.44473,9.44473
413.00,9.43955,25.114364,0.000360,25.031959,-2.9985,0.032,9.44590,9.44590
414.00,9.44005,25.114381,0.000361,25.031968,-2.9984,0.033,9.44848,9.44848
415.00,9.44080,25.114404,0.000364,25.031973,-2.9980,0.033,9.44714,9.44714
416.00,9.44136,25.114426,0.000363,25.031968,-2.9977,0.033,9.44855,9.44855
417.00,9.44173,25.114477,0.000361,25.031915,-2.9973,0.033,9.44992,9.44992
418.00,9.44209,25.114545,0.000364,25.031926,-2.9971,0.033,9.45007,9.45007
419.00,9.44332,25.114622,0.000361,25.031916,-2.9970,0.033,9.45010,9.45010
420.00,9.44465,25.114680,0.000357,25.031894,-2.9969,0.033,9.45105,9.45105
421.00,9.44585,25.114761,0.000359,25.031939,-2.9968,0.033,9.45063,9.45063
422.00,9.44679,25.114834,0.000360,25.031973,-2.9968,0.033,9.45143,9.45143
423.00,9.44702,25.114900,0.000358,25.031921,-2.9965,0.034,9.45204,9.45204
424.00,9.44781,25.115044,0.000362,25.032013,-2.9962,0.034,9.45404,9.45404
425.00,9.44853,25.115122,0.000365,25.031998,-2.9960,0.034,9.45565,9.45565
426.00,9.45007,25.115156,0.000366,25.032019,-2.9958,0.034,9.45448,9.45448
427.00,9.45073,25.115131,0.000365,25.032062,-2.9953,0.034,9.45345,9.45345
428.00,9.45124,25.115115,0.000363,25.032061,-2.9950,0.034,9.45262,9.45262
429.00,9.45147,25.115048,0.000362,25.031954,-2.9949,0.034,9.44995,9.44995
430.00,9.45180,25.115072,0.000363,25.031970,-2.9946,0.034,9.44734,9.44734
431.00,9.45244,25.115132,0.000360,25.031964,-2.9942,0.035,9.44707,9.44707
432.00,9.45201,25.115295,0.000361,25.031985,-2.9939,0.035,9.44550,9.44550
433.00,9.45097,25.115389,0.000365,25.032014,-2.9936,0.035,9.44367,9.44367
434.00,9.45043,25.115439,0.000363,25.032027,-2.9932,0.035,9.44468,9.44468
435.00,9.44981,25.115552,0.000365,25.032061,-2.9930,0.035,9.44627,9.44627
436.00,9.44937,25.115614,0.000364,25.032001,-2.9928,0.035,9.44816,9.44816
437.00,9.44953,25.115606,0.000361,25.031949,-2.9927,0.035,9.44834,9.44834
438.00,9.44871,25.115702,0.000360,25.031958,-2.9924,0.035,9.44823,9.44823
439.00,9.44829,25.115766,0.000364,25.031960,-2.9923,0.035,9.44826,9.44826
440.00,9.44887,25.115775,0.000364,25.031973,-2.9921,0.035,9.44907,9.44907
441.00,9.44813,25.115766,0.000365,25.031952,-2.9920,0.035,9.44885,9.44885
442.00,9.44710,25.115847,0.000370,25.031983,-2.9919,0.035,9.45048,9.45048
443.00,9.44636,25.115815,0.000368,25.031951,-2.9918,0.035,9.45236,9.45236
444.00,9.44661,25.115890,0.000362,25.032000,-2.9916,0.036,9.45188,9.45188
445.00,9.44697,25.115881,0.000358,25.031925,-2.9914,0.036,9.44976,9.44976
446.00,9.44800,25.115982,0.000358,25.031989,-2.9911,0.036,9.44973,9.44973
447.00,9.44885,25.115958,0.000358,25.031972,-2.9908,0.036,9.44988,9.44988
448.00,9.45030,25.115977,0.000358,25.031966,-2.9907,0.037,9.44980,9.44980
449.00,9.45014,25.115979,0.000362,25.031971,-2.9905,0.036,9.45101,9.45101
450.00,9.44971,25.116048,0.000366,25.032000,-2.9903,0.036,9.45166,9.45166
451.00,9.44897,25.116106,0.000368,25.031983,-2.9900,0.036,9.45133,9.45133
452.00,9.44963,25.116205,0.000367,25.032002,-2.9897,0.036,9.45044,9.45044
453.00,9.45026,25.116301,0.000367,25.032076,-2.9893,0.037,9.45132,9.45132
454.00,9.45082,25.116319,0.000366,25.032039,-2.9891,0.037,9.45100,9.45100
455.00,9.45096,25.116335,0.000366,25.032041,-2.9888,0.037,9.45033,9.45033
456.00,9.45100,25.116374,0.000367,25.032082,-2.9887,0.037,9.45085,9.45085
457.00,9.45111,25.116380,0.000367,25.032077,-2.9886,0.037,9.45040,9.45040
458.00,9.45066,25.116382,0.000365,25.032023,-2.9885,0.037,9.45001,9.45001
459.00,9.45078,25.116479,0.000368,25.032070,-2.9882,0.037,9.44997,9.44997
460.00,9.45076,25.116564,0.000368,25.032132,-2.9882,0.037,9.44927,9.44927
461.00,9.45010,25.116499,0.000364,25.032075,-2.9879,0.037,9.44929,9.44929
462.00,9.45001,25.116500,0.000363,25.032056,-2.9875,0.037,9.45278,9.45278
463.00,9.45029,25.116604,0.000368,25.032105,-2.9872,0.037,9.45452,9.45452
464.00,9.44997,25.116656,0.000365,25.032078,-2.9868,0.037,9.45499,9.45499
465.00,9.44972,25.116744,0.000361,25.032054,-2.9862,0.038,9.45704,9.45704
466.00,9.44970,25.116874,0.000361,25.032058,-2.9859,0.038,9.45673,9.45673
467.00,9.44911,25.117009,0.000363,25.032046,-2.9856,0.038,9.45389,9.45389
468.00,9.44891,25.117002,0.000362,25.031970,-2.9855,0.038,9.45143,9.45143
469.00,9.44804,25.116985,0.000364,25.031973,-2.9856,0.038,9.45230,9.45230
470.00,9.44504,25.116942,0.000366,25.031940,-2.9855,0.038,9.45303,9.45303
471.00,9.45460,25.116896,0.000367,25.031984,-2.9855,0.038,9.45350,9.45350
472.00,9.46434,25.116738,0.000365,25.031959,-2.9854,0.038,9.45359,9.45359
473.00,9.45960,25.116761,0.000364,25.032011,-2.9852,0.038,9.45386,9.45386
474.00,9.45681,25.116832,0.000364,25.031988,-2.9850,0.039,9.45316,9.45316
475.00,9.45517,25.116925,0.000362,25.032012,-2.9847,0.039,9.45324,9.45324
476.00,9.45523,25.117019,0.000359,25.031934,-2.9844,0.039,9.45228,9.45228
477.00,9.45488,25.117212,0.000360,25.032017,-2.9844,0.039,9.45167,9.45167
478.00,9.45453,25.117299,0.000360,25.032025,-2.9842,0.039,9.44952,9.44952
479.00,9.45420,25.117311,0.000356,25.031993,-2.9839,0.039,9.44882,9.44882
480.00,9.45307,25.117332,0.000356,25.031970,-2.9836,0.039,9.44901,9.44901
481.00,9.45167,25.117459,0.000356,25.032035,-2.9834,0.040,9.44938,9.44938
482.00,9.45127,25.117556,0.000355,25.032046,-2.9830,0.040,9.45120,9.45120
483.00,9.45110,25.117652,0.000355,25.032052,-2.9827,0.040,9.45619,9.45619
484.00,9.45103,25.117816,0.000358,25.032141,-2.9825,0.040,9.45852,9.45852
485.00,9.44991,25.117930,0.000364,25.032220,-2.9823,0.040,9.45946,9.45946
486.00,9.44906,25.117912,0.000366,25.032204,-2.9820,0.040,9.45922,9.45922
487.00,9.44960,25.117928,0.000369,25.032198,-2.9818,0.040,9.45917,9.45917
488.00,9.45078,25.117899,0.000368,25.032167,-2.9816,0.040,9.45928,9.45928
489.00,9.45066,25.117859,0.000367,25.032123,-2.9815,0.040,9.45959,9.45959
490.00,9.45159,25.117869,0.000363,25.032128,-2.9816,0.040,9.45907,9.45907
491.00,9.45443,25.117961,0.000365,25.032143,-2.9815,0.040,9.45908,9.45908
492.00,9.45710,25.117969,0.000365,25.032055,-2.9814,0.040,9.45740,9.45740
493.00,9.45750,25.118046,0.000367,25.032036,-2.9812,0.040,9.45331,9.45331
494.00,9.45849,25.118133,0.000368,25.032066,-2.9810,0.040,9.45060,9.45060
495.00,9.45864,25.118159,0.000369,25.032034,-2.9808,0.040,9.45065,9.45065
496.00,9.45813,25.118130,0.000368,25.032019,-2.9805,0.040,9.45210,9.45210
497.00,9.45877,25.118167,0.000368,25.032086,-2.9802,0.041,9.45327,9.45327
498.00,9.45778,25.118168,0.000364,25.032105,-2.9800,0.041,9.45573,9.45573
499.00,9.45706,25.118186,0.000364,25.032051,-2.9797,0.041,9.45737,9.45737
500.00,9.45718,25.118176,0.000360,25.032006,-2.9794,0.041,9.45621,9.45621
501.00,9.45311,25.118242,0.000357,25.032024,-2.9793,0.041,9.45612,9.45612
502.00,9.45164,25.118266,0.000356,25.031968,-2.9792,0.042,9.45625,9.45625
503.00,9.45178,25.118329,0.000356,25.031951,-2.9793,0.042,9.45546,9.45546
504.00,9.45159,25.118359,0.000355,25.031928,-2.9794,0.042,9.45527,9.45527
505.00,9.45381,25.118461,0.000358,25.031958,-2.9795,0.042,9.45689,9.45689
506.00,9.45465,25.118500,0.000361,25.031945,-2.9795,0.042,9.45547,9.45547
507.00,9.45504,25.118611,0.000361,25.032038,-2.9795,0.042,9.45298,9.45298
508.00,9.45623,25.118650,0.000361,25.032114,-2.9793,0.042,9.45140,9.45140
509.00,9.45552,25.118700,0.000358,25.032175,-2.9789,0.042,9.44616,9.44616
510.00,9.45455,25.118742,0.000354,25.032163,-2.9786,0.043,9.44010,9.44010
@4,3.0002,6.0, 510.178 
511.00,9.45725,25.118793,0.000351,25.032143,-2.9783,0.043,9.43455,9.43455
512.00,9.45605,25.118815,0.000348,25.032095,-2.9781,0.043,9.43424,9.43424
513.00,9.45666,25.118895,0.000346,25.032049,-2.9779,0.044,9.43555,9.43555
514.00,9.45491,25.118931,0.000345,25.032033,-2.9778,0.044,9.43926,9.43926
515.00,9.45446,25.118946,0.000345,25.032028,-2.9776,0.044,9.44462,9.44462
516.00,9.45054,25.118936,0.000342,25.031981,-2.9773,0.044,9.44981,9.44981
517.00,9.44445,25.118848,0.000339,25.031871,-2.9769,0.045,9.45221,9.45221
518.00,9.44203,25.118876,0.000340,25.031880,-2.9764,0.045,9.45372,9.45372
519.00,9.43218,25.118967,0.000340,25.031908,-2.9762,0.045,9.45355,9.45355
520.00,9.42958,25.118980,0.000339,25.031896,-2.9759,0.045,9.45161,9.45161
521.00,9.42410,25.119021,0.000341,25.031920,-2.9758,0.045,9.45280,9.45280
522.00,9.44250,25.119170,0.000344,25.032041,-2.9756,0.045,9.45307,9.45307
523.00,9.44981,25.119194,0.000347,25.031963,-2.9755,0.045,9.45220,9.45220
524.00,9.45076,25.119133,0.000348,25.031862,-2.9753,0.045,9.45393,9.45393
525.00,9.45189,25.119254,0.000350,25.031940,-2.9750,0.046,9.45551,9.45551
526.00,9.45282,25.119308,0.000354,25.031965,-2.9749,0.046,9.45544,9.45544
527.00,9.45207,25.119321,0.000354,25.031948,-2.9749,0.046,9.45535,9.45535
528.00,9.45269,25.119362,0.000352,25.032038,-2.9747,0.046,9.45668,9.45668
529.00,9.45322,25.119443,0.000354,25.032138,-2.9745,0.046,9.45647,9.45647
530.00,9.45351,25.119374,0.000353,25.032036,-2.9743,0.046,9.45567,9.45567
531.00,9.45406,25.119427,0.000352,25.032060,-2.9740,0.046,9.45459,9.45459
532.00,9.45387,25.119514,0.000357,25.032046,-2.9737,0.046,9.45437,9.45437
533.00,9.45397,25.119547,0.000358,25.032029,-2.9737,0.046,9.45468,9.45468
534.00,9.45462,25.119621,0.000356,25.032008,-2.9738,0.046,9.45527,9.45527
535.00,9.45480,25.119754,0.000358,25.032026,-2.9737,0.047,9.45776,9.45776
536.00,9.45514,25.119860,0.000360,25.032076,-2.9736,0.047,9.46019,9.46019
537.00,9.45527,25.119839,0.000356,25.032045,-2.9735,0.047,9.46080,9.46080
538.00,9.45599,25.119792,0.000358,25.031983,-2.9734,0.047,9.45887,9.45887
539.00,9.45614,25.119745,0.000360,25.031977,-2.9732,0.047,9.45526,9.45526
540.00,9.45660,25.119775,0.000365,25.032042,-2.9729,0.047,9.45157,9.45157
541.00,9.45722,25.119692,0.000365,25.031941,-2.9726,0.047,9.44879,9.44879
542.00,9.45744,25.119788,0.000365,25.031994,-2.9721,0.047,9.44661,9.44661
543.00,9.45731,25.119947,0.000364,25.032060,-2.9716,0.047,9.44500,9.44500
544.00,9.45857,25.120040,0.000365,25.032083,-2.9712,0.047,9.44875,9.44875
545.00,9.46070,25.120064,0.000361,25.032048,-2.9711,0.047,9.45173,9.45173
546.00,9.46055,25.120158,0.000362,25.032156,-2.9711,0.047,9.45252,9.45252
547.00,9.45796,25.120150,0.000364,25.032169,-2.9711,0.047,9.45244,9.45244
548.00,9.45205,25.120207,0.000365,25.032200,-2.9712,0.047,9.45319,9.45319
549.00,9.44638,25.120315,0.000365,25.032197,-2.9711,0.047,9.45030,9.45030
550.00,9.44644,25.120361,0.000367,25.032165,-2.9708,0.047,9.44865,9.44865
551.00,9.44763,25.120381,0.000366,25.032019,-2.9705,0.047,9.44975,9.44975
552.00,9.44911,25.120499,0.000362,25.032012,-2.9702,0.048,9.45017,9.45017
553.00,9.45122,25.120528,0.000361,25.031978,-2.9699,0.048,9.45171,9.45171
554.00,9.45366,25.120504,0.000359,25.031929,-2.9698,0.048,9.45226,9.45226
555.00,9.45789,25.120629,0.000357,25.031992,-2.9698,0.048,9.45383,9.45383
556.00,9.45205,25.120758,0.000358,25.032127,-2.9696,0.049,9.45301,9.45301
557.00,9.44791,25.120794,0.000359,25.032129,-2.9694,0.049,9.45472,9.45472
558.00,9.44812,25.120801,0.000359,25.032132,-2.9692,0.049,9.45450,9.45450
559.00,9.44983,25.120826,0.000355,25.032136,-2.9689,0.049,9.45527,9.45527
560.00,9.45035,25.120732,0.000355,25.032075,-2.9685,0.049,9.45491,9.45491
561.00,9.45132,25.120713,0.000357,25.032054,-2.9683,0.049,9.45520,9.45520
562.00,9.45193,25.120709,0.000358,25.032092,-2.9682,0.049,9.45374,9.45374
563.00,9.45231,25.120794,0.000360,25.032164,-2.9681,0.049,9.45227,9.45227
564.00,9.45254,25.120830,0.000362,25.032197,-2.9680,0.049,9.45285,9.45285
565.00,9.45218,25.120924,0.000364,25.032254,-2.9681,0.049,9.45355,9.45355
566.00,9.45270,25.120963,0.000361,25.032198,-2.9680,0.049,9.45303,9.45303
567.00,9.45338,25.120960,0.000362,25.032120,-2.9678,0.049,9.45478,9.45478
568.00,9.45386,25.120921,0.000358,25.032013,-2.9676,0.050,9.45771,9.45771
569.00,9.45394,25.120990,0.000359,25.032080,-2.9674,0.050,9.45903,9.45903
570.00,9.45429,25.120948,0.000358,25.032028,-2.9672,0.050,9.45916,9.45916
571.00,9.45414,25.120929,0.000359,25.032061,-2.9672,0.050,9.46130,9.46130
572.00,9.45450,25.120985,0.000359,25.032042,-2.9671,0.050,9.46224,9.46224
573.00,9.45471,25.121054,0.000364,25.032017,-2.9668,0.050,9.46095,9.46095
574.00,9.45552,25.121150,0.000367,25.031969,-2.9664,0.050,9.45820,9.45820
575.00,9.45664,25.121230,0.000369,25.031955,-2.9660,0.050,9.45463,9.45463
576.00,9.45739,25.121314,0.000367,25.031950,-2.9655,0.050,9.45215,9.45215
577.00,9.45743,25.121388,0.000368,25.032024,-2.9653,0.050,9.45065,9.45065
578.00,9.45872,25.121439,0.000366,25.032118,-2.9654,0.051,9.44895,9.44895
579.00,9.45988,25.121416,0.000364,25.032085,-2.9654,0.051,9.44718,9.44718
580.00,9.46104,25.121452,0.000365,25.032084,-2.9654,0.051,9.44762,9.44762
581.00,9.46137,25.121471,0.000366,25.032104,-2.9652,0.051,9.44997,9.44997
582.00,9.46074,25.121496,0.000369,25.032091,-2.9650,0.051,9.45117,9.45117
583.00,9.45489,25.121467,0.000372,25.031991,-2.9649,0.051,9.45331,9.45331
584.00,9.44874,25.121530,0.000373,25.032066,-2.9648,0.051,9.45782,9.45782
585.00,9.44837,25.121569,0.000372,25.032118,-2.9646,0.051,9.45907,9.45907
586.00,9.44872,25.121548,0.000372,25.032008,-2.9646,0.051,9.45648,9.45648
587.00,9.44701,25.121568,0.000371,25.032004,-2.9643,0.051,9.45458,9.45458
588.00,9.44688,25.121603,0.000370,25.032001,-2.9640,0.051,9.45417,9.45417
589.00,9.44179,25.121629,0.000369,25.031922,-2.9637,0.051,9.45214,9.45214
590.00,9.44617,25.121720,0.000368,25.031913,-2.9634,0.051,9.45224,9.45224
591.00,9.46079,25.121922,0.000370,25.032062,-2.9631,0.051,9.45222,9.45222
592.00,9.46092,25.122020,0.000369,25.032075,-2.9630,0.052,9.45273,9.45273
593.00,9.45947,25.122179,0.000368,25.032167,-2.9627,0.052,9.45347,9.45347
594.00,9.45688,25.122162,0.000366,25.032172,-2.9626,0.052,9.45600,9.45600
595.00,9.45609,25.122142,0.000366,25.032135,-2.9625,0.052,9.45579,9.45579
596.00,9.45522,25.122149,0.000363,25.032082,-2.9624,0.052,9.45668,9.45668
597.00,9.45534,25.122206,0.000361,25.032052,-2.9623,0.052,9.45794,9.45794
598.00,9.45542,25.122208,0.000362,25.032011,-2.9622,0.052,9.45690,9.45690
599.00,9.45461,25.122298,0.000363,25.031996,-2.9620,0.052,9.45373,9.45373
600.00,9.45426,25.122453,0.000362,25.032035,-2.9618,0.052,9.45462,9.45462
601.00,9.45515,25.122582,0.000364,25.032050,-2.9617,0.053,9.45555,9.45555
602.00,9.45589,25.122625,0.000367,25.032053,-2.9614,0.052,9.45470,9.45470
603.00,9.45553,25.122663,0.000370,25.032016,-2.9612,0.052,9.45640,9.45640
604.00,9.45577,25.122755,0.000373,25.032074,-2.9610,0.052,9.45895,9.45895
605.00,9.45506,25.122737,0.000373,25.032065,-2.9608,0.052,9.45980,9.45980
606.00,9.45534,25.122706,0.000370,25.032090,-2.9606,0.052,9.45892,9.45892
607.00,9.45598,25.122754,0.000368,25.032107,-2.9605,0.053,9.45643,9.45643
608.00,9.45675,25.122800,0.000364,25.032148,-2.9603,0.053,9.45466,9.45466
609.00,9.45745,25.122818,0.000360,25.032169,-2.9601,0.053,9.45242,9.45242
610.00,9.45707,25.122883,0.000361,25.032210,-2.9598,0.053,9.45036,9.45036
611.00,9.45750,25.122890,0.000362,25.032141,-2.9596,0.053,9.45090,9.45090
612.00,9.45774,25.122897,0.000362,25.032113,-2.9593,0.054,9.45215,9.45215
613.00,9.45963,25.122949,0.000363,25.032143,-2.9591,0.054,9.45374,9.45374
614.00,9.46077,25.123016,0.000366,25.032159,-2.9591,0.054,9.45603,9.45603
615.00,9.46029,25.123063,0.000365,25.032191,-2.9589,0.054,9.45777,9.45777
616.00,9.45334,25.123070,0.000365,25.032180,-2.9588,0.054,9.45883,9.45883
617.00,9.45185,25.123037,0.000364,25.032114,-2.9586,0.054,9.45979,9.45979
618.00,9.45189,25.123007,0.000359,25.032031,-2.9583,0.054,9.45742,9.45742
619.00,9.45270,25.122992,0.000355,25.031940,-2.9581,0.055,9.45607,9.45607
620.00,9.45429,25.123071,0.000359,25.031898,-2.9580,0.055,9.45533,9.45533
621.00,9.45504,25.123134,0.000358,25.031935,-2.9579,0.055,9.45488,9.45488
622.00,9.45442,25.123188,0.000361,25.031977,-2.9578,0.055,9.45474,9.45474
623.00,9.45449,25.123204,0.000362,25.032003,-2.9578,0.055,9.45708,9.45708
624.00,9.45491,25.123206,0.000364,25.032022,-2.9578,0.055,9.45790,9.45790
625.00,9.45580,25.123074,0.000360,25.031934,-2.9578,0.055,9.45933,9.45933
626.00,9.45656,25.123081,0.000361,25.031981,-2.9578,0.055,9.45750,9.45750
627.00,9.45689,25.123169,0.000361,25.032025,-2.9578,0.055,9.45742,9.45742
628.00,9.45740,25.123286,0.000365,25.032107,-2.9577,0.055,9.45684,9.45684
629.00,9.45787,25.123365,0.000364,25.032119,-2.9575,0.055,9.45585,9.45585
630.00,9.45741,25.123495,0.000366,25.032181,-2.9571,0.055,9.45608,9.45608
631.00,9.45726,25.123525,0.000366,25.032093,-2.9567,0.055,9.45934,9.45934
632.00,9.45724,25.123556,0.000367,25.032098,-2.9564,0.055,9.46001,9.46001
633.00,9.45678,25.123697,0.000368,25.032113,-2.9562,0.055,9.45854,9.45854
634.00,9.45672,25.123707,0.000367,25.032077,-2.9559,0.056,9.45950,9.45950
635.00,9.45765,25.123706,0.000370,25.032077,-2.9558,0.056,9.45713,9.45713
636.00,9.45795,25.123766,0.000374,25.032104,-2.9557,0.055,9.45536,9.45536
637.00,9.45763,25.123793,0.000373,25.032067,-2.9555,0.056,9.45482,9.45482
638.00,9.45760,25.123730,0.000370,25.032008,-2.9552,0.056,9.45807,9.45807
639.00,9.45745,25.123740,0.000367,25.032047,-2.9550,0.056,9.45883,9.45883
640.00,9.45705,25.123798,0.000368,25.032051,-2.9547,0.056,9.46116,9.46116
641.00,9.45711,25.123890,0.000364,25.032052,-2.9545,0.056,9.46001,9.46001
642.00,9.45760,25.124018,0.000365,25.032131,-2.9544,0.056,9.46122,9.46122
643.00,9.45806,25.124070,0.000367,25.032112,-2.9543,0.056,9.45952,9.45952
644.00,9.45894,25.124237,0.000371,25.032126,-2.9542,0.056,9.45831,9.45831
645.00,9.45940,25.124263,0.000371,25.032070,-2.9542,0.057,9.45843,9.45843
646.00,9.45847,25.124306,0.000371,25.032165,-2.9541,0.057,9.46029,9.46029
647.00,9.45852,25.124359,0.000370,25.032180,-2.9541,0.057,9.45819,9.45819
648.00,9.45855,25.124350,0.000370,25.032156,-2.9542,0.057,9.45766,9.45766
649.00,9.45902,25.124219,0.000371,25.032055,-2.9541,0.057,9.45844,9.45844
650.00,9.45968,25.124274,0.000370,25.032070,-2.9539,0.057,9.45718,9.45718
651.00,9.46002,25.124293,0.000371,25.032023,-2.9536,0.057,9.45620,9.45620
652.00,9.45913,25.124215,0.000371,25.031950,-2.9530,0.057,9.45770,9.45770
653.00,9.45907,25.124226,0.000371,25.031912,-2.9525,0.057,9.45810,9.45810
654.00,9.45899,25.124376,0.000371,25.032004,-2.9522,0.057,9.45804,9.45804
655.00,9.45857,25.124463,0.000371,25.032058,-2.9521,0.057,9.45800,9.45800
656.00,9.45796,25.124498,0.000374,25.032046,-2.9522,0.057,9.45638,9.45638
657.00,9.45809,25.124596,0.000373,25.032036,-2.9523,0.057,9.45603,9.45603
658.00,9.45782,25.124697,0.000372,25.032097,-2.9523,0.058,9.45515,9.45515
659.00,9.45680,25.124731,0.000366,25.032089,-2.9520,0.058,9.45124,9.45124
660.00,9.45817,25.124841,0.000361,25.032125,-2.9516,0.058,9.44599,9.44599
@5,3.0002,6.0, 660.004999999997 
661.00,9.45656,25.124898,0.000352,25.032102,-2.9512,0.059,9.44183,9.44183
662.00,9.45719,25.124914,0.000346,25.032087,-2.9508,0.059,9.43793,9.43793
663.00,9.45786,25.124974,0.000340,25.032132,-2.9506,0.059,9.43708,9.43708
664.00,9.45623,25.125001,0.000338,25.032127,-2.9505,0.060,9.43898,9.43898
665.00,9.45586,25.124929,0.000336,25.032056,-2.9504,0.060,9.44467,9.44467
666.00,9.45493,25.124970,0.000337,25.032054,-2.9502,0.060,9.45095,9.45095
667.00,9.45342,25.124996,0.000337,25.032065,-2.9501,0.060,9.45441,9.45441
668.00,9.45313,25.124995,0.000337,25.031983,-2.9501,0.061,9.45472,9.45472
669.00,9.44124,25.125082,0.000340,25.031988,-2.9501,0.061,9.45634,9.45634
670.00,9.43115,25.125119,0.000341,25.031990,-2.9498,0.061,9.45646,9.45646
671.00,9.42845,25.125192,0.000346,25.032008,-2.9496,0.061,9.45572,9.45572
672.00,9.43641,25.125232,0.000350,25.032049,-2.9493,0.061,9.45760,9.45760
673.00,9.44883,25.125254,0.000354,25.032072,-2.9491,0.061,9.45997,9.45997
674.00,9.45111,25.125220,0.000352,25.032024,-2.9487,0.061,9.45840,9.45840
675.00,9.45605,25.125280,0.000351,25.032019,-2.9486,0.061,9.45701,9.45701
676.00,9.45501,25.125287,0.000350,25.031992,-2.9485,0.062,9.45691,9.45691
677.00,9.45590,25.125327,0.000344,25.031886,-2.9482,0.062,9.45495,9.45495
678.00,9.45677,25.125476,0.000347,25.031954,-2.9481,0.062,9.45378,9.45378
679.00,9.45683,25.125568,0.000350,25.031987,-2.9479,0.062,9.45431,9.45431
680.00,9.45631,25.125635,0.000353,25.031997,-2.9478,0.062,9.45642,9.45642
681.00,9.45634,25.125681,0.000353,25.031956,-2.9476,0.062,9.45647,9.45647
682.00,9.45627,25.125800,0.000361,25.032013,-2.9476,0.062,9.45673,9.45673
683.00,9.45650,25.125827,0.000359,25.031923,-2.9475,0.062,9.45824,9.45824
684.00,9.45678,25.125922,0.000364,25.031962,-2.9474,0.062,9.45990,9.45990
685.00,9.45702,25.126010,0.000366,25.032054,-2.9471,0.062,9.45750,9.45750
686.00,9.45730,25.126059,0.000368,25.032084,-2.9470,0.062,9.45866,9.45866
687.00,9.45738,25.126115,0.000370,25.032115,-2.9468,0.062,9.45910,9.45910
688.00,9.45711,25.126139,0.000372,25.032169,-2.9466,0.062,9.45771,9.45771
689.00,9.45734,25.126060,0.000367,25.032067,-2.9466,0.063,9.45648,9.45648
690.00,9.45730,25.126025,0.000366,25.031955,-2.9466,0.063,9.45466,9.45466
691.00,9.45643,25.126057,0.000363,25.031935,-2.9464,0.063,9.45191,9.45191
692.00,9.45569,25.126101,0.000362,25.031906,-2.9461,0.063,9.45178,9.45178
693.00,9.45550,25.126220,0.000363,25.031942,-2.9458,0.063,9.45183,9.45183
694.00,9.45568,25.126405,0.000366,25.031999,-2.9453,0.063,9.45276,9.45276
695.00,9.45584,25.126523,0.000369,25.032055,-2.9451,0.063,9.45417,9.45417
696.00,9.45555,25.126502,0.000372,25.032051,-2.9449,0.063,9.45573,9.45573
697.00,9.45527,25.126439,0.000375,25.032064,-2.9448,0.063,9.45580,9.45580
698.00,9.45370,25.126416,0.000375,25.032056,-2.9449,0.063,9.45535,9.45535
699.00,9.45341,25.126355,0.000373,25.032073,-2.9449,0.063,9.45329,9.45329
700.00,9.45233,25.126351,0.000370,25.032067,-2.9446,0.063,9.45604,9.45604
701.00,9.45026,25.126390,0.000367,25.032032,-2.9445,0.064,9.45845,9.45845
702.00,9.45404,25.126485,0.000362,25.032050,-2.9443,0.064,9.45881,9.45881
703.00,9.45576,25.126501,0.000360,25.032009,-2.9439,0.064,9.45950,9.45950
704.00,9.45521,25.126482,0.000363,25.031932,-2.9438,0.064,9.46047,9.46047
705.00,9.45497,25.126536,0.000364,25.031918,-2.9437,0.064,9.45789,9.45789
706.00,9.45620,25.126585,0.000365,25.031986,-2.9437,0.064,9.45385,9.45385
707.00,9.45700,25.126623,0.000367,25.031978,-2.9437,0.064,9.45167,9.45167
708.00,9.45744,25.126709,0.000368,25.031971,-2.9436,0.064,9.45307,9.45307
709.00,9.45746,25.126890,0.000370,25.032056,-2.9435,0.064,9.45383,9.45383
710.00,9.45795,25.126916,0.000371,25.032050,-2.9433,0.064,9.45407,9.45407
711.00,9.45659,25.127028,0.000374,25.032039,-2.9430,0.064,9.45548,9.45548
712.00,9.45533,25.127102,0.000373,25.032043,-2.9428,0.064,9.45624,9.45624
713.00,9.45580,25.127075,0.000370,25.032021,-2.9427,0.064,9.45306,9.45306
714.00,9.45670,25.127009,0.000366,25.031967,-2.9428,0.065,9.45265,9.45265
715.00,9.45539,25.127063,0.000363,25.031986,-2.9427,0.065,9.45558,9.45558
716.00,9.45442,25.127134,0.000365,25.032027,-2.9425,0.065,9.45679,9.45679
717.00,9.45395,25.127161,0.000365,25.032013,-2.9424,0.065,9.45666,9.45666
718.00,9.45374,25.127258,0.000369,25.032076,-2.9421,0.065,9.45742,9.45742
719.00,9.45322,25.127413,0.000371,25.032128,-2.9416,0.065,9.45769,9.45769
720.00,9.45410,25.127441,0.000370,25.032100,-2.9413,0.065,9.45509,9.45509
721.00,9.45578,25.127535,0.000367,25.032086,-2.9412,0.065,9.45583,9.45583
722.00,9.45587,25.127568,0.000364,25.032051,-2.9408,0.066,9.45869,9.45869
723.00,9.45568,25.127578,0.000362,25.032005,-2.9408,0.066,9.45892,9.45892
724.00,9.45693,25.127527,0.000361,25.031937,-2.9407,0.066,9.45807,9.45807
725.00,9.45592,25.127563,0.000363,25.031920,-2.9407,0.066,9.45891,9.45891
726.00,9.45636,25.127437,0.000363,25.031772,-2.9407,0.066,9.45679,9.45679
727.00,9.45685,25.127481,0.000365,25.031775,-2.9406,0.066,9.45431,9.45431
728.00,9.45776,25.127459,0.000366,25.031675,-2.9404,0.066,9.45490,9.45490
729.00,9.45732,25.127571,0.000368,25.031765,-2.9404,0.066,9.45606,9.45606
730.00,9.45731,25.127615,0.000366,25.031738,-2.9404,0.066,9.45510,9.45510
731.00,9.45705,25.127664,0.000363,25.031810,-2.9401,0.066,9.45633,9.45633
732.00,9.45611,25.127688,0.000365,25.031842,-2.9399,0.066,9.45738,9.45738
733.00,9.45659,25.127750,0.000364,25.031949,-2.9397,0.066,9.45569,9.45569
734.00,9.45664,25.127740,0.000359,25.031919,-2.9393,0.067,9.45542,9.45542
735.00,9.45670,25.127765,0.000359,25.031966,-2.9390,0.067,9.45755,9.45755
736.00,9.45648,25.127850,0.000364,25.032034,-2.9388,0.067,9.45694,9.45694
737.00,9.45688,25.127975,0.000362,25.032071,-2.9386,0.067,9.45516,9.45516
738.00,9.45665,25.128069,0.000363,25.032106,-2.9384,0.067,9.45697,9.45697
739.00,9.45672,25.128126,0.000368,25.032112,-2.9382,0.067,9.45724,9.45724
740.00,9.45678,25.128165,0.000370,25.032134,-2.9380,0.067,9.45644,9.45644
741.00,9.45656,25.128189,0.000372,25.032144,-2.9379,0.067,9.45676,9.45676
742.00,9.45627,25.128095,0.000374,25.032081,-2.9379,0.067,9.45859,9.45859
743.00,9.45639,25.128055,0.000377,25.032057,-2.9378,0.067,9.45966,9.45966
744.00,9.45680,25.128080,0.000376,25.032061,-2.9379,0.067,9.45851,9.45851
745.00,9.45670,25.128087,0.000375,25.032035,-2.9377,0.067,9.45702,9.45702
746.00,9.45695,25.128108,0.000371,25.032007,-2.9377,0.068,9.45648,9.45648
747.00,9.45722,25.128134,0.000370,25.032044,-2.9378,0.068,9.45580,9.45580
748.00,9.45723,25.128133,0.000369,25.032014,-2.9377,0.068,9.45643,9.45643
749.00,9.45692,25.128162,0.000372,25.032014,-2.9376,0.068,9.45830,9.45830
750.00,9.45668,25.128229,0.000373,25.032032,-2.9375,0.068,9.46015,9.46015
751.00,9.45755,25.128333,0.000372,25.032039,-2.9371,0.068,9.46241,9.46241
752.00,9.45803,25.128347,0.000372,25.031949,-2.9367,0.068,9.46292,9.46292
753.00,9.45779,25.128439,0.000374,25.031936,-2.9365,0.068,9.46055,9.46055
754.00,9.45853,25.128478,0.000369,25.031863,-2.9362,0.068,9.45983,9.45983
755.00,9.45839,25.128506,0.000367,25.031798,-2.9360,0.068,9.45871,9.45871
756.00,9.45837,25.128448,0.000366,25.031757,-2.9358,0.068,9.45644,9.45644
757.00,9.45810,25.128555,0.000365,25.031812,-2.9356,0.068,9.45564,9.45564
758.00,9.45906,25.128614,0.000358,25.031802,-2.9355,0.069,9.45831,9.45831
759.00,9.45861,25.128674,0.000358,25.031873,-2.9355,0.069,9.45931,9.45931
760.00,9.45821,25.128769,0.000357,25.031960,-2.9356,0.069,9.46036,9.46036
761.00,9.45826,25.128843,0.000359,25.031984,-2.9358,0.069,9.46261,9.46261
762.00,9.45911,25.128838,0.000359,25.031926,-2.9359,0.069,9.46319,9.46319
763.00,9.45969,25.128901,0.000366,25.031971,-2.9359,0.069,9.46064,9.46064
764.00,9.46032,25.128908,0.000369,25.031933,-2.9356,0.069,9.46117,9.46117
765.00,9.45971,25.128880,0.000370,25.031919,-2.9352,0.069,9.46276,9.46276
766.00,9.45897,25.128936,0.000368,25.031881,-2.9348,0.069,9.46297,9.46297
767.00,9.45972,25.129081,0.000368,25.032019,-2.9345,0.069,9.46541,9.46541
768.00,9.45989,25.129105,0.000368,25.032049,-2.9343,0.069,9.46663,9.46663
769.00,9.46019,25.129176,0.000368,25.032076,-2.9340,0.069,9.46437,9.46437
770.00,9.46128,25.129291,0.000368,25.032056,-2.9340,0.069,9.46221,9.46221
771.00,9.46220,25.129420,0.000369,25.032142,-2.9340,0.069,9.46211,9.46211
772.00,9.46342,25.129427,0.000371,25.032020,-2.9339,0.069,9.46162,9.46162
773.00,9.46310,25.129495,0.000368,25.031982,-2.9338,0.069,9.45933,9.45933
774.00,9.46303,25.129502,0.000366,25.031963,-2.9339,0.070,9.45796,9.45796
775.00,9.46372,25.129459,0.000365,25.031931,-2.9340,0.070,9.45828,9.45828
776.00,9.46235,25.129496,0.000367,25.031963,-2.9339,0.070,9.45551,9.45551
777.00,9.46307,25.129615,0.000368,25.032033,-2.9339,0.070,9.45341,9.45341
778.00,9.46441,25.129679,0.000368,25.032046,-2.9339,0.070,9.45624,9.45624
779.00,9.46337,25.129743,0.000365,25.032053,-2.9337,0.070,9.46087,9.46087
780.00,9.46181,25.129871,0.000364,25.032067,-2.9334,0.070,9.46263,9.46263
781.00,9.46417,25.129832,0.000362,25.031958,-2.9333,0.071,9.46418,9.46418
782.00,9.46505,25.129776,0.000358,25.031957,-2.9330,0.071,9.46300,9.46300
783.00,9.45241,25.129823,0.000357,25.032028,-2.9327,0.071,9.46165,9.46165
784.00,9.45311,25.129886,0.000361,25.032033,-2.9325,0.071,9.45876,9.45876
785.00,9.45361,25.129867,0.000365,25.032026,-2.9323,0.071,9.45534,9.45534
786.00,9.45546,25.129926,0.000364,25.032027,-2.9320,0.071,9.45627,9.45627
787.00,9.45570,25.129945,0.000367,25.032011,-2.9318,0.071,9.45974,9.45974
788.00,9.46414,25.129921,0.000367,25.031923,-2.9316,0.071,9.46342,9.46342
789.00,9.46978,25.129894,0.000368,25.031895,-2.9316,0.071,9.46602,9.46602
790.00,9.46843,25.129885,0.000368,25.031896,-2.9315,0.071,9.46802,9.46802
791.00,9.46069,25.129985,0.000371,25.032019,-2.9314,0.071,9.46663,9.46663
792.00,9.45375,25.130139,0.000370,25.032073,-2.9313,0.071,9.46584,9.46584
793.00,9.45502,25.130245,0.000368,25.032106,-2.9312,0.071,9.46361,9.46361
794.00,9.45628,25.130391,0.000366,25.032109,-2.9309,0.072,9.46283,9.46283
795.00,9.45690,25.130519,0.000366,25.032079,-2.9309,0.072,9.46240,9.46240
796.00,9.46464,25.130495,0.000362,25.032004,-2.9308,0.072,9.46152,9.46152
797.00,9.46715,25.130453,0.000361,25.031989,-2.9307,0.072,9.45866,9.45866
798.00,9.47165,25.130501,0.000364,25.032009,-2.9307,0.072,9.45591,9.45591
799.00,9.46917,25.130491,0.000366,25.032047,-2.9307,0.072,9.45555,9.45555
800.00,9.46119,25.130537,0.000363,25.032110,-2.9304,0.072,9.45764,9.45764
801.00,9.46092,25.130632,0.000366,25.032150,-2.9302,0.072,9.45992,9.45992
802.00,9.46255,25.130693,0.000364,25.032148,-2.9299,0.072,9.46347,9.46347
803.00,9.46197,25.130665,0.000361,25.032107,-2.9295,0.072,9.46510,9.46510
804.00,9.46275,25.130734,0.000357,25.032126,-2.9295,0.073,9.46518,9.46518
805.00,9.45980,25.130760,0.000357,25.032123,-2.9294,0.073,9.46448,9.46448
806.00,9.45370,25.130808,0.000360,25.032164,-2.9293,0.073,9.46407,9.46407
807.00,9.45015,25.130815,0.000360,25.032160,-2.9292,0.073,9.46158,9.46158
808.00,9.45116,25.130901,0.000359,25.032217,-2.9289,0.073,9.45794,9.45794
809.00,9.46456,25.130830,0.000357,25.032128,-2.9284,0.073,9.45271,9.45271
810.00,9.46793,25.130889,0.000355,25.032170,-2.9281,0.074,9.44804,9.44804
@6,3.0002,6.0, 810.057000000001 
811.00,9.46616,25.130876,0.000349,25.032113,-2.9279,0.074,9.44394,9.44394
812.00,9.46450,25.130964,0.000348,25.032102,-2.9279,0.074,9.44198,9.44198
813.00,9.46435,25.131014,0.000344,25.032032,-2.9280,0.075,9.44515,9.44515
814.00,9.46398,25.131167,0.000343,25.032049,-2.9280,0.075,9.44838,9.44838
815.00,9.46538,25.131167,0.000339,25.031936,-2.9281,0.075,9.45022,9.45022
816.00,9.46318,25.131189,0.000336,25.031859,-2.9282,0.076,9.45378,9.45378
817.00,9.45391,25.131211,0.000332,25.031806,-2.9282,0.076,9.45845,9.45845
818.00,9.44170,25.131196,0.000335,25.031847,-2.9280,0.076,9.46061,9.46061
819.00,9.44000,25.131199,0.000336,25.031879,-2.9278,0.076,9.46190,9.46190
820.00,9.44162,25.131264,0.000338,25.031912,-2.9276,0.076,9.46273,9.46273
821.00,9.44544,25.131290,0.000341,25.031959,-2.9273,0.076,9.46381,9.46381
822.00,9.44823,25.131362,0.000346,25.032080,-2.9270,0.077,9.46179,9.46179
823.00,9.45060,25.131390,0.000348,25.032063,-2.9268,0.077,9.45847,9.45847
824.00,9.45431,25.131438,0.000349,25.032098,-2.9268,0.077,9.45981,9.45981
825.00,9.45821,25.131454,0.000348,25.032126,-2.9267,0.077,9.46230,9.46230
826.00,9.46046,25.131549,0.000350,25.032168,-2.9266,0.077,9.46232,9.46232
827.00,9.46192,25.131540,0.000350,25.032099,-2.9264,0.077,9.46375,9.46375
828.00,9.46148,25.131600,0.000351,25.032090,-2.9263,0.077,9.46431,9.46431
829.00,9.46047,25.131668,0.000354,25.032086,-2.9263,0.077,9.46200,9.46200
830.00,9.46150,25.131740,0.000358,25.032035,-2.9262,0.077,9.46224,9.46224
831.00,9.46268,25.131803,0.000356,25.032018,-2.9260,0.077,9.46275,9.46275
832.00,9.46204,25.131882,0.000355,25.032022,-2.9258,0.077,9.46349,9.46349
833.00,9.46198,25.132000,0.000353,25.032050,-2.9257,0.077,9.46572,9.46572
834.00,9.46219,25.132049,0.000352,25.032065,-2.9256,0.077,9.46575,9.46575
835.00,9.46180,25.132085,0.000354,25.032124,-2.9254,0.078,9.46384,9.46384
836.00,9.46149,25.132077,0.000358,25.032052,-2.9252,0.078,9.46228,9.46228
837.00,9.46392,25.132213,0.000363,25.032085,-2.9252,0.078,9.45883,9.45883
838.00,9.46395,25.132200,0.000364,25.032006,-2.9251,0.078,9.45585,9.45585
839.00,9.46268,25.132240,0.000364,25.031974,-2.9247,0.078,9.45664,9.45664
840.00,9.46365,25.132293,0.000360,25.031940,-2.9245,0.078,9.45837,9.45837
841.00,9.46385,25.132385,0.000358,25.031983,-2.9243,0.078,9.45828,9.45828
842.00,9.46275,25.132344,0.000360,25.031957,-2.9240,0.078,9.46013,9.46013
843.00,9.46090,25.132366,0.000364,25.032002,-2.9237,0.078,9.46007,9.46007
844.00,9.46089,25.132411,0.000365,25.032007,-2.9236,0.078,9.45938,9.45938
845.00,9.45938,25.132485,0.000367,25.032022,-2.9234,0.078,9.45904,9.45904
846.00,9.45667,25.132536,0.000366,25.032096,-2.9234,0.078,9.46038,9.46038
847.00,9.45500,25.132533,0.000362,25.032076,-2.9233,0.078,9.45977,9.45977
848.00,9.45264,25.132625,0.000362,25.032091,-2.9233,0.079,9.46129,9.46129
849.00,9.46101,25.132681,0.000362,25.032081,-2.9233,0.079,9.46078,9.46078
850.00,9.46292,25.132695,0.000364,25.032101,-2.9231,0.079,9.45964,9.45964
851.00,9.46202,25.132664,0.000364,25.032030,-2.9231,0.079,9.45893,9.45893
852.00,9.45752,25.132732,0.000364,25.032059,-2.9231,0.079,9.45791,9.45791
853.00,9.45784,25.132786,0.000362,25.032024,-2.9229,0.079,9.45673,9.45673
854.00,9.45845,25.132829,0.000361,25.031984,-2.9227,0.079,9.45864,9.45864
855.00,9.46332,25.132930,0.000359,25.031971,-2.9229,0.080,9.46125,9.46125
856.00,9.46124,25.133020,0.000361,25.031962,-2.9228,0.080,9.46221,9.46221
857.00,9.46045,25.133096,0.000363,25.031939,-2.9226,0.079,9.46566,9.46566
858.00,9.45989,25.133127,0.000367,25.031955,-2.9223,0.079,9.46723,9.46723
859.00,9.45898,25.133155,0.000370,25.031965,-2.9222,0.079,9.46525,9.46525
860.00,9.45715,25.133163,0.000371,25.032009,-2.9218,0.079,9.46268,9.46268
861.00,9.45686,25.133176,0.000370,25.032024,-2.9215,0.079,9.46236,9.46236
862.00,9.45528,25.133206,0.000370,25.032055,-2.9215,0.079,9.45998,9.45998
863.00,9.45206,25.133189,0.000370,25.032015,-2.9215,0.079,9.45760,9.45760
864.00,9.46469,25.133192,0.000367,25.031987,-2.9214,0.080,9.45801,9.45801
865.00,9.47294,25.133194,0.000365,25.031950,-2.9212,0.080,9.45691,9.45691
866.00,9.46986,25.133232,0.000369,25.031927,-2.9210,0.080,9.45589,9.45589
867.00,9.46520,25.133253,0.000372,25.031931,-2.9205,0.080,9.45696,9.45696
868.00,9.46347,25.133297,0.000371,25.031979,-2.9201,0.080,9.45928,9.45928
869.00,9.46233,25.133354,0.000375,25.032031,-2.9198,0.080,9.46019,9.46019
870.00,9.45942,25.133380,0.000377,25.032000,-2.9197,0.080,9.46082,9.46082
871.00,9.45804,25.133418,0.000373,25.032005,-2.9196,0.080,9.46067,9.46067
872.00,9.45780,25.133433,0.000372,25.031960,-2.9197,0.080,9.45928,9.45928
873.00,9.45761,25.133472,0.000370,25.031903,-2.9197,0.080,9.45759,9.45759
874.00,9.45865,25.133472,0.000369,25.031890,-2.9197,0.081,9.45594,9.45594
875.00,9.45832,25.133529,0.000369,25.031965,-2.9195,0.081,9.45653,9.45653
876.00,9.45861,25.133603,0.000371,25.032001,-2.9194,0.081,9.45710,9.45710
877.00,9.45809,25.133678,0.000370,25.031970,-2.9192,0.081,9.45875,9.45875
878.00,9.45770,25.133750,0.000372,25.032022,-2.9192,0.081,9.46160,9.46160
879.00,9.45836,25.133802,0.000368,25.032038,-2.9190,0.081,9.46353,9.46353
880.00,9.45843,25.133865,0.000369,25.032019,-2.9189,0.081,9.46380,9.46380
881.00,9.45933,25.133906,0.000374,25.032062,-2.9187,0.081,9.46436,9.46436
882.00,9.45937,25.133864,0.000377,25.032075,-2.9186,0.081,9.46402,9.46402
883.00,9.45898,25.133912,0.000377,25.032089,-2.9184,0.081,9.46423,9.46423
884.00,9.45863,25.133969,0.000380,25.032099,-2.9181,0.081,9.46313,9.46313
885.00,9.45886,25.134016,0.000382,25.032098,-2.9180,0.081,9.46297,9.46297
886.00,9.46002,25.134009,0.000379,25.032066,-2.9178,0.081,9.46258,9.46258
887.00,9.46093,25.134123,0.000379,25.032120,-2.9176,0.081,9.46210,9.46210
888.00,9.46122,25.134139,0.000379,25.032098,-2.9174,0.081,9.46037,9.46037
889.00,9.46133,25.134186,0.000379,25.032052,-2.9172,0.082,9.46156,9.46156
890.00,9.46121,25.134185,0.000375,25.032063,-2.9171,0.082,9.46177,9.46177
891.00,9.46132,25.134306,0.000377,25.032042,-2.9171,0.082,9.46199,9.46199
892.00,9.46229,25.134375,0.000375,25.032033,-2.9172,0.082,9.46256,9.46256
893.00,9.46292,25.134448,0.000376,25.032039,-2.9172,0.082,9.46394,9.46394
894.00,9.46302,25.134498,0.000380,25.032072,-2.9171,0.082,9.46388,9.46388
895.00,9.46305,25.134501,0.000378,25.031981,-2.9169,0.082,9.46361,9.46361
896.00,9.46295,25.134448,0.000377,25.031921,-2.9167,0.082,9.46138,9.46138
897.00,9.46271,25.134418,0.000377,25.031890,-2.9164,0.082,9.46051,9.46051
898.00,9.46241,25.134357,0.000372,25.031857,-2.9162,0.082,9.46179,9.46179
899.00,9.46209,25.134412,0.000367,25.031857,-2.9163,0.083,9.46406,9.46406
900.00,9.46165,25.134554,0.000371,25.031969,-2.9165,0.083,9.46593,9.46593
901.00,9.46166,25.134566,0.000368,25.031951,-2.9165,0.083,9.46699,9.46699
902.00,9.46144,25.134598,0.000367,25.031954,-2.9165,0.083,9.46819,9.46819
903.00,9.46188,25.134657,0.000369,25.031976,-2.9164,0.083,9.46699,9.46699
904.00,9.46148,25.134663,0.000370,25.032017,-2.9161,0.083,9.46494,9.46494
905.00,9.46035,25.134674,0.000370,25.031983,-2.9158,0.083,9.46300,9.46300
906.00,9.45833,25.134777,0.000370,25.032094,-2.9154,0.083,9.46274,9.46274
907.00,9.45930,25.134883,0.000374,25.032101,-2.9150,0.083,9.46471,9.46471
908.00,9.47050,25.134990,0.000376,25.032167,-2.9148,0.083,9.46605,9.46605
909.00,9.47260,25.135029,0.000377,25.032145,-2.9147,0.083,9.46572,9.46572
910.00,9.46844,25.135038,0.000375,25.032146,-2.9146,0.084,9.46563,9.46563
911.00,9.46718,25.135112,0.000376,25.032127,-2.9144,0.084,9.46692,9.46692
912.00,9.46589,25.135105,0.000372,25.032148,-2.9143,0.084,9.46534,9.46534
913.00,9.46667,25.135119,0.000372,25.032180,-2.9141,0.084,9.46341,9.46341
914.00,9.46618,25.135079,0.000370,25.032154,-2.9141,0.084,9.46393,9.46393
915.00,9.46501,25.135055,0.000368,25.032134,-2.9139,0.084,9.46537,9.46537
916.00,9.46472,25.135082,0.000370,25.032120,-2.9138,0.084,9.46713,9.46713
917.00,9.46504,25.135150,0.000373,25.032081,-2.9138,0.084,9.46761,9.46761
918.00,9.46505,25.135247,0.000370,25.031996,-2.9138,0.084,9.46666,9.46666
919.00,9.46494,25.135385,0.000367,25.031995,-2.9137,0.084,9.46375,9.46375
920.00,9.46517,25.135570,0.000370,25.032064,-2.9137,0.084,9.46306,9.46306
921.00,9.46627,25.135592,0.000369,25.032075,-2.9136,0.085,9.46388,9.46388
922.00,9.46697,25.135639,0.000370,25.032099,-2.9136,0.085,9.46484,9.46484
923.00,9.46622,25.135643,0.000372,25.032108,-2.9134,0.085,9.46564,9.46564
924.00,9.46734,25.135683,0.000377,25.032155,-2.9133,0.084,9.46714,9.46714
925.00,9.46853,25.135563,0.000378,25.032029,-2.9130,0.084,9.46596,9.46596
926.00,9.47174,25.135619,0.000374,25.032041,-2.9129,0.085,9.46371,9.46371
927.00,9.46870,25.135586,0.000373,25.032010,-2.9126,0.085,9.46136,9.46136
928.00,9.45698,25.135599,0.000371,25.032004,-2.9124,0.085,9.46120,9.46120
929.00,9.45188,25.135663,0.000368,25.032019,-2.9123,0.085,9.46377,9.46377
930.00,9.46532,25.135837,0.000368,25.032119,-2.9121,0.085,9.46366,9.46366
931.00,9.47684,25.135825,0.000370,25.032071,-2.9120,0.085,9.46242,9.46242
932.00,9.47309,25.135960,0.000369,25.032135,-2.9119,0.085,9.46426,9.46426
933.00,9.46124,25.136013,0.000373,25.032094,-2.9119,0.085,9.46617,9.46617
934.00,9.45898,25.136058,0.000371,25.032077,-2.9118,0.085,9.46530,9.46530
935.00,9.46110,25.136096,0.000370,25.032092,-2.9119,0.086,9.46689,9.46689
936.00,9.46187,25.136191,0.000375,25.032136,-2.9118,0.085,9.46898,9.46898
937.00,9.46195,25.136208,0.000377,25.032154,-2.9117,0.085,9.46836,9.46836
938.00,9.46321,25.136276,0.000374,25.032269,-2.9113,0.086,9.46639,9.46639
939.00,9.46388,25.136333,0.000375,25.032272,-2.9110,0.086,9.46539,9.46539
940.00,9.46473,25.136326,0.000373,25.032147,-2.9108,0.086,9.46622,9.46622
941.00,9.46570,25.136340,0.000366,25.032083,-2.9107,0.086,9.46567,9.46567
942.00,9.46586,25.136401,0.000365,25.032005,-2.9106,0.086,9.46572,9.46572
943.00,9.46531,25.136512,0.000364,25.031945,-2.9105,0.086,9.46857,9.46857
944.00,9.46559,25.136532,0.000361,25.031909,-2.9103,0.086,9.46943,9.46943
945.00,9.46614,25.136635,0.000366,25.032024,-2.9101,0.086,9.46848,9.46848
946.00,9.46671,25.136671,0.000367,25.032036,-2.9100,0.086,9.46693,9.46693
947.00,9.46746,25.136658,0.000364,25.032035,-2.9100,0.087,9.46751,9.46751
948.00,9.46784,25.136615,0.000365,25.032045,-2.9099,0.087,9.46762,9.46762
949.00,9.46733,25.136607,0.000367,25.032035,-2.9099,0.087,9.46879,9.46879
950.00,9.46703,25.136593,0.000364,25.031960,-2.9099,0.087,9.46971,9.46971
951.00,9.46767,25.136657,0.000368,25.031988,-2.9097,0.087,9.47064,9.47064
952.00,9.46781,25.136697,0.000369,25.032023,-2.9095,0.087,9.46812,9.46812
953.00,9.46762,25.136685,0.000369,25.031994,-2.9092,0.087,9.46565,9.46565
954.00,9.46861,25.136742,0.000369,25.032029,-2.9090,0.087,9.46529,9.46529
955.00,9.46922,25.136809,0.000368,25.032067,-2.9089,0.087,9.46561,9.46561
956.00,9.46878,25.136881,0.000363,25.032108,-2.9087,0.088,9.46590,9.46590
957.00,9.46868,25.136939,0.000364,25.032079,-2.9085,0.088,9.46544,9.46544
958.00,9.46851,25.137017,0.000364,25.032107,-2.9084,0.088,9.46194,9.46194
959.00,9.47022,25.137060,0.000358,25.032099,-2.9082,0.088,9.45783,9.45783
960.00,9.46922,25.137049,0.000353,25.032085,-2.9079,0.089,9.45009,9.45009
@7,3.0002,6.0, 960.098999999995 
961.00,9.46433,25.136992,0.000349,25.031967,-2.9077,0.089,9.44291,9.44291
962.00,9.46024,25.137027,0.000344,25.031996,-2.9077,0.089,9.44055,9.44055
963.00,9.46425,25.137056,0.000339,25.031950,-2.9077,0.090,9.44227,9.44227
964.00,9.46723,25.137090,0.000339,25.031931,-2.9076,0.090,9.44304,9.44304
965.00,9.47089,25.137124,0.000340,25.031905,-2.9076,0.090,9.44860,9.44860
966.00,9.46624,25.137146,0.000345,25.031934,-2.9076,0.090,9.45776,9.45776
967.00,9.45616,25.137182,0.000346,25.031930,-2.9075,0.090,9.46219,9.46219
968.00,9.44516,25.137237,0.000346,25.031979,-2.9074,0.090,9.46382,9.46382
969.00,9.44885,25.137290,0.000349,25.032033,-2.9074,0.090,9.46558,9.46558
970.00,9.43633,25.137318,0.000345,25.032003,-2.9073,0.091,9.46431,9.46431
971.00,9.43254,25.137476,0.000345,25.032141,-2.9072,0.091,9.46149,9.46149
972.00,9.44433,25.137533,0.000344,25.032123,-2.9070,0.091,9.46294,9.46294
973.00,9.45319,25.137630,0.000343,25.032065,-2.9069,0.091,9.46461,9.46461
974.00,9.45284,25.137725,0.000339,25.032014,-2.9067,0.092,9.46520,9.46520
975.00,9.46168,25.137835,0.000346,25.032110,-2.9065,0.092,9.46652,9.46652
976.00,9.47136,25.137869,0.000344,25.032006,-2.9062,0.092,9.46714,9.46714
977.00,9.46724,25.137958,0.000347,25.032037,-2.9062,0.092,9.46513,9.46513
978.00,9.46425,25.137960,0.000350,25.032059,-2.9062,0.092,9.46556,9.46556
979.00,9.46316,25.137964,0.000353,25.032033,-2.9062,0.092,9.46648,9.46648
980.00,9.46402,25.137978,0.000352,25.031994,-2.9061,0.092,9.46672,9.46672
981.00,9.46452,25.137988,0.000355,25.032032,-2.9061,0.092,9.46645,9.46645
982.00,9.46534,25.137966,0.000355,25.031987,-2.9059,0.092,9.46773,9.46773
983.00,9.46477,25.137974,0.000354,25.032017,-2.9057,0.092,9.46647,9.46647
984.00,9.46539,25.137966,0.000355,25.032051,-2.9054,0.092,9.46453,9.46453
985.00,9.46571,25.137952,0.000358,25.032083,-2.9053,0.092,9.46475,9.46475
986.00,9.46582,25.137946,0.000357,25.032048,-2.9052,0.092,9.46538,9.46538
987.00,9.46632,25.138014,0.000360,25.032114,-2.9049,0.092,9.46337,9.46337
988.00,9.46598,25.138033,0.000361,25.032075,-2.9049,0.092,9.46344,9.46344
989.00,9.46608,25.138145,0.000366,25.032128,-2.9047,0.092,9.46402,9.46402
990.00,9.46574,25.138245,0.000367,25.032080,-2.9045,0.092,9.46329,9.46329
991.00,9.46545,25.138344,0.000366,25.032079,-2.9042,0.093,9.46427,9.46427
992.00,9.46525,25.138309,0.000365,25.031934,-2.9040,0.093,9.46689,9.46689
993.00,9.46521,25.138420,0.000366,25.031962,-2.9037,0.093,9.46682,9.46682
994.00,9.46569,25.138377,0.000362,25.031900,-2.9035,0.093,9.46652,9.46652
995.00,9.46568,25.138375,0.000359,25.031940,-2.9034,0.093,9.46583,9.46583
996.00,9.46569,25.138353,0.000362,25.031973,-2.9035,0.093,9.46367,9.46367
997.00,9.46536,25.138375,0.000362,25.032008,-2.9034,0.094,9.46081,9.46081
998.00,9.46530,25.138408,0.000366,25.032039,-2.9033,0.093,9.45908,9.45908
999.00,9.46543,25.138492,0.000371,25.032065,-2.9032,0.093,9.45892,9.45892
1000.00,9.46574,25.138513,0.000372,25.031995,-2.9029,0.093,9.46182,9.46182
1001.00,9.46661,25.138621,0.000370,25.031990,-2.9027,0.093,9.46529,9.46529
1002.00,9.46863,25.138758,0.000374,25.032068,-2.9026,0.093,9.46758,9.46758
1003.00,9.46657,25.138772,0.000372,25.031998,-2.9025,0.094,9.46809,9.46809
1004.00,9.46164,25.138807,0.000367,25.031969,-2.9025,0.094,9.46837,9.46837
1005.00,9.46070,25.138911,0.000369,25.031978,-2.9026,0.094,9.46539,9.46539
1006.00,9.45972,25.138881,0.000371,25.031911,-2.9027,0.094,9.45957,9.45957
1007.00,9.45888,25.138931,0.000370,25.031921,-2.9028,0.094,9.45532,9.45532
1008.00,9.45842,25.138975,0.000371,25.031982,-2.9027,0.094,9.45324,9.45324
1009.00,9.46052,25.138950,0.000374,25.031954,-2.9026,0.094,9.45148,9.45148
1010.00,9.47155,25.138898,0.000374,25.031941,-2.9023,0.094,9.45202,9.45202
1011.00,9.47445,25.138951,0.000371,25.031949,-2.9021,0.094,9.45469,9.45469
1012.00,9.47017,25.138949,0.000368,25.031926,-2.9017,0.094,9.45918,9.45918
1013.00,9.46201,25.138989,0.000367,25.031911,-2.9016,0.094,9.46372,9.46372
1014.00,9.45929,25.139006,0.000365,25.031893,-2.9015,0.094,9.46764,9.46764
1015.00,9.45567,25.139084,0.000365,25.031904,-2.9014,0.095,9.47141,9.47141
1016.00,9.45490,25.139098,0.000367,25.031960,-2.9014,0.095,9.47384,9.47384
1017.00,9.45446,25.139152,0.000369,25.031982,-2.9014,0.095,9.47266,9.47266
1018.00,9.45277,25.139091,0.000368,25.031888,-2.9012,0.095,9.47066,9.47066
1019.00,9.45419,25.139218,0.000374,25.031944,-2.9010,0.095,9.46891,9.46891
1020.00,9.45848,25.139289,0.000376,25.032004,-2.9009,0.095,9.46651,9.46651
1021.00,9.46276,25.139404,0.000376,25.032013,-2.9007,0.095,9.46411,9.46411
1022.00,9.46910,25.139409,0.000377,25.031986,-2.9006,0.095,9.46351,9.46351
1023.00,9.47144,25.139527,0.000379,25.032052,-2.9005,0.095,9.46242,9.46242
1024.00,9.47192,25.139578,0.000377,25.032080,-2.9003,0.095,9.46126,9.46126
1025.00,9.47243,25.139672,0.000374,25.032075,-2.9001,0.095,9.45954,9.45954
1026.00,9.47218,25.139652,0.000376,25.032044,-2.8999,0.095,9.45893,9.45893
1027.00,9.46784,25.139663,0.000373,25.032024,-2.8997,0.095,9.46142,9.46142
1028.00,9.46642,25.139674,0.000369,25.031990,-2.8995,0.095,9.46510,9.46510
1029.00,9.46528,25.139677,0.000369,25.031920,-2.8996,0.095,9.46802,9.46802
1030.00,9.46366,25.139686,0.000371,25.031872,-2.8997,0.095,9.47151,9.47151
1031.00,9.46202,25.139788,0.000367,25.031883,-2.8997,0.096,9.47418,9.47418
1032.00,9.46080,25.139857,0.000368,25.031889,-2.8996,0.096,9.47267,9.47267
1033.00,9.45969,25.140005,0.000371,25.031986,-2.8996,0.096,9.46956,9.46956
1034.00,9.45777,25.140042,0.000370,25.031965,-2.8995,0.096,9.46661,9.46661
1035.00,9.45701,25.140061,0.000369,25.031981,-2.8994,0.096,9.46350,9.46350
1036.00,9.46002,25.140062,0.000371,25.031941,-2.8994,0.096,9.46370,9.46370
1037.00,9.47413,25.140163,0.000376,25.032000,-2.8993,0.096,9.46596,9.46596
1038.00,9.47512,25.140156,0.000375,25.031987,-2.8992,0.096,9.46851,9.46851
1039.00,9.47448,25.140189,0.000376,25.032052,-2.8988,0.096,9.47013,9.47013
1040.00,9.47273,25.140238,0.000376,25.032081,-2.8984,0.096,9.46969,9.46969
1041.00,9.47167,25.140351,0.000377,25.032150,-2.8981,0.096,9.46767,9.46767
1042.00,9.46733,25.140347,0.000374,25.032153,-2.8979,0.096,9.46607,9.46607
1043.00,9.46161,25.140360,0.000373,25.032126,-2.8978,0.096,9.46497,9.46497
1044.00,9.45839,25.140398,0.000374,25.032150,-2.8979,0.096,9.46474,9.46474
1045.00,9.45977,25.140412,0.000372,25.032144,-2.8981,0.096,9.46745,9.46745
1046.00,9.47380,25.140329,0.000372,25.032054,-2.8980,0.096,9.47028,9.47028
1047.00,9.47645,25.140360,0.000370,25.031996,-2.8978,0.097,9.47061,9.47061
1048.00,9.47247,25.140355,0.000369,25.031921,-2.8975,0.097,9.47170,9.47170
1049.00,9.46611,25.140413,0.000369,25.031893,-2.8972,0.097,9.47380,9.47380
1050.00,9.46212,25.140442,0.000369,25.031872,-2.8969,0.097,9.47332,9.47332
1051.00,9.46479,25.140547,0.000369,25.031917,-2.8967,0.097,9.46990,9.46990
1052.00,9.46576,25.140593,0.000372,25.031908,-2.8966,0.097,9.46963,9.46963
1053.00,9.46785,25.140696,0.000372,25.031972,-2.8966,0.097,9.46981,9.46981
1054.00,9.46887,25.140752,0.000373,25.032004,-2.8965,0.097,9.46731,9.46731
1055.00,9.47090,25.140795,0.000373,25.032015,-2.8965,0.097,9.46637,9.46637
1056.00,9.47092,25.140813,0.000370,25.031980,-2.8965,0.098,9.46534,9.46534
1057.00,9.47021,25.140892,0.000370,25.032019,-2.8965,0.098,9.46230,9.46230
1058.00,9.46990,25.140964,0.000371,25.032056,-2.8963,0.098,9.45956,9.45956
1059.00,9.46966,25.141006,0.000365,25.032001,-2.8964,0.098,9.46043,9.46043
1060.00,9.46978,25.141057,0.000364,25.031982,-2.8964,0.098,9.46249,9.46249
1061.00,9.46827,25.141076,0.000362,25.032003,-2.8963,0.098,9.46554,9.46554
1062.00,9.46685,25.141085,0.000363,25.031989,-2.8961,0.098,9.46914,9.46914
1063.00,9.46518,25.141092,0.000361,25.031940,-2.8959,0.099,9.47183,9.47183
1064.00,9.46455,25.141114,0.000364,25.031924,-2.8958,0.099,9.47266,9.47266
1065.00,9.46254,25.141173,0.000367,25.031943,-2.8958,0.098,9.47351,9.47351
1066.00,9.45967,25.141225,0.000370,25.031959,-2.8957,0.098,9.47414,9.47414
1067.00,9.45725,25.141222,0.000371,25.031930,-2.8957,0.098,9.47243,9.47243
1068.00,9.45929,25.141183,0.000372,25.031892,-2.8957,0.098,9.46985,9.46985
1069.00,9.46663,25.141254,0.000373,25.031927,-2.8955,0.098,9.46855,9.46855
1070.00,9.47014,25.141251,0.000367,25.031886,-2.8953,0.098,9.46621,9.46621
1071.00,9.47118,25.141279,0.000365,25.031826,-2.8951,0.099,9.46408,9.46408
1072.00,9.47223,25.141403,0.000363,25.031846,-2.8949,0.099,9.46363,9.46363
1073.00,9.47330,25.141504,0.000362,25.031849,-2.8947,0.099,9.46575,9.46575
1074.00,9.47380,25.141531,0.000365,25.031869,-2.8946,0.099,9.46783,9.46783
1075.00,9.47426,25.141632,0.000369,25.031913,-2.8945,0.099,9.46960,9.46960
1076.00,9.47318,25.141738,0.000371,25.031937,-2.8943,0.099,9.47165,9.47165
1077.00,9.46540,25.141732,0.000369,25.031906,-2.8942,0.099,9.47157,9.47157
1078.00,9.46298,25.141834,0.000371,25.031963,-2.8941,0.099,9.46824,9.46824
1079.00,9.46401,25.141849,0.000367,25.031976,-2.8940,0.100,9.46674,9.46674
1080.00,9.46475,25.141848,0.000365,25.031920,-2.8938,0.100,9.46669,9.46669
1081.00,9.46702,25.141887,0.000368,25.031941,-2.8937,0.100,9.46755,9.46755
1082.00,9.46836,25.141928,0.000372,25.031956,-2.8935,0.100,9.46818,9.46818
1083.00,9.46987,25.141908,0.000371,25.031949,-2.8932,0.100,9.46999,9.46999
1084.00,9.47234,25.141955,0.000373,25.031962,-2.8929,0.100,9.46951,9.46951
1085.00,9.47513,25.142014,0.000374,25.032031,-2.8928,0.100,9.46791,9.46791
1086.00,9.47372,25.142049,0.000372,25.032058,-2.8927,0.100,9.46515,9.46515
1087.00,9.46291,25.142077,0.000369,25.032034,-2.8927,0.100,9.46451,9.46451
1088.00,9.45735,25.142135,0.000368,25.031994,-2.8926,0.100,9.46622,9.46622
1089.00,9.46761,25.142229,0.000367,25.031940,-2.8925,0.100,9.46934,9.46934
1090.00,9.47580,25.142238,0.000364,25.031846,-2.8924,0.101,9.47040,9.47040
1091.00,9.47344,25.142345,0.000365,25.031888,-2.8923,0.101,9.47152,9.47152
1092.00,9.46961,25.142455,0.000364,25.031944,-2.8923,0.101,9.47260,9.47260
1093.00,9.46847,25.142515,0.000366,25.031930,-2.8922,0.101,9.47284,9.47284
1094.00,9.46730,25.142612,0.000367,25.031975,-2.8922,0.101,9.46975,9.46975
1095.00,9.46512,25.142690,0.000370,25.032031,-2.8922,0.101,9.46784,9.46784
1096.00,9.46542,25.142644,0.000372,25.031936,-2.8920,0.101,9.46624,9.46624
1097.00,9.46489,25.142607,0.000374,25.031846,-2.8919,0.101,9.46373,9.46373
1098.00,9.47097,25.142674,0.000372,25.031943,-2.8917,0.101,9.46317,9.46317
1099.00,9.47458,25.142609,0.000370,25.031945,-2.8916,0.101,9.46339,9.46339
1100.00,9.47265,25.142669,0.000371,25.031967,-2.8916,0.101,9.46489,9.46489
1101.00,9.47132,25.142705,0.000369,25.031972,-2.8913,0.101,9.46636,9.46636
1102.00,9.46923,25.142787,0.000369,25.032079,-2.8910,0.101,9.46859,9.46859
1103.00,9.46812,25.142801,0.000371,25.032053,-2.8908,0.101,9.46905,9.46905
1104.00,9.46614,25.142827,0.000374,25.031986,-2.8909,0.101,9.46993,9.46993
1105.00,9.46501,25.142886,0.000375,25.032046,-2.8909,0.101,9.46928,9.46928
1106.00,9.46555,25.142907,0.000375,25.032102,-2.8911,0.101,9.46863,9.46863
1107.00,9.46593,25.142894,0.000374,25.032045,-2.8912,0.102,9.46620,9.46620
1108.00,9.46535,25.142915,0.000367,25.031996,-2.8912,0.102,9.46052,9.46052
1109.00,9.46685,25.143017,0.000363,25.032075,-2.8909,0.102,9.45453,9.45453
1110.00,9.46912,25.143027,0.000357,25.032031,-2.8906,0.103,9.44861,9.44861
@8,3.0002,6.0, 1110.047 
1111.00,9.46930,25.143026,0.000350,25.031977,-2.8902,0.103,9.44469,9.44469
1112.00,9.46826,25.143057,0.000345,25.032003,-2.8899,0.104,9.44458,9.44458
1113.00,9.46940,25.143052,0.000346,25.032015,-2.8896,0.104,9.44702,9.44702
1114.00,9.46923,25.143032,0.000346,25.031968,-2.8893,0.104,9.45060,9.45060
1115.00,9.46819,25.143090,0.000341,25.031900,-2.8890,0.104,9.45699,9.45699
1116.00,9.46593,25.143189,0.000340,25.031923,-2.8890,0.105,9.46119,9.46119
1117.00,9.45476,25.143295,0.000338,25.031966,-2.8890,0.105,9.46471,9.46471
1118.00,9.44355,25.143316,0.000338,25.031957,-2.8891,0.105,9.46803,9.46803
1119.00,9.44068,25.143353,0.000339,25.031949,-2.8893,0.105,9.47025,9.47025
1120.00,9.44113,25.143339,0.000343,25.031977,-2.8895,0.105,9.46993,9.46993
1121.00,9.44607,25.143360,0.000349,25.032027,-2.8894,0.105,9.47047,9.47047
1122.00,9.45292,25.143379,0.000356,25.031984,-2.8894,0.105,9.47192,9.47192
1123.00,9.45667,25.143496,0.000356,25.032048,-2.8893,0.105,9.47256,9.47256
1124.00,9.46097,25.143579,0.000358,25.032060,-2.8892,0.105,9.47308,9.47308
1125.00,9.46416,25.143615,0.000362,25.032054,-2.8891,0.105,9.47369,9.47369
1126.00,9.46563,25.143670,0.000361,25.031990,-2.8891,0.105,9.47351,9.47351
1127.00,9.46706,25.143691,0.000358,25.031969,-2.8888,0.105,9.47199,9.47199
1128.00,9.46830,25.143698,0.000356,25.031916,-2.8885,0.106,9.46992,9.46992
1129.00,9.46866,25.143690,0.000353,25.031889,-2.8883,0.106,9.46717,9.46717
1130.00,9.47005,25.143694,0.000346,25.031839,-2.8880,0.106,9.46706,9.46706
1131.00,9.47139,25.143746,0.000344,25.031873,-2.8876,0.106,9.46888,9.46888
1132.00,9.47043,25.143844,0.000345,25.031960,-2.8875,0.107,9.46789,9.46789
1133.00,9.47027,25.143847,0.000347,25.031945,-2.8874,0.107,9.46888,9.46888
1134.00,9.47069,25.143909,0.000350,25.031937,-2.8873,0.107,9.47189,9.47189
1135.00,9.47062,25.144011,0.000357,25.032015,-2.8872,0.107,9.47132,9.47132
1136.00,9.47051,25.144130,0.000362,25.032080,-2.8872,0.107,9.46847,9.46847
1137.00,9.47061,25.144144,0.000365,25.032024,-2.8870,0.107,9.47007,9.47007
1138.00,9.46947,25.144240,0.000366,25.032036,-2.8870,0.107,9.47286,9.47286
1139.00,9.46868,25.144316,0.000369,25.032092,-2.8870,0.107,9.47398,9.47398
1140.00,9.46878,25.144360,0.000368,25.032125,-2.8871,0.107,9.47466,9.47466
1141.00,9.46913,25.144321,0.000366,25.032101,-2.8871,0.107,9.47525,9.47525
1142.00,9.46859,25.144326,0.000367,25.032089,-2.8873,0.107,9.47477,9.47477
1143.00,9.46964,25.144359,0.000369,25.032087,-2.8873,0.107,9.47303,9.47303
1144.00,9.46936,25.144334,0.000368,25.032058,-2.8871,0.107,9.47027,9.47027
1145.00,9.46895,25.144323,0.000368,25.032062,-2.8869,0.107,9.47041,9.47041
1146.00,9.46670,25.144335,0.000369,25.032020,-2.8867,0.107,9.47254,9.47254
1147.00,9.47452,25.144346,0.000372,25.031976,-2.8864,0.107,9.47249,9.47249
1148.00,9.48166,25.144392,0.000371,25.031992,-2.8862,0.107,9.46943,9.46943
1149.00,9.47763,25.144475,0.000371,25.032020,-2.8862,0.107,9.46876,9.46876
1150.00,9.47362,25.144563,0.000372,25.032001,-2.8862,0.107,9.46713,9.46713
1151.00,9.47308,25.144658,0.000370,25.031989,-2.8860,0.108,9.46407,9.46407
1152.00,9.47238,25.144821,0.000368,25.032080,-2.8859,0.108,9.46519,9.46519
1153.00,9.47241,25.144802,0.000369,25.032063,-2.8858,0.108,9.46779,9.46779
1154.00,9.47090,25.144833,0.000369,25.032058,-2.8856,0.108,9.46908,9.46908
1155.00,9.47130,25.144879,0.000370,25.032062,-2.8856,0.108,9.46916,9.46916
1156.00,9.47103,25.144856,0.000372,25.032072,-2.8856,0.108,9.46782,9.46782
1157.00,9.47015,25.144805,0.000374,25.032041,-2.8855,0.108,9.46509,9.46509
1158.00,9.46589,25.144819,0.000371,25.031994,-2.8855,0.108,9.46501,9.46501
1159.00,9.46566,25.144840,0.000371,25.031968,-2.8854,0.108,9.46573,9.46573
1160.00,9.46752,25.144803,0.000368,25.031914,-2.8852,0.108,9.46633,9.46633
1161.00,9.46716,25.144831,0.000366,25.031925,-2.8850,0.108,9.46863,9.46863
1162.00,9.46942,25.144908,0.000364,25.031979,-2.8850,0.108,9.46657,9.46657
1163.00,9.47251,25.145021,0.000368,25.032074,-2.8848,0.108,9.46529,9.46529
1164.00,9.46878,25.145096,0.000369,25.032080,-2.8847,0.108,9.46589,9.46589
1165.00,9.46354,25.145232,0.000369,25.032133,-2.8847,0.108,9.46817,9.46817
1166.00,9.46205,25.145331,0.000372,25.032138,-2.8846,0.108,9.46771,9.46771
1167.00,9.46364,25.145369,0.000375,25.032143,-2.8845,0.108,9.46939,9.46939
1168.00,9.46956,25.145401,0.000370,25.032109,-2.8843,0.109,9.46930,9.46930
1169.00,9.46982,25.145454,0.000368,25.032086,-2.8842,0.109,9.46712,9.46712
1170.00,9.46919,25.145448,0.000369,25.032039,-2.8840,0.109,9.46556,9.46556
1171.00,9.46378,25.145475,0.000369,25.031999,-2.8840,0.109,9.46829,9.46829
1172.00,9.45976,25.145469,0.000369,25.031919,-2.8839,0.109,9.47088,9.47088
1173.00,9.46631,25.145560,0.000370,25.031956,-2.8839,0.109,9.47046,9.47046
1174.00,9.47579,25.145640,0.000372,25.032075,-2.8838,0.109,9.46941,9.46941
1175.00,9.47352,25.145723,0.000372,25.032124,-2.8837,0.109,9.46956,9.46956
1176.00,9.46923,25.145736,0.000370,25.032161,-2.8836,0.109,9.46922,9.46922
1177.00,9.46880,25.145803,0.000367,25.032140,-2.8834,0.110,9.46869,9.46869
1178.00,9.47024,25.145863,0.000367,25.032150,-2.8832,0.110,9.47106,9.47106
1179.00,9.46906,25.145800,0.000365,25.032019,-2.8828,0.110,9.47338,9.47338
1180.00,9.47097,25.145841,0.000364,25.032007,-2.8826,0.110,9.47217,9.47217
1181.00,9.47502,25.145886,0.000364,25.031972,-2.8822,0.110,9.47215,9.47215
1182.00,9.47482,25.145955,0.000366,25.032035,-2.8821,0.110,9.47181,9.47181
1183.00,9.46483,25.145968,0.000368,25.031978,-2.8821,0.110,9.46941,9.46941
1184.00,9.46497,25.146069,0.000374,25.031988,-2.8820,0.110,9.46794,9.46794
1185.00,9.46933,25.146032,0.000378,25.031948,-2.8821,0.110,9.46942,9.46942
1186.00,9.47159,25.146125,0.000382,25.032041,-2.8822,0.110,9.46869,9.46869
1187.00,9.47118,25.146149,0.000384,25.032055,-2.8824,0.110,9.46923,9.46923
1188.00,9.47146,25.146189,0.000381,25.032071,-2.8825,0.110,9.46990,9.46990
1189.00,9.47023,25.146255,0.000377,25.032094,-2.8824,0.110,9.47125,9.47125
1190.00,9.47044,25.146351,0.000374,25.032101,-2.8824,0.110,9.47282,9.47282
1191.00,9.47094,25.146385,0.000368,25.032029,-2.8822,0.111,9.47408,9.47408
1192.00,9.47021,25.146413,0.000369,25.032009,-2.8818,0.111,9.47477,9.47477
1193.00,9.47015,25.146375,0.000372,25.032001,-2.8815,0.111,9.47764,9.47764
1194.00,9.47010,25.146371,0.000374,25.032032,-2.8814,0.111,9.47942,9.47942
1195.00,9.47048,25.146409,0.000377,25.032055,-2.8811,0.111,9.47819,9.47819
1196.00,9.47188,25.146418,0.000381,25.032078,-2.8809,0.111,9.47544,9.47544
1197.00,9.47251,25.146418,0.000381,25.032048,-2.8810,0.111,9.47263,9.47263
1198.00,9.47289,25.146506,0.000380,25.032071,-2.8811,0.111,9.46850,9.46850
1199.00,9.47464,25.146496,0.000380,25.032018,-2.8811,0.111,9.46358,9.46358
1200.00,9.47549,25.146507,0.000379,25.032076,-2.8813,0.111,9.46057,9.46057
1201.00,9.47589,25.146560,0.000378,25.032103,-2.8812,0.111,9.46245,9.46245
1202.00,9.47760,25.146631,0.000376,25.032093,-2.8809,0.111,9.46729,9.46729
1203.00,9.47837,25.146664,0.000376,25.032065,-2.8806,0.111,9.47121,9.47121
1204.00,9.47807,25.146692,0.000373,25.032069,-2.8804,0.112,9.47404,9.47404
1205.00,9.47439,25.146762,0.000373,25.032043,-2.8802,0.112,9.47573,9.47573
1206.00,9.46719,25.146764,0.000371,25.031999,-2.8802,0.112,9.47267,9.47267
1207.00,9.46326,25.146805,0.000369,25.032015,-2.8802,0.112,9.46777,9.46777
1208.00,9.45960,25.146829,0.000368,25.031993,-2.8802,0.112,9.46564,9.46564
1209.00,9.45640,25.146973,0.000371,25.032059,-2.8802,0.112,9.46657,9.46657
1210.00,9.45934,25.147005,0.000371,25.031994,-2.8801,0.112,9.46912,9.46912
1211.00,9.47506,25.147105,0.000375,25.031983,-2.8801,0.112,9.47257,9.47257
1212.00,9.48573,25.147159,0.000380,25.031984,-2.8800,0.112,9.47681,9.47681
1213.00,9.47944,25.147250,0.000379,25.032072,-2.8798,0.112,9.47744,9.47744
1214.00,9.46895,25.147213,0.000377,25.032007,-2.8796,0.112,9.47595,9.47595
1215.00,9.46729,25.147269,0.000377,25.032062,-2.8793,0.112,9.47265,9.47265
1216.00,9.46377,25.147250,0.000371,25.032084,-2.8790,0.113,9.47016,9.47016
1217.00,9.46432,25.147271,0.000369,25.032127,-2.8788,0.113,9.46786,9.46786
1218.00,9.46924,25.147294,0.000374,25.032087,-2.8787,0.113,9.46805,9.46805
1219.00,9.47274,25.147338,0.000374,25.032116,-2.8787,0.113,9.46853,9.46853
1220.00,9.47666,25.147386,0.000374,25.032151,-2.8788,0.113,9.46842,9.46842
1221.00,9.47800,25.147412,0.000375,25.032156,-2.8788,0.113,9.46981,9.46981
1222.00,9.47841,25.147418,0.000376,25.032096,-2.8788,0.113,9.47113,9.47113
1223.00,9.47287,25.147442,0.000373,25.032142,-2.8789,0.113,9.47069,9.47069
1224.00,9.46624,25.147434,0.000376,25.032164,-2.8789,0.113,9.47226,9.47226
1225.00,9.46571,25.147383,0.000376,25.032097,-2.8788,0.113,9.47407,9.47407
1226.00,9.46798,25.147428,0.000378,25.032082,-2.8787,0.113,9.47664,9.47664
1227.00,9.46772,25.147466,0.000377,25.032081,-2.8787,0.113,9.47725,9.47725
1228.00,9.46908,25.147471,0.000377,25.031984,-2.8784,0.113,9.47829,9.47829
1229.00,9.46994,25.147578,0.000374,25.031955,-2.8782,0.114,9.47644,9.47644
1230.00,9.47125,25.147662,0.000372,25.031950,-2.8780,0.114,9.47626,9.47626
1231.00,9.47245,25.147743,0.000372,25.031968,-2.8777,0.114,9.47429,9.47429
1232.00,9.47289,25.147839,0.000374,25.032009,-2.8775,0.114,9.47366,9.47366
1233.00,9.47348,25.147946,0.000378,25.032141,-2.8773,0.114,9.47283,9.47283
1234.00,9.47387,25.148027,0.000380,25.032208,-2.8773,0.114,9.47167,9.47167
1235.00,9.47523,25.148050,0.000383,25.032208,-2.8772,0.114,9.46755,9.46755
1236.00,9.47586,25.148092,0.000384,25.032244,-2.8775,0.114,9.46402,9.46402
1237.00,9.47655,25.148138,0.000384,25.032268,-2.8776,0.114,9.46263,9.46263
1238.00,9.47643,25.148138,0.000381,25.032226,-2.8778,0.114,9.46421,9.46421
1239.00,9.47627,25.148124,0.000378,25.032144,-2.8779,0.114,9.46749,9.46749
1240.00,9.47450,25.148196,0.000381,25.032172,-2.8780,0.114,9.47201,9.47201
1241.00,9.47419,25.148262,0.000380,25.032203,-2.8778,0.114,9.47455,9.47455
1242.00,9.47691,25.148242,0.000377,25.032159,-2.8776,0.114,9.47379,9.47379
1243.00,9.47242,25.148257,0.000376,25.032114,-2.8774,0.114,9.47206,9.47206
1244.00,9.46117,25.148268,0.000374,25.032102,-2.8772,0.115,9.47004,9.47004
1245.00,9.45247,25.148246,0.000372,25.032074,-2.8770,0.115,9.46965,9.46965
1246.00,9.45719,25.148217,0.000373,25.031982,-2.8769,0.115,9.47138,9.47138
1247.00,9.47150,25.148237,0.000373,25.031945,-2.8767,0.115,9.47346,9.47346
1248.00,9.47989,25.148308,0.000374,25.032014,-2.8766,0.115,9.47495,9.47495
1249.00,9.47687,25.148357,0.000377,25.032084,-2.8763,0.115,9.47607,9.47607
1250.00,9.47403,25.148476,0.000375,25.032125,-2.8763,0.115,9.47611,9.47611
1251.00,9.47285,25.148618,0.000373,25.032129,-2.8763,0.115,9.47538,9.47538
1252.00,9.47331,25.148703,0.000375,25.032109,-2.8763,0.115,9.47566,9.47566
1253.00,9.47414,25.148702,0.000376,25.032003,-2.8765,0.115,9.47274,9.47274
1254.00,9.47389,25.148740,0.000374,25.031927,-2.8767,0.116,9.47209,9.47209
1255.00,9.47312,25.148744,0.000374,25.031920,-2.8766,0.116,9.47355,9.47355
1256.00,9.47305,25.148746,0.000376,25.031954,-2.8764,0.116,9.47354,9.47354
1257.00,9.47396,25.148806,0.000374,25.032054,-2.8762,0.116,9.47011,9.47011
1258.00,9.47511,25.148833,0.000369,25.032078,-2.8759,0.116,9.46784,9.46784
1259.00,9.47564,25.148879,0.000363,25.032125,-2.8757,0.117,9.46220,9.46220
1260.00,9.47397,25.148878,0.000358,25.032027,-2.8755,0.117,9.45361,9.45361
1261.00,9.47527,25.148855,0.000348,25.031982,-2.8754,0.118,9.44775,9.44775
@9,3.0002,6.0, 1260.307 
1262.00,9.47663,25.148877,0.000343,25.031938,-2.8753,0.118,9.44653,9.44653
1263.00,9.47253,25.148992,0.000344,25.031995,-2.8750,0.118,9.44972,9.44972
1264.00,9.47299,25.149099,0.000344,25.032003,-2.8747,0.118,9.45560,9.45560
1265.00,9.47555,25.149241,0.000344,25.032160,-2.8746,0.119,9.46205,9.46205
1266.00,9.47462,25.149276,0.000347,25.032181,-2.8743,0.119,9.46885,9.46885
1267.00,9.46245,25.149320,0.000347,25.032236,-2.8741,0.119,9.47461,9.47461
1268.00,9.45322,25.149321,0.000345,25.032190,-2.8742,0.119,9.47738,9.47738
1269.00,9.44247,25.149363,0.000345,25.032204,-2.8742,0.119,9.47885,9.47885
1270.00,9.43802,25.149353,0.000346,25.032204,-2.8741,0.120,9.48024,9.48024
1271.00,9.44525,25.149446,0.000343,25.032212,-2.8740,0.120,9.47828,9.47828
1272.00,9.45633,25.149469,0.000343,25.032125,-2.8742,0.120,9.47372,9.47372
1273.00,9.46831,25.149520,0.000345,25.032134,-2.8741,0.120,9.46940,9.46940
1274.00,9.47030,25.149479,0.000350,25.032067,-2.8739,0.120,9.46787,9.46787
1275.00,9.47417,25.149506,0.000354,25.031995,-2.8738,0.120,9.46668,9.46668
1276.00,9.47784,25.149481,0.000359,25.031974,-2.8737,0.120,9.46562,9.46562
1277.00,9.47978,25.149529,0.000362,25.032018,-2.8736,0.120,9.46648,9.46648
1278.00,9.47794,25.149527,0.000365,25.031996,-2.8737,0.120,9.47002,9.47002
1279.00,9.47705,25.149660,0.000364,25.032041,-2.8737,0.120,9.47204,9.47204
1280.00,9.47398,25.149652,0.000363,25.032005,-2.8737,0.120,9.47206,9.47206
1281.00,9.46918,25.149665,0.000362,25.032046,-2.8736,0.120,9.47308,9.47308
1282.00,9.46674,25.149668,0.000358,25.032068,-2.8736,0.121,9.47215,9.47215
1283.00,9.46728,25.149699,0.000357,25.032066,-2.8735,0.121,9.47168,9.47168
1284.00,9.46665,25.149716,0.000358,25.032119,-2.8732,0.121,9.47128,9.47128
1285.00,9.46676,25.149803,0.000359,25.032144,-2.8731,0.121,9.47431,9.47431
1286.00,9.46743,25.149933,0.000362,25.032143,-2.8730,0.121,9.47551,9.47551
1287.00,9.46819,25.150004,0.000366,25.032095,-2.8728,0.121,9.47706,9.47706
1288.00,9.47606,25.150109,0.000364,25.032167,-2.8726,0.121,9.47548,9.47548
1289.00,9.47645,25.150164,0.000362,25.032134,-2.8724,0.121,9.47543,9.47543
1290.00,9.47029,25.150203,0.000365,25.032135,-2.8722,0.121,9.47392,9.47392
1291.00,9.46826,25.150183,0.000365,25.032080,-2.8721,0.121,9.47397,9.47397
1292.00,9.46829,25.150205,0.000369,25.032097,-2.8719,0.121,9.47569,9.47569
1293.00,9.47621,25.150206,0.000375,25.032060,-2.8717,0.121,9.47537,9.47537
1294.00,9.47919,25.150124,0.000378,25.032024,-2.8718,0.121,9.47175,9.47175
1295.00,9.47925,25.150120,0.000378,25.032060,-2.8719,0.121,9.47004,9.47004
1296.00,9.47563,25.150148,0.000380,25.032112,-2.8720,0.121,9.46860,9.46860
1297.00,9.47576,25.150182,0.000379,25.032123,-2.8722,0.121,9.46702,9.46702
1298.00,9.47602,25.150202,0.000377,25.032104,-2.8721,0.121,9.46858,9.46858
1299.00,9.47490,25.150222,0.000375,25.032076,-2.8719,0.121,9.47076,9.47076
1300.00,9.47312,25.150297,0.000371,25.032048,-2.8716,0.121,9.47147,9.47147
1301.00,9.47393,25.150387,0.000371,25.032041,-2.8714,0.122,9.47463,9.47463
1302.00,9.47266,25.150503,0.000371,25.032076,-2.8712,0.122,9.47656,9.47656
1303.00,9.46943,25.150544,0.000372,25.032136,-2.8713,0.122,9.47691,9.47691
1304.00,9.46888,25.150708,0.000375,25.032232,-2.8712,0.122,9.47645,9.47645
1305.00,9.46979,25.150809,0.000381,25.032280,-2.8711,0.122,9.47671,9.47671
1306.00,9.47059,25.150802,0.000379,25.032243,-2.8709,0.122,9.47337,9.47337
1307.00,9.47244,25.150844,0.000377,25.032245,-2.8705,0.122,9.47055,9.47055
1308.00,9.47257,25.150879,0.000377,25.032186,-2.8702,0.122,9.47082,9.47082
1309.00,9.47227,25.150819,0.000377,25.032085,-2.8700,0.122,9.47207,9.47207
1310.00,9.47350,25.150793,0.000372,25.032061,-2.8699,0.122,9.47114,9.47114
1311.00,9.47372,25.150849,0.000375,25.032072,-2.8698,0.122,9.47305,9.47305
1312.00,9.47448,25.150840,0.000377,25.032013,-2.8698,0.122,9.47518,9.47518
1313.00,9.47407,25.150909,0.000379,25.031982,-2.8697,0.122,9.47541,9.47541
1314.00,9.47405,25.151003,0.000382,25.032056,-2.8694,0.122,9.47520,9.47520
1315.00,9.47383,25.151099,0.000387,25.032057,-2.8692,0.122,9.47421,9.47421
1316.00,9.47428,25.151148,0.000384,25.032077,-2.8691,0.122,9.47208,9.47208
1317.00,9.47472,25.151147,0.000382,25.032046,-2.8689,0.122,9.47185,9.47185
1318.00,9.47415,25.151225,0.000381,25.032091,-2.8687,0.122,9.46931,9.46931
1319.00,9.47276,25.151247,0.000379,25.032082,-2.8686,0.123,9.46746,9.46746
1320.00,9.47216,25.151238,0.000379,25.032081,-2.8686,0.123,9.46800,9.46800
1321.00,9.47233,25.151224,0.000379,25.032027,-2.8688,0.123,9.46889,9.46889
1322.00,9.47313,25.151242,0.000377,25.032049,-2.8689,0.123,9.46770,9.46770
1323.00,9.47267,25.151207,0.000373,25.031983,-2.8688,0.123,9.46833,9.46833
1324.00,9.47212,25.151260,0.000369,25.031934,-2.8690,0.123,9.46734,9.46734
1325.00,9.47177,25.151205,0.000366,25.031879,-2.8691,0.123,9.46688,9.46688
1326.00,9.47041,25.151293,0.000368,25.031940,-2.8690,0.124,9.46834,9.46834
1327.00,9.47020,25.151368,0.000371,25.031949,-2.8690,0.124,9.47070,9.47070
1328.00,9.46962,25.151425,0.000373,25.032013,-2.8691,0.124,9.47190,9.47190
1329.00,9.46838,25.151501,0.000375,25.032111,-2.8691,0.124,9.47416,9.47416
1330.00,9.46725,25.151660,0.000378,25.032185,-2.8690,0.124,9.47637,9.47637
1331.00,9.46726,25.151709,0.000379,25.032140,-2.8691,0.124,9.47551,9.47551
1332.00,9.46660,25.151789,0.000379,25.032188,-2.8692,0.124,9.47286,9.47286
1333.00,9.46644,25.151864,0.000380,25.032222,-2.8690,0.124,9.47199,9.47199
1334.00,9.46371,25.151802,0.000382,25.032149,-2.8687,0.124,9.47298,9.47298
1335.00,9.46459,25.151817,0.000380,25.032128,-2.8683,0.124,9.47189,9.47189
1336.00,9.47751,25.151832,0.000377,25.032144,-2.8679,0.124,9.47093,9.47093
1337.00,9.47972,25.151885,0.000375,25.032106,-2.8673,0.124,9.47227,9.47227
1338.00,9.47682,25.151880,0.000371,25.032018,-2.8670,0.124,9.47214,9.47214
1339.00,9.47535,25.151982,0.000372,25.032016,-2.8670,0.124,9.47337,9.47337
1340.00,9.47461,25.152009,0.000373,25.032028,-2.8670,0.124,9.47615,9.47615
1341.00,9.47390,25.152027,0.000373,25.032007,-2.8670,0.124,9.47774,9.47774
1342.00,9.47373,25.152031,0.000375,25.031991,-2.8672,0.124,9.47820,9.47820
1343.00,9.47463,25.152136,0.000376,25.032091,-2.8673,0.125,9.47853,9.47853
1344.00,9.47504,25.152224,0.000374,25.032146,-2.8673,0.125,9.47582,9.47582
1345.00,9.47446,25.152305,0.000374,25.032134,-2.8672,0.125,9.47284,9.47284
1346.00,9.47451,25.152418,0.000374,25.032186,-2.8671,0.125,9.47334,9.47334
1347.00,9.47472,25.152443,0.000375,25.032196,-2.8670,0.125,9.47314,9.47314
1348.00,9.47549,25.152443,0.000376,25.032158,-2.8668,0.125,9.47345,9.47345
1349.00,9.47467,25.152423,0.000378,25.032146,-2.8666,0.125,9.47417,9.47417
1350.00,9.47457,25.152399,0.000377,25.032096,-2.8666,0.125,9.47513,9.47513
1351.00,9.47485,25.152366,0.000375,25.032049,-2.8666,0.125,9.47320,9.47320
1352.00,9.47525,25.152371,0.000376,25.032040,-2.8664,0.125,9.47257,9.47257
1353.00,9.47524,25.152383,0.000378,25.031992,-2.8663,0.125,9.47433,9.47433
1354.00,9.47495,25.152418,0.000377,25.031938,-2.8662,0.125,9.47545,9.47545
1355.00,9.47469,25.152495,0.000379,25.032058,-2.8659,0.125,9.47447,9.47447
1356.00,9.47533,25.152610,0.000378,25.032111,-2.8658,0.126,9.47387,9.47387
1357.00,9.47524,25.152710,0.000377,25.032152,-2.8657,0.126,9.47315,9.47315
1358.00,9.47426,25.152767,0.000375,25.032175,-2.8656,0.126,9.46985,9.46985
1359.00,9.47345,25.152852,0.000377,25.032237,-2.8654,0.126,9.46856,9.46856
1360.00,9.47333,25.152897,0.000376,25.032157,-2.8654,0.126,9.47144,9.47144
1361.00,9.47386,25.152943,0.000375,25.032173,-2.8653,0.126,9.47363,9.47363
1362.00,9.47331,25.152975,0.000375,25.032132,-2.8652,0.126,9.47539,9.47539
1363.00,9.47321,25.153090,0.000376,25.032163,-2.8652,0.126,9.47840,9.47840
1364.00,9.47379,25.153088,0.000376,25.032135,-2.8652,0.126,9.47878,9.47878
1365.00,9.47319,25.153098,0.000376,25.032146,-2.8652,0.126,9.47587,9.47587
1366.00,9.47211,25.153106,0.000377,25.032067,-2.8651,0.126,9.47636,9.47636
1367.00,9.47318,25.153144,0.000373,25.032076,-2.8651,0.126,9.47894,9.47894
1368.00,9.47206,25.153225,0.000371,25.032135,-2.8651,0.127,9.47949,9.47949
1369.00,9.47365,25.153291,0.000368,25.032131,-2.8649,0.127,9.48110,9.48110
1370.00,9.47517,25.153380,0.000369,25.032111,-2.8648,0.127,9.48249,9.48249
1371.00,9.47501,25.153429,0.000370,25.032133,-2.8646,0.127,9.47996,9.47996
1372.00,9.47588,25.153471,0.000375,25.032112,-2.8643,0.127,9.47797,9.47797
1373.00,9.47622,25.153378,0.000376,25.031954,-2.8642,0.127,9.47799,9.47799
1374.00,9.47463,25.153426,0.000375,25.031918,-2.8642,0.127,9.47718,9.47718
1375.00,9.47103,25.153427,0.000376,25.031916,-2.8641,0.127,9.47798,9.47798
1376.00,9.48013,25.153425,0.000375,25.031927,-2.8642,0.127,9.48008,9.48008
1377.00,9.48825,25.153480,0.000376,25.031992,-2.8642,0.127,9.47912,9.47912
1378.00,9.48453,25.153632,0.000378,25.032151,-2.8642,0.127,9.47661,9.47661
1379.00,9.48140,25.153651,0.000380,25.032175,-2.8642,0.127,9.47337,9.47337
1380.00,9.47604,25.153691,0.000379,25.032152,-2.8641,0.127,9.46971,9.46971
1381.00,9.47640,25.153721,0.000377,25.032133,-2.8640,0.127,9.46682,9.46682
1382.00,9.47772,25.153700,0.000371,25.032056,-2.8640,0.127,9.46574,9.46574
1383.00,9.47783,25.153607,0.000368,25.031896,-2.8639,0.128,9.46567,9.46567
1384.00,9.47678,25.153633,0.000368,25.031869,-2.8638,0.128,9.46818,9.46818
1385.00,9.47752,25.153647,0.000367,25.031856,-2.8637,0.128,9.47031,9.47031
1386.00,9.47652,25.153717,0.000366,25.031905,-2.8635,0.128,9.47412,9.47412
1387.00,9.47486,25.153781,0.000368,25.031977,-2.8634,0.128,9.47858,9.47858
1388.00,9.47034,25.153835,0.000372,25.032028,-2.8632,0.128,9.48144,9.48144
1389.00,9.46607,25.153891,0.000374,25.032068,-2.8630,0.128,9.48468,9.48468
1390.00,9.46698,25.153974,0.000375,25.032129,-2.8629,0.128,9.48652,9.48652
1391.00,9.46837,25.154013,0.000378,25.032163,-2.8627,0.128,9.48319,9.48319
1392.00,9.46815,25.154097,0.000381,25.032218,-2.8625,0.128,9.47809,9.47809
1393.00,9.47033,25.154120,0.000380,25.032196,-2.8623,0.128,9.47707,9.47707
1394.00,9.47256,25.154102,0.000379,25.032210,-2.8622,0.128,9.47486,9.47486
1395.00,9.47294,25.154121,0.000379,25.032236,-2.8620,0.128,9.47209,9.47209
1396.00,9.48241,25.154151,0.000379,25.032226,-2.8620,0.128,9.47331,9.47331
1397.00,9.49018,25.154194,0.000380,25.032204,-2.8619,0.128,9.47577,9.47577
1398.00,9.48908,25.154285,0.000380,25.032291,-2.8618,0.129,9.47498,9.47498
1399.00,9.48945,25.154351,0.000380,25.032274,-2.8614,0.129,9.47286,9.47286
1400.00,9.48112,25.154416,0.000384,25.032272,-2.8612,0.129,9.47482,9.47482
1401.00,9.46685,25.154399,0.000383,25.032206,-2.8611,0.129,9.47866,9.47866
1402.00,9.47084,25.154372,0.000378,25.032146,-2.8609,0.129,9.48061,9.48061
1403.00,9.47228,25.154375,0.000378,25.032094,-2.8608,0.129,9.48024,9.48024
1404.00,9.47309,25.154401,0.000379,25.032065,-2.8609,0.129,9.48035,9.48035
1405.00,9.47321,25.154418,0.000376,25.032072,-2.8610,0.129,9.47976,9.47976
1406.00,9.47430,25.154515,0.000373,25.032149,-2.8611,0.129,9.47454,9.47454
1407.00,9.47348,25.154539,0.000370,25.032123,-2.8611,0.129,9.47026,9.47026
1408.00,9.47438,25.154557,0.000364,25.032142,-2.8611,0.130,9.46925,9.46925
1409.00,9.47152,25.154577,0.000359,25.032156,-2.8611,0.130,9.46680,9.46680
1410.00,9.47727,25.154551,0.000355,25.032094,-2.8611,0.130,9.46131,9.46131
1411.00,9.49045,25.154551,0.000351,25.032013,-2.8609,0.131,9.45751,9.45751
@10,3.0002,6.0, 1410.042 
1412.00,9.48952,25.154612,0.000347,25.032051,-2.8608,0.131,9.45276,9.45276
1413.00,9.47492,25.154628,0.000345,25.032023,-2.8609,0.132,9.45074,9.45074
1414.00,9.47008,25.154717,0.000345,25.032038,-2.8607,0.132,9.45412,9.45412
1415.00,9.46931,25.154816,0.000343,25.032112,-2.8604,0.132,9.46022,9.46022
1416.00,9.46940,25.154907,0.000343,25.032162,-2.8602,0.133,9.46860,9.46860
1417.00,9.46834,25.154965,0.000345,25.032166,-2.8602,0.133,9.47554,9.47554
1418.00,9.46945,25.155118,0.000349,25.032274,-2.8601,0.133,9.47992,9.47992
1419.00,9.45672,25.155130,0.000346,25.032292,-2.8599,0.133,9.47921,9.47921
1420.00,9.44696,25.155111,0.000343,25.032240,-2.8598,0.133,9.47773,9.47773
1421.00,9.44514,25.155096,0.000345,25.032262,-2.8596,0.133,9.47540,9.47540
1422.00,9.44520,25.155064,0.000347,25.032250,-2.8593,0.133,9.47438,9.47438
1423.00,9.45965,25.155053,0.000347,25.032249,-2.8589,0.134,9.47343,9.47343
1424.00,9.47351,25.155034,0.000351,25.032213,-2.8588,0.134,9.47499,9.47499
1425.00,9.47789,25.155128,0.000357,25.032211,-2.8588,0.134,9.47569,9.47569
1426.00,9.48239,25.155169,0.000358,25.032170,-2.8589,0.134,9.47490,9.47490
1427.00,9.48188,25.155279,0.000357,25.032218,-2.8590,0.134,9.47500,9.47500
1428.00,9.47762,25.155348,0.000360,25.032202,-2.8591,0.134,9.47664,9.47664
1429.00,9.47464,25.155353,0.000362,25.032182,-2.8589,0.134,9.47746,9.47746
1430.00,9.47487,25.155339,0.000360,25.032150,-2.8589,0.134,9.47964,9.47964
1431.00,9.47524,25.155375,0.000362,25.032180,-2.8588,0.134,9.48111,9.48111
1432.00,9.47489,25.155395,0.000365,25.032136,-2.8586,0.134,9.48186,9.48186
1433.00,9.47602,25.155354,0.000367,25.032071,-2.8585,0.134,9.47995,9.47995
1434.00,9.47686,25.155418,0.000364,25.032073,-2.8585,0.134,9.47888,9.47888
1435.00,9.47681,25.155524,0.000365,25.032142,-2.8584,0.134,9.47766,9.47766
1436.00,9.47781,25.155621,0.000366,25.032140,-2.8585,0.134,9.47803,9.47803
1437.00,9.47842,25.155641,0.000366,25.032108,-2.8587,0.134,9.47763,9.47763
1438.00,9.47836,25.155790,0.000364,25.032135,-2.8587,0.135,9.47825,9.47825
1439.00,9.47815,25.155924,0.000366,25.032176,-2.8587,0.135,9.47911,9.47911
1440.00,9.47829,25.155911,0.000368,25.032144,-2.8587,0.135,9.47930,9.47930
1441.00,9.47834,25.155932,0.000369,25.032143,-2.8585,0.135,9.47733,9.47733
1442.00,9.47843,25.155920,0.000367,25.032097,-2.8582,0.135,9.47579,9.47579
1443.00,9.47768,25.155896,0.000370,25.032101,-2.8580,0.135,9.47376,9.47376
1444.00,9.47711,25.155885,0.000375,25.032104,-2.8577,0.135,9.47225,9.47225
1445.00,9.47726,25.155951,0.000381,25.032104,-2.8575,0.134,9.47108,9.47108
1446.00,9.47744,25.155948,0.000383,25.032058,-2.8574,0.134,9.47158,9.47158
1447.00,9.47666,25.156068,0.000385,25.032165,-2.8572,0.134,9.47389,9.47389
1448.00,9.47598,25.156151,0.000384,25.032225,-2.8572,0.134,9.47505,9.47505
1449.00,9.47581,25.156166,0.000381,25.032183,-2.8571,0.135,9.47482,9.47482
1450.00,9.47528,25.156182,0.000376,25.032174,-2.8570,0.135,9.47437,9.47437
1451.00,9.47439,25.156243,0.000375,25.032204,-2.8569,0.135,9.47391,9.47391
1452.00,9.47440,25.156309,0.000377,25.032165,-2.8567,0.135,9.47281,9.47281
1453.00,9.47478,25.156277,0.000378,25.032059,-2.8565,0.135,9.47403,9.47403
1454.00,9.47432,25.156380,0.000378,25.032079,-2.8566,0.135,9.47572,9.47572
1455.00,9.47423,25.156439,0.000378,25.032094,-2.8566,0.135,9.47723,9.47723
1456.00,9.47486,25.156471,0.000377,25.032073,-2.8565,0.135,9.47733,9.47733
1457.00,9.47493,25.156459,0.000377,25.032075,-2.8564,0.135,9.47502,9.47502
1458.00,9.47435,25.156548,0.000375,25.032125,-2.8563,0.136,9.47251,9.47251
1459.00,9.47466,25.156519,0.000372,25.032109,-2.8560,0.136,9.47008,9.47008
1460.00,9.47544,25.156569,0.000373,25.032106,-2.8558,0.136,9.46876,9.46876
1461.00,9.47578,25.156613,0.000372,25.032056,-2.8555,0.136,9.46848,9.46848
1462.00,9.47547,25.156615,0.000372,25.032048,-2.8552,0.136,9.47022,9.47022
1463.00,9.47660,25.156602,0.000374,25.032029,-2.8552,0.136,9.47025,9.47025
1464.00,9.47865,25.156732,0.000378,25.032165,-2.8552,0.136,9.47009,9.47009
1465.00,9.47799,25.156779,0.000377,25.032204,-2.8552,0.136,9.46929,9.46929
1466.00,9.47199,25.156843,0.000376,25.032287,-2.8554,0.136,9.46920,9.46920
1467.00,9.46738,25.156906,0.000377,25.032325,-2.8555,0.136,9.47035,9.47035
1468.00,9.46847,25.156967,0.000376,25.032307,-2.8554,0.136,9.47311,9.47311
1469.00,9.46938,25.156968,0.000376,25.032220,-2.8553,0.136,9.47518,9.47518
1470.00,9.46909,25.157012,0.000380,25.032223,-2.8551,0.136,9.47708,9.47708
1471.00,9.46920,25.156993,0.000381,25.032185,-2.8550,0.136,9.47767,9.47767
1472.00,9.47051,25.157001,0.000375,25.032094,-2.8548,0.136,9.47825,9.47825
1473.00,9.47125,25.157009,0.000372,25.032096,-2.8548,0.137,9.47737,9.47737
1474.00,9.47198,25.157042,0.000371,25.032090,-2.8547,0.137,9.47768,9.47768
1475.00,9.47222,25.157067,0.000369,25.032074,-2.8546,0.137,9.47665,9.47665
1476.00,9.47313,25.157127,0.000369,25.032067,-2.8545,0.137,9.47664,9.47664
1477.00,9.47437,25.157183,0.000373,25.032097,-2.8544,0.137,9.47468,9.47468
1478.00,9.47497,25.157241,0.000376,25.032100,-2.8545,0.137,9.47477,9.47477
1479.00,9.47556,25.157259,0.000377,25.032052,-2.8543,0.137,9.47415,9.47415
1480.00,9.47525,25.157338,0.000377,25.032067,-2.8543,0.137,9.47513,9.47513
1481.00,9.47509,25.157364,0.000378,25.032052,-2.8541,0.137,9.47505,9.47505
1482.00,9.47530,25.157388,0.000379,25.032098,-2.8538,0.137,9.47509,9.47509
1483.00,9.47600,25.157337,0.000380,25.032107,-2.8534,0.137,9.47460,9.47460
1484.00,9.47582,25.157317,0.000377,25.032089,-2.8533,0.137,9.47480,9.47480
1485.00,9.47605,25.157298,0.000375,25.032036,-2.8533,0.137,9.47450,9.47450
1486.00,9.47571,25.157318,0.000373,25.032067,-2.8533,0.137,9.47716,9.47716
1487.00,9.47588,25.157362,0.000370,25.032010,-2.8532,0.138,9.47952,9.47952
1488.00,9.47633,25.157452,0.000369,25.031934,-2.8532,0.138,9.48160,9.48160
1489.00,9.47632,25.157554,0.000373,25.031964,-2.8530,0.138,9.48245,9.48245
1490.00,9.47642,25.157576,0.000371,25.031892,-2.8526,0.138,9.48358,9.48358
1491.00,9.47717,25.157643,0.000372,25.031848,-2.8525,0.138,9.48179,9.48179
1492.00,9.47750,25.157724,0.000380,25.031894,-2.8523,0.138,9.48023,9.48023
1493.00,9.47763,25.157838,0.000379,25.031926,-2.8522,0.138,9.47766,9.47766
1494.00,9.47839,25.157889,0.000374,25.031929,-2.8520,0.138,9.47545,9.47545
1495.00,9.47862,25.157973,0.000374,25.032027,-2.8520,0.138,9.47375,9.47375
1496.00,9.47818,25.158040,0.000372,25.032093,-2.8520,0.138,9.47264,9.47264
1497.00,9.47759,25.158034,0.000367,25.032024,-2.8519,0.139,9.47294,9.47294
1498.00,9.47715,25.158067,0.000369,25.032112,-2.8517,0.139,9.47291,9.47291
1499.00,9.47757,25.158033,0.000371,25.032069,-2.8516,0.139,9.47364,9.47364
1500.00,9.47793,25.158085,0.000375,25.032030,-2.8515,0.139,9.47388,9.47388
1501.00,9.47759,25.158080,0.000378,25.031936,-2.8513,0.139,9.47435,9.47435
1502.00,9.47738,25.158217,0.000380,25.032000,-2.8515,0.139,9.47580,9.47580
1503.00,9.47710,25.158234,0.000378,25.031928,-2.8517,0.139,9.47762,9.47762
1504.00,9.47723,25.158367,0.000379,25.032014,-2.8518,0.139,9.47828,9.47828
1505.00,9.47729,25.158358,0.000375,25.032014,-2.8519,0.139,9.47868,9.47868
1506.00,9.47734,25.158440,0.000372,25.032082,-2.8519,0.139,9.48040,9.48040
1507.00,9.47705,25.158504,0.000371,25.032153,-2.8516,0.139,9.47720,9.47720
1508.00,9.47629,25.158494,0.000371,25.032129,-2.8514,0.139,9.47412,9.47412
1509.00,9.47583,25.158495,0.000371,25.032095,-2.8512,0.139,9.47339,9.47339
1510.00,9.47598,25.158545,0.000375,25.032093,-2.8507,0.139,9.47529,9.47529
1511.00,9.47587,25.158560,0.000376,25.032093,-2.8504,0.139,9.47338,9.47338
1512.00,9.47514,25.158473,0.000377,25.031961,-2.8501,0.139,9.47462,9.47462
1513.00,9.47539,25.158572,0.000379,25.031993,-2.8499,0.139,9.47706,9.47706
1514.00,9.47571,25.158633,0.000380,25.032023,-2.8499,0.139,9.48020,9.48020
1515.00,9.47602,25.158715,0.000379,25.031994,-2.8498,0.139,9.48341,9.48341
1516.00,9.47426,25.158752,0.000381,25.031982,-2.8496,0.139,9.48817,9.48817
1517.00,9.47211,25.158810,0.000379,25.032021,-2.8497,0.140,9.49130,9.49130
1518.00,9.46732,25.158819,0.000381,25.032017,-2.8497,0.140,9.49075,9.49075
1519.00,9.47364,25.158825,0.000380,25.031969,-2.8497,0.140,9.48591,9.48591
1520.00,9.47902,25.158791,0.000378,25.031989,-2.8498,0.140,9.48067,9.48067
1521.00,9.47702,25.158901,0.000381,25.032045,-2.8499,0.140,9.47657,9.47657
1522.00,9.47419,25.158968,0.000380,25.032029,-2.8498,0.140,9.47486,9.47486
1523.00,9.47875,25.159047,0.000376,25.031997,-2.8496,0.140,9.47654,9.47654
1524.00,9.48962,25.159093,0.000376,25.031983,-2.8494,0.140,9.47942,9.47942
1525.00,9.50007,25.159131,0.000377,25.031970,-2.8491,0.140,9.48029,9.48029
1526.00,9.49702,25.159112,0.000374,25.031921,-2.8487,0.140,9.48109,9.48109
1527.00,9.48959,25.159083,0.000376,25.031931,-2.8485,0.140,9.48195,9.48195
1528.00,9.47572,25.159070,0.000379,25.031985,-2.8483,0.140,9.48202,9.48202
1529.00,9.46898,25.159029,0.000380,25.031935,-2.8483,0.140,9.48338,9.48338
1530.00,9.47323,25.159053,0.000378,25.031946,-2.8482,0.140,9.48175,9.48175
1531.00,9.47636,25.159041,0.000379,25.031924,-2.8483,0.140,9.48004,9.48004
1532.00,9.47730,25.159118,0.000380,25.032001,-2.8484,0.140,9.47914,9.47914
1533.00,9.47862,25.159128,0.000376,25.031969,-2.8483,0.141,9.47822,9.47822
1534.00,9.47937,25.159250,0.000377,25.032092,-2.8481,0.141,9.47735,9.47735
1535.00,9.48013,25.159272,0.000377,25.032111,-2.8481,0.141,9.47813,9.47813
1536.00,9.48123,25.159334,0.000377,25.032140,-2.8479,0.141,9.47825,9.47825
1537.00,9.48112,25.159375,0.000376,25.032095,-2.8478,0.141,9.47775,9.47775
1538.00,9.48148,25.159468,0.000375,25.032138,-2.8479,0.141,9.47837,9.47837
1539.00,9.48035,25.159530,0.000376,25.032105,-2.8479,0.141,9.47744,9.47744
1540.00,9.47934,25.159615,0.000378,25.032092,-2.8479,0.141,9.47818,9.47818
1541.00,9.47965,25.159611,0.000376,25.032093,-2.8479,0.141,9.48025,9.48025
1542.00,9.47866,25.159670,0.000375,25.032130,-2.8476,0.141,9.48133,9.48133
1543.00,9.47890,25.159734,0.000378,25.032165,-2.8474,0.141,9.48020,9.48020
1544.00,9.47897,25.159758,0.000374,25.032182,-2.8471,0.142,9.48112,9.48112
1545.00,9.47941,25.159778,0.000372,25.032158,-2.8469,0.142,9.48140,9.48140
1546.00,9.47930,25.159795,0.000371,25.032099,-2.8466,0.142,9.47949,9.47949
1547.00,9.47872,25.159849,0.000372,25.032068,-2.8465,0.142,9.47624,9.47624
1548.00,9.47838,25.159885,0.000370,25.032013,-2.8462,0.142,9.47552,9.47552
1549.00,9.47773,25.159918,0.000369,25.031951,-2.8460,0.142,9.47500,9.47500
1550.00,9.47822,25.160023,0.000369,25.031985,-2.8458,0.142,9.47645,9.47645
1551.00,9.47798,25.160174,0.000371,25.032016,-2.8456,0.142,9.48037,9.48037
1552.00,9.47800,25.160294,0.000371,25.032060,-2.8454,0.142,9.48593,9.48593
1553.00,9.47823,25.160368,0.000371,25.032074,-2.8454,0.143,9.48789,9.48789
1554.00,9.47786,25.160446,0.000371,25.032063,-2.8454,0.143,9.48744,9.48744
1555.00,9.47683,25.160519,0.000371,25.032116,-2.8454,0.143,9.48529,9.48529
1556.00,9.47513,25.160534,0.000368,25.032162,-2.8455,0.143,9.48313,9.48313
1557.00,9.47144,25.160471,0.000364,25.032123,-2.8456,0.143,9.47876,9.47876
1558.00,9.47319,25.160464,0.000363,25.032156,-2.8456,0.144,9.47353,9.47353
1559.00,9.47965,25.160429,0.000360,25.032228,-2.8456,0.144,9.46888,9.46888
1560.00,9.48794,25.160344,0.000357,25.032175,-2.8456,0.144,9.46307,9.46307
1561.00,9.49287,25.160390,0.000355,25.032210,-2.8456,0.144,9.45686,9.45686
@11,3.0002,6.0, 1560.079 
1562.00,9.49414,25.160454,0.000348,25.032231,-2.8456,0.145,9.45409,9.45409
1563.00,9.48382,25.160539,0.000342,25.032223,-2.8456,0.145,9.45610,9.45610
1564.00,9.47870,25.160598,0.000336,25.032236,-2.8454,0.146,9.45933,9.45933
1565.00,9.47889,25.160714,0.000332,25.032209,-2.8452,0.146,9.46376,9.46376
1566.00,9.48076,25.160743,0.000331,25.032115,-2.8451,0.146,9.46969,9.46969
1567.00,9.47338,25.160805,0.000335,25.032060,-2.8448,0.147,9.47391,9.47391
1568.00,9.45770,25.160779,0.000335,25.031964,-2.8444,0.147,9.47755,9.47755
1569.00,9.45352,25.160885,0.000340,25.031979,-2.8442,0.147,9.48151,9.48151
1570.00,9.45077,25.160866,0.000342,25.031999,-2.8438,0.147,9.48478,9.48478
1571.00,9.45280,25.160859,0.000346,25.032035,-2.8436,0.147,9.48434,9.48434
1572.00,9.45955,25.160816,0.000347,25.032038,-2.8436,0.147,9.48574,9.48574
1573.00,9.46622,25.160880,0.000352,25.032150,-2.8437,0.147,9.48487,9.48487
1574.00,9.46954,25.160901,0.000353,25.032160,-2.8438,0.147,9.48302,9.48302
1575.00,9.47376,25.160954,0.000353,25.032115,-2.8440,0.147,9.48153,9.48153
1576.00,9.47803,25.160987,0.000352,25.032055,-2.8440,0.147,9.48268,9.48268
1577.00,9.48079,25.161043,0.000355,25.032060,-2.8440,0.147,9.48095,9.48095
1578.00,9.48136,25.161025,0.000354,25.031992,-2.8441,0.147,9.48174,9.48174
1579.00,9.48165,25.161022,0.000353,25.031866,-2.8440,0.148,9.48237,9.48237
1580.00,9.48154,25.161023,0.000356,25.031863,-2.8439,0.148,9.48293,9.48293
1581.00,9.48160,25.161066,0.000355,25.031947,-2.8437,0.148,9.48339,9.48339
1582.00,9.48187,25.161116,0.000358,25.032008,-2.8435,0.148,9.48378,9.48378
1583.00,9.48244,25.161116,0.000361,25.031973,-2.8431,0.148,9.48368,9.48368
1584.00,9.48289,25.161094,0.000361,25.032009,-2.8429,0.148,9.48334,9.48334
1585.00,9.48288,25.161224,0.000367,25.032156,-2.8427,0.148,9.48241,9.48241
1586.00,9.48293,25.161356,0.000371,25.032220,-2.8426,0.148,9.48223,9.48223
1587.00,9.48329,25.161409,0.000370,25.032224,-2.8424,0.148,9.48374,9.48374
1588.00,9.48355,25.161571,0.000375,25.032311,-2.8422,0.148,9.48324,9.48324
1589.00,9.48312,25.161679,0.000380,25.032367,-2.8420,0.148,9.48402,9.48402
1590.00,9.48313,25.161701,0.000376,25.032245,-2.8420,0.148,9.48642,9.48642
1591.00,9.48366,25.161712,0.000376,25.032193,-2.8418,0.148,9.48735,9.48735
1592.00,9.48386,25.161723,0.000376,25.032107,-2.8418,0.148,9.48752,9.48752
1593.00,9.48413,25.161742,0.000373,25.032072,-2.8418,0.148,9.48868,9.48868
1594.00,9.48457,25.161709,0.000374,25.031938,-2.8417,0.148,9.48723,9.48723
1595.00,9.48489,25.161796,0.000376,25.032016,-2.8415,0.148,9.48500,9.48500
1596.00,9.48514,25.161808,0.000379,25.031973,-2.8415,0.148,9.48241,9.48241
1597.00,9.48439,25.161859,0.000379,25.031985,-2.8414,0.148,9.47908,9.47908
1598.00,9.48427,25.161839,0.000378,25.031998,-2.8413,0.149,9.47632,9.47632
1599.00,9.48404,25.161965,0.000377,25.032152,-2.8412,0.149,9.47542,9.47542
1600.00,9.48409,25.161932,0.000377,25.032138,-2.8411,0.149,9.47449,9.47449
1601.00,9.48463,25.161855,0.000374,25.032093,-2.8408,0.149,9.47442,9.47442
1602.00,9.48443,25.161921,0.000378,25.032130,-2.8406,0.149,9.47519,9.47519
1603.00,9.48382,25.161970,0.000376,25.032066,-2.8404,0.149,9.47456,9.47456
1604.00,9.48216,25.161923,0.000379,25.031999,-2.8402,0.149,9.47587,9.47587
1605.00,9.48072,25.161958,0.000378,25.031944,-2.8402,0.149,9.47831,9.47831
1606.00,9.48000,25.162102,0.000381,25.031990,-2.8402,0.149,9.47899,9.47899
1607.00,9.47966,25.162129,0.000378,25.031999,-2.8402,0.149,9.48120,9.48120
1608.00,9.48010,25.162201,0.000381,25.032108,-2.8404,0.149,9.48474,9.48474
1609.00,9.48031,25.162240,0.000380,25.032145,-2.8406,0.150,9.48459,9.48459
1610.00,9.47915,25.162316,0.000383,25.032212,-2.8405,0.150,9.48302,9.48302
1611.00,9.47822,25.162346,0.000382,25.032206,-2.8405,0.150,9.48390,9.48390
1612.00,9.47826,25.162301,0.000383,25.032152,-2.8405,0.150,9.48327,9.48327
1613.00,9.47906,25.162294,0.000386,25.032102,-2.8404,0.150,9.48128,9.48128
1614.00,9.48015,25.162375,0.000389,25.032103,-2.8401,0.150,9.48180,9.48180
1615.00,9.48030,25.162352,0.000386,25.032034,-2.8399,0.150,9.48190,9.48190
1616.00,9.48073,25.162402,0.000386,25.032037,-2.8396,0.150,9.47942,9.47942
1617.00,9.48140,25.162474,0.000385,25.032035,-2.8393,0.150,9.47746,9.47746
1618.00,9.48251,25.162526,0.000383,25.032053,-2.8391,0.150,9.47818,9.47818
1619.00,9.48325,25.162488,0.000380,25.032036,-2.8388,0.150,9.47738,9.47738
1620.00,9.48254,25.162561,0.000381,25.032077,-2.8387,0.150,9.47630,9.47630
1621.00,9.48147,25.162616,0.000381,25.032114,-2.8386,0.150,9.47620,9.47620
1622.00,9.48115,25.162590,0.000381,25.032104,-2.8387,0.150,9.47635,9.47635
1623.00,9.48022,25.162589,0.000379,25.032106,-2.8386,0.150,9.47447,9.47447
1624.00,9.47978,25.162688,0.000380,25.032134,-2.8385,0.150,9.47327,9.47327
1625.00,9.47923,25.162653,0.000380,25.032122,-2.8385,0.151,9.47408,9.47408
1626.00,9.47808,25.162672,0.000385,25.032113,-2.8383,0.150,9.47574,9.47574
1627.00,9.47756,25.162834,0.000391,25.032213,-2.8379,0.150,9.47656,9.47656
1628.00,9.47731,25.162836,0.000391,25.032156,-2.8379,0.150,9.47821,9.47821
1629.00,9.47637,25.162859,0.000390,25.032148,-2.8379,0.150,9.47978,9.47978
1630.00,9.47633,25.162980,0.000392,25.032162,-2.8380,0.150,9.48046,9.48046
1631.00,9.47685,25.163034,0.000389,25.032222,-2.8382,0.150,9.48069,9.48069
1632.00,9.47736,25.162989,0.000383,25.032100,-2.8382,0.151,9.47910,9.47910
1633.00,9.47742,25.163127,0.000383,25.032174,-2.8381,0.151,9.47758,9.47758
1634.00,9.47740,25.163106,0.000380,25.032112,-2.8379,0.151,9.47888,9.47888
1635.00,9.47744,25.163093,0.000379,25.032101,-2.8376,0.151,9.47923,9.47923
1636.00,9.47713,25.163123,0.000380,25.032018,-2.8373,0.151,9.47785,9.47785
1637.00,9.47769,25.163170,0.000378,25.032071,-2.8371,0.151,9.47982,9.47982
1638.00,9.47794,25.163166,0.000377,25.032008,-2.8369,0.151,9.48252,9.48252
1639.00,9.47859,25.163308,0.000382,25.032014,-2.8368,0.151,9.48053,9.48053
1640.00,9.47951,25.163367,0.000379,25.032028,-2.8367,0.151,9.47989,9.47989
1641.00,9.47966,25.163411,0.000378,25.032101,-2.8366,0.151,9.47955,9.47955
1642.00,9.47951,25.163539,0.000382,25.032140,-2.8365,0.151,9.47906,9.47906
1643.00,9.47996,25.163619,0.000382,25.032102,-2.8365,0.151,9.48002,9.48002
1644.00,9.47991,25.163635,0.000381,25.032076,-2.8364,0.152,9.48039,9.48039
1645.00,9.47929,25.163623,0.000379,25.032011,-2.8363,0.152,9.48059,9.48059
1646.00,9.47962,25.163628,0.000376,25.031946,-2.8363,0.152,9.48342,9.48342
1647.00,9.47949,25.163558,0.000373,25.031879,-2.8362,0.152,9.48455,9.48455
1648.00,9.48040,25.163573,0.000375,25.031918,-2.8360,0.152,9.48166,9.48166
1649.00,9.48004,25.163556,0.000377,25.031921,-2.8359,0.152,9.48126,9.48126
1650.00,9.48028,25.163571,0.000380,25.031930,-2.8358,0.152,9.48115,9.48115
1651.00,9.48079,25.163512,0.000381,25.031857,-2.8358,0.152,9.48060,9.48060
1652.00,9.48115,25.163523,0.000381,25.031873,-2.8358,0.152,9.48207,9.48207
1653.00,9.48139,25.163518,0.000381,25.031875,-2.8358,0.152,9.48346,9.48346
1654.00,9.48085,25.163598,0.000378,25.031954,-2.8357,0.152,9.48448,9.48448
1655.00,9.48162,25.163719,0.000379,25.032035,-2.8357,0.152,9.48610,9.48610
1656.00,9.48182,25.163856,0.000381,25.032082,-2.8355,0.152,9.48837,9.48837
1657.00,9.48249,25.163928,0.000380,25.032118,-2.8352,0.152,9.48771,9.48771
1658.00,9.48320,25.164014,0.000380,25.032157,-2.8349,0.152,9.48810,9.48810
1659.00,9.48292,25.164049,0.000384,25.032188,-2.8347,0.152,9.48731,9.48731
1660.00,9.48285,25.164055,0.000387,25.032150,-2.8345,0.152,9.48579,9.48579
1661.00,9.48299,25.164094,0.000386,25.032179,-2.8342,0.152,9.48257,9.48257
1662.00,9.48465,25.164213,0.000389,25.032128,-2.8342,0.152,9.48193,9.48193
1663.00,9.48469,25.164250,0.000390,25.032101,-2.8342,0.152,9.48117,9.48117
1664.00,9.48481,25.164373,0.000387,25.032102,-2.8341,0.153,9.48296,9.48296
1665.00,9.48588,25.164429,0.000384,25.032111,-2.8341,0.153,9.48389,9.48389
1666.00,9.48619,25.164503,0.000384,25.032146,-2.8342,0.153,9.48260,9.48260
1667.00,9.48631,25.164489,0.000378,25.032177,-2.8341,0.153,9.48079,9.48079
1668.00,9.48563,25.164597,0.000382,25.032253,-2.8341,0.153,9.47976,9.47976
1669.00,9.48483,25.164638,0.000384,25.032187,-2.8341,0.153,9.47842,9.47842
1670.00,9.48491,25.164659,0.000380,25.032134,-2.8339,0.153,9.47836,9.47836
1671.00,9.48374,25.164711,0.000378,25.032094,-2.8337,0.154,9.47990,9.47990
1672.00,9.48275,25.164766,0.000380,25.032055,-2.8335,0.153,9.48160,9.48160
1673.00,9.48134,25.164666,0.000376,25.031953,-2.8332,0.154,9.48442,9.48442
1674.00,9.48060,25.164634,0.000375,25.031950,-2.8327,0.154,9.48791,9.48791
1675.00,9.48080,25.164717,0.000378,25.032036,-2.8324,0.154,9.48902,9.48902
1676.00,9.48115,25.164743,0.000382,25.032051,-2.8322,0.153,9.48976,9.48976
1677.00,9.48163,25.164756,0.000387,25.032102,-2.8321,0.153,9.48829,9.48829
1678.00,9.48319,25.164871,0.000387,25.032200,-2.8320,0.153,9.48542,9.48542
1679.00,9.48336,25.164934,0.000389,25.032306,-2.8322,0.153,9.48028,9.48028
1680.00,9.48318,25.164985,0.000389,25.032306,-2.8323,0.154,9.47886,9.47886
1681.00,9.48547,25.164947,0.000385,25.032252,-2.8323,0.154,9.47938,9.47938
1682.00,9.48786,25.165031,0.000380,25.032307,-2.8324,0.154,9.48116,9.48116
1683.00,9.48936,25.165018,0.000379,25.032244,-2.8325,0.154,9.48372,9.48372
1684.00,9.49270,25.165045,0.000376,25.032144,-2.8322,0.154,9.48627,9.48627
1685.00,9.49161,25.165031,0.000371,25.032075,-2.8319,0.155,9.48561,9.48561
1686.00,9.48513,25.165131,0.000371,25.032132,-2.8319,0.155,9.48469,9.48469
1687.00,9.47992,25.165130,0.000370,25.032055,-2.8317,0.155,9.48472,9.48472
1688.00,9.47922,25.165188,0.000371,25.032057,-2.8315,0.155,9.48383,9.48383
1689.00,9.48140,25.165201,0.000372,25.032079,-2.8315,0.155,9.48349,9.48349
1690.00,9.48199,25.165254,0.000375,25.032096,-2.8312,0.155,9.48450,9.48450
1691.00,9.48286,25.165306,0.000379,25.032105,-2.8310,0.155,9.48434,9.48434
1692.00,9.48263,25.165326,0.000381,25.032077,-2.8309,0.155,9.48478,9.48478
1693.00,9.48314,25.165364,0.000379,25.032024,-2.8308,0.155,9.48555,9.48555
1694.00,9.48331,25.165389,0.000380,25.032008,-2.8308,0.155,9.48593,9.48593
1695.00,9.48348,25.165429,0.000380,25.032030,-2.8309,0.155,9.48826,9.48826
1696.00,9.48408,25.165402,0.000381,25.031936,-2.8308,0.155,9.49080,9.49080
1697.00,9.48504,25.165428,0.000383,25.031972,-2.8307,0.155,9.49048,9.49048
1698.00,9.48536,25.165491,0.000385,25.032035,-2.8307,0.155,9.48904,9.48904
1699.00,9.48573,25.165524,0.000383,25.032049,-2.8306,0.155,9.48804,9.48804
1700.00,9.48603,25.165543,0.000385,25.032045,-2.8306,0.155,9.48568,9.48568
1701.00,9.48594,25.165581,0.000381,25.032090,-2.8307,0.155,9.48463,9.48463
1702.00,9.48583,25.165651,0.000380,25.032074,-2.8307,0.156,9.48507,9.48507
1703.00,9.48641,25.165674,0.000378,25.032094,-2.8305,0.156,9.48551,9.48551
1704.00,9.48659,25.165690,0.000374,25.032000,-2.8303,0.156,9.48491,9.48491
1705.00,9.48713,25.165762,0.000372,25.031969,-2.8302,0.156,9.48273,9.48273
1706.00,9.48772,25.165853,0.000372,25.031988,-2.8303,0.156,9.47996,9.47996
1707.00,9.48757,25.165911,0.000371,25.032032,-2.8302,0.156,9.47557,9.47557
1708.00,9.48740,25.166023,0.000369,25.032029,-2.8300,0.157,9.47174,9.47174
1709.00,9.48605,25.166160,0.000365,25.032179,-2.8298,0.157,9.46926,9.46926
1710.00,9.48505,25.166184,0.000357,25.032239,-2.8295,0.158,9.46551,9.46551
1711.00,9.48805,25.166139,0.000351,25.032235,-2.8292,0.158,9.46006,9.46006
@12,3.0002,6.0, 1710.014 
1712.00,9.48940,25.166169,0.000345,25.032226,-2.8291,0.159,9.45977,9.45977
1713.00,9.48366,25.166131,0.000342,25.032210,-2.8291,0.159,9.46104,9.46104
1714.00,9.47874,25.166127,0.000345,25.032142,-2.8290,0.159,9.46302,9.46302
1715.00,9.47564,25.166156,0.000345,25.032130,-2.8289,0.159,9.46816,9.46816
1716.00,9.47242,25.166155,0.000345,25.032140,-2.8288,0.159,9.47466,9.47466
1717.00,9.46816,25.166113,0.000344,25.032120,-2.8285,0.160,9.47805,9.47805
1718.00,9.46492,25.166088,0.000343,25.032069,-2.8282,0.160,9.48079,9.48079
1719.00,9.46098,25.166076,0.000342,25.032037,-2.8281,0.160,9.48475,9.48475
1720.00,9.45628,25.166046,0.000344,25.031996,-2.8280,0.160,9.48576,9.48576
1721.00,9.45168,25.166125,0.000346,25.031984,-2.8279,0.160,9.48620,9.48620
1722.00,9.46575,25.166149,0.000346,25.031927,-2.8277,0.160,9.48657,9.48657
1723.00,9.47111,25.166269,0.000346,25.031983,-2.8277,0.161,9.48649,9.48649
1724.00,9.47581,25.166404,0.000346,25.032012,-2.8277,0.161,9.48554,9.48554
1725.00,9.47841,25.166445,0.000349,25.031973,-2.8277,0.161,9.48583,9.48583
1726.00,9.48133,25.166507,0.000351,25.031965,-2.8277,0.161,9.48589,9.48589
1727.00,9.48264,25.166626,0.000356,25.031984,-2.8277,0.161,9.48490,9.48490
1728.00,9.48341,25.166675,0.000359,25.031944,-2.8276,0.161,9.48357,9.48357
1729.00,9.48409,25.166598,0.000360,25.031952,-2.8275,0.161,9.48276,9.48276
1730.00,9.48537,25.166670,0.000360,25.031962,-2.8273,0.161,9.48275,9.48275
1731.00,9.48530,25.166711,0.000361,25.031928,-2.8272,0.161,9.48428,9.48428
1732.00,9.48461,25.166734,0.000361,25.031940,-2.8273,0.161,9.48548,9.48548
1733.00,9.48486,25.166751,0.000359,25.031934,-2.8273,0.161,9.48716,9.48716
1734.00,9.48527,25.166861,0.000361,25.031952,-2.8273,0.161,9.48652,9.48652
1735.00,9.48445,25.166917,0.000361,25.031951,-2.8274,0.161,9.48830,9.48830
1736.00,9.48455,25.167026,0.000360,25.032000,-2.8273,0.161,9.48912,9.48912
1737.00,9.48531,25.167119,0.000359,25.032033,-2.8272,0.162,9.48981,9.48981
1738.00,9.48526,25.167181,0.000361,25.032041,-2.8270,0.162,9.48956,9.48956
1739.00,9.48521,25.167254,0.000363,25.032027,-2.8268,0.162,9.48960,9.48960
1740.00,9.48637,25.167276,0.000367,25.032064,-2.8268,0.162,9.48628,9.48628
1741.00,9.48678,25.167315,0.000371,25.032113,-2.8267,0.162,9.48276,9.48276
1742.00,9.48645,25.167321,0.000374,25.032118,-2.8264,0.162,9.48019,9.48019
1743.00,9.48685,25.167296,0.000373,25.032092,-2.8264,0.162,9.47978,9.47978
1744.00,9.48797,25.167251,0.000373,25.032080,-2.8264,0.162,9.48095,9.48095
1745.00,9.48692,25.167342,0.000373,25.032107,-2.8261,0.162,9.48353,9.48353
1746.00,9.48633,25.167343,0.000374,25.032034,-2.8259,0.162,9.48521,9.48521
1747.00,9.48595,25.167412,0.000375,25.032029,-2.8260,0.162,9.48819,9.48819
1748.00,9.48482,25.167508,0.000378,25.032072,-2.8257,0.162,9.48945,9.48945
1749.00,9.48504,25.167620,0.000380,25.032047,-2.8255,0.162,9.48857,9.48857
1750.00,9.48565,25.167692,0.000382,25.032000,-2.8254,0.162,9.48578,9.48578
1751.00,9.48387,25.167759,0.000382,25.031985,-2.8253,0.162,9.48411,9.48411
1752.00,9.48287,25.167742,0.000384,25.032031,-2.8251,0.162,9.48147,9.48147
1753.00,9.48365,25.167718,0.000383,25.032023,-2.8252,0.162,9.48007,9.48007
1754.00,9.48522,25.167677,0.000383,25.032020,-2.8252,0.162,9.48139,9.48139
1755.00,9.48637,25.167623,0.000383,25.032011,-2.8251,0.162,9.48420,9.48420
1756.00,9.48512,25.167622,0.000380,25.032046,-2.8251,0.163,9.48589,9.48589
1757.00,9.48479,25.167683,0.000378,25.031977,-2.8251,0.163,9.48844,9.48844
1758.00,9.48507,25.167741,0.000382,25.031993,-2.8248,0.163,9.48849,9.48849
1759.00,9.48356,25.167834,0.000384,25.032033,-2.8248,0.163,9.48644,9.48644
1760.00,9.48349,25.167923,0.000386,25.032039,-2.8248,0.163,9.48404,9.48404
1761.00,9.48326,25.167957,0.000387,25.032034,-2.8247,0.163,9.48186,9.48186
1762.00,9.48187,25.168039,0.000389,25.032083,-2.8245,0.163,9.47944,9.47944
1763.00,9.48395,25.168003,0.000386,25.031995,-2.8243,0.163,9.47859,9.47859
1764.00,9.48580,25.168022,0.000383,25.031992,-2.8241,0.163,9.48007,9.48007
1765.00,9.48578,25.168068,0.000384,25.032019,-2.8239,0.163,9.48064,9.48064
1766.00,9.48441,25.168085,0.000382,25.032026,-2.8239,0.163,9.48005,9.48005
1767.00,9.48323,25.168051,0.000380,25.031965,-2.8238,0.163,9.47921,9.47921
1768.00,9.48352,25.168151,0.000378,25.032066,-2.8239,0.163,9.48034,9.48034
1769.00,9.48305,25.168172,0.000379,25.032027,-2.8240,0.163,9.47976,9.47976
1770.00,9.48305,25.168196,0.000375,25.032055,-2.8240,0.163,9.47908,9.47908
1771.00,9.48156,25.168314,0.000377,25.032089,-2.8238,0.163,9.48038,9.48038
1772.00,9.48017,25.168411,0.000381,25.032150,-2.8240,0.163,9.48105,9.48105
1773.00,9.47917,25.168491,0.000386,25.032124,-2.8239,0.163,9.48098,9.48098
1774.00,9.47947,25.168553,0.000389,25.032218,-2.8238,0.163,9.48056,9.48056
1775.00,9.47983,25.168565,0.000387,25.032189,-2.8238,0.163,9.48231,9.48231
1776.00,9.48061,25.168534,0.000385,25.032170,-2.8238,0.163,9.48367,9.48367
1777.00,9.48055,25.168480,0.000383,25.032145,-2.8235,0.163,9.48511,9.48511
1778.00,9.48015,25.168502,0.000380,25.032191,-2.8232,0.164,9.48525,9.48525
1779.00,9.48052,25.168553,0.000379,25.032152,-2.8229,0.164,9.48404,9.48404
1780.00,9.48147,25.168620,0.000380,25.032173,-2.8227,0.164,9.48274,9.48274
1781.00,9.48196,25.168654,0.000380,25.032157,-2.8225,0.164,9.48240,9.48240
1782.00,9.48169,25.168725,0.000380,25.032184,-2.8225,0.164,9.48314,9.48314
1783.00,9.48161,25.168726,0.000379,25.032102,-2.8225,0.164,9.48337,9.48337
1784.00,9.48241,25.168754,0.000376,25.032078,-2.8225,0.164,9.48504,9.48504
1785.00,9.48298,25.168764,0.000380,25.032031,-2.8224,0.164,9.48746,9.48746
1786.00,9.48341,25.168745,0.000379,25.031947,-2.8223,0.164,9.48861,9.48861
1787.00,9.48354,25.168805,0.000380,25.031921,-2.8222,0.164,9.48715,9.48715
1788.00,9.48416,25.168837,0.000380,25.031881,-2.8222,0.164,9.48815,9.48815
1789.00,9.48496,25.168861,0.000384,25.031874,-2.8221,0.164,9.48772,9.48772
1790.00,9.48547,25.168896,0.000385,25.031936,-2.8220,0.164,9.48496,9.48496
1791.00,9.48549,25.168963,0.000388,25.031994,-2.8220,0.164,9.48428,9.48428
1792.00,9.48561,25.169011,0.000383,25.032038,-2.8220,0.164,9.48500,9.48500
1793.00,9.48523,25.169101,0.000382,25.032160,-2.8220,0.165,9.48415,9.48415
1794.00,9.48527,25.169114,0.000380,25.032120,-2.8219,0.165,9.48450,9.48450
1795.00,9.48513,25.169224,0.000377,25.032094,-2.8218,0.165,9.48572,9.48572
1796.00,9.48518,25.169242,0.000374,25.032095,-2.8216,0.165,9.48457,9.48457
1797.00,9.48511,25.169204,0.000374,25.031974,-2.8214,0.165,9.48610,9.48610
1798.00,9.48559,25.169158,0.000375,25.031887,-2.8213,0.165,9.48812,9.48812
1799.00,9.48635,25.169216,0.000375,25.031981,-2.8212,0.165,9.48960,9.48960
1800.00,9.48705,25.169098,0.000373,25.031948,-2.8212,0.165,9.49101,9.49101
1801.00,9.48737,25.169145,0.000377,25.031992,-2.8210,0.165,9.49307,9.49307
1802.00,9.48746,25.169178,0.000382,25.032020,-2.8209,0.165,9.49172,9.49172
1803.00,9.48709,25.169179,0.000383,25.032003,-2.8207,0.165,9.48946,9.48946
1804.00,9.48723,25.169206,0.000382,25.031974,-2.8206,0.165,9.48889,9.48889
1805.00,9.48779,25.169367,0.000383,25.032044,-2.8205,0.165,9.48792,9.48792
1806.00,9.48868,25.169463,0.000380,25.032059,-2.8206,0.165,9.48762,9.48762
1807.00,9.48944,25.169556,0.000375,25.032108,-2.8205,0.166,9.48810,9.48810
1808.00,9.48934,25.169654,0.000372,25.032138,-2.8205,0.166,9.48926,9.48926
1809.00,9.48892,25.169658,0.000370,25.032054,-2.8204,0.166,9.49001,9.49001
1810.00,9.48885,25.169648,0.000371,25.032003,-2.8204,0.166,9.49022,9.49022
1811.00,9.48897,25.169713,0.000373,25.031961,-2.8202,0.166,9.49045,9.49045
1812.00,9.48936,25.169786,0.000375,25.031988,-2.8201,0.166,9.49030,9.49030
1813.00,9.48932,25.169871,0.000379,25.031992,-2.8199,0.166,9.48835,9.48835
1814.00,9.48890,25.169985,0.000381,25.032029,-2.8199,0.166,9.48714,9.48714
1815.00,9.48886,25.170015,0.000378,25.031967,-2.8198,0.166,9.48642,9.48642
1816.00,9.48890,25.169984,0.000379,25.031966,-2.8199,0.166,9.48481,9.48481
1817.00,9.48887,25.169992,0.000377,25.031968,-2.8198,0.166,9.48503,9.48503
1818.00,9.48844,25.169986,0.000373,25.031957,-2.8198,0.166,9.48625,9.48625
1819.00,9.48809,25.169938,0.000373,25.031999,-2.8196,0.167,9.48608,9.48608
1820.00,9.48775,25.169932,0.000371,25.032012,-2.8196,0.167,9.48673,9.48673
1821.00,9.48790,25.169976,0.000368,25.032018,-2.8197,0.167,9.48758,9.48758
1822.00,9.48778,25.170026,0.000369,25.032028,-2.8197,0.167,9.48753,9.48753
1823.00,9.48773,25.170135,0.000374,25.032085,-2.8197,0.167,9.48886,9.48886
1824.00,9.48814,25.170235,0.000375,25.032052,-2.8196,0.167,9.49004,9.49004
1825.00,9.48853,25.170291,0.000379,25.032013,-2.8194,0.167,9.49135,9.49135
1826.00,9.48887,25.170325,0.000385,25.031996,-2.8189,0.167,9.49309,9.49309
1827.00,9.48904,25.170357,0.000386,25.031956,-2.8187,0.167,9.49370,9.49370
1828.00,9.48916,25.170324,0.000385,25.031904,-2.8187,0.167,9.49234,9.49234
1829.00,9.48890,25.170257,0.000380,25.031840,-2.8186,0.167,9.49210,9.49210
1830.00,9.48882,25.170260,0.000379,25.031898,-2.8185,0.167,9.49122,9.49122
1831.00,9.48887,25.170243,0.000374,25.031925,-2.8184,0.167,9.49108,9.49108
1832.00,9.48927,25.170203,0.000374,25.031875,-2.8183,0.168,9.49189,9.49189
1833.00,9.48981,25.170178,0.000374,25.031846,-2.8180,0.168,9.49150,9.49150
1834.00,9.49004,25.170289,0.000375,25.031951,-2.8179,0.168,9.49051,9.49051
1835.00,9.49049,25.170347,0.000376,25.031999,-2.8178,0.168,9.48955,9.48955
1836.00,9.49094,25.170445,0.000379,25.032045,-2.8178,0.168,9.48787,9.48787
1837.00,9.49104,25.170538,0.000379,25.032065,-2.8179,0.168,9.48405,9.48405
1838.00,9.49042,25.170666,0.000379,25.032152,-2.8181,0.168,9.48359,9.48359
1839.00,9.48985,25.170732,0.000383,25.032141,-2.8180,0.168,9.48486,9.48486
1840.00,9.48997,25.170797,0.000384,25.032109,-2.8179,0.168,9.48655,9.48655
1841.00,9.48948,25.170784,0.000384,25.032042,-2.8180,0.168,9.48873,9.48873
1842.00,9.48855,25.170772,0.000383,25.032041,-2.8179,0.168,9.49107,9.49107
1843.00,9.48776,25.170771,0.000386,25.032012,-2.8178,0.168,9.49215,9.49215
1844.00,9.48725,25.170764,0.000383,25.031978,-2.8178,0.168,9.49138,9.49138
1845.00,9.48580,25.170775,0.000380,25.031958,-2.8180,0.168,9.48905,9.48905
1846.00,9.48370,25.170811,0.000378,25.031941,-2.8180,0.168,9.48655,9.48655
1847.00,9.48238,25.170902,0.000380,25.031996,-2.8179,0.168,9.48626,9.48626
1848.00,9.48342,25.170872,0.000376,25.031966,-2.8178,0.169,9.48572,9.48572
1849.00,9.49202,25.170855,0.000375,25.031948,-2.8177,0.169,9.48564,9.48564
1850.00,9.49495,25.170899,0.000374,25.031927,-2.8175,0.169,9.48497,9.48497
1851.00,9.49288,25.170988,0.000373,25.031960,-2.8171,0.169,9.48575,9.48575
1852.00,9.49094,25.171002,0.000369,25.031921,-2.8169,0.169,9.48637,9.48637
1853.00,9.48936,25.171104,0.000367,25.031923,-2.8167,0.169,9.48718,9.48718
1854.00,9.48882,25.171259,0.000374,25.031972,-2.8165,0.169,9.48804,9.48804
1855.00,9.48806,25.171343,0.000376,25.032034,-2.8164,0.169,9.49069,9.49069
1856.00,9.48754,25.171354,0.000377,25.032064,-2.8164,0.169,9.49160,9.49160
1857.00,9.48621,25.171333,0.000376,25.032018,-2.8163,0.169,9.49032,9.49032
1858.00,9.48561,25.171369,0.000372,25.032035,-2.8162,0.170,9.48676,9.48676
1859.00,9.48582,25.171324,0.000359,25.032049,-2.8161,0.170,9.48297,9.48297
1860.00,9.48581,25.171316,0.000354,25.032038,-2.8160,0.171,9.47647,9.47647
1861.00,9.48645,25.171332,0.000345,25.032007,-2.8158,0.171,9.46904,9.46904
@13,3.0002,6.0, 1860.163 
1862.00,9.48939,25.171387,0.000341,25.032027,-2.8157,0.172,9.46508,9.46508
1863.00,9.49090,25.171470,0.000339,25.032083,-2.8156,0.172,9.46549,9.46549
1864.00,9.49188,25.171519,0.000338,25.032059,-2.8155,0.172,9.46648,9.46648
1865.00,9.49243,25.171573,0.000339,25.032055,-2.8154,0.172,9.47209,9.47209
1866.00,9.49078,25.171673,0.000339,25.032051,-2.8154,0.173,9.48039,9.48039
1867.00,9.48350,25.171680,0.000339,25.032033,-2.8153,0.173,9.48631,9.48631
1868.00,9.47260,25.171649,0.000339,25.031923,-2.8154,0.173,9.48844,9.48844
1869.00,9.47299,25.171752,0.000342,25.031951,-2.8155,0.173,9.49094,9.49094
1870.00,9.46203,25.171785,0.000340,25.031919,-2.8155,0.173,9.49155,9.49155
1871.00,9.45754,25.171769,0.000343,25.031924,-2.8154,0.173,9.49178,9.49178
1872.00,9.46399,25.171877,0.000347,25.031998,-2.8154,0.173,9.49147,9.49147
1873.00,9.47441,25.171960,0.000349,25.032067,-2.8152,0.174,9.49231,9.49231
1874.00,9.47808,25.171987,0.000350,25.032077,-2.8150,0.174,9.49322,9.49322
1875.00,9.48883,25.171940,0.000353,25.032032,-2.8149,0.174,9.49221,9.49221
1876.00,9.49593,25.171976,0.000355,25.032054,-2.8149,0.174,9.49044,9.49044
1877.00,9.49223,25.171992,0.000355,25.032019,-2.8149,0.174,9.48992,9.48992
1878.00,9.49232,25.171931,0.000358,25.031949,-2.8149,0.174,9.49097,9.49097
1879.00,9.49254,25.171956,0.000361,25.031959,-2.8149,0.174,9.48973,9.48973
1880.00,9.49233,25.172036,0.000362,25.032038,-2.8148,0.174,9.48971,9.48971
1881.00,9.49170,25.172069,0.000366,25.031983,-2.8146,0.174,9.49082,9.49082
1882.00,9.49168,25.172141,0.000367,25.032012,-2.8145,0.174,9.49200,9.49200
1883.00,9.49140,25.172224,0.000367,25.032004,-2.8145,0.174,9.49365,9.49365
1884.00,9.49195,25.172210,0.000365,25.031929,-2.8146,0.174,9.49654,9.49654
1885.00,9.49271,25.172334,0.000369,25.031915,-2.8145,0.174,9.49980,9.49980
1886.00,9.49272,25.172362,0.000367,25.031938,-2.8145,0.174,9.49907,9.49907
1887.00,9.49335,25.172374,0.000366,25.031925,-2.8144,0.175,9.49747,9.49747
1888.00,9.49336,25.172431,0.000370,25.032022,-2.8142,0.175,9.49639,9.49639
1889.00,9.49348,25.172474,0.000373,25.032041,-2.8139,0.175,9.49439,9.49439
1890.00,9.49402,25.172438,0.000374,25.032015,-2.8139,0.175,9.49045,9.49045
1891.00,9.49532,25.172422,0.000372,25.031925,-2.8138,0.175,9.48968,9.48968
1892.00,9.49609,25.172475,0.000373,25.031920,-2.8137,0.175,9.48980,9.48980
1893.00,9.49755,25.172526,0.000369,25.031940,-2.8136,0.175,9.48819,9.48819
1894.00,9.50011,25.172523,0.000367,25.031937,-2.8135,0.175,9.48780,9.48780
1895.00,9.49966,25.172533,0.000367,25.031889,-2.8133,0.175,9.49050,9.49050
1896.00,9.49289,25.172644,0.000369,25.031971,-2.8133,0.175,9.49241,9.49241
1897.00,9.49294,25.172721,0.000369,25.032000,-2.8134,0.175,9.49305,9.49305
1898.00,9.49105,25.172800,0.000375,25.031972,-2.8135,0.175,9.49443,9.49443
1899.00,9.49025,25.172865,0.000377,25.031985,-2.8135,0.175,9.49424,9.49424
1900.00,9.49061,25.172940,0.000378,25.032104,-2.8134,0.175,9.49310,9.49310
1901.00,9.49141,25.173005,0.000380,25.032120,-2.8133,0.175,9.49251,9.49251
1902.00,9.49171,25.173054,0.000385,25.032141,-2.8129,0.175,9.49106,9.49106
1903.00,9.49141,25.173098,0.000381,25.032099,-2.8125,0.175,9.49086,9.49086
1904.00,9.49160,25.173197,0.000380,25.032098,-2.8124,0.175,9.49015,9.49015
1905.00,9.49148,25.173209,0.000380,25.031983,-2.8123,0.175,9.48905,9.48905
1906.00,9.49128,25.173239,0.000376,25.031966,-2.8123,0.175,9.48760,9.48760
1907.00,9.49077,25.173204,0.000375,25.031901,-2.8124,0.176,9.48813,9.48813
1908.00,9.49036,25.173191,0.000378,25.031915,-2.8125,0.176,9.48709,9.48709
1909.00,9.48997,25.173139,0.000375,25.031896,-2.8125,0.176,9.48684,9.48684
1910.00,9.49030,25.173213,0.000375,25.031978,-2.8126,0.176,9.48621,9.48621
1911.00,9.48993,25.173239,0.000378,25.031979,-2.8126,0.176,9.48424,9.48424
1912.00,9.48926,25.173235,0.000378,25.031975,-2.8126,0.176,9.48564,9.48564
1913.00,9.48949,25.173291,0.000378,25.031962,-2.8125,0.176,9.48479,9.48479
1914.00,9.48904,25.173442,0.000384,25.032022,-2.8123,0.176,9.48357,9.48357
1915.00,9.48827,25.173508,0.000387,25.032012,-2.8120,0.176,9.48381,9.48381
1916.00,9.48758,25.173578,0.000386,25.032027,-2.8119,0.176,9.48619,9.48619
1917.00,9.48689,25.173725,0.000387,25.032027,-2.8117,0.176,9.48577,9.48577
1918.00,9.48627,25.173827,0.000384,25.032045,-2.8117,0.176,9.48814,9.48814
1919.00,9.48561,25.173813,0.000381,25.031954,-2.8117,0.176,9.49106,9.49106
1920.00,9.48514,25.173883,0.000381,25.031961,-2.8116,0.176,9.49261,9.49261
1921.00,9.48570,25.173939,0.000380,25.031927,-2.8115,0.176,9.49432,9.49432
1922.00,9.48675,25.173979,0.000380,25.031949,-2.8115,0.176,9.49498,9.49498
1923.00,9.48678,25.174013,0.000384,25.031989,-2.8115,0.176,9.49445,9.49445
1924.00,9.48670,25.174055,0.000382,25.031984,-2.8115,0.176,9.49327,9.49327
1925.00,9.48815,25.174054,0.000379,25.031960,-2.8115,0.176,9.49288,9.49288
1926.00,9.48835,25.173986,0.000379,25.031903,-2.8113,0.176,9.49167,9.49167
1927.00,9.48992,25.173930,0.000381,25.031833,-2.8111,0.176,9.48936,9.48936
1928.00,9.49117,25.173915,0.000378,25.031801,-2.8107,0.176,9.48680,9.48680
1929.00,9.49142,25.173965,0.000382,25.031881,-2.8104,0.176,9.48499,9.48499
1930.00,9.49113,25.173999,0.000385,25.031923,-2.8101,0.176,9.48262,9.48262
1931.00,9.49018,25.174106,0.000385,25.032045,-2.8100,0.176,9.48164,9.48164
1932.00,9.48912,25.174146,0.000381,25.032094,-2.8099,0.177,9.48307,9.48307
1933.00,9.48928,25.174236,0.000382,25.032046,-2.8100,0.177,9.48443,9.48443
1934.00,9.48924,25.174316,0.000379,25.032076,-2.8101,0.177,9.48571,9.48571
1935.00,9.48896,25.174356,0.000379,25.032030,-2.8102,0.177,9.48885,9.48885
1936.00,9.48802,25.174438,0.000379,25.032030,-2.8103,0.177,9.48994,9.48994
1937.00,9.48680,25.174545,0.000378,25.032103,-2.8102,0.177,9.48932,9.48932
1938.00,9.48646,25.174559,0.000376,25.032094,-2.8103,0.177,9.48955,9.48955
1939.00,9.48546,25.174538,0.000375,25.031972,-2.8100,0.177,9.49119,9.49119
1940.00,9.48439,25.174628,0.000376,25.032016,-2.8099,0.177,9.49233,9.49233
1941.00,9.48426,25.174613,0.000378,25.031936,-2.8099,0.177,9.49244,9.49244
1942.00,9.48587,25.174644,0.000379,25.031916,-2.8099,0.177,9.49262,9.49262
1943.00,9.48650,25.174690,0.000382,25.031984,-2.8097,0.177,9.49205,9.49205
1944.00,9.48779,25.174770,0.000383,25.032050,-2.8098,0.177,9.48992,9.48992
1945.00,9.48850,25.174804,0.000381,25.032049,-2.8098,0.178,9.48764,9.48764
1946.00,9.48874,25.174815,0.000380,25.032041,-2.8097,0.178,9.48822,9.48822
1947.00,9.49018,25.174775,0.000379,25.031928,-2.8096,0.178,9.48993,9.48993
1948.00,9.49055,25.174822,0.000378,25.031924,-2.8095,0.178,9.49160,9.49160
1949.00,9.48988,25.174785,0.000375,25.031870,-2.8092,0.178,9.49305,9.49305
1950.00,9.49028,25.174816,0.000372,25.031884,-2.8089,0.178,9.49352,9.49352
1951.00,9.49013,25.174862,0.000372,25.031912,-2.8089,0.178,9.49334,9.49334
1952.00,9.49067,25.174925,0.000376,25.031952,-2.8088,0.178,9.49271,9.49271
1953.00,9.49168,25.174911,0.000377,25.031897,-2.8087,0.178,9.49373,9.49373
1954.00,9.49126,25.174923,0.000378,25.031891,-2.8087,0.178,9.49681,9.49681
1955.00,9.49061,25.174957,0.000379,25.031900,-2.8087,0.178,9.49831,9.49831
1956.00,9.49065,25.174965,0.000377,25.031893,-2.8086,0.178,9.49886,9.49886
1957.00,9.49097,25.175042,0.000373,25.031943,-2.8085,0.178,9.49755,9.49755
1958.00,9.49196,25.175059,0.000372,25.031952,-2.8085,0.179,9.49472,9.49472
1959.00,9.49358,25.175147,0.000372,25.031968,-2.8085,0.179,9.49238,9.49238
1960.00,9.49463,25.175194,0.000374,25.031911,-2.8084,0.179,9.49087,9.49087
1961.00,9.49608,25.175296,0.000372,25.031917,-2.8084,0.179,9.48904,9.48904
1962.00,9.49618,25.175307,0.000371,25.031819,-2.8083,0.179,9.49081,9.49081
1963.00,9.49743,25.175395,0.000370,25.031824,-2.8083,0.179,9.49283,9.49283
1964.00,9.49947,25.175437,0.000368,25.031856,-2.8082,0.179,9.49239,9.49239
1965.00,9.50000,25.175392,0.000366,25.031844,-2.8083,0.180,9.49352,9.49352
1966.00,9.49565,25.175325,0.000369,25.031825,-2.8082,0.180,9.49454,9.49454
1967.00,9.49116,25.175417,0.000373,25.031942,-2.8082,0.180,9.49406,9.49406
1968.00,9.49103,25.175434,0.000377,25.031974,-2.8081,0.180,9.49487,9.49487
1969.00,9.49142,25.175441,0.000382,25.031991,-2.8080,0.179,9.49557,9.49557
1970.00,9.49212,25.175562,0.000387,25.032062,-2.8078,0.179,9.49548,9.49548
1971.00,9.49236,25.175653,0.000387,25.032105,-2.8077,0.179,9.49469,9.49469
1972.00,9.49303,25.175655,0.000388,25.032052,-2.8077,0.179,9.49448,9.49448
1973.00,9.49327,25.175645,0.000386,25.031977,-2.8076,0.179,9.49306,9.49306
1974.00,9.49305,25.175703,0.000386,25.031964,-2.8074,0.180,9.49310,9.49310
1975.00,9.49310,25.175717,0.000381,25.031900,-2.8071,0.180,9.49453,9.49453
1976.00,9.49333,25.175781,0.000380,25.031865,-2.8069,0.180,9.49803,9.49803
1977.00,9.49403,25.175808,0.000380,25.031867,-2.8067,0.180,9.49893,9.49893
1978.00,9.49446,25.175878,0.000380,25.031931,-2.8067,0.180,9.49942,9.49942
1979.00,9.49480,25.175973,0.000381,25.031984,-2.8067,0.180,9.49847,9.49847
1980.00,9.49554,25.176022,0.000384,25.032081,-2.8069,0.180,9.49644,9.49644
1981.00,9.49608,25.176061,0.000384,25.032137,-2.8070,0.180,9.49462,9.49462
1982.00,9.49658,25.176096,0.000385,25.032191,-2.8069,0.180,9.49529,9.49529
1983.00,9.49648,25.176156,0.000386,25.032284,-2.8068,0.180,9.49476,9.49476
1984.00,9.49665,25.176100,0.000384,25.032223,-2.8064,0.180,9.49369,9.49369
1985.00,9.49775,25.176051,0.000380,25.032123,-2.8061,0.180,9.49358,9.49358
1986.00,9.49972,25.176111,0.000383,25.032193,-2.8058,0.180,9.49336,9.49336
1987.00,9.49925,25.176122,0.000384,25.032140,-2.8058,0.180,9.49188,9.49188
1988.00,9.49548,25.176187,0.000385,25.032074,-2.8059,0.180,9.49289,9.49289
1989.00,9.49576,25.176276,0.000389,25.032073,-2.8061,0.180,9.49485,9.49485
1990.00,9.49519,25.176358,0.000388,25.032089,-2.8062,0.180,9.49440,9.49440
1991.00,9.49434,25.176380,0.000387,25.031992,-2.8062,0.180,9.49416,9.49416
1992.00,9.49375,25.176465,0.000387,25.032049,-2.8060,0.181,9.49407,9.49407
1993.00,9.49371,25.176474,0.000385,25.032093,-2.8060,0.181,9.49271,9.49271
1994.00,9.49387,25.176460,0.000383,25.032104,-2.8060,0.181,9.49272,9.49272
1995.00,9.49369,25.176467,0.000382,25.032105,-2.8059,0.181,9.49264,9.49264
1996.00,9.49369,25.176486,0.000383,25.032164,-2.8058,0.181,9.49053,9.49053
1997.00,9.49362,25.176457,0.000383,25.032157,-2.8058,0.181,9.49057,9.49057
1998.00,9.49294,25.176421,0.000382,25.032049,-2.8057,0.181,9.49117,9.49117
1999.00,9.49303,25.176427,0.000377,25.032040,-2.8054,0.181,9.49143,9.49143
2000.00,9.49317,25.176397,0.000377,25.032011,-2.8053,0.181,9.49202,9.49202
2001.00,9.49293,25.176475,0.000375,25.031996,-2.8052,0.182,9.49265,9.49265
2002.00,9.49238,25.176596,0.000373,25.031916,-2.8050,0.182,9.49258,9.49258
2003.00,9.49236,25.176686,0.000374,25.031945,-2.8049,0.182,9.49134,9.49134
2004.00,9.49248,25.176751,0.000379,25.031897,-2.8048,0.182,9.49052,9.49052
2005.00,9.49211,25.176891,0.000379,25.031965,-2.8048,0.182,9.49121,9.49121
2006.00,9.49171,25.176932,0.000378,25.031988,-2.8048,0.182,9.49275,9.49275
2007.00,9.49151,25.176985,0.000379,25.032099,-2.8047,0.182,9.49263,9.49263
2008.00,9.49138,25.176971,0.000379,25.032062,-2.8046,0.182,9.49382,9.49382
2009.00,9.49162,25.177096,0.000381,25.032151,-2.8045,0.182,9.49321,9.49321
2010.00,9.49194,25.177083,0.000384,25.032080,-2.8046,0.182,9.49313,9.49313
2011.00,9.49200,25.177124,0.000386,25.032076,-2.8045,0.182,9.49297,9.49297
