# Supplementary material for: CEP signaling coordinates plant immunity with nitrogen status
Source: Nat Commun. 2024 Dec 16;15:10686. doi: 10.1038/s41467-024-55194-x (PMC11649690; doi:10.1038/s41467-024-55194-x)
Supplement: Supplementary file 4 — Source Data [file 41467_2024_55194_MOESM4_ESM.zip › !Source_data/Source_data_ITC_SEC/Source_data_ITC/20221103_30uMRLK7 vs 300uMCEP4_1.itc]

$ITC
$ 13 
$NOT
$ 25 
$ 60 
$ 600 
$ 10 
$ 2 
$ADCGainCode:  0 
$False,True,True
$ 0.4 , 0.8 , 150 , 5 
$ 3 , 6 , 150 , 5 
$ 3 , 6 , 150 , 5 
$ 3 , 6 , 150 , 5 
$ 3 , 6 , 150 , 5 
$ 3 , 6 , 150 , 5 
$ 3 , 6 , 150 , 5 
$ 3 , 6 , 150 , 5 
$ 3 , 6 , 150 , 5 
$ 3 , 6 , 150 , 5 
$ 3 , 6 , 150 , 5 
$ 3 , 6 , 150 , 5 
$ 3 , 6 , 150 , 5 
# 0 
# 0.3 
# 0.03 
# 0.2035 
# 25 
# 4 
# 8.15 
# 1 
?30uM RLK7 vs 300uM CEP4, 20mM citrate pH5, 150mM NaCl
% MICROCALITC_MAL1177627
% 0.2035 
% 4 
%-0.586102 , 29.61604 
%-0.348256 , 29.40329 
% 0.8333333 
% 167740 , 167730 
% 0.25 , 81 
%-0.015695 ,-0.033946 
%-20 , 8 
% 0 , 0 
% 0 
% 128000       127744 
% 43.1 
% 500 , 750 , 1000 , 750 
% 0.06978023945 ,-0.002252194966 ,-3.244915618586E-05 , 1.349203907274E-06 ,-9.058983361606E-09 
% MicroCalITC Ver: 1.29.32 Run time:11/3/2022 11:33:55 AM
@0
5.00,9.60186,25.034774,0.000370,24.977441,-2.3392,0.031,9.60765,9.60765
6.00,9.60325,25.034719,0.000372,24.977333,-2.3391,0.031,9.60787,9.60787
7.00,9.60355,25.034788,0.000373,24.977317,-2.3390,0.031,9.60771,9.60771
8.00,9.60387,25.034778,0.000371,24.977273,-2.3387,0.031,9.60675,9.60675
9.00,9.60420,25.034863,0.000372,24.977295,-2.3387,0.031,9.60562,9.60562
10.00,9.60452,25.034889,0.000374,24.977247,-2.3389,0.031,9.60435,9.60435
11.00,9.60501,25.034950,0.000375,24.977268,-2.3392,0.031,9.60391,9.60391
12.00,9.60486,25.035015,0.000378,24.977315,-2.3395,0.031,9.60340,9.60340
13.00,9.60469,25.034976,0.000377,24.977240,-2.3398,0.031,9.60246,9.60246
14.00,9.60456,25.034955,0.000378,24.977166,-2.3398,0.031,9.60267,9.60267
15.00,9.60454,25.035013,0.000378,24.977191,-2.3395,0.031,9.60309,9.60309
16.00,9.60431,25.035206,0.000382,24.977330,-2.3393,0.031,9.60249,9.60249
17.00,9.60405,25.035270,0.000378,24.977358,-2.3391,0.032,9.60211,9.60211
18.00,9.60402,25.035416,0.000381,24.977461,-2.3391,0.032,9.60240,9.60240
19.00,9.60409,25.035428,0.000378,24.977432,-2.3390,0.032,9.60165,9.60165
20.00,9.60403,25.035564,0.000377,24.977534,-2.3392,0.032,9.60074,9.60074
21.00,9.60368,25.035460,0.000372,24.977356,-2.3394,0.032,9.59911,9.59911
22.00,9.60294,25.035515,0.000373,24.977359,-2.3395,0.032,9.59702,9.59702
23.00,9.60220,25.035491,0.000374,24.977325,-2.3395,0.032,9.59580,9.59580
24.00,9.60159,25.035503,0.000376,24.977287,-2.3395,0.032,9.59524,9.59524
25.00,9.60112,25.035464,0.000378,24.977216,-2.3394,0.032,9.59577,9.59577
26.00,9.60090,25.035636,0.000382,24.977377,-2.3393,0.032,9.59768,9.59768
27.00,9.60077,25.035704,0.000386,24.977392,-2.3392,0.032,9.60069,9.60069
28.00,9.60040,25.035794,0.000385,24.977371,-2.3393,0.032,9.60327,9.60327
29.00,9.60017,25.035922,0.000388,24.977474,-2.3395,0.032,9.60422,9.60422
30.00,9.59994,25.035903,0.000387,24.977406,-2.3396,0.032,9.60428,9.60428
31.00,9.60058,25.035844,0.000379,24.977334,-2.3398,0.033,9.60330,9.60330
32.00,9.60058,25.035849,0.000379,24.977327,-2.3399,0.033,9.60153,9.60153
33.00,9.60026,25.035821,0.000376,24.977340,-2.3398,0.033,9.60009,9.60009
34.00,9.59997,25.035827,0.000377,24.977332,-2.3396,0.033,9.59880,9.59880
35.00,9.60000,25.035887,0.000376,24.977362,-2.3392,0.033,9.59652,9.59652
36.00,9.59974,25.035958,0.000380,24.977373,-2.3388,0.033,9.59592,9.59592
37.00,9.59893,25.036042,0.000379,24.977415,-2.3387,0.034,9.59534,9.59534
38.00,9.59860,25.036101,0.000381,24.977405,-2.3389,0.034,9.59359,9.59359
39.00,9.59912,25.036163,0.000381,24.977365,-2.3390,0.034,9.59375,9.59375
40.00,9.59929,25.036358,0.000386,24.977446,-2.3390,0.034,9.59596,9.59596
41.00,9.59878,25.036427,0.000388,24.977491,-2.3391,0.034,9.59716,9.59716
42.00,9.59892,25.036436,0.000390,24.977461,-2.3390,0.034,9.59858,9.59858
43.00,9.59915,25.036474,0.000391,24.977456,-2.3388,0.034,9.60023,9.60023
44.00,9.59907,25.036415,0.000388,24.977424,-2.3388,0.034,9.60030,9.60030
45.00,9.59915,25.036422,0.000389,24.977432,-2.3390,0.034,9.59930,9.59930
46.00,9.59887,25.036421,0.000390,24.977382,-2.3392,0.034,9.59841,9.59841
47.00,9.59838,25.036418,0.000388,24.977347,-2.3391,0.034,9.59638,9.59638
48.00,9.59752,25.036492,0.000390,24.977417,-2.3392,0.034,9.59445,9.59445
49.00,9.59679,25.036507,0.000388,24.977410,-2.3394,0.034,9.59294,9.59294
50.00,9.59623,25.036481,0.000383,24.977429,-2.3396,0.034,9.59226,9.59226
51.00,9.59588,25.036528,0.000379,24.977431,-2.3397,0.034,9.59133,9.59133
52.00,9.59554,25.036602,0.000378,24.977418,-2.3399,0.035,9.59042,9.59042
53.00,9.59562,25.036677,0.000379,24.977373,-2.3400,0.035,9.58646,9.58646
54.00,9.59592,25.036762,0.000384,24.977410,-2.3399,0.035,9.57841,9.57841
55.00,9.59609,25.036802,0.000386,24.977388,-2.3398,0.035,9.56722,9.56722
56.00,9.59527,25.036744,0.000383,24.977298,-2.3397,0.035,9.55471,9.55471
57.00,9.59372,25.036769,0.000385,24.977304,-2.3396,0.035,9.54312,9.54312
58.00,9.59234,25.036705,0.000380,24.977245,-2.3396,0.035,9.53617,9.53617
59.00,9.59122,25.036714,0.000376,24.977176,-2.3396,0.035,9.53520,9.53520
60.00,9.59162,25.036676,0.000377,24.977070,-2.3396,0.035,9.53910,9.53910
@1,0.4000,0.8, 60.0529999999999 
61.00,9.59079,25.036876,0.000383,24.977216,-2.3396,0.035,9.54558,9.54558
62.00,9.58679,25.036893,0.000382,24.977178,-2.3398,0.035,9.55279,9.55279
63.00,9.57171,25.037028,0.000383,24.977246,-2.3398,0.035,9.55853,9.55853
64.00,9.54979,25.037144,0.000387,24.977347,-2.3399,0.035,9.56328,9.56328
65.00,9.53653,25.037246,0.000387,24.977434,-2.3398,0.036,9.56689,9.56689
66.00,9.53040,25.037157,0.000385,24.977379,-2.3399,0.036,9.56949,9.56949
67.00,9.53129,25.037187,0.000385,24.977331,-2.3399,0.036,9.57094,9.57094
68.00,9.53674,25.037192,0.000384,24.977295,-2.3398,0.036,9.57324,9.57324
69.00,9.54501,25.037164,0.000380,24.977211,-2.3397,0.036,9.57522,9.57522
70.00,9.55538,25.037292,0.000381,24.977258,-2.3398,0.036,9.57608,9.57608
71.00,9.56091,25.037390,0.000382,24.977208,-2.3398,0.036,9.57695,9.57695
72.00,9.56359,25.037487,0.000378,24.977293,-2.3398,0.036,9.57969,9.57969
73.00,9.56658,25.037537,0.000375,24.977342,-2.3399,0.037,9.58127,9.58127
74.00,9.56843,25.037685,0.000382,24.977424,-2.3399,0.036,9.58172,9.58172
75.00,9.57034,25.037628,0.000379,24.977302,-2.3397,0.037,9.58172,9.58172
76.00,9.57205,25.037736,0.000380,24.977384,-2.3397,0.037,9.58147,9.58147
77.00,9.57367,25.037757,0.000381,24.977367,-2.3398,0.037,9.58050,9.58050
78.00,9.57427,25.037787,0.000384,24.977381,-2.3398,0.036,9.58063,9.58063
79.00,9.57510,25.037743,0.000380,24.977376,-2.3398,0.037,9.58160,9.58160
80.00,9.57652,25.037816,0.000377,24.977452,-2.3398,0.037,9.58304,9.58304
81.00,9.57799,25.037701,0.000372,24.977291,-2.3397,0.037,9.58512,9.58512
82.00,9.57897,25.037706,0.000372,24.977283,-2.3395,0.037,9.58627,9.58627
83.00,9.58023,25.037747,0.000370,24.977253,-2.3394,0.037,9.58689,9.58689
84.00,9.58109,25.037820,0.000371,24.977273,-2.3396,0.037,9.58749,9.58749
85.00,9.58194,25.037804,0.000371,24.977264,-2.3398,0.037,9.58768,9.58768
86.00,9.58266,25.037952,0.000373,24.977463,-2.3401,0.038,9.58773,9.58773
87.00,9.58347,25.037914,0.000370,24.977458,-2.3403,0.038,9.58808,9.58808
88.00,9.58401,25.037906,0.000370,24.977452,-2.3405,0.038,9.58865,9.58865
89.00,9.58466,25.038059,0.000370,24.977505,-2.3405,0.038,9.58891,9.58891
90.00,9.58528,25.038141,0.000373,24.977502,-2.3404,0.038,9.59010,9.59010
91.00,9.58593,25.038085,0.000375,24.977419,-2.3401,0.038,9.59065,9.59065
92.00,9.58636,25.038336,0.000381,24.977583,-2.3400,0.038,9.59064,9.59064
93.00,9.58640,25.038456,0.000388,24.977629,-2.3398,0.038,9.58977,9.58977
94.00,9.58666,25.038428,0.000390,24.977622,-2.3397,0.038,9.58964,9.58964
95.00,9.58724,25.038537,0.000390,24.977681,-2.3397,0.038,9.58978,9.58978
96.00,9.58798,25.038626,0.000393,24.977725,-2.3400,0.038,9.58963,9.58963
97.00,9.58851,25.038574,0.000393,24.977667,-2.3400,0.038,9.59008,9.59008
98.00,9.58898,25.038532,0.000386,24.977577,-2.3403,0.038,9.59129,9.59129
99.00,9.58927,25.038482,0.000379,24.977488,-2.3405,0.039,9.59150,9.59150
100.00,9.58948,25.038492,0.000376,24.977513,-2.3406,0.039,9.59076,9.59076
101.00,9.58959,25.038519,0.000373,24.977504,-2.3406,0.039,9.59030,9.59030
102.00,9.58961,25.038616,0.000371,24.977497,-2.3406,0.039,9.58966,9.58966
103.00,9.58962,25.038738,0.000378,24.977593,-2.3404,0.039,9.58792,9.58792
104.00,9.58923,25.038814,0.000383,24.977605,-2.3402,0.039,9.58657,9.58657
105.00,9.58913,25.038819,0.000383,24.977549,-2.3403,0.039,9.58564,9.58564
106.00,9.58893,25.038926,0.000384,24.977570,-2.3402,0.039,9.58487,9.58487
107.00,9.58880,25.038889,0.000381,24.977551,-2.3404,0.039,9.58451,9.58451
108.00,9.58862,25.038926,0.000377,24.977537,-2.3403,0.039,9.58492,9.58492
109.00,9.58841,25.038962,0.000375,24.977538,-2.3404,0.040,9.58578,9.58578
110.00,9.58826,25.038941,0.000373,24.977503,-2.3404,0.040,9.58641,9.58641
111.00,9.58813,25.038867,0.000371,24.977418,-2.3405,0.040,9.58760,9.58760
112.00,9.58816,25.038979,0.000380,24.977513,-2.3406,0.040,9.58865,9.58865
113.00,9.58828,25.038888,0.000377,24.977443,-2.3409,0.040,9.58921,9.58921
114.00,9.58836,25.038863,0.000377,24.977398,-2.3408,0.040,9.58931,9.58931
115.00,9.58816,25.038952,0.000376,24.977365,-2.3406,0.040,9.58899,9.58899
116.00,9.58783,25.039086,0.000373,24.977394,-2.3405,0.040,9.58837,9.58837
117.00,9.58772,25.039035,0.000371,24.977226,-2.3403,0.040,9.58758,9.58758
118.00,9.58745,25.039102,0.000372,24.977224,-2.3401,0.040,9.58722,9.58722
119.00,9.58731,25.039139,0.000373,24.977223,-2.3401,0.040,9.58727,9.58727
120.00,9.58720,25.039064,0.000372,24.977140,-2.3401,0.041,9.58773,9.58773
121.00,9.58721,25.039168,0.000376,24.977225,-2.3401,0.041,9.58813,9.58813
122.00,9.58718,25.039346,0.000378,24.977376,-2.3402,0.041,9.58780,9.58780
123.00,9.58709,25.039350,0.000377,24.977283,-2.3403,0.041,9.58706,9.58706
124.00,9.58708,25.039454,0.000379,24.977275,-2.3404,0.041,9.58586,9.58586
125.00,9.58704,25.039564,0.000382,24.977333,-2.3404,0.041,9.58519,9.58519
126.00,9.58707,25.039561,0.000384,24.977288,-2.3403,0.041,9.58437,9.58437
127.00,9.58708,25.039558,0.000382,24.977244,-2.3401,0.041,9.58422,9.58422
128.00,9.58705,25.039622,0.000383,24.977307,-2.3401,0.041,9.58463,9.58463
129.00,9.58710,25.039695,0.000382,24.977382,-2.3401,0.041,9.58609,9.58609
130.00,9.58718,25.039727,0.000384,24.977414,-2.3401,0.041,9.58670,9.58670
131.00,9.58707,25.039779,0.000386,24.977465,-2.3402,0.041,9.58700,9.58700
132.00,9.58685,25.039735,0.000385,24.977371,-2.3401,0.041,9.58762,9.58762
133.00,9.58690,25.039702,0.000387,24.977337,-2.3398,0.041,9.58885,9.58885
134.00,9.58692,25.039696,0.000388,24.977323,-2.3396,0.041,9.58846,9.58846
135.00,9.58702,25.039695,0.000386,24.977249,-2.3396,0.041,9.58890,9.58890
136.00,9.58724,25.039653,0.000380,24.977200,-2.3397,0.041,9.58979,9.58979
137.00,9.58730,25.039677,0.000376,24.977220,-2.3400,0.042,9.58944,9.58944
138.00,9.58714,25.039928,0.000378,24.977380,-2.3405,0.042,9.58752,9.58752
139.00,9.58677,25.040049,0.000381,24.977410,-2.3408,0.042,9.58588,9.58588
140.00,9.58630,25.040210,0.000382,24.977535,-2.3408,0.042,9.58316,9.58316
141.00,9.58577,25.040243,0.000384,24.977443,-2.3407,0.042,9.58090,9.58090
142.00,9.58533,25.040304,0.000387,24.977467,-2.3406,0.042,9.57931,9.57931
143.00,9.58496,25.040338,0.000384,24.977513,-2.3403,0.043,9.57818,9.57818
144.00,9.58460,25.040262,0.000380,24.977500,-2.3401,0.043,9.57752,9.57752
145.00,9.58435,25.040361,0.000383,24.977582,-2.3403,0.043,9.57771,9.57771
146.00,9.58427,25.040442,0.000387,24.977638,-2.3405,0.043,9.57793,9.57793
147.00,9.58391,25.040424,0.000392,24.977563,-2.3406,0.043,9.57835,9.57835
148.00,9.58327,25.040314,0.000393,24.977404,-2.3407,0.043,9.57928,9.57928
149.00,9.58292,25.040431,0.000395,24.977420,-2.3407,0.043,9.58108,9.58108
150.00,9.58291,25.040197,0.000388,24.977126,-2.3407,0.043,9.58243,9.58243
151.00,9.58300,25.040136,0.000380,24.977044,-2.3407,0.043,9.58336,9.58336
152.00,9.58285,25.040188,0.000377,24.977055,-2.3406,0.043,9.58489,9.58489
153.00,9.58261,25.040370,0.000377,24.977128,-2.3407,0.043,9.58631,9.58631
154.00,9.58253,25.040384,0.000375,24.977095,-2.3406,0.043,9.58686,9.58686
155.00,9.58260,25.040535,0.000378,24.977188,-2.3404,0.043,9.58827,9.58827
156.00,9.58290,25.040730,0.000382,24.977328,-2.3405,0.043,9.58943,9.58943
157.00,9.58297,25.040846,0.000384,24.977387,-2.3407,0.043,9.58997,9.58997
158.00,9.58333,25.040782,0.000383,24.977306,-2.3408,0.044,9.59030,9.59030
159.00,9.58369,25.040780,0.000379,24.977260,-2.3410,0.044,9.59004,9.59004
160.00,9.58411,25.040912,0.000381,24.977369,-2.3410,0.044,9.58955,9.58955
161.00,9.58478,25.040801,0.000378,24.977190,-2.3410,0.044,9.58850,9.58850
162.00,9.58489,25.040807,0.000376,24.977164,-2.3410,0.044,9.58236,9.58236
163.00,9.58674,25.040836,0.000375,24.977123,-2.3410,0.044,9.57367,9.57367
164.00,9.58776,25.041026,0.000378,24.977238,-2.3409,0.044,9.56655,9.56655
165.00,9.58859,25.041059,0.000378,24.977218,-2.3407,0.044,9.56091,9.56091
166.00,9.58936,25.041195,0.000380,24.977313,-2.3405,0.044,9.55682,9.55682
167.00,9.58975,25.041289,0.000382,24.977333,-2.3403,0.044,9.55819,9.55819
168.00,9.58973,25.041415,0.000384,24.977414,-2.3402,0.044,9.56280,9.56280
169.00,9.58911,25.041377,0.000382,24.977331,-2.3402,0.044,9.56719,9.56719
170.00,9.59045,25.041533,0.000384,24.977408,-2.3404,0.044,9.57024,9.57024
171.00,9.58531,25.041576,0.000383,24.977429,-2.3406,0.045,9.57365,9.57365
172.00,9.55987,25.041676,0.000382,24.977509,-2.3407,0.045,9.57640,9.57640
173.00,9.54755,25.041657,0.000381,24.977471,-2.3409,0.045,9.57875,9.57875
174.00,9.55223,25.041785,0.000387,24.977546,-2.3408,0.045,9.58095,9.58095
175.00,9.55815,25.041675,0.000383,24.977457,-2.3408,0.045,9.58228,9.58228
176.00,9.56202,25.041684,0.000384,24.977419,-2.3408,0.045,9.58150,9.58150
177.00,9.56576,25.041753,0.000385,24.977435,-2.3407,0.045,9.58155,9.58155
178.00,9.56879,25.041687,0.000385,24.977405,-2.3405,0.045,9.58141,9.58141
179.00,9.57110,25.041597,0.000382,24.977312,-2.3405,0.045,9.58029,9.58029
180.00,9.57262,25.041690,0.000384,24.977300,-2.3404,0.045,9.57965,9.57965
181.00,9.57369,25.041758,0.000387,24.977308,-2.3403,0.045,9.58018,9.58018
182.00,9.57436,25.041642,0.000384,24.977189,-2.3404,0.045,9.57969,9.57969
183.00,9.57498,25.041884,0.000385,24.977311,-2.3407,0.045,9.57921,9.57921
184.00,9.57685,25.041978,0.000385,24.977328,-2.3411,0.045,9.57867,9.57867
185.00,9.57717,25.041994,0.000385,24.977386,-2.3415,0.046,9.57737,9.57737
186.00,9.57793,25.042025,0.000382,24.977443,-2.3418,0.046,9.57655,9.57655
187.00,9.57829,25.042074,0.000380,24.977421,-2.3418,0.046,9.57691,9.57691
188.00,9.57892,25.041959,0.000376,24.977262,-2.3416,0.046,9.57738,9.57738
189.00,9.57938,25.041944,0.000374,24.977213,-2.3413,0.046,9.57746,9.57746
190.00,9.57945,25.041971,0.000373,24.977179,-2.3410,0.046,9.57887,9.57887
191.00,9.57953,25.042014,0.000375,24.977112,-2.3408,0.046,9.57942,9.57942
192.00,9.57928,25.042205,0.000379,24.977226,-2.3408,0.046,9.57817,9.57817
193.00,9.57902,25.042265,0.000380,24.977226,-2.3410,0.047,9.57781,9.57781
194.00,9.57863,25.042311,0.000377,24.977277,-2.3412,0.047,9.57819,9.57819
195.00,9.57841,25.042231,0.000377,24.977176,-2.3413,0.047,9.57754,9.57754
196.00,9.57830,25.042239,0.000377,24.977202,-2.3414,0.047,9.57760,9.57760
197.00,9.57825,25.042023,0.000373,24.977047,-2.3416,0.047,9.57926,9.57926
198.00,9.57849,25.042180,0.000376,24.977241,-2.3416,0.047,9.57956,9.57956
199.00,9.57849,25.042300,0.000383,24.977270,-2.3418,0.047,9.58014,9.58014
200.00,9.57862,25.042453,0.000382,24.977302,-2.3418,0.047,9.58063,9.58063
201.00,9.57853,25.042642,0.000383,24.977368,-2.3416,0.047,9.58066,9.58066
202.00,9.57851,25.042743,0.000387,24.977363,-2.3413,0.047,9.57964,9.57964
203.00,9.57885,25.042711,0.000382,24.977262,-2.3413,0.047,9.57522,9.57522
204.00,9.57912,25.042672,0.000379,24.977225,-2.3413,0.047,9.56185,9.56185
205.00,9.57907,25.042805,0.000384,24.977380,-2.3414,0.047,9.53574,9.53574
206.00,9.57908,25.042659,0.000384,24.977294,-2.3417,0.047,9.49698,9.49698
207.00,9.57968,25.042757,0.000382,24.977356,-2.3420,0.048,9.44803,9.44803
208.00,9.58026,25.042758,0.000387,24.977395,-2.3418,0.047,9.39457,9.39457
209.00,9.58040,25.042695,0.000384,24.977324,-2.3416,0.048,9.34524,9.34524
210.00,9.57953,25.042612,0.000381,24.977217,-2.3415,0.048,9.30777,9.30777
@2,3.0002,6.0, 210.112999999998 
211.00,9.57942,25.042689,0.000381,24.977219,-2.3415,0.048,9.28590,9.28590
212.00,9.57693,25.042693,0.000383,24.977272,-2.3414,0.048,9.27994,9.27994
213.00,9.55844,25.042774,0.000382,24.977282,-2.3413,0.048,9.28842,9.28842
214.00,9.51398,25.042861,0.000385,24.977345,-2.3414,0.048,9.30627,9.30627
215.00,9.44878,25.042972,0.000386,24.977409,-2.3414,0.048,9.32861,9.32861
216.00,9.38619,25.042931,0.000380,24.977347,-2.3414,0.048,9.35053,9.35053
217.00,9.33251,25.043044,0.000382,24.977398,-2.3414,0.048,9.36892,9.36892
218.00,9.29156,25.043116,0.000382,24.977430,-2.3416,0.048,9.38264,9.38264
219.00,9.26776,25.043203,0.000379,24.977444,-2.3417,0.048,9.39283,9.39283
220.00,9.26177,25.043159,0.000378,24.977394,-2.3418,0.049,9.40119,9.40119
221.00,9.27680,25.043224,0.000380,24.977432,-2.3420,0.049,9.40926,9.40926
222.00,9.30246,25.043248,0.000377,24.977399,-2.3420,0.049,9.41825,9.41825
223.00,9.33367,25.043237,0.000376,24.977308,-2.3420,0.049,9.42888,9.42888
224.00,9.35677,25.043264,0.000377,24.977329,-2.3420,0.049,9.43971,9.43971
225.00,9.37323,25.043313,0.000375,24.977343,-2.3420,0.049,9.45038,9.45038
226.00,9.38633,25.043450,0.000380,24.977456,-2.3419,0.049,9.46076,9.46076
227.00,9.39441,25.043403,0.000379,24.977402,-2.3419,0.049,9.47087,9.47087
228.00,9.40234,25.043349,0.000383,24.977301,-2.3420,0.049,9.47907,9.47907
229.00,9.40779,25.043398,0.000384,24.977223,-2.3418,0.049,9.48755,9.48755
230.00,9.41507,25.043600,0.000387,24.977282,-2.3417,0.049,9.49607,9.49607
231.00,9.42670,25.043601,0.000386,24.977226,-2.3416,0.049,9.50332,9.50332
232.00,9.43941,25.043769,0.000388,24.977315,-2.3415,0.049,9.50867,9.50867
233.00,9.45534,25.044053,0.000391,24.977601,-2.3416,0.049,9.51450,9.51450
234.00,9.46205,25.044041,0.000392,24.977633,-2.3417,0.049,9.52030,9.52030
235.00,9.46839,25.043866,0.000387,24.977544,-2.3417,0.050,9.52531,9.52531
236.00,9.47850,25.043955,0.000387,24.977595,-2.3419,0.050,9.52992,9.52992
237.00,9.48998,25.043961,0.000384,24.977556,-2.3420,0.050,9.53525,9.53525
238.00,9.49629,25.043945,0.000381,24.977460,-2.3422,0.050,9.53972,9.53972
239.00,9.50414,25.044070,0.000381,24.977525,-2.3423,0.050,9.54310,9.54310
240.00,9.50927,25.044131,0.000380,24.977429,-2.3425,0.050,9.54569,9.54569
241.00,9.51467,25.044153,0.000383,24.977336,-2.3425,0.050,9.54862,9.54862
242.00,9.52027,25.044165,0.000385,24.977330,-2.3425,0.050,9.55092,9.55092
243.00,9.52537,25.044107,0.000386,24.977250,-2.3422,0.050,9.55320,9.55320
244.00,9.52991,25.044058,0.000385,24.977214,-2.3420,0.050,9.55483,9.55483
245.00,9.53433,25.044168,0.000387,24.977279,-2.3418,0.050,9.55611,9.55611
246.00,9.53766,25.044232,0.000387,24.977310,-2.3416,0.051,9.55743,9.55743
247.00,9.54062,25.044282,0.000387,24.977296,-2.3415,0.051,9.55841,9.55841
248.00,9.54340,25.044305,0.000385,24.977308,-2.3415,0.051,9.55873,9.55873
249.00,9.54531,25.044464,0.000387,24.977358,-2.3416,0.051,9.55976,9.55976
250.00,9.54723,25.044536,0.000387,24.977430,-2.3418,0.051,9.56206,9.56206
251.00,9.55032,25.044583,0.000387,24.977466,-2.3420,0.051,9.56280,9.56280
252.00,9.55250,25.044613,0.000389,24.977450,-2.3422,0.051,9.56283,9.56283
253.00,9.55376,25.044739,0.000393,24.977515,-2.3422,0.051,9.56215,9.56215
254.00,9.55445,25.044788,0.000395,24.977486,-2.3423,0.051,9.56208,9.56208
255.00,9.55598,25.044780,0.000397,24.977401,-2.3424,0.051,9.56126,9.56126
256.00,9.55693,25.044879,0.000399,24.977448,-2.3423,0.051,9.56115,9.56115
257.00,9.55802,25.044883,0.000396,24.977423,-2.3424,0.051,9.56192,9.56192
258.00,9.55908,25.044870,0.000392,24.977342,-2.3424,0.051,9.56307,9.56307
259.00,9.55973,25.044827,0.000387,24.977280,-2.3423,0.052,9.56342,9.56342
260.00,9.56048,25.044798,0.000385,24.977269,-2.3421,0.052,9.56365,9.56365
261.00,9.56134,25.044617,0.000379,24.977111,-2.3422,0.052,9.56395,9.56395
262.00,9.56168,25.044794,0.000379,24.977255,-2.3422,0.052,9.56436,9.56436
263.00,9.56202,25.044909,0.000378,24.977333,-2.3423,0.052,9.56493,9.56493
264.00,9.56248,25.045046,0.000382,24.977435,-2.3425,0.052,9.56573,9.56573
265.00,9.56312,25.045175,0.000386,24.977479,-2.3426,0.052,9.56691,9.56691
266.00,9.56381,25.045348,0.000390,24.977644,-2.3427,0.052,9.56865,9.56865
267.00,9.56448,25.045231,0.000391,24.977543,-2.3427,0.052,9.57010,9.57010
268.00,9.56509,25.045142,0.000394,24.977505,-2.3429,0.052,9.57112,9.57112
269.00,9.56545,25.045138,0.000396,24.977502,-2.3430,0.052,9.57098,9.57098
270.00,9.56551,25.045173,0.000395,24.977555,-2.3431,0.052,9.56968,9.56968
271.00,9.56532,25.045186,0.000393,24.977482,-2.3430,0.052,9.56771,9.56771
272.00,9.56545,25.045237,0.000392,24.977444,-2.3430,0.052,9.56597,9.56597
273.00,9.56592,25.045234,0.000388,24.977372,-2.3429,0.052,9.56588,9.56588
274.00,9.56643,25.045229,0.000385,24.977382,-2.3428,0.053,9.56625,9.56625
275.00,9.56668,25.045228,0.000385,24.977400,-2.3426,0.053,9.56678,9.56678
276.00,9.56686,25.045347,0.000388,24.977475,-2.3425,0.053,9.56749,9.56749
277.00,9.56721,25.045381,0.000386,24.977441,-2.3426,0.053,9.56844,9.56844
278.00,9.56760,25.045481,0.000389,24.977457,-2.3426,0.053,9.56811,9.56811
279.00,9.56801,25.045429,0.000382,24.977344,-2.3426,0.053,9.56789,9.56789
280.00,9.56816,25.045454,0.000380,24.977256,-2.3428,0.053,9.56859,9.56859
281.00,9.56832,25.045345,0.000374,24.977135,-2.3429,0.053,9.56882,9.56882
282.00,9.56843,25.045346,0.000373,24.977151,-2.3429,0.054,9.56809,9.56809
283.00,9.56835,25.045448,0.000370,24.977205,-2.3432,0.054,9.56727,9.56727
284.00,9.56805,25.045473,0.000370,24.977172,-2.3433,0.054,9.56661,9.56661
285.00,9.56790,25.045654,0.000372,24.977280,-2.3432,0.054,9.56627,9.56627
286.00,9.56776,25.045814,0.000378,24.977270,-2.3432,0.054,9.56686,9.56686
287.00,9.56776,25.045905,0.000379,24.977264,-2.3431,0.054,9.56843,9.56843
288.00,9.56775,25.045922,0.000381,24.977277,-2.3430,0.054,9.56980,9.56980
289.00,9.56784,25.046067,0.000387,24.977370,-2.3431,0.054,9.57096,9.57096
290.00,9.56813,25.045925,0.000388,24.977263,-2.3434,0.054,9.57190,9.57190
291.00,9.56860,25.045885,0.000389,24.977310,-2.3437,0.054,9.57181,9.57181
292.00,9.56875,25.045975,0.000391,24.977406,-2.3439,0.054,9.57028,9.57028
293.00,9.56872,25.045971,0.000389,24.977361,-2.3439,0.054,9.56921,9.56921
294.00,9.56854,25.046044,0.000389,24.977337,-2.3436,0.054,9.56852,9.56852
295.00,9.56866,25.046105,0.000382,24.977291,-2.3433,0.054,9.56754,9.56754
296.00,9.56870,25.046185,0.000380,24.977329,-2.3429,0.055,9.56693,9.56693
297.00,9.56850,25.046103,0.000378,24.977215,-2.3427,0.055,9.56688,9.56688
298.00,9.56830,25.046180,0.000378,24.977251,-2.3427,0.055,9.56668,9.56668
299.00,9.56819,25.046173,0.000378,24.977251,-2.3427,0.055,9.56646,9.56646
300.00,9.56804,25.046290,0.000381,24.977422,-2.3428,0.055,9.56619,9.56619
301.00,9.56801,25.046312,0.000381,24.977364,-2.3429,0.055,9.56647,9.56647
302.00,9.56808,25.046485,0.000381,24.977488,-2.3430,0.055,9.56711,9.56711
303.00,9.56825,25.046472,0.000383,24.977421,-2.3430,0.055,9.56752,9.56752
304.00,9.56828,25.046518,0.000382,24.977467,-2.3431,0.055,9.56703,9.56703
305.00,9.56811,25.046548,0.000382,24.977421,-2.3431,0.055,9.56638,9.56638
306.00,9.56790,25.046581,0.000382,24.977425,-2.3432,0.055,9.56603,9.56603
307.00,9.56784,25.046589,0.000383,24.977391,-2.3434,0.055,9.56702,9.56702
308.00,9.56790,25.046646,0.000385,24.977426,-2.3436,0.055,9.56828,9.56828
309.00,9.56799,25.046674,0.000383,24.977369,-2.3437,0.056,9.56993,9.56993
310.00,9.56804,25.046659,0.000384,24.977314,-2.3438,0.056,9.57230,9.57230
311.00,9.56823,25.046797,0.000385,24.977435,-2.3438,0.056,9.57424,9.57424
312.00,9.56868,25.046934,0.000386,24.977506,-2.3439,0.056,9.57462,9.57462
313.00,9.56902,25.047028,0.000384,24.977555,-2.3438,0.056,9.57378,9.57378
314.00,9.56919,25.046981,0.000381,24.977510,-2.3437,0.056,9.57264,9.57264
315.00,9.56961,25.047112,0.000381,24.977539,-2.3439,0.056,9.57198,9.57198
316.00,9.57008,25.047055,0.000378,24.977462,-2.3439,0.057,9.57072,9.57072
317.00,9.57013,25.046998,0.000376,24.977319,-2.3438,0.057,9.56896,9.56896
318.00,9.57008,25.047031,0.000375,24.977212,-2.3439,0.057,9.56806,9.56806
319.00,9.56978,25.047201,0.000379,24.977283,-2.3439,0.057,9.56764,9.56764
320.00,9.56940,25.047172,0.000381,24.977264,-2.3437,0.057,9.56702,9.56702
321.00,9.56949,25.047307,0.000386,24.977320,-2.3436,0.056,9.56715,9.56715
322.00,9.56960,25.047410,0.000386,24.977411,-2.3436,0.057,9.56690,9.56690
323.00,9.56990,25.047408,0.000388,24.977491,-2.3434,0.057,9.56637,9.56637
324.00,9.56937,25.047397,0.000389,24.977520,-2.3434,0.057,9.56568,9.56568
325.00,9.56892,25.047401,0.000385,24.977483,-2.3435,0.057,9.56438,9.56438
326.00,9.56889,25.047324,0.000381,24.977372,-2.3437,0.058,9.56299,9.56299
327.00,9.56849,25.047319,0.000379,24.977394,-2.3437,0.058,9.56312,9.56312
328.00,9.56807,25.047398,0.000377,24.977414,-2.3439,0.058,9.56390,9.56390
329.00,9.56786,25.047308,0.000374,24.977246,-2.3440,0.058,9.56475,9.56475
330.00,9.56741,25.047342,0.000376,24.977263,-2.3438,0.058,9.56569,9.56569
331.00,9.56663,25.047388,0.000377,24.977347,-2.3438,0.058,9.56576,9.56576
332.00,9.56615,25.047336,0.000378,24.977258,-2.3438,0.058,9.56588,9.56588
333.00,9.56602,25.047257,0.000379,24.977151,-2.3438,0.058,9.56626,9.56626
334.00,9.56619,25.047442,0.000383,24.977240,-2.3439,0.058,9.56662,9.56662
335.00,9.56613,25.047505,0.000381,24.977217,-2.3442,0.058,9.56688,9.56688
336.00,9.56590,25.047551,0.000378,24.977141,-2.3444,0.058,9.56739,9.56739
337.00,9.56575,25.047633,0.000380,24.977139,-2.3444,0.058,9.56691,9.56691
338.00,9.56567,25.047755,0.000378,24.977182,-2.3444,0.058,9.56608,9.56608
339.00,9.56574,25.047712,0.000376,24.977145,-2.3444,0.058,9.56592,9.56592
340.00,9.56568,25.047733,0.000374,24.977175,-2.3443,0.059,9.56553,9.56553
341.00,9.56545,25.047816,0.000376,24.977242,-2.3442,0.059,9.56500,9.56500
342.00,9.56529,25.047823,0.000376,24.977247,-2.3442,0.059,9.56546,9.56546
343.00,9.56550,25.047703,0.000373,24.977105,-2.3442,0.059,9.56642,9.56642
344.00,9.56585,25.047740,0.000372,24.977148,-2.3443,0.059,9.56690,9.56690
345.00,9.56625,25.047775,0.000374,24.977194,-2.3444,0.059,9.56753,9.56753
346.00,9.56646,25.047755,0.000376,24.977190,-2.3443,0.059,9.56785,9.56785
347.00,9.56644,25.047876,0.000377,24.977215,-2.3444,0.059,9.56730,9.56730
348.00,9.56625,25.048085,0.000382,24.977388,-2.3444,0.059,9.56581,9.56581
349.00,9.56613,25.048252,0.000382,24.977439,-2.3445,0.059,9.56523,9.56523
350.00,9.56606,25.048320,0.000383,24.977331,-2.3445,0.059,9.56399,9.56399
351.00,9.56602,25.048374,0.000379,24.977296,-2.3446,0.059,9.56413,9.56413
352.00,9.56596,25.048382,0.000376,24.977299,-2.3447,0.060,9.56429,9.56429
353.00,9.56572,25.048518,0.000381,24.977369,-2.3446,0.060,9.56139,9.56139
354.00,9.56566,25.048427,0.000381,24.977322,-2.3444,0.060,9.55038,9.55038
355.00,9.56576,25.048453,0.000383,24.977397,-2.3444,0.060,9.52973,9.52973
356.00,9.56582,25.048396,0.000382,24.977362,-2.3444,0.060,9.49918,9.49918
357.00,9.56564,25.048460,0.000381,24.977394,-2.3443,0.060,9.46033,9.46033
358.00,9.56452,25.048353,0.000377,24.977298,-2.3443,0.060,9.41829,9.41829
359.00,9.56384,25.048560,0.000380,24.977446,-2.3442,0.060,9.38026,9.38026
360.00,9.56418,25.048712,0.000381,24.977543,-2.3442,0.060,9.35240,9.35240
@3,3.0002,6.0, 360.042999999998 
361.00,9.56544,25.048911,0.000386,24.977654,-2.3443,0.060,9.33604,9.33604
362.00,9.56469,25.048969,0.000391,24.977668,-2.3445,0.060,9.33204,9.33204
363.00,9.54685,25.049034,0.000395,24.977686,-2.3447,0.060,9.33904,9.33904
364.00,9.51101,25.048910,0.000392,24.977490,-2.3449,0.060,9.35320,9.35320
365.00,9.45982,25.048915,0.000393,24.977462,-2.3449,0.060,9.36976,9.36976
366.00,9.41308,25.048884,0.000392,24.977348,-2.3450,0.060,9.38597,9.38597
367.00,9.37066,25.048889,0.000391,24.977330,-2.3450,0.060,9.39900,9.39900
368.00,9.33714,25.048877,0.000389,24.977270,-2.3450,0.061,9.40887,9.40887
369.00,9.32108,25.049079,0.000393,24.977408,-2.3452,0.061,9.41597,9.41597
370.00,9.32051,25.049025,0.000387,24.977387,-2.3454,0.061,9.42090,9.42090
371.00,9.33154,25.049057,0.000387,24.977453,-2.3455,0.061,9.42542,9.42542
372.00,9.35047,25.048988,0.000383,24.977322,-2.3456,0.061,9.43058,9.43058
373.00,9.37197,25.049148,0.000381,24.977454,-2.3457,0.061,9.43663,9.43663
374.00,9.39168,25.049163,0.000380,24.977427,-2.3458,0.061,9.44263,9.44263
375.00,9.40319,25.049351,0.000385,24.977425,-2.3458,0.061,9.45030,9.45030
376.00,9.41232,25.049411,0.000381,24.977353,-2.3458,0.062,9.45845,9.45845
377.00,9.41570,25.049590,0.000384,24.977426,-2.3457,0.062,9.46713,9.46713
378.00,9.42132,25.049603,0.000385,24.977322,-2.3456,0.062,9.47515,9.47515
379.00,9.42729,25.049584,0.000385,24.977291,-2.3456,0.062,9.48448,9.48448
380.00,9.42789,25.049542,0.000382,24.977282,-2.3457,0.062,9.49329,9.49329
381.00,9.43484,25.049624,0.000383,24.977361,-2.3457,0.062,9.50014,9.50014
382.00,9.44172,25.049542,0.000380,24.977328,-2.3458,0.062,9.50662,9.50662
383.00,9.45138,25.049515,0.000380,24.977340,-2.3460,0.062,9.51220,9.51220
384.00,9.45750,25.049569,0.000378,24.977353,-2.3459,0.062,9.51675,9.51675
385.00,9.46612,25.049597,0.000379,24.977305,-2.3459,0.062,9.52149,9.52149
386.00,9.47554,25.049599,0.000382,24.977272,-2.3458,0.062,9.52727,9.52727
387.00,9.48491,25.049699,0.000386,24.977310,-2.3459,0.062,9.53141,9.53141
388.00,9.49187,25.049814,0.000390,24.977385,-2.3460,0.062,9.53569,9.53569
389.00,9.50342,25.049795,0.000388,24.977335,-2.3462,0.062,9.53920,9.53920
390.00,9.50870,25.049821,0.000385,24.977387,-2.3463,0.062,9.54189,9.54189
391.00,9.51241,25.049913,0.000382,24.977397,-2.3466,0.063,9.54360,9.54360
392.00,9.51738,25.049961,0.000378,24.977357,-2.3467,0.063,9.54627,9.54627
393.00,9.52216,25.050112,0.000379,24.977411,-2.3466,0.063,9.54860,9.54860
394.00,9.52717,25.050079,0.000379,24.977325,-2.3463,0.063,9.54995,9.54995
395.00,9.53127,25.050130,0.000384,24.977275,-2.3462,0.063,9.55070,9.55070
396.00,9.53452,25.050118,0.000384,24.977219,-2.3461,0.063,9.55137,9.55137
397.00,9.53736,25.050110,0.000385,24.977211,-2.3459,0.063,9.55024,9.55024
398.00,9.53989,25.050007,0.000379,24.977083,-2.3458,0.063,9.54915,9.54915
399.00,9.54157,25.050140,0.000379,24.977194,-2.3458,0.063,9.54925,9.54925
400.00,9.54240,25.050179,0.000378,24.977226,-2.3457,0.063,9.54965,9.54965
401.00,9.54325,25.050257,0.000380,24.977286,-2.3455,0.064,9.54986,9.54986
402.00,9.54420,25.050260,0.000381,24.977264,-2.3456,0.064,9.55125,9.55125
403.00,9.54561,25.050310,0.000384,24.977302,-2.3458,0.064,9.55262,9.55262
404.00,9.54726,25.050370,0.000387,24.977318,-2.3459,0.064,9.55328,9.55328
405.00,9.54858,25.050401,0.000389,24.977331,-2.3460,0.064,9.55480,9.55480
406.00,9.54982,25.050431,0.000389,24.977338,-2.3461,0.064,9.55649,9.55649
407.00,9.55096,25.050562,0.000392,24.977423,-2.3461,0.064,9.55777,9.55777
408.00,9.55194,25.050475,0.000388,24.977305,-2.3460,0.064,9.55835,9.55835
409.00,9.55259,25.050404,0.000385,24.977267,-2.3460,0.064,9.55874,9.55874
410.00,9.55298,25.050397,0.000386,24.977199,-2.3461,0.064,9.55749,9.55749
411.00,9.55342,25.050352,0.000383,24.977177,-2.3463,0.064,9.55708,9.55708
412.00,9.55384,25.050374,0.000381,24.977198,-2.3463,0.064,9.55633,9.55633
413.00,9.55397,25.050529,0.000386,24.977275,-2.3464,0.064,9.55622,9.55622
414.00,9.55430,25.050579,0.000383,24.977221,-2.3466,0.064,9.55620,9.55620
415.00,9.55455,25.050696,0.000383,24.977271,-2.3466,0.065,9.55709,9.55709
416.00,9.55494,25.050760,0.000385,24.977237,-2.3464,0.065,9.55703,9.55703
417.00,9.55534,25.050717,0.000385,24.977147,-2.3465,0.065,9.55681,9.55681
418.00,9.55573,25.050748,0.000384,24.977159,-2.3465,0.065,9.55682,9.55682
419.00,9.55616,25.050882,0.000386,24.977266,-2.3465,0.065,9.55709,9.55709
420.00,9.55646,25.050815,0.000384,24.977249,-2.3464,0.065,9.55698,9.55698
421.00,9.55671,25.050778,0.000384,24.977228,-2.3463,0.065,9.55667,9.55667
422.00,9.55699,25.050868,0.000385,24.977271,-2.3462,0.065,9.55794,9.55794
423.00,9.55744,25.050838,0.000386,24.977205,-2.3460,0.065,9.55902,9.55902
424.00,9.55766,25.050901,0.000389,24.977247,-2.3458,0.065,9.55883,9.55883
425.00,9.55756,25.051071,0.000391,24.977353,-2.3457,0.065,9.55829,9.55829
426.00,9.55739,25.051088,0.000391,24.977317,-2.3457,0.065,9.55870,9.55870
427.00,9.55744,25.051034,0.000389,24.977291,-2.3458,0.065,9.55911,9.55911
428.00,9.55771,25.051078,0.000390,24.977360,-2.3461,0.065,9.55901,9.55901
429.00,9.55775,25.051028,0.000388,24.977303,-2.3464,0.065,9.55901,9.55901
430.00,9.55780,25.050978,0.000387,24.977182,-2.3465,0.066,9.55898,9.55898
431.00,9.55782,25.051044,0.000390,24.977216,-2.3467,0.065,9.55885,9.55885
432.00,9.55783,25.051119,0.000388,24.977202,-2.3470,0.066,9.55750,9.55750
433.00,9.55777,25.051188,0.000384,24.977159,-2.3470,0.066,9.55607,9.55607
434.00,9.55779,25.051306,0.000384,24.977179,-2.3469,0.066,9.55528,9.55528
435.00,9.55770,25.051341,0.000383,24.977172,-2.3469,0.066,9.55446,9.55446
436.00,9.55754,25.051489,0.000383,24.977232,-2.3469,0.066,9.55388,9.55388
437.00,9.55727,25.051570,0.000386,24.977239,-2.3468,0.066,9.55501,9.55501
438.00,9.55743,25.051637,0.000392,24.977255,-2.3468,0.066,9.55548,9.55548
439.00,9.55734,25.051653,0.000390,24.977229,-2.3469,0.066,9.55550,9.55550
440.00,9.55704,25.051635,0.000388,24.977168,-2.3471,0.066,9.55612,9.55612
441.00,9.55701,25.051610,0.000387,24.977111,-2.3471,0.066,9.55687,9.55687
442.00,9.55707,25.051558,0.000384,24.977064,-2.3472,0.066,9.55644,9.55644
443.00,9.55698,25.051578,0.000380,24.977085,-2.3472,0.067,9.55703,9.55703
444.00,9.55686,25.051638,0.000383,24.977064,-2.3474,0.067,9.55724,9.55724
445.00,9.55684,25.051682,0.000385,24.977034,-2.3475,0.067,9.55719,9.55719
446.00,9.55647,25.051671,0.000387,24.976988,-2.3478,0.067,9.55688,9.55688
447.00,9.55611,25.051807,0.000391,24.977082,-2.3479,0.067,9.55598,9.55598
448.00,9.55597,25.051888,0.000394,24.977159,-2.3479,0.067,9.55455,9.55455
449.00,9.55578,25.051924,0.000391,24.977206,-2.3480,0.067,9.55458,9.55458
450.00,9.55564,25.052064,0.000396,24.977380,-2.3479,0.067,9.55460,9.55460
451.00,9.55548,25.052151,0.000392,24.977461,-2.3478,0.067,9.55441,9.55441
452.00,9.55553,25.052154,0.000389,24.977442,-2.3479,0.067,9.55448,9.55448
453.00,9.55551,25.052173,0.000386,24.977365,-2.3480,0.067,9.55503,9.55503
454.00,9.55559,25.052057,0.000383,24.977218,-2.3479,0.067,9.55536,9.55536
455.00,9.55570,25.052096,0.000376,24.977205,-2.3477,0.068,9.55510,9.55510
456.00,9.55588,25.052210,0.000381,24.977249,-2.3477,0.068,9.55564,9.55564
457.00,9.55598,25.052200,0.000381,24.977135,-2.3475,0.068,9.55691,9.55691
458.00,9.55604,25.052223,0.000380,24.977157,-2.3474,0.068,9.55787,9.55787
459.00,9.55623,25.052251,0.000383,24.977161,-2.3475,0.068,9.55822,9.55822
460.00,9.55640,25.052195,0.000386,24.977063,-2.3475,0.068,9.55894,9.55894
461.00,9.55657,25.052227,0.000385,24.977090,-2.3475,0.068,9.55975,9.55975
462.00,9.55683,25.052327,0.000384,24.977151,-2.3476,0.068,9.56044,9.56044
463.00,9.55708,25.052335,0.000384,24.977069,-2.3476,0.068,9.56126,9.56126
464.00,9.55736,25.052463,0.000381,24.977113,-2.3476,0.068,9.56219,9.56219
465.00,9.55772,25.052514,0.000380,24.977159,-2.3475,0.068,9.56274,9.56274
466.00,9.55788,25.052536,0.000378,24.977161,-2.3477,0.069,9.56101,9.56101
467.00,9.55816,25.052644,0.000378,24.977296,-2.3477,0.069,9.55862,9.55862
468.00,9.55805,25.052666,0.000378,24.977320,-2.3478,0.069,9.55652,9.55652
469.00,9.55785,25.052732,0.000382,24.977383,-2.3479,0.069,9.55502,9.55502
470.00,9.55797,25.052793,0.000378,24.977382,-2.3481,0.069,9.55448,9.55448
471.00,9.55821,25.052781,0.000378,24.977331,-2.3480,0.069,9.55442,9.55442
472.00,9.55799,25.052809,0.000381,24.977310,-2.3480,0.069,9.55412,9.55412
473.00,9.55763,25.052892,0.000386,24.977356,-2.3480,0.069,9.55434,9.55434
474.00,9.55788,25.052809,0.000384,24.977250,-2.3479,0.069,9.55545,9.55545
475.00,9.55769,25.052871,0.000387,24.977301,-2.3480,0.069,9.55626,9.55626
476.00,9.55767,25.052940,0.000386,24.977274,-2.3481,0.069,9.55729,9.55729
477.00,9.55791,25.052896,0.000382,24.977196,-2.3481,0.070,9.55897,9.55897
478.00,9.55800,25.052881,0.000378,24.977174,-2.3482,0.070,9.55982,9.55982
479.00,9.55801,25.053042,0.000383,24.977254,-2.3482,0.070,9.55982,9.55982
480.00,9.55830,25.053020,0.000382,24.977138,-2.3481,0.070,9.56004,9.56004
481.00,9.55820,25.052970,0.000382,24.977086,-2.3481,0.070,9.55927,9.55927
482.00,9.55751,25.053046,0.000384,24.977063,-2.3480,0.070,9.55855,9.55855
483.00,9.55699,25.053133,0.000386,24.977051,-2.3480,0.070,9.55801,9.55801
484.00,9.55679,25.053119,0.000382,24.977030,-2.3481,0.070,9.55686,9.55686
485.00,9.55666,25.053040,0.000378,24.976907,-2.3482,0.070,9.55496,9.55496
486.00,9.55635,25.053100,0.000381,24.976929,-2.3481,0.070,9.55437,9.55437
487.00,9.55631,25.053164,0.000382,24.976986,-2.3482,0.070,9.55372,9.55372
488.00,9.55634,25.053120,0.000380,24.976909,-2.3482,0.070,9.55330,9.55330
489.00,9.55632,25.053199,0.000381,24.976978,-2.3481,0.070,9.55283,9.55283
490.00,9.55612,25.053334,0.000385,24.977137,-2.3482,0.070,9.55297,9.55297
491.00,9.55610,25.053520,0.000385,24.977263,-2.3483,0.071,9.55313,9.55313
492.00,9.55602,25.053537,0.000385,24.977282,-2.3484,0.071,9.55323,9.55323
493.00,9.55618,25.053693,0.000390,24.977404,-2.3486,0.071,9.55364,9.55364
494.00,9.55600,25.053748,0.000394,24.977374,-2.3489,0.071,9.55337,9.55337
495.00,9.55550,25.053905,0.000397,24.977418,-2.3492,0.071,9.55343,9.55343
496.00,9.55517,25.053843,0.000398,24.977311,-2.3494,0.070,9.55318,9.55318
497.00,9.55494,25.053923,0.000397,24.977297,-2.3494,0.070,9.55414,9.55414
498.00,9.55495,25.053950,0.000396,24.977304,-2.3495,0.070,9.55487,9.55487
499.00,9.55502,25.053930,0.000391,24.977235,-2.3495,0.071,9.55649,9.55649
500.00,9.55472,25.053859,0.000388,24.977211,-2.3494,0.071,9.55693,9.55693
501.00,9.55451,25.053938,0.000386,24.977287,-2.3493,0.071,9.55731,9.55731
502.00,9.55436,25.053904,0.000383,24.977306,-2.3493,0.071,9.55696,9.55696
503.00,9.55432,25.053917,0.000379,24.977289,-2.3491,0.071,9.55462,9.55462
504.00,9.55457,25.053939,0.000381,24.977323,-2.3489,0.071,9.54701,9.54701
505.00,9.55477,25.054067,0.000382,24.977350,-2.3488,0.071,9.53220,9.53220
506.00,9.55514,25.054055,0.000378,24.977310,-2.3488,0.072,9.50984,9.50984
507.00,9.55542,25.054141,0.000379,24.977312,-2.3489,0.072,9.48047,9.48047
508.00,9.55621,25.054199,0.000381,24.977305,-2.3492,0.072,9.44576,9.44576
509.00,9.55737,25.054289,0.000380,24.977350,-2.3496,0.072,9.41314,9.41314
510.00,9.55550,25.054248,0.000382,24.977301,-2.3499,0.072,9.38803,9.38803
@4,3.0002,6.0, 510.082000000002 
511.00,9.55399,25.054359,0.000383,24.977394,-2.3501,0.072,9.37365,9.37365
512.00,9.55598,25.054327,0.000384,24.977289,-2.3501,0.072,9.37009,9.37009
513.00,9.54780,25.054374,0.000381,24.977327,-2.3501,0.072,9.37728,9.37728
514.00,9.52108,25.054390,0.000378,24.977279,-2.3499,0.073,9.39053,9.39053
515.00,9.48139,25.054404,0.000376,24.977235,-2.3496,0.073,9.40611,9.40611
516.00,9.44225,25.054406,0.000376,24.977185,-2.3495,0.073,9.41953,9.41953
517.00,9.40947,25.054509,0.000376,24.977281,-2.3494,0.073,9.42883,9.42883
518.00,9.37480,25.054485,0.000378,24.977175,-2.3494,0.073,9.43473,9.43473
519.00,9.35821,25.054518,0.000381,24.977135,-2.3495,0.073,9.43955,9.43955
520.00,9.35605,25.054687,0.000382,24.977319,-2.3497,0.073,9.44331,9.44331
521.00,9.37026,25.054763,0.000384,24.977300,-2.3498,0.073,9.44741,9.44741
522.00,9.39174,25.054877,0.000387,24.977358,-2.3499,0.073,9.45279,9.45279
523.00,9.41043,25.055010,0.000389,24.977480,-2.3501,0.073,9.45995,9.45995
524.00,9.42422,25.055107,0.000390,24.977573,-2.3501,0.073,9.46708,9.46708
525.00,9.43373,25.055043,0.000388,24.977439,-2.3501,0.073,9.47409,9.47409
526.00,9.43729,25.055043,0.000387,24.977441,-2.3500,0.073,9.48157,9.48157
527.00,9.43831,25.055063,0.000386,24.977392,-2.3499,0.073,9.48872,9.48872
528.00,9.44010,25.055011,0.000383,24.977321,-2.3499,0.073,9.49597,9.49597
529.00,9.44826,25.054975,0.000379,24.977242,-2.3500,0.074,9.50245,9.50245
530.00,9.45268,25.054844,0.000373,24.977101,-2.3502,0.074,9.50814,9.50814
531.00,9.45784,25.054781,0.000370,24.977057,-2.3504,0.074,9.51296,9.51296
532.00,9.46519,25.054681,0.000370,24.977016,-2.3504,0.074,9.51764,9.51764
533.00,9.47581,25.054701,0.000371,24.977064,-2.3503,0.074,9.52065,9.52065
534.00,9.48316,25.054766,0.000375,24.977166,-2.3503,0.074,9.52330,9.52330
535.00,9.48890,25.055005,0.000383,24.977344,-2.3503,0.074,9.52652,9.52652
536.00,9.49494,25.055176,0.000387,24.977418,-2.3502,0.074,9.52805,9.52805
537.00,9.50094,25.055320,0.000387,24.977474,-2.3502,0.074,9.52883,9.52883
538.00,9.51070,25.055460,0.000388,24.977498,-2.3503,0.074,9.52993,9.52993
539.00,9.51406,25.055571,0.000389,24.977454,-2.3502,0.074,9.53015,9.53015
540.00,9.51726,25.055599,0.000390,24.977445,-2.3501,0.074,9.53013,9.53013
541.00,9.52036,25.055512,0.000391,24.977356,-2.3501,0.074,9.53176,9.53176
542.00,9.52213,25.055544,0.000392,24.977346,-2.3500,0.074,9.53450,9.53450
543.00,9.52358,25.055567,0.000391,24.977302,-2.3502,0.074,9.53617,9.53617
544.00,9.52487,25.055437,0.000387,24.977231,-2.3504,0.074,9.53882,9.53882
545.00,9.52673,25.055562,0.000384,24.977331,-2.3505,0.075,9.54175,9.54175
546.00,9.52879,25.055693,0.000380,24.977379,-2.3507,0.075,9.54475,9.54475
547.00,9.53088,25.055716,0.000379,24.977378,-2.3508,0.075,9.54659,9.54659
548.00,9.53291,25.055712,0.000380,24.977381,-2.3507,0.075,9.54897,9.54897
549.00,9.53492,25.055887,0.000383,24.977486,-2.3509,0.075,9.55050,9.55050
550.00,9.53672,25.055865,0.000384,24.977424,-2.3510,0.075,9.55029,9.55029
551.00,9.53832,25.055763,0.000382,24.977383,-2.3511,0.076,9.54892,9.54892
552.00,9.53971,25.055730,0.000383,24.977334,-2.3512,0.076,9.54759,9.54759
553.00,9.54024,25.055671,0.000380,24.977237,-2.3514,0.076,9.54722,9.54722
554.00,9.54119,25.055698,0.000379,24.977239,-2.3513,0.076,9.54741,9.54741
555.00,9.54253,25.055704,0.000378,24.977218,-2.3511,0.076,9.54855,9.54855
556.00,9.54367,25.055793,0.000378,24.977196,-2.3509,0.076,9.54930,9.54930
557.00,9.54440,25.055838,0.000378,24.977184,-2.3508,0.076,9.54971,9.54971
558.00,9.54584,25.055866,0.000378,24.977228,-2.3508,0.076,9.54912,9.54912
559.00,9.54741,25.055857,0.000378,24.977214,-2.3509,0.076,9.54879,9.54879
560.00,9.54784,25.055850,0.000378,24.977188,-2.3512,0.076,9.54846,9.54846
561.00,9.54853,25.056038,0.000382,24.977299,-2.3515,0.076,9.54926,9.54926
562.00,9.54886,25.056032,0.000383,24.977332,-2.3516,0.076,9.55002,9.55002
563.00,9.54911,25.056006,0.000382,24.977254,-2.3517,0.076,9.55068,9.55068
564.00,9.54931,25.056003,0.000380,24.977216,-2.3517,0.076,9.55026,9.55026
565.00,9.54940,25.056141,0.000384,24.977292,-2.3517,0.076,9.54964,9.54964
566.00,9.54915,25.056081,0.000386,24.977189,-2.3516,0.076,9.54822,9.54822
567.00,9.54882,25.056105,0.000384,24.977053,-2.3517,0.076,9.54730,9.54730
568.00,9.54849,25.056311,0.000386,24.977208,-2.3516,0.076,9.54627,9.54627
569.00,9.54822,25.056480,0.000387,24.977326,-2.3515,0.076,9.54608,9.54608
570.00,9.54814,25.056449,0.000381,24.977292,-2.3515,0.076,9.54636,9.54636
571.00,9.54843,25.056365,0.000371,24.977233,-2.3517,0.077,9.54779,9.54779
572.00,9.54883,25.056420,0.000372,24.977305,-2.3519,0.077,9.54887,9.54887
573.00,9.54890,25.056387,0.000370,24.977240,-2.3522,0.077,9.54885,9.54885
574.00,9.54857,25.056354,0.000369,24.977138,-2.3524,0.077,9.54843,9.54843
575.00,9.54823,25.056381,0.000374,24.977065,-2.3525,0.077,9.54783,9.54783
576.00,9.54799,25.056575,0.000380,24.977200,-2.3524,0.077,9.54643,9.54643
577.00,9.54805,25.056646,0.000380,24.977206,-2.3522,0.077,9.54626,9.54626
578.00,9.54813,25.056833,0.000382,24.977283,-2.3520,0.077,9.54687,9.54687
579.00,9.54816,25.056896,0.000382,24.977299,-2.3517,0.077,9.54767,9.54767
580.00,9.54815,25.056945,0.000381,24.977325,-2.3515,0.077,9.54894,9.54894
581.00,9.54826,25.057018,0.000377,24.977362,-2.3514,0.078,9.55071,9.55071
582.00,9.54839,25.057059,0.000377,24.977425,-2.3515,0.078,9.55170,9.55170
583.00,9.54852,25.057072,0.000382,24.977439,-2.3516,0.078,9.55322,9.55322
584.00,9.54894,25.057122,0.000382,24.977450,-2.3519,0.078,9.55406,9.55406
585.00,9.54922,25.057267,0.000382,24.977514,-2.3522,0.078,9.55485,9.55485
586.00,9.54981,25.057307,0.000381,24.977437,-2.3525,0.078,9.55560,9.55560
587.00,9.55032,25.057457,0.000382,24.977453,-2.3526,0.078,9.55510,9.55510
588.00,9.55055,25.057509,0.000376,24.977443,-2.3526,0.078,9.55358,9.55358
589.00,9.55061,25.057605,0.000375,24.977490,-2.3527,0.079,9.55234,9.55234
590.00,9.55066,25.057497,0.000375,24.977408,-2.3528,0.079,9.55122,9.55122
591.00,9.55072,25.057405,0.000380,24.977346,-2.3528,0.078,9.55010,9.55010
592.00,9.55070,25.057471,0.000380,24.977387,-2.3529,0.078,9.54975,9.54975
593.00,9.55077,25.057451,0.000384,24.977295,-2.3529,0.078,9.54992,9.54992
594.00,9.55105,25.057357,0.000387,24.977196,-2.3528,0.078,9.55080,9.55080
595.00,9.55129,25.057458,0.000388,24.977219,-2.3526,0.078,9.55065,9.55065
596.00,9.55161,25.057598,0.000387,24.977288,-2.3525,0.078,9.55002,9.55002
597.00,9.55192,25.057579,0.000386,24.977282,-2.3525,0.078,9.54973,9.54973
598.00,9.55180,25.057499,0.000382,24.977238,-2.3526,0.078,9.54971,9.54971
599.00,9.55164,25.057563,0.000378,24.977263,-2.3526,0.079,9.54940,9.54940
600.00,9.55161,25.057611,0.000375,24.977248,-2.3526,0.079,9.54944,9.54944
601.00,9.55141,25.057673,0.000373,24.977267,-2.3526,0.079,9.54940,9.54940
602.00,9.55105,25.057650,0.000369,24.977156,-2.3527,0.079,9.54861,9.54861
603.00,9.55056,25.057829,0.000368,24.977280,-2.3528,0.079,9.54818,9.54818
604.00,9.55029,25.057948,0.000373,24.977302,-2.3530,0.079,9.54833,9.54833
605.00,9.55013,25.057882,0.000374,24.977185,-2.3533,0.079,9.54886,9.54886
606.00,9.54997,25.057854,0.000374,24.977147,-2.3537,0.080,9.54983,9.54983
607.00,9.54981,25.057974,0.000375,24.977232,-2.3540,0.080,9.55095,9.55095
608.00,9.54972,25.057983,0.000377,24.977192,-2.3540,0.080,9.55104,9.55104
609.00,9.54974,25.057999,0.000375,24.977248,-2.3539,0.080,9.55057,9.55057
610.00,9.54973,25.058136,0.000375,24.977359,-2.3537,0.080,9.54951,9.54951
611.00,9.54954,25.058204,0.000376,24.977344,-2.3535,0.080,9.54879,9.54879
612.00,9.54948,25.058207,0.000377,24.977272,-2.3534,0.080,9.54871,9.54871
613.00,9.54954,25.058224,0.000378,24.977229,-2.3534,0.080,9.54945,9.54945
614.00,9.54945,25.058221,0.000378,24.977159,-2.3536,0.080,9.54958,9.54958
615.00,9.54951,25.058179,0.000381,24.977088,-2.3537,0.080,9.55053,9.55053
616.00,9.54974,25.058133,0.000382,24.977110,-2.3537,0.080,9.55143,9.55143
617.00,9.54990,25.058102,0.000384,24.977095,-2.3537,0.080,9.55163,9.55163
618.00,9.55000,25.058189,0.000389,24.977168,-2.3537,0.080,9.55122,9.55122
619.00,9.54985,25.058167,0.000385,24.977125,-2.3537,0.080,9.55072,9.55072
620.00,9.54982,25.058319,0.000388,24.977283,-2.3538,0.081,9.55055,9.55055
621.00,9.55001,25.058308,0.000388,24.977188,-2.3540,0.081,9.55045,9.55045
622.00,9.55028,25.058417,0.000391,24.977263,-2.3542,0.081,9.55048,9.55048
623.00,9.55054,25.058581,0.000390,24.977369,-2.3541,0.081,9.55070,9.55070
624.00,9.55058,25.058734,0.000394,24.977430,-2.3541,0.081,9.55115,9.55115
625.00,9.55039,25.058764,0.000391,24.977427,-2.3540,0.081,9.55030,9.55030
626.00,9.55001,25.058922,0.000393,24.977499,-2.3541,0.081,9.54870,9.54870
627.00,9.54964,25.059039,0.000392,24.977504,-2.3541,0.081,9.54697,9.54697
628.00,9.54949,25.058901,0.000388,24.977303,-2.3541,0.081,9.54690,9.54690
629.00,9.54970,25.058954,0.000388,24.977298,-2.3543,0.081,9.54784,9.54784
630.00,9.54998,25.059048,0.000390,24.977282,-2.3543,0.082,9.54928,9.54928
631.00,9.55023,25.059063,0.000386,24.977266,-2.3542,0.082,9.55037,9.55037
632.00,9.55018,25.058973,0.000383,24.977188,-2.3540,0.082,9.55118,9.55118
633.00,9.54991,25.059089,0.000385,24.977346,-2.3540,0.082,9.55042,9.55042
634.00,9.54978,25.059181,0.000387,24.977401,-2.3540,0.082,9.54918,9.54918
635.00,9.54961,25.059023,0.000383,24.977191,-2.3541,0.082,9.54747,9.54747
636.00,9.54927,25.059024,0.000384,24.977177,-2.3541,0.082,9.54725,9.54725
637.00,9.54915,25.059057,0.000382,24.977161,-2.3542,0.082,9.54790,9.54790
638.00,9.54905,25.059058,0.000380,24.977096,-2.3544,0.082,9.54957,9.54957
639.00,9.54887,25.059117,0.000385,24.977147,-2.3544,0.082,9.55106,9.55106
640.00,9.54915,25.059230,0.000383,24.977232,-2.3543,0.083,9.55228,9.55228
641.00,9.54961,25.059255,0.000381,24.977172,-2.3543,0.083,9.55213,9.55213
642.00,9.54953,25.059348,0.000384,24.977240,-2.3545,0.083,9.55169,9.55169
643.00,9.54938,25.059302,0.000385,24.977201,-2.3545,0.082,9.55052,9.55052
644.00,9.54923,25.059291,0.000379,24.977077,-2.3545,0.083,9.54823,9.54823
645.00,9.54946,25.059408,0.000384,24.977097,-2.3546,0.082,9.54701,9.54701
646.00,9.54994,25.059537,0.000386,24.977154,-2.3547,0.082,9.54609,9.54609
647.00,9.54950,25.059577,0.000382,24.977147,-2.3548,0.083,9.54465,9.54465
648.00,9.54885,25.059734,0.000381,24.977217,-2.3548,0.083,9.54384,9.54384
649.00,9.54828,25.059713,0.000381,24.977218,-2.3549,0.083,9.54423,9.54423
650.00,9.54791,25.059727,0.000380,24.977254,-2.3550,0.083,9.54589,9.54589
651.00,9.54813,25.059704,0.000379,24.977224,-2.3550,0.083,9.54768,9.54768
652.00,9.54830,25.059726,0.000380,24.977251,-2.3549,0.083,9.55007,9.55007
653.00,9.54847,25.059778,0.000383,24.977233,-2.3550,0.083,9.55080,9.55080
654.00,9.54854,25.059809,0.000385,24.977241,-2.3550,0.083,9.54857,9.54857
655.00,9.54775,25.059791,0.000386,24.977210,-2.3551,0.083,9.53907,9.53907
656.00,9.54691,25.059803,0.000386,24.977206,-2.3549,0.083,9.52296,9.52296
657.00,9.54647,25.059882,0.000393,24.977272,-2.3548,0.083,9.50068,9.50068
658.00,9.54659,25.059846,0.000392,24.977251,-2.3548,0.083,9.47480,9.47480
659.00,9.54791,25.059991,0.000394,24.977356,-2.3548,0.083,9.44700,9.44700
660.00,9.55115,25.060114,0.000393,24.977464,-2.3548,0.084,9.42416,9.42416
@5,3.0002,6.0, 660.020000000004 
661.00,9.55311,25.060227,0.000392,24.977529,-2.3549,0.084,9.41056,9.41056
662.00,9.55264,25.060216,0.000385,24.977436,-2.3550,0.084,9.40598,9.40598
663.00,9.54852,25.060132,0.000384,24.977290,-2.3552,0.084,9.40945,9.40945
664.00,9.53475,25.060086,0.000382,24.977183,-2.3554,0.084,9.42021,9.42021
665.00,9.50551,25.060118,0.000379,24.977136,-2.3556,0.085,9.43216,9.43216
666.00,9.47218,25.060116,0.000381,24.977126,-2.3558,0.085,9.44292,9.44292
667.00,9.44217,25.060144,0.000381,24.977137,-2.3560,0.085,9.45205,9.45205
668.00,9.41929,25.060356,0.000381,24.977291,-2.3560,0.085,9.45770,9.45770
669.00,9.39620,25.060336,0.000378,24.977282,-2.3559,0.085,9.46105,9.46105
670.00,9.39145,25.060296,0.000379,24.977230,-2.3558,0.085,9.46515,9.46515
671.00,9.40421,25.060463,0.000379,24.977303,-2.3556,0.085,9.46908,9.46908
672.00,9.41905,25.060602,0.000379,24.977299,-2.3555,0.085,9.47342,9.47342
673.00,9.43674,25.060560,0.000380,24.977268,-2.3556,0.085,9.47866,9.47866
674.00,9.44948,25.060669,0.000385,24.977217,-2.3557,0.085,9.48443,9.48443
675.00,9.45121,25.060768,0.000388,24.977288,-2.3559,0.085,9.48964,9.48964
676.00,9.45791,25.060709,0.000390,24.977237,-2.3559,0.085,9.49401,9.49401
677.00,9.46322,25.060647,0.000391,24.977229,-2.3559,0.085,9.49766,9.49766
678.00,9.46521,25.060786,0.000391,24.977291,-2.3560,0.085,9.50133,9.50133
679.00,9.46757,25.060825,0.000387,24.977371,-2.3559,0.086,9.50516,9.50516
680.00,9.47279,25.060876,0.000385,24.977379,-2.3558,0.086,9.50969,9.50969
681.00,9.47865,25.060941,0.000386,24.977455,-2.3559,0.086,9.51453,9.51453
682.00,9.48474,25.060980,0.000388,24.977472,-2.3560,0.086,9.51882,9.51882
683.00,9.48941,25.060952,0.000387,24.977394,-2.3561,0.086,9.52209,9.52209
684.00,9.49310,25.060879,0.000381,24.977309,-2.3563,0.086,9.52498,9.52498
685.00,9.49734,25.060911,0.000382,24.977298,-2.3564,0.086,9.52596,9.52596
686.00,9.50186,25.060932,0.000379,24.977217,-2.3565,0.086,9.52638,9.52638
687.00,9.50629,25.061007,0.000381,24.977212,-2.3565,0.087,9.52751,9.52751
688.00,9.51010,25.060966,0.000384,24.977136,-2.3565,0.086,9.52965,9.52965
689.00,9.51361,25.061002,0.000389,24.977139,-2.3565,0.086,9.53142,9.53142
690.00,9.51627,25.061009,0.000391,24.977123,-2.3565,0.086,9.53426,9.53426
691.00,9.51814,25.060965,0.000388,24.977031,-2.3567,0.086,9.53651,9.53651
692.00,9.52063,25.060899,0.000387,24.976956,-2.3568,0.086,9.53718,9.53718
693.00,9.52283,25.060917,0.000389,24.976989,-2.3568,0.086,9.53714,9.53714
694.00,9.52477,25.061030,0.000390,24.977091,-2.3568,0.086,9.53629,9.53629
695.00,9.52772,25.060997,0.000388,24.977045,-2.3567,0.086,9.52922,9.52922
696.00,9.53015,25.060991,0.000390,24.977098,-2.3567,0.086,9.52449,9.52449
697.00,9.53157,25.061091,0.000388,24.977180,-2.3567,0.087,9.52398,9.52398
698.00,9.53274,25.061254,0.000386,24.977298,-2.3568,0.087,9.52643,9.52643
699.00,9.53405,25.061330,0.000387,24.977273,-2.3568,0.087,9.53038,9.53038
700.00,9.53618,25.061517,0.000389,24.977355,-2.3568,0.087,9.53961,9.53961
701.00,9.53714,25.061679,0.000389,24.977369,-2.3566,0.087,9.54573,9.54573
702.00,9.53630,25.061672,0.000387,24.977309,-2.3564,0.087,9.54758,9.54758
703.00,9.53747,25.061725,0.000388,24.977298,-2.3564,0.087,9.54626,9.54626
704.00,9.53297,25.061746,0.000388,24.977322,-2.3566,0.087,9.54348,9.54348
705.00,9.50531,25.061613,0.000383,24.977234,-2.3568,0.087,9.54160,9.54160
706.00,9.51348,25.061569,0.000382,24.977257,-2.3569,0.087,9.54163,9.54163
707.00,9.53251,25.061698,0.000382,24.977356,-2.3571,0.087,9.54242,9.54242
708.00,9.54853,25.061764,0.000379,24.977372,-2.3570,0.088,9.54409,9.54409
709.00,9.55209,25.061695,0.000375,24.977256,-2.3569,0.088,9.54618,9.54618
710.00,9.54862,25.061760,0.000374,24.977244,-2.3571,0.088,9.54709,9.54709
711.00,9.54615,25.061881,0.000377,24.977298,-2.3574,0.088,9.54742,9.54742
712.00,9.54489,25.061899,0.000378,24.977285,-2.3576,0.088,9.54725,9.54725
713.00,9.54521,25.061888,0.000383,24.977295,-2.3578,0.088,9.54600,9.54600
714.00,9.54582,25.062010,0.000384,24.977380,-2.3577,0.088,9.54475,9.54475
715.00,9.54577,25.062083,0.000388,24.977402,-2.3573,0.088,9.54420,9.54420
716.00,9.54553,25.062131,0.000389,24.977424,-2.3571,0.088,9.54304,9.54304
717.00,9.54512,25.062100,0.000386,24.977360,-2.3571,0.088,9.54234,9.54234
718.00,9.54468,25.062062,0.000385,24.977251,-2.3571,0.088,9.54216,9.54216
719.00,9.54426,25.062119,0.000388,24.977327,-2.3574,0.088,9.54124,9.54124
720.00,9.54361,25.062226,0.000390,24.977423,-2.3576,0.088,9.54052,9.54052
721.00,9.54318,25.062296,0.000391,24.977396,-2.3577,0.089,9.54009,9.54009
722.00,9.54305,25.062404,0.000392,24.977453,-2.3577,0.089,9.54037,9.54037
723.00,9.54314,25.062524,0.000387,24.977569,-2.3578,0.089,9.54065,9.54065
724.00,9.54337,25.062595,0.000390,24.977567,-2.3577,0.089,9.54190,9.54190
725.00,9.54356,25.062618,0.000392,24.977552,-2.3577,0.089,9.54243,9.54243
726.00,9.54351,25.062574,0.000390,24.977498,-2.3577,0.089,9.54293,9.54293
727.00,9.54316,25.062657,0.000392,24.977528,-2.3578,0.089,9.54194,9.54194
728.00,9.54270,25.062570,0.000392,24.977405,-2.3578,0.089,9.54047,9.54047
729.00,9.54194,25.062537,0.000389,24.977319,-2.3579,0.089,9.53874,9.53874
730.00,9.54143,25.062551,0.000384,24.977296,-2.3579,0.089,9.53946,9.53946
731.00,9.54149,25.062592,0.000382,24.977255,-2.3580,0.089,9.54039,9.54039
732.00,9.54128,25.062513,0.000378,24.977147,-2.3581,0.089,9.54267,9.54267
733.00,9.54171,25.062604,0.000379,24.977124,-2.3582,0.089,9.54487,9.54487
734.00,9.54205,25.062701,0.000380,24.977175,-2.3582,0.089,9.54693,9.54693
735.00,9.54223,25.062787,0.000382,24.977236,-2.3583,0.089,9.54745,9.54745
736.00,9.54261,25.062780,0.000382,24.977312,-2.3582,0.089,9.54760,9.54760
737.00,9.54276,25.062985,0.000387,24.977459,-2.3580,0.089,9.54682,9.54682
738.00,9.54310,25.063060,0.000388,24.977588,-2.3577,0.090,9.54604,9.54604
739.00,9.54360,25.063067,0.000387,24.977537,-2.3575,0.090,9.54480,9.54480
740.00,9.54350,25.063041,0.000386,24.977413,-2.3574,0.090,9.54359,9.54359
741.00,9.54362,25.063214,0.000385,24.977409,-2.3573,0.090,9.54387,9.54387
742.00,9.54346,25.063158,0.000382,24.977301,-2.3575,0.090,9.54443,9.54443
743.00,9.54364,25.063203,0.000382,24.977246,-2.3577,0.090,9.54516,9.54516
744.00,9.54410,25.063186,0.000380,24.977220,-2.3580,0.090,9.54675,9.54675
745.00,9.54454,25.063176,0.000378,24.977212,-2.3582,0.091,9.54850,9.54850
746.00,9.54493,25.063137,0.000381,24.977227,-2.3585,0.090,9.54863,9.54863
747.00,9.54535,25.063179,0.000382,24.977293,-2.3588,0.091,9.54845,9.54845
748.00,9.54582,25.063193,0.000379,24.977327,-2.3590,0.091,9.54848,9.54848
749.00,9.54653,25.063248,0.000378,24.977308,-2.3591,0.091,9.54784,9.54784
750.00,9.54671,25.063392,0.000382,24.977355,-2.3592,0.091,9.54675,9.54675
751.00,9.54659,25.063420,0.000381,24.977313,-2.3592,0.091,9.54547,9.54547
752.00,9.54634,25.063471,0.000383,24.977292,-2.3591,0.091,9.54564,9.54564
753.00,9.54630,25.063505,0.000389,24.977279,-2.3591,0.091,9.54521,9.54521
754.00,9.54634,25.063580,0.000391,24.977377,-2.3591,0.091,9.54652,9.54652
755.00,9.54666,25.063528,0.000389,24.977327,-2.3591,0.091,9.54851,9.54851
756.00,9.54702,25.063549,0.000389,24.977272,-2.3592,0.091,9.55065,9.55065
757.00,9.54729,25.063604,0.000387,24.977286,-2.3592,0.091,9.55131,9.55131
758.00,9.54771,25.063640,0.000387,24.977263,-2.3592,0.091,9.55300,9.55300
759.00,9.54825,25.063621,0.000386,24.977193,-2.3594,0.091,9.55300,9.55300
760.00,9.54879,25.063710,0.000387,24.977268,-2.3595,0.091,9.55251,9.55251
761.00,9.54916,25.063898,0.000387,24.977448,-2.3596,0.092,9.55237,9.55237
762.00,9.54929,25.063969,0.000388,24.977478,-2.3598,0.092,9.55196,9.55196
763.00,9.54936,25.064026,0.000387,24.977475,-2.3598,0.092,9.55167,9.55167
764.00,9.54947,25.064040,0.000387,24.977466,-2.3597,0.092,9.55197,9.55197
765.00,9.54991,25.064119,0.000384,24.977517,-2.3595,0.092,9.55306,9.55306
766.00,9.55051,25.063983,0.000384,24.977371,-2.3594,0.092,9.55466,9.55466
767.00,9.55093,25.063922,0.000383,24.977290,-2.3592,0.092,9.55504,9.55504
768.00,9.55095,25.064008,0.000380,24.977386,-2.3593,0.092,9.55385,9.55385
769.00,9.55095,25.064184,0.000381,24.977468,-2.3594,0.092,9.55261,9.55261
770.00,9.55099,25.064247,0.000384,24.977406,-2.3596,0.092,9.54994,9.54994
771.00,9.55111,25.064298,0.000380,24.977419,-2.3598,0.092,9.54745,9.54745
772.00,9.55134,25.064336,0.000376,24.977381,-2.3598,0.093,9.54689,9.54689
773.00,9.55165,25.064366,0.000376,24.977317,-2.3598,0.093,9.54731,9.54731
774.00,9.55137,25.064411,0.000378,24.977318,-2.3599,0.093,9.54702,9.54702
775.00,9.55127,25.064400,0.000378,24.977336,-2.3600,0.093,9.54719,9.54719
776.00,9.55100,25.064426,0.000385,24.977328,-2.3599,0.093,9.54835,9.54835
777.00,9.55079,25.064508,0.000393,24.977427,-2.3601,0.093,9.54957,9.54957
778.00,9.55030,25.064480,0.000394,24.977420,-2.3601,0.093,9.54971,9.54971
779.00,9.55018,25.064377,0.000387,24.977273,-2.3600,0.093,9.55020,9.55020
780.00,9.55037,25.064332,0.000382,24.977216,-2.3598,0.093,9.55050,9.55050
781.00,9.55008,25.064405,0.000377,24.977251,-2.3598,0.093,9.54894,9.54894
782.00,9.54984,25.064380,0.000375,24.977236,-2.3597,0.093,9.54791,9.54791
783.00,9.54988,25.064452,0.000377,24.977282,-2.3596,0.093,9.54868,9.54868
784.00,9.54966,25.064607,0.000381,24.977434,-2.3596,0.093,9.54964,9.54964
785.00,9.54872,25.064719,0.000385,24.977440,-2.3598,0.093,9.55077,9.55077
786.00,9.54875,25.064764,0.000386,24.977416,-2.3598,0.093,9.55084,9.55084
787.00,9.54891,25.064769,0.000381,24.977287,-2.3599,0.094,9.54980,9.54980
788.00,9.54863,25.064863,0.000379,24.977311,-2.3601,0.094,9.54818,9.54818
789.00,9.54854,25.064806,0.000379,24.977232,-2.3601,0.094,9.54678,9.54678
790.00,9.54841,25.064832,0.000377,24.977315,-2.3601,0.094,9.54542,9.54542
791.00,9.54851,25.064995,0.000379,24.977456,-2.3602,0.094,9.54540,9.54540
792.00,9.54853,25.064984,0.000383,24.977445,-2.3604,0.094,9.54582,9.54582
793.00,9.54846,25.064970,0.000382,24.977317,-2.3604,0.094,9.54625,9.54625
794.00,9.54851,25.064976,0.000380,24.977227,-2.3607,0.094,9.54653,9.54653
795.00,9.54799,25.064920,0.000380,24.977110,-2.3609,0.094,9.54685,9.54685
796.00,9.54781,25.064776,0.000379,24.976921,-2.3611,0.094,9.54708,9.54708
797.00,9.54769,25.064938,0.000381,24.977018,-2.3611,0.094,9.54590,9.54590
798.00,9.54699,25.064881,0.000382,24.977003,-2.3612,0.094,9.54364,9.54364
799.00,9.54637,25.064910,0.000383,24.977071,-2.3612,0.094,9.54151,9.54151
800.00,9.54581,25.064978,0.000387,24.977149,-2.3610,0.094,9.53941,9.53941
801.00,9.54552,25.065085,0.000391,24.977221,-2.3608,0.094,9.53852,9.53852
802.00,9.54521,25.065079,0.000389,24.977187,-2.3606,0.094,9.53912,9.53912
803.00,9.54429,25.065171,0.000385,24.977207,-2.3604,0.095,9.53988,9.53988
804.00,9.54367,25.065375,0.000389,24.977330,-2.3603,0.095,9.53776,9.53776
805.00,9.54347,25.065422,0.000388,24.977229,-2.3605,0.095,9.53202,9.53202
806.00,9.54302,25.065432,0.000386,24.977201,-2.3607,0.095,9.51869,9.51869
807.00,9.54240,25.065528,0.000388,24.977273,-2.3609,0.095,9.50013,9.50013
808.00,9.54087,25.065598,0.000393,24.977328,-2.3613,0.095,9.47763,9.47763
809.00,9.53863,25.065606,0.000392,24.977313,-2.3616,0.095,9.45530,9.45530
810.00,9.53873,25.065735,0.000390,24.977407,-2.3616,0.095,9.43540,9.43540
@6,3.0002,6.0, 810.071000000004 
811.00,9.54198,25.065843,0.000391,24.977440,-2.3619,0.095,9.42452,9.42452
812.00,9.54321,25.065785,0.000388,24.977313,-2.3621,0.095,9.42168,9.42168
813.00,9.54014,25.065881,0.000389,24.977318,-2.3621,0.096,9.42704,9.42704
814.00,9.52602,25.065778,0.000383,24.977224,-2.3620,0.096,9.43761,9.43761
815.00,9.50805,25.065754,0.000384,24.977175,-2.3620,0.096,9.45177,9.45177
816.00,9.47565,25.065689,0.000379,24.977133,-2.3618,0.096,9.46521,9.46521
817.00,9.45042,25.065773,0.000381,24.977240,-2.3615,0.096,9.47560,9.47560
818.00,9.42795,25.065811,0.000382,24.977248,-2.3613,0.096,9.48224,9.48224
819.00,9.41453,25.065884,0.000384,24.977205,-2.3612,0.096,9.48667,9.48667
820.00,9.40917,25.065898,0.000382,24.977212,-2.3613,0.096,9.48926,9.48926
821.00,9.42083,25.065975,0.000384,24.977259,-2.3615,0.097,9.49116,9.49116
822.00,9.43630,25.066061,0.000383,24.977271,-2.3617,0.097,9.49376,9.49376
823.00,9.45454,25.066061,0.000378,24.977238,-2.3619,0.097,9.49743,9.49743
824.00,9.46736,25.066094,0.000380,24.977230,-2.3620,0.097,9.50221,9.50221
825.00,9.47971,25.066182,0.000383,24.977264,-2.3619,0.097,9.50673,9.50673
826.00,9.48724,25.066193,0.000383,24.977226,-2.3620,0.097,9.51052,9.51052
827.00,9.48787,25.066198,0.000386,24.977225,-2.3620,0.097,9.51362,9.51362
828.00,9.48946,25.066253,0.000390,24.977273,-2.3619,0.097,9.51669,9.51669
829.00,9.49244,25.066289,0.000393,24.977308,-2.3618,0.097,9.51742,9.51742
830.00,9.49634,25.066325,0.000394,24.977313,-2.3616,0.097,9.51799,9.51799
831.00,9.49963,25.066355,0.000393,24.977312,-2.3614,0.097,9.51928,9.51928
832.00,9.50233,25.066343,0.000387,24.977184,-2.3614,0.097,9.52111,9.52111
833.00,9.50552,25.066322,0.000384,24.977080,-2.3616,0.097,9.52166,9.52166
834.00,9.50798,25.066435,0.000380,24.977103,-2.3619,0.097,9.52309,9.52309
835.00,9.50990,25.066532,0.000377,24.977127,-2.3622,0.098,9.52516,9.52516
836.00,9.51191,25.066633,0.000377,24.977107,-2.3623,0.098,9.52665,9.52665
837.00,9.51366,25.066703,0.000381,24.977197,-2.3623,0.098,9.52826,9.52826
838.00,9.51571,25.066716,0.000381,24.977238,-2.3622,0.098,9.53042,9.53042
839.00,9.51839,25.066871,0.000388,24.977434,-2.3623,0.098,9.53312,9.53312
840.00,9.52071,25.066805,0.000389,24.977379,-2.3623,0.098,9.53465,9.53465
841.00,9.52296,25.066846,0.000392,24.977439,-2.3624,0.098,9.53559,9.53559
842.00,9.52451,25.066887,0.000392,24.977432,-2.3626,0.098,9.53622,9.53622
843.00,9.52578,25.066936,0.000392,24.977459,-2.3628,0.098,9.53682,9.53682
844.00,9.52712,25.066820,0.000386,24.977299,-2.3627,0.098,9.53673,9.53673
845.00,9.52846,25.066883,0.000388,24.977327,-2.3625,0.098,9.53676,9.53676
846.00,9.52959,25.066851,0.000385,24.977270,-2.3623,0.098,9.53706,9.53706
847.00,9.53037,25.066830,0.000384,24.977229,-2.3623,0.098,9.53693,9.53693
848.00,9.53105,25.066793,0.000380,24.977134,-2.3623,0.099,9.53685,9.53685
849.00,9.53197,25.066772,0.000381,24.977093,-2.3624,0.099,9.53720,9.53720
850.00,9.53298,25.066874,0.000381,24.977125,-2.3626,0.099,9.53736,9.53736
851.00,9.53380,25.066975,0.000385,24.977169,-2.3628,0.099,9.53706,9.53706
852.00,9.53426,25.067035,0.000388,24.977174,-2.3631,0.099,9.53630,9.53630
853.00,9.53462,25.067213,0.000392,24.977279,-2.3633,0.098,9.53562,9.53562
854.00,9.53529,25.067325,0.000395,24.977282,-2.3636,0.098,9.53570,9.53570
855.00,9.53600,25.067296,0.000394,24.977236,-2.3638,0.098,9.53655,9.53655
856.00,9.53673,25.067266,0.000391,24.977202,-2.3638,0.099,9.53880,9.53880
857.00,9.53740,25.067311,0.000389,24.977210,-2.3637,0.099,9.54106,9.54106
858.00,9.53786,25.067350,0.000388,24.977260,-2.3636,0.099,9.54307,9.54307
859.00,9.53831,25.067323,0.000384,24.977261,-2.3636,0.099,9.54415,9.54415
860.00,9.53861,25.067291,0.000380,24.977242,-2.3636,0.099,9.54464,9.54464
861.00,9.53898,25.067443,0.000384,24.977365,-2.3637,0.099,9.54340,9.54340
862.00,9.53921,25.067538,0.000388,24.977448,-2.3638,0.099,9.54261,9.54261
863.00,9.53947,25.067481,0.000389,24.977357,-2.3638,0.099,9.54216,9.54216
864.00,9.53989,25.067613,0.000392,24.977433,-2.3639,0.099,9.54284,9.54284
865.00,9.54000,25.067702,0.000391,24.977450,-2.3641,0.099,9.54378,9.54378
866.00,9.54051,25.067582,0.000383,24.977285,-2.3641,0.100,9.54506,9.54506
867.00,9.54129,25.067645,0.000384,24.977313,-2.3640,0.100,9.54628,9.54628
868.00,9.54175,25.067695,0.000379,24.977287,-2.3638,0.100,9.54692,9.54692
869.00,9.54211,25.067628,0.000381,24.977181,-2.3636,0.100,9.54656,9.54656
870.00,9.54244,25.067631,0.000382,24.977155,-2.3634,0.100,9.54510,9.54510
871.00,9.54271,25.067694,0.000386,24.977188,-2.3634,0.100,9.54409,9.54409
872.00,9.54348,25.067717,0.000377,24.977123,-2.3635,0.100,9.54438,9.54438
873.00,9.54417,25.067713,0.000378,24.977121,-2.3635,0.100,9.54504,9.54504
874.00,9.54453,25.067744,0.000378,24.977151,-2.3635,0.101,9.54535,9.54535
875.00,9.54480,25.067871,0.000380,24.977221,-2.3635,0.101,9.54646,9.54646
876.00,9.54491,25.068034,0.000382,24.977320,-2.3634,0.101,9.54672,9.54672
877.00,9.54484,25.068028,0.000386,24.977323,-2.3635,0.101,9.54643,9.54643
878.00,9.54503,25.068141,0.000385,24.977379,-2.3638,0.101,9.54618,9.54618
879.00,9.54508,25.068226,0.000384,24.977388,-2.3640,0.101,9.54575,9.54575
880.00,9.54511,25.068214,0.000384,24.977332,-2.3643,0.101,9.54500,9.54500
881.00,9.54538,25.068155,0.000383,24.977244,-2.3646,0.101,9.54544,9.54544
882.00,9.54578,25.068221,0.000384,24.977276,-2.3647,0.101,9.54549,9.54549
883.00,9.54579,25.068260,0.000387,24.977306,-2.3645,0.101,9.54464,9.54464
884.00,9.54556,25.068264,0.000385,24.977294,-2.3644,0.101,9.54395,9.54395
885.00,9.54521,25.068298,0.000385,24.977289,-2.3643,0.102,9.54339,9.54339
886.00,9.54478,25.068369,0.000392,24.977268,-2.3643,0.101,9.54215,9.54215
887.00,9.54450,25.068255,0.000390,24.977072,-2.3643,0.101,9.54154,9.54154
888.00,9.54450,25.068253,0.000389,24.977021,-2.3645,0.101,9.54228,9.54228
889.00,9.54459,25.068340,0.000393,24.977053,-2.3647,0.101,9.54329,9.54329
890.00,9.54465,25.068278,0.000393,24.977019,-2.3649,0.101,9.54435,9.54435
891.00,9.54485,25.068364,0.000388,24.977136,-2.3650,0.101,9.54525,9.54525
892.00,9.54482,25.068482,0.000388,24.977251,-2.3651,0.101,9.54560,9.54560
893.00,9.54474,25.068493,0.000383,24.977183,-2.3652,0.102,9.54594,9.54594
894.00,9.54478,25.068524,0.000381,24.977159,-2.3653,0.102,9.54582,9.54582
895.00,9.54461,25.068661,0.000380,24.977212,-2.3654,0.102,9.54547,9.54547
896.00,9.54461,25.068711,0.000380,24.977191,-2.3653,0.102,9.54558,9.54558
897.00,9.54441,25.068864,0.000384,24.977282,-2.3652,0.102,9.54492,9.54492
898.00,9.54426,25.069030,0.000388,24.977404,-2.3652,0.102,9.54419,9.54419
899.00,9.54429,25.069108,0.000389,24.977424,-2.3651,0.102,9.54408,9.54408
900.00,9.54435,25.069148,0.000388,24.977375,-2.3652,0.102,9.54435,9.54435
901.00,9.54436,25.069137,0.000384,24.977310,-2.3653,0.102,9.54437,9.54437
902.00,9.54434,25.069109,0.000378,24.977235,-2.3655,0.103,9.54543,9.54543
903.00,9.54434,25.069056,0.000376,24.977095,-2.3656,0.103,9.54460,9.54460
904.00,9.54428,25.069088,0.000376,24.977068,-2.3656,0.103,9.54429,9.54429
905.00,9.54464,25.069086,0.000378,24.977144,-2.3659,0.103,9.54550,9.54550
906.00,9.54519,25.069070,0.000380,24.977150,-2.3662,0.103,9.54682,9.54682
907.00,9.54570,25.069067,0.000379,24.977185,-2.3664,0.103,9.54737,9.54737
908.00,9.54591,25.069068,0.000378,24.977250,-2.3666,0.103,9.54905,9.54905
909.00,9.54597,25.069086,0.000378,24.977321,-2.3666,0.103,9.54996,9.54996
910.00,9.54613,25.069216,0.000379,24.977363,-2.3664,0.103,9.54929,9.54929
911.00,9.54616,25.069370,0.000379,24.977428,-2.3661,0.103,9.54813,9.54813
912.00,9.54627,25.069426,0.000382,24.977399,-2.3660,0.103,9.54766,9.54766
913.00,9.54616,25.069430,0.000385,24.977293,-2.3661,0.103,9.54773,9.54773
914.00,9.54640,25.069450,0.000385,24.977258,-2.3662,0.103,9.54824,9.54824
915.00,9.54681,25.069439,0.000380,24.977214,-2.3664,0.103,9.54901,9.54901
916.00,9.54727,25.069577,0.000381,24.977265,-2.3666,0.103,9.55006,9.55006
917.00,9.54756,25.069722,0.000381,24.977285,-2.3667,0.104,9.54948,9.54948
918.00,9.54751,25.069734,0.000379,24.977278,-2.3667,0.104,9.54875,9.54875
919.00,9.54753,25.069808,0.000379,24.977295,-2.3667,0.104,9.54763,9.54763
920.00,9.54744,25.069758,0.000378,24.977181,-2.3666,0.104,9.54600,9.54600
921.00,9.54754,25.069650,0.000376,24.977078,-2.3667,0.104,9.54568,9.54568
922.00,9.54774,25.069616,0.000377,24.977068,-2.3668,0.104,9.54690,9.54690
923.00,9.54815,25.069793,0.000378,24.977204,-2.3668,0.104,9.54767,9.54767
924.00,9.54842,25.069855,0.000380,24.977224,-2.3669,0.104,9.54808,9.54808
925.00,9.54833,25.070051,0.000385,24.977372,-2.3670,0.104,9.54914,9.54914
926.00,9.54823,25.070077,0.000387,24.977401,-2.3669,0.104,9.54765,9.54765
927.00,9.54764,25.070149,0.000389,24.977438,-2.3669,0.104,9.54544,9.54544
928.00,9.54712,25.070233,0.000392,24.977469,-2.3669,0.104,9.54355,9.54355
929.00,9.54679,25.070227,0.000393,24.977411,-2.3669,0.104,9.54265,9.54265
930.00,9.54645,25.070271,0.000391,24.977396,-2.3669,0.104,9.54072,9.54072
931.00,9.54636,25.070312,0.000393,24.977374,-2.3671,0.105,9.54063,9.54063
932.00,9.54601,25.070259,0.000389,24.977289,-2.3672,0.105,9.54225,9.54225
933.00,9.54599,25.070212,0.000384,24.977281,-2.3672,0.105,9.54398,9.54398
934.00,9.54557,25.070173,0.000380,24.977231,-2.3672,0.105,9.54490,9.54490
935.00,9.54507,25.070098,0.000378,24.977177,-2.3671,0.105,9.54574,9.54574
936.00,9.54513,25.070047,0.000376,24.977154,-2.3671,0.105,9.54639,9.54639
937.00,9.54514,25.070082,0.000380,24.977214,-2.3669,0.105,9.54568,9.54568
938.00,9.54499,25.070070,0.000385,24.977173,-2.3670,0.105,9.54490,9.54490
939.00,9.54500,25.070142,0.000384,24.977206,-2.3671,0.105,9.54485,9.54485
940.00,9.54489,25.070157,0.000384,24.977122,-2.3672,0.105,9.54626,9.54626
941.00,9.54425,25.070329,0.000385,24.977163,-2.3672,0.105,9.54729,9.54729
942.00,9.54382,25.070404,0.000382,24.977108,-2.3671,0.106,9.54857,9.54857
943.00,9.54433,25.070450,0.000379,24.977021,-2.3668,0.106,9.54966,9.54966
944.00,9.54496,25.070510,0.000381,24.977001,-2.3667,0.106,9.54969,9.54969
945.00,9.54533,25.070605,0.000380,24.977072,-2.3667,0.106,9.54876,9.54876
946.00,9.54550,25.070548,0.000380,24.976972,-2.3668,0.106,9.54856,9.54856
947.00,9.54591,25.070568,0.000379,24.976992,-2.3670,0.106,9.54800,9.54800
948.00,9.54625,25.070571,0.000378,24.977047,-2.3672,0.106,9.54677,9.54677
949.00,9.54634,25.070615,0.000379,24.977083,-2.3671,0.106,9.54578,9.54578
950.00,9.54624,25.070701,0.000382,24.977184,-2.3671,0.106,9.54432,9.54432
951.00,9.54616,25.070783,0.000387,24.977278,-2.3673,0.106,9.54188,9.54188
952.00,9.54593,25.070887,0.000388,24.977382,-2.3676,0.106,9.54001,9.54001
953.00,9.54569,25.071060,0.000393,24.977534,-2.3678,0.106,9.53813,9.53813
954.00,9.54594,25.071101,0.000396,24.977552,-2.3680,0.106,9.53716,9.53716
955.00,9.54607,25.071038,0.000395,24.977444,-2.3682,0.106,9.53543,9.53543
956.00,9.54559,25.071151,0.000395,24.977473,-2.3684,0.106,9.53052,9.53052
957.00,9.54460,25.071147,0.000395,24.977374,-2.3683,0.106,9.52215,9.52215
958.00,9.54334,25.071067,0.000391,24.977181,-2.3684,0.106,9.50897,9.50897
959.00,9.54182,25.071119,0.000386,24.977159,-2.3684,0.107,9.49047,9.49047
960.00,9.53889,25.071181,0.000383,24.977114,-2.3684,0.107,9.47119,9.47119
@7,3.0002,6.0, 960.112999999998 
961.00,9.53610,25.071144,0.000378,24.977040,-2.3684,0.107,9.45450,9.45450
962.00,9.53686,25.071226,0.000377,24.977078,-2.3685,0.107,9.44193,9.44193
963.00,9.53691,25.071406,0.000377,24.977243,-2.3686,0.107,9.43714,9.43714
964.00,9.53709,25.071480,0.000377,24.977256,-2.3689,0.108,9.44027,9.44027
965.00,9.52945,25.071470,0.000374,24.977256,-2.3690,0.108,9.44881,9.44881
966.00,9.51142,25.071372,0.000371,24.977207,-2.3689,0.108,9.46067,9.46067
967.00,9.49656,25.071301,0.000371,24.977112,-2.3690,0.108,9.47306,9.47306
968.00,9.46869,25.071284,0.000369,24.977054,-2.3689,0.108,9.48347,9.48347
969.00,9.44618,25.071187,0.000367,24.976989,-2.3687,0.108,9.49101,9.49101
970.00,9.43323,25.071292,0.000371,24.977036,-2.3687,0.108,9.49609,9.49609
971.00,9.42798,25.071525,0.000376,24.977173,-2.3687,0.108,9.49981,9.49981
972.00,9.43391,25.071705,0.000381,24.977275,-2.3688,0.108,9.50121,9.50121
973.00,9.44480,25.071745,0.000386,24.977286,-2.3687,0.108,9.50192,9.50192
974.00,9.46169,25.071795,0.000386,24.977311,-2.3687,0.108,9.50270,9.50270
975.00,9.47593,25.071771,0.000385,24.977297,-2.3687,0.108,9.50404,9.50404
976.00,9.48712,25.071600,0.000382,24.977168,-2.3687,0.109,9.50547,9.50547
977.00,9.49431,25.071549,0.000379,24.977165,-2.3686,0.109,9.50859,9.50859
978.00,9.49690,25.071505,0.000376,24.977125,-2.3688,0.109,9.51332,9.51332
979.00,9.49926,25.071695,0.000382,24.977234,-2.3688,0.109,9.51900,9.51900
980.00,9.49991,25.071773,0.000383,24.977268,-2.3689,0.109,9.52360,9.52360
981.00,9.50147,25.071924,0.000385,24.977297,-2.3689,0.109,9.52598,9.52598
982.00,9.50413,25.071954,0.000387,24.977241,-2.3689,0.109,9.52707,9.52707
983.00,9.50713,25.072002,0.000389,24.977233,-2.3689,0.109,9.52680,9.52680
984.00,9.51024,25.071960,0.000388,24.977165,-2.3690,0.109,9.52539,9.52539
985.00,9.51243,25.071991,0.000391,24.977156,-2.3690,0.109,9.52524,9.52524
986.00,9.51467,25.072025,0.000390,24.977216,-2.3690,0.110,9.52669,9.52669
987.00,9.51912,25.071944,0.000385,24.977142,-2.3690,0.110,9.52840,9.52840
988.00,9.52295,25.072095,0.000387,24.977223,-2.3691,0.110,9.53069,9.53069
989.00,9.52332,25.072068,0.000387,24.977173,-2.3693,0.110,9.53300,9.53300
990.00,9.52363,25.072072,0.000388,24.977197,-2.3697,0.110,9.53437,9.53437
991.00,9.52493,25.072127,0.000391,24.977204,-2.3699,0.110,9.53624,9.53624
992.00,9.52623,25.072280,0.000395,24.977328,-2.3700,0.110,9.53811,9.53811
993.00,9.52768,25.072231,0.000393,24.977228,-2.3700,0.110,9.53990,9.53990
994.00,9.52945,25.072353,0.000392,24.977277,-2.3697,0.110,9.54065,9.54065
995.00,9.53118,25.072451,0.000391,24.977254,-2.3697,0.110,9.54071,9.54071
996.00,9.53218,25.072489,0.000393,24.977284,-2.3696,0.110,9.53886,9.53886
997.00,9.53242,25.072592,0.000398,24.977340,-2.3696,0.110,9.53707,9.53707
998.00,9.53299,25.072564,0.000397,24.977316,-2.3697,0.110,9.53594,9.53594
999.00,9.53346,25.072630,0.000397,24.977416,-2.3699,0.110,9.53548,9.53548
1000.00,9.53375,25.072675,0.000401,24.977396,-2.3698,0.110,9.53578,9.53578
1001.00,9.53435,25.072736,0.000399,24.977374,-2.3699,0.110,9.53705,9.53705
1002.00,9.53507,25.072597,0.000395,24.977175,-2.3699,0.110,9.53770,9.53770
1003.00,9.53629,25.072637,0.000391,24.977189,-2.3700,0.110,9.53784,9.53784
1004.00,9.53714,25.072536,0.000387,24.976986,-2.3700,0.111,9.53791,9.53791
1005.00,9.53754,25.072648,0.000383,24.977080,-2.3702,0.111,9.53745,9.53745
1006.00,9.53764,25.072651,0.000382,24.977045,-2.3703,0.111,9.53748,9.53748
1007.00,9.53774,25.072851,0.000383,24.977177,-2.3703,0.111,9.53862,9.53862
1008.00,9.53806,25.073132,0.000392,24.977358,-2.3703,0.111,9.53898,9.53898
1009.00,9.53824,25.073153,0.000394,24.977332,-2.3703,0.111,9.53906,9.53906
1010.00,9.53828,25.073067,0.000387,24.977204,-2.3702,0.112,9.53999,9.53999
1011.00,9.53843,25.073325,0.000394,24.977404,-2.3703,0.112,9.53996,9.53996
1012.00,9.53836,25.073301,0.000393,24.977369,-2.3704,0.112,9.54008,9.54008
1013.00,9.53829,25.073167,0.000392,24.977254,-2.3703,0.111,9.53983,9.53983
1014.00,9.53812,25.073260,0.000397,24.977345,-2.3703,0.111,9.54007,9.54007
1015.00,9.53825,25.073362,0.000408,24.977470,-2.3703,0.111,9.54041,9.54041
1016.00,9.53857,25.073039,0.000398,24.977152,-2.3702,0.111,9.54080,9.54080
1017.00,9.53910,25.073074,0.000398,24.977209,-2.3701,0.111,9.54129,9.54129
1018.00,9.53961,25.073114,0.000396,24.977223,-2.3702,0.111,9.54201,9.54201
1019.00,9.53980,25.073208,0.000394,24.977254,-2.3704,0.111,9.54274,9.54274
1020.00,9.54003,25.073239,0.000388,24.977179,-2.3705,0.112,9.54245,9.54245
1021.00,9.54017,25.073420,0.000393,24.977286,-2.3705,0.112,9.54305,9.54305
1022.00,9.54054,25.073504,0.000393,24.977294,-2.3706,0.112,9.54256,9.54256
1023.00,9.54063,25.073484,0.000390,24.977189,-2.3707,0.112,9.54175,9.54175
1024.00,9.54070,25.073537,0.000390,24.977207,-2.3707,0.112,9.54144,9.54144
1025.00,9.54083,25.073487,0.000390,24.977130,-2.3707,0.112,9.54072,9.54072
1026.00,9.54103,25.073617,0.000388,24.977239,-2.3708,0.112,9.54080,9.54080
1027.00,9.54136,25.073650,0.000387,24.977193,-2.3711,0.112,9.54233,9.54233
1028.00,9.54182,25.073813,0.000390,24.977299,-2.3713,0.112,9.54439,9.54439
1029.00,9.54210,25.073846,0.000388,24.977244,-2.3714,0.112,9.54460,9.54460
1030.00,9.54224,25.074084,0.000394,24.977406,-2.3715,0.112,9.54539,9.54539
1031.00,9.54224,25.073944,0.000391,24.977225,-2.3716,0.112,9.54482,9.54482
1032.00,9.54230,25.074019,0.000387,24.977209,-2.3716,0.112,9.54234,9.54234
1033.00,9.54206,25.074102,0.000387,24.977214,-2.3717,0.113,9.54003,9.54003
1034.00,9.54222,25.074212,0.000388,24.977293,-2.3718,0.113,9.54009,9.54009
1035.00,9.54223,25.074212,0.000386,24.977248,-2.3718,0.113,9.54037,9.54037
1036.00,9.54209,25.074419,0.000390,24.977294,-2.3717,0.113,9.54044,9.54044
1037.00,9.54205,25.074363,0.000393,24.977235,-2.3716,0.113,9.54120,9.54120
1038.00,9.54215,25.074152,0.000390,24.977064,-2.3715,0.113,9.54152,9.54152
1039.00,9.54202,25.074185,0.000394,24.977106,-2.3715,0.113,9.54204,9.54204
1040.00,9.54182,25.074174,0.000395,24.977164,-2.3714,0.113,9.54254,9.54254
1041.00,9.54207,25.074108,0.000392,24.977181,-2.3712,0.113,9.54302,9.54302
1042.00,9.54229,25.074291,0.000394,24.977322,-2.3712,0.113,9.54394,9.54394
1043.00,9.54264,25.074532,0.000399,24.977446,-2.3714,0.113,9.54449,9.54449
1044.00,9.54280,25.074433,0.000396,24.977294,-2.3716,0.113,9.54358,9.54358
1045.00,9.54285,25.074366,0.000390,24.977135,-2.3718,0.113,9.54349,9.54349
1046.00,9.54299,25.074473,0.000394,24.977156,-2.3720,0.113,9.54367,9.54367
1047.00,9.54245,25.074386,0.000391,24.977074,-2.3721,0.113,9.54298,9.54298
1048.00,9.54231,25.074308,0.000383,24.976994,-2.3719,0.114,9.54353,9.54353
1049.00,9.54242,25.074401,0.000381,24.977052,-2.3715,0.114,9.54400,9.54400
1050.00,9.54242,25.074498,0.000386,24.977080,-2.3713,0.114,9.54338,9.54338
1051.00,9.54249,25.074494,0.000386,24.977059,-2.3712,0.114,9.54246,9.54246
1052.00,9.54232,25.074511,0.000385,24.977049,-2.3714,0.114,9.54152,9.54152
1053.00,9.54250,25.074760,0.000392,24.977244,-2.3717,0.114,9.54077,9.54077
1054.00,9.54262,25.074746,0.000392,24.977206,-2.3721,0.114,9.54115,9.54115
1055.00,9.54273,25.074728,0.000388,24.977181,-2.3725,0.114,9.54160,9.54160
1056.00,9.54283,25.074822,0.000386,24.977270,-2.3728,0.115,9.54257,9.54257
1057.00,9.54299,25.074939,0.000389,24.977291,-2.3728,0.115,9.54356,9.54356
1058.00,9.54294,25.074861,0.000391,24.977208,-2.3727,0.114,9.54307,9.54307
1059.00,9.54279,25.074847,0.000391,24.977160,-2.3727,0.114,9.54144,9.54144
1060.00,9.54236,25.074902,0.000393,24.977168,-2.3724,0.114,9.54065,9.54065
1061.00,9.54232,25.074794,0.000389,24.976972,-2.3723,0.114,9.54104,9.54104
1062.00,9.54216,25.074798,0.000386,24.976996,-2.3724,0.115,9.54225,9.54225
1063.00,9.54256,25.074801,0.000378,24.977025,-2.3725,0.115,9.54374,9.54374
1064.00,9.54281,25.074938,0.000379,24.977155,-2.3727,0.115,9.54396,9.54396
1065.00,9.54248,25.074901,0.000377,24.977111,-2.3728,0.115,9.54346,9.54346
1066.00,9.54215,25.075115,0.000383,24.977282,-2.3728,0.115,9.54193,9.54193
1067.00,9.54199,25.075233,0.000385,24.977358,-2.3726,0.115,9.53936,9.53936
1068.00,9.54181,25.075372,0.000391,24.977394,-2.3725,0.115,9.53687,9.53687
1069.00,9.54176,25.075346,0.000391,24.977328,-2.3725,0.115,9.53655,9.53655
1070.00,9.54202,25.075405,0.000392,24.977366,-2.3725,0.115,9.53708,9.53708
1071.00,9.54146,25.075334,0.000387,24.977287,-2.3727,0.115,9.53824,9.53824
1072.00,9.54067,25.075350,0.000386,24.977251,-2.3728,0.115,9.54105,9.54105
1073.00,9.54014,25.075193,0.000379,24.977081,-2.3729,0.115,9.54398,9.54398
1074.00,9.54029,25.075386,0.000380,24.977218,-2.3729,0.116,9.54541,9.54541
1075.00,9.54122,25.075456,0.000375,24.977165,-2.3728,0.116,9.54668,9.54668
1076.00,9.54166,25.075645,0.000378,24.977255,-2.3727,0.116,9.54708,9.54708
1077.00,9.54200,25.075579,0.000373,24.977087,-2.3726,0.116,9.54634,9.54634
1078.00,9.54233,25.075691,0.000372,24.977159,-2.3725,0.116,9.54597,9.54597
1079.00,9.54160,25.075569,0.000364,24.976972,-2.3728,0.117,9.54681,9.54681
1080.00,9.54153,25.075701,0.000372,24.977048,-2.3731,0.116,9.54652,9.54652
1081.00,9.54234,25.075706,0.000369,24.977038,-2.3732,0.117,9.54567,9.54567
1082.00,9.54290,25.075822,0.000377,24.977204,-2.3735,0.117,9.54422,9.54422
1083.00,9.54312,25.075837,0.000381,24.977150,-2.3736,0.117,9.54287,9.54287
1084.00,9.54276,25.075914,0.000384,24.977199,-2.3734,0.117,9.54247,9.54247
1085.00,9.54308,25.075967,0.000380,24.977308,-2.3733,0.117,9.54292,9.54292
1086.00,9.54345,25.075971,0.000381,24.977287,-2.3733,0.117,9.54363,9.54363
1087.00,9.54400,25.076014,0.000379,24.977316,-2.3733,0.117,9.54562,9.54562
1088.00,9.54451,25.076050,0.000380,24.977290,-2.3735,0.117,9.54589,9.54589
1089.00,9.54524,25.076012,0.000380,24.977223,-2.3738,0.117,9.54514,9.54514
1090.00,9.54534,25.075984,0.000382,24.977142,-2.3738,0.117,9.54332,9.54332
1091.00,9.54490,25.076052,0.000380,24.977201,-2.3738,0.117,9.54163,9.54163
1092.00,9.54434,25.076055,0.000377,24.977143,-2.3739,0.118,9.53991,9.53991
1093.00,9.54402,25.076176,0.000378,24.977256,-2.3739,0.118,9.53959,9.53959
1094.00,9.54363,25.076357,0.000385,24.977321,-2.3739,0.118,9.53918,9.53918
1095.00,9.54319,25.076540,0.000386,24.977401,-2.3740,0.118,9.53967,9.53967
1096.00,9.54283,25.076552,0.000389,24.977327,-2.3739,0.118,9.54075,9.54075
1097.00,9.54266,25.076613,0.000389,24.977303,-2.3739,0.118,9.54171,9.54171
1098.00,9.54221,25.076638,0.000389,24.977315,-2.3739,0.118,9.54313,9.54313
1099.00,9.54229,25.076611,0.000383,24.977395,-2.3738,0.118,9.54461,9.54461
1100.00,9.54276,25.076533,0.000381,24.977364,-2.3738,0.118,9.54581,9.54581
1101.00,9.54300,25.076408,0.000378,24.977279,-2.3741,0.118,9.54643,9.54643
1102.00,9.54332,25.076370,0.000379,24.977283,-2.3743,0.118,9.54614,9.54614
1103.00,9.54346,25.076349,0.000380,24.977219,-2.3744,0.118,9.54515,9.54515
1104.00,9.54297,25.076386,0.000383,24.977140,-2.3746,0.118,9.54148,9.54148
1105.00,9.54266,25.076461,0.000383,24.977140,-2.3747,0.118,9.53522,9.53522
1106.00,9.54306,25.076587,0.000386,24.977236,-2.3746,0.118,9.52589,9.52589
1107.00,9.54395,25.076676,0.000388,24.977301,-2.3745,0.118,9.51271,9.51271
1108.00,9.54514,25.076695,0.000387,24.977316,-2.3745,0.119,9.49642,9.49642
1109.00,9.54628,25.076793,0.000389,24.977391,-2.3745,0.119,9.48017,9.48017
1110.00,9.54687,25.076816,0.000391,24.977439,-2.3745,0.119,9.46645,9.46645
@8,3.0002,6.0, 1110.046 
1111.00,9.54641,25.076850,0.000388,24.977396,-2.3747,0.119,9.45776,9.45776
1112.00,9.54385,25.076867,0.000386,24.977362,-2.3748,0.119,9.45677,9.45677
1113.00,9.54125,25.076933,0.000387,24.977393,-2.3748,0.119,9.46313,9.46313
1114.00,9.52950,25.076931,0.000384,24.977326,-2.3749,0.119,9.47468,9.47468
1115.00,9.51582,25.076882,0.000382,24.977202,-2.3748,0.119,9.48795,9.48795
1116.00,9.49957,25.076902,0.000385,24.977255,-2.3747,0.119,9.49980,9.49980
1117.00,9.47779,25.076832,0.000380,24.977097,-2.3747,0.120,9.50842,9.50842
1118.00,9.45953,25.076860,0.000378,24.977080,-2.3749,0.120,9.51245,9.51245
1119.00,9.44812,25.076864,0.000377,24.977131,-2.3750,0.120,9.51251,9.51251
1120.00,9.44745,25.076933,0.000379,24.977204,-2.3751,0.120,9.51073,9.51073
1121.00,9.45644,25.076918,0.000378,24.977113,-2.3752,0.120,9.50922,9.50922
1122.00,9.47263,25.077024,0.000384,24.977187,-2.3753,0.120,9.50737,9.50737
1123.00,9.49128,25.077153,0.000387,24.977243,-2.3753,0.120,9.50727,9.50727
1124.00,9.50577,25.077219,0.000388,24.977235,-2.3753,0.120,9.50917,9.50917
1125.00,9.51292,25.077260,0.000388,24.977174,-2.3753,0.120,9.51167,9.51167
1126.00,9.51437,25.077337,0.000388,24.977231,-2.3753,0.120,9.51440,9.51440
1127.00,9.51216,25.077331,0.000385,24.977260,-2.3754,0.120,9.51799,9.51799
1128.00,9.51063,25.077259,0.000382,24.977227,-2.3752,0.120,9.52162,9.52162
1129.00,9.51044,25.077146,0.000381,24.977104,-2.3750,0.120,9.52441,9.52441
1130.00,9.51157,25.077138,0.000377,24.977114,-2.3749,0.121,9.52681,9.52681
1131.00,9.51341,25.077099,0.000375,24.977044,-2.3749,0.121,9.52772,9.52772
1132.00,9.51504,25.077200,0.000374,24.977007,-2.3747,0.121,9.52796,9.52796
1133.00,9.51612,25.077271,0.000376,24.976931,-2.3748,0.121,9.52783,9.52783
1134.00,9.51703,25.077355,0.000376,24.976920,-2.3750,0.121,9.52859,9.52859
1135.00,9.51776,25.077536,0.000380,24.977027,-2.3751,0.121,9.53046,9.53046
1136.00,9.51906,25.077785,0.000383,24.977147,-2.3752,0.121,9.53198,9.53198
1137.00,9.52083,25.077814,0.000384,24.977112,-2.3754,0.121,9.53340,9.53340
1138.00,9.52267,25.077899,0.000385,24.977166,-2.3756,0.121,9.53494,9.53494
1139.00,9.52399,25.078149,0.000387,24.977359,-2.3757,0.121,9.53563,9.53563
1140.00,9.52561,25.078083,0.000388,24.977278,-2.3758,0.121,9.53578,9.53578
1141.00,9.52773,25.078166,0.000394,24.977382,-2.3759,0.121,9.53592,9.53592
1142.00,9.52961,25.078251,0.000395,24.977479,-2.3758,0.121,9.53468,9.53468
1143.00,9.53111,25.078309,0.000394,24.977526,-2.3755,0.121,9.53304,9.53304
1144.00,9.53217,25.078270,0.000393,24.977515,-2.3753,0.121,9.53210,9.53210
1145.00,9.53214,25.078423,0.000394,24.977575,-2.3753,0.122,9.53204,9.53204
1146.00,9.53185,25.078341,0.000387,24.977441,-2.3754,0.122,9.53361,9.53361
1147.00,9.53268,25.078422,0.000387,24.977501,-2.3756,0.122,9.53611,9.53611
1148.00,9.53327,25.078371,0.000384,24.977431,-2.3757,0.122,9.53878,9.53878
1149.00,9.53374,25.078361,0.000383,24.977358,-2.3758,0.122,9.54117,9.54117
1150.00,9.53466,25.078430,0.000384,24.977385,-2.3758,0.122,9.54166,9.54166
1151.00,9.53534,25.078490,0.000386,24.977400,-2.3758,0.122,9.54125,9.54125
1152.00,9.53543,25.078480,0.000388,24.977364,-2.3756,0.122,9.54103,9.54103
1153.00,9.53579,25.078490,0.000391,24.977308,-2.3755,0.122,9.53938,9.53938
1154.00,9.53573,25.078483,0.000387,24.977221,-2.3755,0.122,9.53789,9.53789
1155.00,9.53679,25.078458,0.000382,24.977168,-2.3755,0.123,9.53695,9.53695
1156.00,9.53730,25.078419,0.000382,24.977091,-2.3755,0.123,9.53535,9.53535
1157.00,9.53700,25.078525,0.000383,24.977131,-2.3756,0.123,9.53373,9.53373
1158.00,9.53680,25.078618,0.000385,24.977211,-2.3758,0.123,9.53311,9.53311
1159.00,9.53611,25.078691,0.000387,24.977311,-2.3760,0.123,9.53168,9.53168
1160.00,9.53556,25.078699,0.000390,24.977311,-2.3763,0.123,9.53119,9.53119
1161.00,9.53603,25.078664,0.000390,24.977276,-2.3764,0.123,9.53262,9.53262
1162.00,9.53625,25.078503,0.000385,24.977153,-2.3765,0.123,9.53428,9.53428
1163.00,9.53626,25.078511,0.000382,24.977167,-2.3766,0.123,9.53377,9.53377
1164.00,9.53626,25.078586,0.000386,24.977215,-2.3767,0.123,9.53430,9.53430
1165.00,9.53611,25.078625,0.000387,24.977201,-2.3768,0.123,9.53376,9.53376
1166.00,9.53556,25.078798,0.000390,24.977314,-2.3769,0.123,9.53232,9.53232
1167.00,9.53512,25.078955,0.000392,24.977417,-2.3770,0.123,9.53119,9.53119
1168.00,9.53441,25.079052,0.000394,24.977453,-2.3771,0.123,9.53255,9.53255
1169.00,9.53349,25.079172,0.000398,24.977511,-2.3772,0.123,9.53337,9.53337
1170.00,9.53305,25.079143,0.000397,24.977501,-2.3772,0.123,9.53542,9.53542
1171.00,9.53269,25.079122,0.000396,24.977475,-2.3773,0.124,9.53716,9.53716
1172.00,9.53289,25.079101,0.000397,24.977428,-2.3774,0.124,9.53855,9.53855
1173.00,9.53379,25.079097,0.000395,24.977378,-2.3774,0.124,9.54052,9.54052
1174.00,9.53460,25.078909,0.000390,24.977184,-2.3773,0.124,9.54127,9.54127
1175.00,9.53516,25.078984,0.000391,24.977211,-2.3773,0.124,9.54050,9.54050
1176.00,9.53540,25.078989,0.000392,24.977196,-2.3772,0.124,9.54030,9.54030
1177.00,9.53587,25.079022,0.000391,24.977194,-2.3771,0.124,9.54007,9.54007
1178.00,9.53657,25.079083,0.000391,24.977225,-2.3771,0.124,9.53859,9.53859
1179.00,9.53685,25.079242,0.000391,24.977328,-2.3771,0.124,9.53876,9.53876
1180.00,9.53694,25.079253,0.000387,24.977263,-2.3771,0.124,9.53854,9.53854
1181.00,9.53689,25.079303,0.000390,24.977244,-2.3770,0.124,9.53703,9.53703
1182.00,9.53651,25.079448,0.000394,24.977310,-2.3770,0.124,9.53594,9.53594
1183.00,9.53670,25.079409,0.000397,24.977207,-2.3768,0.124,9.53628,9.53628
1184.00,9.53709,25.079457,0.000399,24.977226,-2.3766,0.124,9.53529,9.53529
1185.00,9.53734,25.079533,0.000403,24.977286,-2.3764,0.124,9.53575,9.53575
1186.00,9.53769,25.079548,0.000395,24.977319,-2.3763,0.124,9.53685,9.53685
1187.00,9.53799,25.079580,0.000390,24.977355,-2.3765,0.125,9.53833,9.53833
1188.00,9.53840,25.079651,0.000389,24.977434,-2.3768,0.125,9.53872,9.53872
1189.00,9.53857,25.079618,0.000389,24.977371,-2.3772,0.125,9.53906,9.53906
1190.00,9.53839,25.079669,0.000387,24.977438,-2.3775,0.125,9.53931,9.53931
1191.00,9.53837,25.079708,0.000385,24.977429,-2.3777,0.125,9.53965,9.53965
1192.00,9.53850,25.079718,0.000390,24.977350,-2.3776,0.125,9.54010,9.54010
1193.00,9.53853,25.079691,0.000389,24.977320,-2.3776,0.125,9.53997,9.53997
1194.00,9.53835,25.079703,0.000390,24.977331,-2.3775,0.125,9.54014,9.54014
1195.00,9.53838,25.079589,0.000388,24.977143,-2.3774,0.125,9.54025,9.54025
1196.00,9.53854,25.079650,0.000392,24.977109,-2.3773,0.125,9.54080,9.54080
1197.00,9.53870,25.079729,0.000392,24.977177,-2.3773,0.125,9.54093,9.54093
1198.00,9.53889,25.079865,0.000393,24.977189,-2.3773,0.125,9.54086,9.54086
1199.00,9.53896,25.079935,0.000386,24.977162,-2.3774,0.125,9.54124,9.54124
1200.00,9.53902,25.080146,0.000388,24.977264,-2.3775,0.126,9.54108,9.54108
1201.00,9.53923,25.080155,0.000386,24.977247,-2.3776,0.126,9.54043,9.54043
1202.00,9.53965,25.080071,0.000385,24.977148,-2.3779,0.126,9.54005,9.54005
1203.00,9.54001,25.080091,0.000382,24.977151,-2.3779,0.126,9.54107,9.54107
1204.00,9.54029,25.080159,0.000382,24.977183,-2.3779,0.126,9.54118,9.54118
1205.00,9.54041,25.080130,0.000380,24.977144,-2.3780,0.126,9.54108,9.54108
1206.00,9.54049,25.080271,0.000382,24.977242,-2.3782,0.126,9.54161,9.54161
1207.00,9.54075,25.080397,0.000380,24.977296,-2.3782,0.126,9.54203,9.54203
1208.00,9.54089,25.080504,0.000380,24.977347,-2.3783,0.126,9.54222,9.54222
1209.00,9.54126,25.080572,0.000378,24.977404,-2.3783,0.126,9.54342,9.54342
1210.00,9.54174,25.080542,0.000379,24.977330,-2.3783,0.126,9.54529,9.54529
1211.00,9.54198,25.080592,0.000381,24.977283,-2.3782,0.126,9.54549,9.54549
1212.00,9.54200,25.080555,0.000381,24.977160,-2.3781,0.126,9.54440,9.54440
1213.00,9.54173,25.080531,0.000383,24.977129,-2.3779,0.126,9.54266,9.54266
1214.00,9.54174,25.080611,0.000388,24.977150,-2.3779,0.126,9.54131,9.54131
1215.00,9.54176,25.080633,0.000387,24.977199,-2.3780,0.126,9.53946,9.53946
1216.00,9.54168,25.080552,0.000383,24.977221,-2.3781,0.127,9.53911,9.53911
1217.00,9.54165,25.080590,0.000383,24.977293,-2.3782,0.127,9.54007,9.54007
1218.00,9.54178,25.080493,0.000380,24.977199,-2.3783,0.127,9.54109,9.54109
1219.00,9.54200,25.080497,0.000379,24.977234,-2.3784,0.127,9.54158,9.54158
1220.00,9.54208,25.080612,0.000382,24.977266,-2.3784,0.127,9.54242,9.54242
1221.00,9.54218,25.080646,0.000381,24.977206,-2.3784,0.127,9.54249,9.54249
1222.00,9.54226,25.080714,0.000380,24.977224,-2.3784,0.127,9.54196,9.54196
1223.00,9.54233,25.080923,0.000387,24.977328,-2.3786,0.127,9.54144,9.54144
1224.00,9.54214,25.080923,0.000387,24.977240,-2.3786,0.127,9.54110,9.54110
1225.00,9.54192,25.081046,0.000388,24.977355,-2.3787,0.127,9.54002,9.54002
1226.00,9.54183,25.081171,0.000392,24.977415,-2.3787,0.128,9.54020,9.54020
1227.00,9.54177,25.081152,0.000390,24.977347,-2.3787,0.128,9.54045,9.54045
1228.00,9.54161,25.081047,0.000388,24.977304,-2.3786,0.128,9.54063,9.54063
1229.00,9.54132,25.081058,0.000389,24.977319,-2.3784,0.128,9.54064,9.54064
1230.00,9.54095,25.080896,0.000386,24.977111,-2.3784,0.128,9.54109,9.54109
1231.00,9.54083,25.080935,0.000383,24.977119,-2.3784,0.128,9.54174,9.54174
1232.00,9.54099,25.081080,0.000385,24.977245,-2.3784,0.128,9.54221,9.54221
1233.00,9.54142,25.081157,0.000380,24.977209,-2.3785,0.128,9.54322,9.54322
1234.00,9.54159,25.081276,0.000379,24.977197,-2.3785,0.128,9.54273,9.54273
1235.00,9.54134,25.081416,0.000382,24.977304,-2.3784,0.128,9.54142,9.54142
1236.00,9.54109,25.081508,0.000382,24.977336,-2.3785,0.128,9.53927,9.53927
1237.00,9.54070,25.081484,0.000383,24.977242,-2.3786,0.129,9.53737,9.53737
1238.00,9.54033,25.081672,0.000386,24.977403,-2.3787,0.129,9.53559,9.53559
1239.00,9.54007,25.081584,0.000387,24.977310,-2.3790,0.129,9.53506,9.53506
1240.00,9.53966,25.081633,0.000383,24.977364,-2.3792,0.129,9.53503,9.53503
1241.00,9.53946,25.081521,0.000385,24.977295,-2.3794,0.129,9.53498,9.53498
1242.00,9.53939,25.081589,0.000387,24.977424,-2.3794,0.129,9.53663,9.53663
1243.00,9.53906,25.081521,0.000387,24.977311,-2.3795,0.129,9.53881,9.53881
1244.00,9.53868,25.081614,0.000385,24.977394,-2.3794,0.129,9.54106,9.54106
1245.00,9.53895,25.081471,0.000383,24.977166,-2.3794,0.129,9.54331,9.54331
1246.00,9.53981,25.081670,0.000386,24.977265,-2.3794,0.129,9.54511,9.54511
1247.00,9.54022,25.081601,0.000381,24.977080,-2.3796,0.129,9.54482,9.54482
1248.00,9.54026,25.081750,0.000383,24.977233,-2.3796,0.129,9.54316,9.54316
1249.00,9.54002,25.081676,0.000378,24.977120,-2.3796,0.129,9.54127,9.54127
1250.00,9.53939,25.081977,0.000382,24.977396,-2.3796,0.129,9.53986,9.53986
1251.00,9.53946,25.081945,0.000378,24.977316,-2.3796,0.130,9.53905,9.53905
1252.00,9.54009,25.082002,0.000380,24.977385,-2.3794,0.130,9.53881,9.53881
1253.00,9.53986,25.081995,0.000381,24.977311,-2.3791,0.130,9.53848,9.53848
1254.00,9.53977,25.082076,0.000387,24.977361,-2.3791,0.130,9.53772,9.53772
1255.00,9.54032,25.081958,0.000387,24.977230,-2.3790,0.130,9.53557,9.53557
1256.00,9.54124,25.082024,0.000387,24.977260,-2.3790,0.130,9.52942,9.52942
1257.00,9.54191,25.082145,0.000390,24.977299,-2.3790,0.130,9.51936,9.51936
1258.00,9.54071,25.082012,0.000387,24.977166,-2.3792,0.130,9.50591,9.50591
1259.00,9.53921,25.082245,0.000388,24.977341,-2.3793,0.130,9.49087,9.49087
1260.00,9.53849,25.082395,0.000389,24.977436,-2.3795,0.130,9.47644,9.47644
1261.00,9.53900,25.082384,0.000388,24.977422,-2.3798,0.130,9.46697,9.46697
@9,3.0002,6.0, 1260.092 
1262.00,9.53911,25.082428,0.000384,24.977368,-2.3802,0.131,9.46427,9.46427
1263.00,9.53694,25.082540,0.000383,24.977400,-2.3803,0.131,9.46859,9.46859
1264.00,9.53361,25.082417,0.000380,24.977254,-2.3803,0.131,9.47723,9.47723
1265.00,9.52735,25.082394,0.000379,24.977202,-2.3802,0.131,9.48906,9.48906
1266.00,9.50869,25.082335,0.000376,24.977080,-2.3801,0.131,9.50088,9.50088
1267.00,9.48952,25.082401,0.000378,24.977123,-2.3800,0.131,9.50998,9.50998
1268.00,9.47008,25.082361,0.000379,24.977097,-2.3800,0.131,9.51510,9.51510
1269.00,9.45875,25.082384,0.000379,24.977108,-2.3802,0.131,9.51721,9.51721
1270.00,9.45540,25.082391,0.000377,24.977114,-2.3802,0.131,9.51739,9.51739
1271.00,9.46150,25.082424,0.000377,24.977227,-2.3801,0.131,9.51736,9.51736
1272.00,9.47615,25.082448,0.000378,24.977310,-2.3800,0.131,9.51758,9.51758
1273.00,9.49142,25.082540,0.000382,24.977369,-2.3799,0.131,9.51875,9.51875
1274.00,9.50186,25.082695,0.000385,24.977504,-2.3799,0.132,9.52019,9.52019
1275.00,9.51425,25.082791,0.000388,24.977471,-2.3800,0.131,9.52141,9.52141
1276.00,9.51959,25.082940,0.000391,24.977436,-2.3803,0.131,9.52184,9.52184
1277.00,9.51837,25.082932,0.000393,24.977323,-2.3806,0.131,9.52141,9.52141
1278.00,9.51765,25.082935,0.000389,24.977295,-2.3807,0.131,9.52137,9.52137
1279.00,9.51872,25.083022,0.000389,24.977314,-2.3807,0.132,9.52281,9.52281
1280.00,9.51917,25.083139,0.000390,24.977474,-2.3806,0.132,9.52431,9.52431
1281.00,9.51959,25.083185,0.000385,24.977569,-2.3805,0.132,9.52557,9.52557
1282.00,9.52012,25.083188,0.000378,24.977578,-2.3804,0.132,9.52803,9.52803
1283.00,9.52117,25.083107,0.000372,24.977382,-2.3804,0.133,9.53160,9.53160
1284.00,9.52248,25.083089,0.000371,24.977268,-2.3805,0.133,9.53471,9.53471
1285.00,9.52408,25.083146,0.000369,24.977256,-2.3804,0.133,9.53706,9.53706
1286.00,9.52523,25.083273,0.000379,24.977272,-2.3805,0.133,9.53893,9.53893
1287.00,9.52609,25.083347,0.000382,24.977244,-2.3807,0.133,9.54028,9.54028
1288.00,9.52746,25.083612,0.000389,24.977455,-2.3809,0.133,9.54035,9.54035
1289.00,9.52887,25.083697,0.000390,24.977527,-2.3810,0.133,9.54015,9.54015
1290.00,9.52985,25.083568,0.000389,24.977388,-2.3811,0.133,9.53966,9.53966
1291.00,9.53126,25.083357,0.000384,24.977189,-2.3810,0.133,9.53951,9.53951
1292.00,9.53299,25.083421,0.000386,24.977320,-2.3810,0.133,9.53869,9.53869
1293.00,9.53444,25.083357,0.000385,24.977342,-2.3810,0.133,9.53844,9.53844
1294.00,9.53507,25.083332,0.000383,24.977275,-2.3809,0.133,9.53844,9.53844
1295.00,9.53533,25.083399,0.000386,24.977320,-2.3811,0.133,9.53853,9.53853
1296.00,9.53587,25.083584,0.000390,24.977520,-2.3811,0.133,9.53864,9.53864
1297.00,9.53622,25.083577,0.000387,24.977428,-2.3811,0.133,9.53971,9.53971
1298.00,9.53725,25.083693,0.000392,24.977416,-2.3811,0.133,9.54015,9.54015
1299.00,9.53793,25.083770,0.000394,24.977457,-2.3810,0.133,9.53910,9.53910
1300.00,9.53819,25.083835,0.000392,24.977420,-2.3808,0.133,9.53806,9.53806
1301.00,9.53850,25.083808,0.000387,24.977281,-2.3808,0.134,9.53791,9.53791
1302.00,9.53886,25.083927,0.000390,24.977348,-2.3809,0.134,9.53707,9.53707
1303.00,9.53886,25.083966,0.000391,24.977343,-2.3811,0.134,9.53612,9.53612
1304.00,9.53859,25.083891,0.000389,24.977258,-2.3813,0.134,9.53602,9.53602
1305.00,9.53814,25.083945,0.000386,24.977280,-2.3817,0.134,9.53528,9.53528
1306.00,9.53775,25.084079,0.000390,24.977414,-2.3819,0.134,9.53460,9.53460
1307.00,9.53743,25.084034,0.000390,24.977387,-2.3819,0.134,9.53347,9.53347
1308.00,9.53703,25.084157,0.000390,24.977481,-2.3820,0.134,9.53320,9.53320
1309.00,9.53670,25.084202,0.000391,24.977487,-2.3819,0.134,9.53341,9.53341
1310.00,9.53678,25.084303,0.000398,24.977575,-2.3816,0.134,9.53607,9.53607
1311.00,9.53710,25.084304,0.000397,24.977516,-2.3815,0.134,9.53723,9.53723
1312.00,9.53712,25.084345,0.000398,24.977454,-2.3815,0.134,9.53830,9.53830
1313.00,9.53706,25.084323,0.000398,24.977473,-2.3812,0.134,9.53823,9.53823
1314.00,9.53677,25.084375,0.000398,24.977526,-2.3813,0.134,9.53829,9.53829
1315.00,9.53660,25.084231,0.000392,24.977354,-2.3814,0.134,9.53661,9.53661
1316.00,9.53640,25.084287,0.000395,24.977398,-2.3813,0.134,9.53626,9.53626
1317.00,9.53592,25.084315,0.000393,24.977436,-2.3814,0.134,9.53678,9.53678
1318.00,9.53594,25.084301,0.000390,24.977312,-2.3817,0.134,9.53770,9.53770
1319.00,9.53600,25.084350,0.000390,24.977269,-2.3820,0.135,9.53876,9.53876
1320.00,9.53638,25.084545,0.000394,24.977422,-2.3821,0.135,9.53936,9.53936
1321.00,9.53682,25.084606,0.000391,24.977418,-2.3822,0.135,9.53958,9.53958
1322.00,9.53693,25.084708,0.000395,24.977430,-2.3822,0.135,9.54010,9.54010
1323.00,9.53721,25.084896,0.000398,24.977630,-2.3821,0.135,9.53998,9.53998
1324.00,9.53741,25.084947,0.000395,24.977689,-2.3819,0.135,9.53994,9.53994
1325.00,9.53793,25.084901,0.000393,24.977635,-2.3818,0.135,9.54112,9.54112
1326.00,9.53857,25.084937,0.000394,24.977582,-2.3817,0.135,9.54212,9.54212
1327.00,9.53895,25.084992,0.000392,24.977621,-2.3816,0.135,9.54129,9.54129
1328.00,9.53922,25.084744,0.000390,24.977369,-2.3815,0.135,9.54119,9.54119
1329.00,9.53934,25.084855,0.000393,24.977392,-2.3815,0.135,9.54039,9.54039
1330.00,9.53921,25.084890,0.000390,24.977361,-2.3816,0.135,9.53905,9.53905
1331.00,9.53900,25.084933,0.000388,24.977475,-2.3818,0.136,9.53847,9.53847
1332.00,9.53923,25.084983,0.000388,24.977464,-2.3822,0.136,9.53886,9.53886
1333.00,9.53932,25.085151,0.000390,24.977518,-2.3824,0.136,9.53901,9.53901
1334.00,9.53963,25.085152,0.000388,24.977493,-2.3824,0.136,9.54006,9.54006
1335.00,9.54001,25.085220,0.000390,24.977522,-2.3824,0.136,9.54070,9.54070
1336.00,9.54014,25.085185,0.000391,24.977452,-2.3823,0.136,9.54079,9.54079
1337.00,9.54030,25.085175,0.000390,24.977474,-2.3822,0.136,9.54087,9.54087
1338.00,9.54012,25.085331,0.000397,24.977639,-2.3823,0.136,9.53970,9.53970
1339.00,9.53974,25.085384,0.000402,24.977689,-2.3824,0.136,9.53744,9.53744
1340.00,9.53895,25.085569,0.000407,24.977801,-2.3826,0.136,9.53324,9.53324
1341.00,9.53838,25.085563,0.000408,24.977697,-2.3826,0.136,9.52937,9.52937
1342.00,9.53813,25.085585,0.000407,24.977605,-2.3826,0.136,9.52749,9.52749
1343.00,9.53754,25.085454,0.000398,24.977393,-2.3825,0.136,9.52846,9.52846
1344.00,9.53701,25.085359,0.000390,24.977220,-2.3823,0.136,9.53046,9.53046
1345.00,9.53679,25.085298,0.000385,24.977135,-2.3824,0.136,9.53389,9.53389
1346.00,9.53634,25.085450,0.000384,24.977273,-2.3824,0.137,9.53688,9.53688
1347.00,9.53532,25.085559,0.000387,24.977387,-2.3824,0.137,9.53852,9.53852
1348.00,9.53291,25.085634,0.000386,24.977512,-2.3826,0.137,9.53823,9.53823
1349.00,9.52949,25.085546,0.000385,24.977453,-2.3828,0.137,9.53726,9.53726
1350.00,9.52757,25.085454,0.000384,24.977382,-2.3828,0.137,9.53737,9.53737
1351.00,9.52474,25.085381,0.000380,24.977263,-2.3830,0.137,9.53717,9.53717
1352.00,9.53059,25.085365,0.000380,24.977258,-2.3832,0.137,9.53650,9.53650
1353.00,9.53702,25.085269,0.000379,24.977094,-2.3832,0.137,9.53614,9.53614
1354.00,9.53744,25.085651,0.000385,24.977388,-2.3832,0.137,9.53558,9.53558
1355.00,9.53759,25.085762,0.000388,24.977463,-2.3832,0.138,9.53504,9.53504
1356.00,9.53745,25.085715,0.000387,24.977377,-2.3830,0.138,9.53517,9.53517
1357.00,9.53719,25.085824,0.000388,24.977353,-2.3829,0.138,9.53478,9.53478
1358.00,9.53680,25.086038,0.000392,24.977490,-2.3829,0.138,9.53541,9.53541
1359.00,9.53654,25.085919,0.000391,24.977329,-2.3829,0.137,9.53651,9.53651
1360.00,9.53646,25.085942,0.000390,24.977282,-2.3830,0.137,9.53726,9.53726
1361.00,9.53672,25.086105,0.000393,24.977414,-2.3831,0.138,9.53732,9.53732
1362.00,9.53684,25.085934,0.000391,24.977255,-2.3831,0.138,9.53814,9.53814
1363.00,9.53703,25.085962,0.000389,24.977219,-2.3832,0.138,9.53820,9.53820
1364.00,9.53691,25.085966,0.000387,24.977180,-2.3830,0.138,9.53783,9.53783
1365.00,9.53671,25.086090,0.000389,24.977322,-2.3829,0.138,9.53676,9.53676
1366.00,9.53644,25.086133,0.000389,24.977336,-2.3828,0.138,9.53546,9.53546
1367.00,9.53607,25.086186,0.000385,24.977358,-2.3829,0.138,9.53401,9.53401
1368.00,9.53574,25.086210,0.000387,24.977325,-2.3831,0.138,9.53304,9.53304
1369.00,9.53570,25.086312,0.000390,24.977415,-2.3832,0.138,9.53298,9.53298
1370.00,9.53579,25.086275,0.000389,24.977306,-2.3835,0.138,9.53414,9.53414
1371.00,9.53581,25.086327,0.000390,24.977319,-2.3835,0.138,9.53569,9.53569
1372.00,9.53596,25.086417,0.000390,24.977343,-2.3835,0.138,9.53719,9.53719
1373.00,9.53608,25.086382,0.000384,24.977288,-2.3834,0.138,9.53836,9.53836
1374.00,9.53628,25.086507,0.000382,24.977361,-2.3833,0.139,9.53873,9.53873
1375.00,9.53647,25.086477,0.000377,24.977264,-2.3833,0.139,9.53888,9.53888
1376.00,9.53679,25.086409,0.000374,24.977181,-2.3832,0.139,9.53850,9.53850
1377.00,9.53683,25.086501,0.000378,24.977225,-2.3833,0.139,9.53793,9.53793
1378.00,9.53667,25.086559,0.000382,24.977250,-2.3835,0.139,9.53715,9.53715
1379.00,9.53651,25.086582,0.000380,24.977217,-2.3837,0.139,9.53619,9.53619
1380.00,9.53638,25.086601,0.000381,24.977231,-2.3838,0.139,9.53565,9.53565
1381.00,9.53646,25.086681,0.000380,24.977269,-2.3838,0.140,9.53666,9.53666
1382.00,9.53685,25.086712,0.000380,24.977332,-2.3836,0.140,9.53909,9.53909
1383.00,9.53727,25.086737,0.000376,24.977322,-2.3834,0.140,9.54128,9.54128
1384.00,9.53770,25.086666,0.000377,24.977219,-2.3835,0.140,9.54359,9.54359
1385.00,9.53816,25.086808,0.000382,24.977359,-2.3836,0.140,9.54529,9.54529
1386.00,9.53884,25.086757,0.000382,24.977288,-2.3838,0.140,9.54590,9.54590
1387.00,9.53957,25.086659,0.000378,24.977123,-2.3842,0.140,9.54444,9.54444
1388.00,9.54009,25.086728,0.000382,24.977141,-2.3843,0.140,9.54323,9.54323
1389.00,9.54036,25.086671,0.000381,24.977072,-2.3843,0.140,9.54169,9.54169
1390.00,9.54061,25.086652,0.000377,24.976879,-2.3843,0.140,9.53980,9.53980
1391.00,9.54066,25.086837,0.000380,24.976928,-2.3844,0.140,9.53846,9.53846
1392.00,9.54048,25.086977,0.000382,24.977016,-2.3844,0.140,9.53753,9.53753
1393.00,9.54002,25.086953,0.000382,24.977025,-2.3843,0.140,9.53733,9.53733
1394.00,9.53975,25.087028,0.000382,24.977051,-2.3840,0.140,9.53724,9.53724
1395.00,9.53969,25.087095,0.000382,24.977153,-2.3837,0.140,9.53808,9.53808
1396.00,9.53965,25.087060,0.000384,24.977118,-2.3835,0.141,9.53758,9.53758
1397.00,9.53972,25.087139,0.000386,24.977200,-2.3833,0.141,9.53853,9.53853
1398.00,9.54006,25.087315,0.000390,24.977294,-2.3833,0.141,9.53910,9.53910
1399.00,9.54032,25.087374,0.000389,24.977373,-2.3833,0.141,9.53911,9.53911
1400.00,9.54044,25.087472,0.000391,24.977411,-2.3835,0.141,9.53882,9.53882
1401.00,9.54050,25.087590,0.000392,24.977443,-2.3837,0.141,9.53982,9.53982
1402.00,9.54022,25.087599,0.000392,24.977396,-2.3839,0.141,9.54074,9.54074
1403.00,9.53951,25.087645,0.000389,24.977419,-2.3840,0.141,9.54185,9.54185
1404.00,9.53883,25.087711,0.000389,24.977468,-2.3844,0.141,9.54271,9.54271
1405.00,9.53850,25.087671,0.000392,24.977404,-2.3845,0.141,9.54057,9.54057
1406.00,9.53857,25.087707,0.000392,24.977485,-2.3845,0.141,9.53480,9.53480
1407.00,9.53900,25.087820,0.000390,24.977538,-2.3845,0.141,9.52427,9.52427
1408.00,9.53915,25.087826,0.000387,24.977545,-2.3844,0.141,9.50970,9.50970
1409.00,9.53958,25.087882,0.000386,24.977522,-2.3843,0.142,9.49423,9.49423
1410.00,9.53947,25.087924,0.000381,24.977533,-2.3844,0.142,9.48140,9.48140
1411.00,9.54000,25.088039,0.000380,24.977567,-2.3844,0.142,9.47393,9.47393
@10,3.0002,6.0, 1410.038 
1412.00,9.54374,25.087968,0.000379,24.977482,-2.3844,0.142,9.47264,9.47264
1413.00,9.54673,25.088085,0.000388,24.977535,-2.3844,0.142,9.47655,9.47655
1414.00,9.54228,25.088177,0.000391,24.977565,-2.3844,0.142,9.48513,9.48513
1415.00,9.52758,25.088163,0.000391,24.977529,-2.3844,0.142,9.49639,9.49639
1416.00,9.51125,25.088070,0.000390,24.977466,-2.3843,0.142,9.50742,9.50742
1417.00,9.49192,25.088101,0.000393,24.977488,-2.3844,0.142,9.51666,9.51666
1418.00,9.47545,25.087969,0.000384,24.977305,-2.3846,0.142,9.52357,9.52357
1419.00,9.46568,25.087956,0.000383,24.977268,-2.3847,0.142,9.52692,9.52692
1420.00,9.46488,25.088031,0.000386,24.977309,-2.3848,0.142,9.52780,9.52780
1421.00,9.47404,25.088157,0.000386,24.977373,-2.3849,0.143,9.52719,9.52719
1422.00,9.48546,25.088290,0.000383,24.977425,-2.3850,0.143,9.52640,9.52640
1423.00,9.49489,25.088412,0.000386,24.977539,-2.3850,0.143,9.52575,9.52575
1424.00,9.50785,25.088461,0.000388,24.977582,-2.3850,0.143,9.52567,9.52567
1425.00,9.51992,25.088537,0.000386,24.977623,-2.3852,0.143,9.52604,9.52604
1426.00,9.52869,25.088476,0.000387,24.977501,-2.3853,0.143,9.52512,9.52512
1427.00,9.52934,25.088436,0.000392,24.977455,-2.3854,0.143,9.52364,9.52364
1428.00,9.52769,25.088521,0.000394,24.977467,-2.3853,0.143,9.52261,9.52261
1429.00,9.52741,25.088558,0.000394,24.977431,-2.3850,0.143,9.52302,9.52302
1430.00,9.52697,25.088597,0.000396,24.977392,-2.3847,0.143,9.52306,9.52306
1431.00,9.52630,25.088746,0.000398,24.977500,-2.3847,0.143,9.52434,9.52434
1432.00,9.52559,25.088667,0.000391,24.977365,-2.3847,0.143,9.52566,9.52566
1433.00,9.52567,25.088629,0.000389,24.977327,-2.3850,0.143,9.52756,9.52756
1434.00,9.52591,25.088545,0.000383,24.977196,-2.3853,0.143,9.52834,9.52834
1435.00,9.52626,25.088629,0.000382,24.977226,-2.3856,0.143,9.52832,9.52832
1436.00,9.52617,25.088583,0.000381,24.977119,-2.3856,0.143,9.52842,9.52842
1437.00,9.52583,25.088813,0.000384,24.977281,-2.3855,0.144,9.52939,9.52939
1438.00,9.52613,25.088999,0.000384,24.977384,-2.3853,0.144,9.52906,9.52906
1439.00,9.52633,25.088998,0.000386,24.977398,-2.3852,0.144,9.52899,9.52899
1440.00,9.52672,25.088949,0.000387,24.977428,-2.3852,0.144,9.53052,9.53052
1441.00,9.52732,25.089012,0.000389,24.977520,-2.3852,0.144,9.53266,9.53266
1442.00,9.52796,25.088962,0.000390,24.977460,-2.3853,0.144,9.53415,9.53415
1443.00,9.52852,25.088787,0.000389,24.977260,-2.3854,0.144,9.53601,9.53601
1444.00,9.52908,25.089098,0.000393,24.977440,-2.3856,0.144,9.53690,9.53690
1445.00,9.52947,25.089199,0.000395,24.977412,-2.3856,0.144,9.53660,9.53660
1446.00,9.52999,25.089019,0.000387,24.977192,-2.3858,0.144,9.53641,9.53641
1447.00,9.53099,25.089048,0.000385,24.977195,-2.3859,0.144,9.53632,9.53632
1448.00,9.53188,25.089224,0.000386,24.977255,-2.3859,0.144,9.53555,9.53555
1449.00,9.53252,25.089137,0.000385,24.977115,-2.3858,0.144,9.53502,9.53502
1450.00,9.53317,25.089120,0.000382,24.977076,-2.3856,0.144,9.53521,9.53521
1451.00,9.53340,25.089428,0.000389,24.977300,-2.3855,0.145,9.53440,9.53440
1452.00,9.53335,25.089442,0.000389,24.977295,-2.3855,0.145,9.53350,9.53350
1453.00,9.53354,25.089466,0.000389,24.977356,-2.3856,0.145,9.53321,9.53321
1454.00,9.53361,25.089516,0.000388,24.977402,-2.3858,0.145,9.53351,9.53351
1455.00,9.53373,25.089564,0.000388,24.977382,-2.3860,0.145,9.53341,9.53341
1456.00,9.53416,25.089568,0.000388,24.977348,-2.3862,0.145,9.53408,9.53408
1457.00,9.53459,25.089624,0.000389,24.977376,-2.3862,0.145,9.53474,9.53474
1458.00,9.53503,25.089626,0.000388,24.977356,-2.3862,0.145,9.53583,9.53583
1459.00,9.53540,25.089570,0.000385,24.977343,-2.3862,0.145,9.53706,9.53706
1460.00,9.53570,25.089538,0.000386,24.977388,-2.3860,0.145,9.53768,9.53768
1461.00,9.53576,25.089471,0.000387,24.977384,-2.3859,0.145,9.53814,9.53814
1462.00,9.53574,25.089505,0.000386,24.977424,-2.3859,0.146,9.53827,9.53827
1463.00,9.53567,25.089545,0.000388,24.977428,-2.3859,0.146,9.53786,9.53786
1464.00,9.53562,25.089568,0.000393,24.977377,-2.3859,0.145,9.53711,9.53711
1465.00,9.53575,25.089629,0.000394,24.977375,-2.3860,0.145,9.53723,9.53723
1466.00,9.53579,25.089651,0.000390,24.977364,-2.3861,0.145,9.53682,9.53682
1467.00,9.53572,25.089721,0.000391,24.977387,-2.3862,0.145,9.53587,9.53587
1468.00,9.53556,25.089833,0.000390,24.977520,-2.3862,0.146,9.53540,9.53540
1469.00,9.53561,25.089850,0.000388,24.977546,-2.3863,0.146,9.53493,9.53493
1470.00,9.53551,25.089943,0.000387,24.977609,-2.3861,0.146,9.53323,9.53323
1471.00,9.53523,25.090003,0.000390,24.977563,-2.3861,0.146,9.53132,9.53132
1472.00,9.53486,25.089989,0.000388,24.977481,-2.3861,0.146,9.52979,9.52979
1473.00,9.53460,25.089888,0.000390,24.977345,-2.3862,0.146,9.52933,9.52933
1474.00,9.53460,25.090051,0.000393,24.977382,-2.3862,0.146,9.52950,9.52950
1475.00,9.53476,25.090044,0.000390,24.977278,-2.3864,0.146,9.53128,9.53128
1476.00,9.53489,25.090063,0.000386,24.977286,-2.3864,0.146,9.53326,9.53326
1477.00,9.53500,25.090125,0.000381,24.977303,-2.3863,0.146,9.53632,9.53632
1478.00,9.53514,25.090101,0.000377,24.977228,-2.3861,0.147,9.53826,9.53826
1479.00,9.53520,25.089994,0.000372,24.977194,-2.3861,0.147,9.54033,9.54033
1480.00,9.53535,25.090004,0.000369,24.977220,-2.3860,0.147,9.54243,9.54243
1481.00,9.53518,25.090134,0.000370,24.977291,-2.3860,0.147,9.54382,9.54382
1482.00,9.53579,25.090225,0.000376,24.977343,-2.3864,0.147,9.54400,9.54400
1483.00,9.53582,25.090401,0.000380,24.977452,-2.3868,0.147,9.54444,9.54444
1484.00,9.53626,25.090463,0.000379,24.977470,-2.3872,0.147,9.54429,9.54429
1485.00,9.53703,25.090456,0.000382,24.977457,-2.3876,0.147,9.54412,9.54412
1486.00,9.53784,25.090493,0.000384,24.977491,-2.3877,0.147,9.54502,9.54502
1487.00,9.53873,25.090426,0.000383,24.977419,-2.3877,0.147,9.54591,9.54591
1488.00,9.53925,25.090313,0.000380,24.977330,-2.3876,0.147,9.54590,9.54590
1489.00,9.53968,25.090312,0.000379,24.977281,-2.3876,0.147,9.54547,9.54547
1490.00,9.54025,25.090324,0.000379,24.977197,-2.3875,0.148,9.54417,9.54417
1491.00,9.54071,25.090327,0.000380,24.977163,-2.3874,0.148,9.54200,9.54200
1492.00,9.54128,25.090366,0.000379,24.977150,-2.3873,0.148,9.54031,9.54031
1493.00,9.54185,25.090478,0.000382,24.977156,-2.3872,0.148,9.53978,9.53978
1494.00,9.54229,25.090656,0.000386,24.977237,-2.3870,0.148,9.53995,9.53995
1495.00,9.54270,25.090832,0.000388,24.977365,-2.3869,0.148,9.54056,9.54056
1496.00,9.54301,25.090666,0.000382,24.977211,-2.3869,0.148,9.54192,9.54192
1497.00,9.54329,25.090657,0.000383,24.977118,-2.3869,0.148,9.54327,9.54327
1498.00,9.54342,25.090707,0.000383,24.977141,-2.3869,0.148,9.54326,9.54326
1499.00,9.54329,25.090675,0.000383,24.977082,-2.3870,0.148,9.54276,9.54276
1500.00,9.54279,25.090690,0.000384,24.977051,-2.3872,0.148,9.54124,9.54124
1501.00,9.54232,25.090970,0.000388,24.977286,-2.3873,0.148,9.53972,9.53972
1502.00,9.54203,25.091103,0.000388,24.977385,-2.3873,0.148,9.53821,9.53821
1503.00,9.54179,25.091165,0.000391,24.977439,-2.3874,0.148,9.53769,9.53769
1504.00,9.54153,25.091209,0.000388,24.977483,-2.3875,0.149,9.53753,9.53753
1505.00,9.54130,25.091226,0.000392,24.977517,-2.3877,0.149,9.53868,9.53868
1506.00,9.54087,25.091164,0.000390,24.977390,-2.3879,0.149,9.53976,9.53976
1507.00,9.54043,25.091223,0.000391,24.977450,-2.3880,0.149,9.54051,9.54051
1508.00,9.54026,25.091268,0.000390,24.977392,-2.3880,0.149,9.54139,9.54139
1509.00,9.54042,25.091283,0.000393,24.977409,-2.3877,0.149,9.54249,9.54249
1510.00,9.54074,25.091242,0.000390,24.977343,-2.3875,0.149,9.54288,9.54288
1511.00,9.54087,25.091321,0.000392,24.977418,-2.3874,0.149,9.54202,9.54202
1512.00,9.54078,25.091358,0.000387,24.977374,-2.3875,0.149,9.54100,9.54100
1513.00,9.54066,25.091388,0.000384,24.977443,-2.3876,0.149,9.53984,9.53984
1514.00,9.54045,25.091311,0.000383,24.977329,-2.3879,0.149,9.53867,9.53867
1515.00,9.54032,25.091359,0.000381,24.977334,-2.3879,0.150,9.53800,9.53800
1516.00,9.54004,25.091388,0.000381,24.977350,-2.3879,0.150,9.53794,9.53794
1517.00,9.53974,25.091364,0.000384,24.977363,-2.3878,0.150,9.53901,9.53901
1518.00,9.53977,25.091237,0.000380,24.977223,-2.3878,0.150,9.54028,9.54028
1519.00,9.53983,25.091357,0.000382,24.977325,-2.3879,0.150,9.54054,9.54054
1520.00,9.54017,25.091547,0.000388,24.977439,-2.3881,0.150,9.54040,9.54040
1521.00,9.54028,25.091675,0.000391,24.977493,-2.3883,0.150,9.54098,9.54098
1522.00,9.54034,25.091708,0.000391,24.977467,-2.3884,0.150,9.54112,9.54112
1523.00,9.54053,25.091966,0.000398,24.977610,-2.3883,0.150,9.54091,9.54091
1524.00,9.54063,25.092074,0.000398,24.977608,-2.3881,0.150,9.54092,9.54092
1525.00,9.54062,25.092086,0.000396,24.977568,-2.3880,0.150,9.54114,9.54114
1526.00,9.54062,25.092045,0.000393,24.977444,-2.3880,0.150,9.54121,9.54121
1527.00,9.54047,25.092104,0.000391,24.977472,-2.3883,0.150,9.54042,9.54042
1528.00,9.54031,25.092087,0.000386,24.977460,-2.3885,0.150,9.53994,9.53994
1529.00,9.54006,25.092196,0.000386,24.977534,-2.3888,0.150,9.53955,9.53955
1530.00,9.53996,25.092212,0.000384,24.977483,-2.3892,0.151,9.54026,9.54026
1531.00,9.54000,25.092378,0.000382,24.977585,-2.3890,0.151,9.54019,9.54019
1532.00,9.54011,25.092582,0.000387,24.977682,-2.3886,0.151,9.53979,9.53979
1533.00,9.53989,25.092590,0.000388,24.977573,-2.3884,0.151,9.53800,9.53800
1534.00,9.53958,25.092592,0.000387,24.977473,-2.3881,0.151,9.53660,9.53660
1535.00,9.53915,25.092641,0.000388,24.977508,-2.3879,0.151,9.53419,9.53419
1536.00,9.53885,25.092494,0.000387,24.977356,-2.3881,0.151,9.53259,9.53259
1537.00,9.53861,25.092437,0.000386,24.977304,-2.3885,0.151,9.53290,9.53290
1538.00,9.53829,25.092560,0.000389,24.977391,-2.3888,0.151,9.53502,9.53502
1539.00,9.53812,25.092532,0.000389,24.977371,-2.3889,0.151,9.53636,9.53636
1540.00,9.53764,25.092549,0.000388,24.977391,-2.3889,0.151,9.53730,9.53730
1541.00,9.53714,25.092541,0.000390,24.977396,-2.3888,0.151,9.53750,9.53750
1542.00,9.53695,25.092540,0.000393,24.977414,-2.3887,0.151,9.53742,9.53742
1543.00,9.53712,25.092437,0.000392,24.977300,-2.3886,0.151,9.53716,9.53716
1544.00,9.53696,25.092614,0.000392,24.977415,-2.3887,0.151,9.53755,9.53755
1545.00,9.53710,25.092748,0.000397,24.977463,-2.3888,0.151,9.53853,9.53853
1546.00,9.53693,25.092911,0.000399,24.977564,-2.3890,0.151,9.53896,9.53896
1547.00,9.53708,25.092984,0.000395,24.977530,-2.3891,0.152,9.53881,9.53881
1548.00,9.53712,25.093063,0.000393,24.977622,-2.3891,0.152,9.53849,9.53849
1549.00,9.53714,25.093099,0.000392,24.977615,-2.3891,0.152,9.53779,9.53779
1550.00,9.53692,25.093054,0.000390,24.977554,-2.3891,0.152,9.53704,9.53704
1551.00,9.53670,25.093095,0.000389,24.977524,-2.3892,0.152,9.53733,9.53733
1552.00,9.53663,25.093150,0.000389,24.977522,-2.3891,0.152,9.53802,9.53802
1553.00,9.53717,25.093317,0.000392,24.977563,-2.3892,0.152,9.53865,9.53865
1554.00,9.53782,25.093279,0.000391,24.977520,-2.3891,0.152,9.53874,9.53874
1555.00,9.53782,25.093406,0.000393,24.977575,-2.3890,0.152,9.53729,9.53729
1556.00,9.53777,25.093392,0.000390,24.977590,-2.3889,0.152,9.53329,9.53329
1557.00,9.53816,25.093315,0.000389,24.977542,-2.3889,0.153,9.52540,9.52540
1558.00,9.53790,25.093212,0.000386,24.977477,-2.3890,0.153,9.51405,9.51405
1559.00,9.53733,25.093262,0.000385,24.977519,-2.3892,0.153,9.50120,9.50120
1560.00,9.53746,25.093292,0.000385,24.977569,-2.3894,0.153,9.48945,9.48945
1561.00,9.53785,25.093381,0.000385,24.977585,-2.3898,0.153,9.48228,9.48228
@11,3.0002,6.0, 1560.083 
1562.00,9.53932,25.093551,0.000385,24.977634,-2.3899,0.153,9.48011,9.48011
1563.00,9.53936,25.093629,0.000387,24.977672,-2.3903,0.153,9.48325,9.48325
1564.00,9.53709,25.093627,0.000387,24.977619,-2.3904,0.153,9.49036,9.49036
1565.00,9.53014,25.093650,0.000384,24.977624,-2.3905,0.154,9.49887,9.49887
1566.00,9.51812,25.093686,0.000382,24.977639,-2.3904,0.154,9.50610,9.50610
1567.00,9.50034,25.093733,0.000385,24.977709,-2.3904,0.154,9.51257,9.51257
1568.00,9.48479,25.093662,0.000385,24.977634,-2.3903,0.154,9.51785,9.51785
1569.00,9.47398,25.093543,0.000385,24.977540,-2.3903,0.154,9.52215,9.52215
1570.00,9.47386,25.093513,0.000384,24.977430,-2.3902,0.154,9.52461,9.52461
1571.00,9.48210,25.093605,0.000391,24.977446,-2.3902,0.154,9.52677,9.52677
1572.00,9.48965,25.093556,0.000390,24.977358,-2.3900,0.154,9.52846,9.52846
1573.00,9.50023,25.093735,0.000391,24.977464,-2.3900,0.154,9.52854,9.52854
1574.00,9.50792,25.093932,0.000390,24.977613,-2.3902,0.154,9.52857,9.52857
1575.00,9.51358,25.093955,0.000390,24.977683,-2.3903,0.154,9.52809,9.52809
1576.00,9.51795,25.093792,0.000385,24.977566,-2.3903,0.154,9.52704,9.52704
1577.00,9.52093,25.093796,0.000383,24.977537,-2.3905,0.154,9.52534,9.52534
1578.00,9.52282,25.093759,0.000379,24.977466,-2.3905,0.154,9.52580,9.52580
1579.00,9.52383,25.093676,0.000379,24.977335,-2.3904,0.154,9.52595,9.52595
1580.00,9.52395,25.093765,0.000380,24.977348,-2.3905,0.154,9.52780,9.52780
1581.00,9.52416,25.093891,0.000378,24.977351,-2.3906,0.155,9.52957,9.52957
1582.00,9.52507,25.094018,0.000379,24.977413,-2.3906,0.155,9.53099,9.53099
1583.00,9.52570,25.094169,0.000382,24.977534,-2.3907,0.155,9.53100,9.53100
1584.00,9.52647,25.094215,0.000383,24.977543,-2.3906,0.155,9.53153,9.53153
1585.00,9.52779,25.094195,0.000386,24.977454,-2.3906,0.155,9.53268,9.53268
1586.00,9.52856,25.094291,0.000392,24.977544,-2.3904,0.155,9.53397,9.53397
1587.00,9.52925,25.094340,0.000394,24.977598,-2.3903,0.155,9.53572,9.53572
1588.00,9.52954,25.094193,0.000392,24.977441,-2.3903,0.155,9.53738,9.53738
1589.00,9.53044,25.094407,0.000395,24.977577,-2.3903,0.155,9.53820,9.53820
1590.00,9.53125,25.094427,0.000396,24.977554,-2.3901,0.155,9.53750,9.53750
1591.00,9.53170,25.094480,0.000395,24.977587,-2.3901,0.155,9.53761,9.53761
1592.00,9.53201,25.094391,0.000393,24.977507,-2.3901,0.155,9.53844,9.53844
1593.00,9.53259,25.094476,0.000395,24.977535,-2.3902,0.155,9.53831,9.53831
1594.00,9.53384,25.094516,0.000395,24.977523,-2.3904,0.155,9.53866,9.53866
1595.00,9.53491,25.094540,0.000387,24.977476,-2.3906,0.156,9.53983,9.53983
1596.00,9.53537,25.094473,0.000384,24.977306,-2.3907,0.156,9.54043,9.54043
1597.00,9.53603,25.094617,0.000383,24.977301,-2.3908,0.156,9.54019,9.54019
1598.00,9.53650,25.094672,0.000381,24.977298,-2.3908,0.156,9.53987,9.53987
1599.00,9.53674,25.094681,0.000381,24.977312,-2.3908,0.156,9.53901,9.53901
1600.00,9.53688,25.094646,0.000384,24.977249,-2.3909,0.156,9.53776,9.53776
1601.00,9.53718,25.094785,0.000387,24.977321,-2.3910,0.156,9.53654,9.53654
1602.00,9.53742,25.094862,0.000386,24.977352,-2.3912,0.156,9.53567,9.53567
1603.00,9.53760,25.094988,0.000389,24.977418,-2.3914,0.156,9.53509,9.53509
1604.00,9.53756,25.094947,0.000390,24.977334,-2.3915,0.156,9.53405,9.53405
1605.00,9.53742,25.095181,0.000397,24.977586,-2.3914,0.156,9.53337,9.53337
1606.00,9.53701,25.095296,0.000397,24.977709,-2.3913,0.156,9.53316,9.53316
1607.00,9.53687,25.095287,0.000397,24.977743,-2.3911,0.156,9.53418,9.53418
1608.00,9.53684,25.095277,0.000396,24.977718,-2.3910,0.156,9.53591,9.53591
1609.00,9.53726,25.095450,0.000397,24.977844,-2.3908,0.156,9.53759,9.53759
1610.00,9.53728,25.095383,0.000389,24.977728,-2.3908,0.157,9.53784,9.53784
1611.00,9.53706,25.095409,0.000390,24.977751,-2.3909,0.157,9.53751,9.53751
1612.00,9.53676,25.095469,0.000393,24.977784,-2.3909,0.157,9.53674,9.53674
1613.00,9.53659,25.095519,0.000396,24.977869,-2.3909,0.157,9.53606,9.53606
1614.00,9.53610,25.095541,0.000395,24.977860,-2.3911,0.157,9.53654,9.53654
1615.00,9.53551,25.095503,0.000395,24.977806,-2.3912,0.157,9.53769,9.53769
1616.00,9.53563,25.095478,0.000394,24.977753,-2.3912,0.157,9.53809,9.53809
1617.00,9.53608,25.095537,0.000394,24.977745,-2.3913,0.157,9.53861,9.53861
1618.00,9.53625,25.095521,0.000393,24.977651,-2.3913,0.157,9.53939,9.53939
1619.00,9.53637,25.095450,0.000391,24.977560,-2.3913,0.157,9.53986,9.53986
1620.00,9.53687,25.095580,0.000394,24.977677,-2.3914,0.157,9.54114,9.54114
1621.00,9.53760,25.095626,0.000391,24.977654,-2.3915,0.158,9.54321,9.54321
1622.00,9.53822,25.095586,0.000389,24.977605,-2.3916,0.158,9.54391,9.54391
1623.00,9.53852,25.095563,0.000384,24.977566,-2.3918,0.158,9.54366,9.54366
1624.00,9.53899,25.095677,0.000389,24.977660,-2.3919,0.158,9.54286,9.54286
1625.00,9.53939,25.095678,0.000389,24.977605,-2.3919,0.158,9.54170,9.54170
1626.00,9.53965,25.095634,0.000392,24.977571,-2.3919,0.158,9.53970,9.53970
1627.00,9.53955,25.095624,0.000390,24.977510,-2.3920,0.158,9.53873,9.53873
1628.00,9.53939,25.095802,0.000395,24.977591,-2.3921,0.158,9.53822,9.53822
1629.00,9.53925,25.095875,0.000393,24.977622,-2.3922,0.158,9.53736,9.53736
1630.00,9.53910,25.095903,0.000393,24.977592,-2.3921,0.158,9.53599,9.53599
1631.00,9.53909,25.095994,0.000395,24.977586,-2.3920,0.158,9.53532,9.53532
1632.00,9.53913,25.096011,0.000395,24.977591,-2.3919,0.158,9.53464,9.53464
1633.00,9.53908,25.095981,0.000394,24.977528,-2.3918,0.158,9.53429,9.53429
1634.00,9.53872,25.095993,0.000397,24.977528,-2.3917,0.158,9.53403,9.53403
1635.00,9.53838,25.096090,0.000397,24.977648,-2.3917,0.158,9.53415,9.53415
1636.00,9.53799,25.095946,0.000394,24.977583,-2.3917,0.158,9.53342,9.53342
1637.00,9.53776,25.095862,0.000393,24.977492,-2.3917,0.158,9.53334,9.53334
1638.00,9.53756,25.095808,0.000391,24.977493,-2.3918,0.159,9.53379,9.53379
1639.00,9.53731,25.095841,0.000387,24.977429,-2.3918,0.159,9.53596,9.53596
1640.00,9.53741,25.095879,0.000388,24.977389,-2.3918,0.159,9.53722,9.53722
1641.00,9.53704,25.096067,0.000389,24.977449,-2.3918,0.159,9.53859,9.53859
1642.00,9.53652,25.096220,0.000387,24.977526,-2.3918,0.159,9.53903,9.53903
1643.00,9.53620,25.096290,0.000387,24.977455,-2.3917,0.159,9.53955,9.53955
1644.00,9.53589,25.096227,0.000387,24.977433,-2.3917,0.159,9.53905,9.53905
1645.00,9.53564,25.096215,0.000386,24.977408,-2.3918,0.159,9.53986,9.53986
1646.00,9.53560,25.096155,0.000386,24.977324,-2.3919,0.159,9.53966,9.53966
1647.00,9.53606,25.096251,0.000389,24.977390,-2.3920,0.159,9.53881,9.53881
1648.00,9.53665,25.096406,0.000393,24.977577,-2.3921,0.160,9.53751,9.53751
1649.00,9.53740,25.096478,0.000394,24.977503,-2.3922,0.160,9.53629,9.53629
1650.00,9.53705,25.096537,0.000394,24.977484,-2.3923,0.160,9.53461,9.53461
1651.00,9.53680,25.096785,0.000398,24.977680,-2.3923,0.160,9.53488,9.53488
1652.00,9.53671,25.096904,0.000403,24.977726,-2.3924,0.160,9.53580,9.53580
1653.00,9.53681,25.096980,0.000403,24.977687,-2.3925,0.160,9.53632,9.53632
1654.00,9.53717,25.096928,0.000395,24.977612,-2.3926,0.160,9.53667,9.53667
1655.00,9.53782,25.096979,0.000392,24.977610,-2.3928,0.160,9.53708,9.53708
1656.00,9.53770,25.096835,0.000387,24.977404,-2.3928,0.160,9.53720,9.53720
1657.00,9.53755,25.096798,0.000381,24.977363,-2.3930,0.161,9.53740,9.53740
1658.00,9.53755,25.096725,0.000384,24.977337,-2.3931,0.161,9.53764,9.53764
1659.00,9.53768,25.096877,0.000389,24.977500,-2.3933,0.161,9.53851,9.53851
1660.00,9.53762,25.096926,0.000392,24.977523,-2.3934,0.161,9.53882,9.53882
1661.00,9.53746,25.096903,0.000393,24.977548,-2.3934,0.161,9.53782,9.53782
1662.00,9.53731,25.096876,0.000395,24.977511,-2.3933,0.161,9.53671,9.53671
1663.00,9.53698,25.096849,0.000388,24.977465,-2.3930,0.161,9.53570,9.53570
1664.00,9.53666,25.096785,0.000389,24.977348,-2.3927,0.161,9.53446,9.53446
1665.00,9.53633,25.096736,0.000390,24.977340,-2.3925,0.161,9.53445,9.53445
1666.00,9.53635,25.096855,0.000391,24.977443,-2.3924,0.161,9.53601,9.53601
1667.00,9.53661,25.096891,0.000391,24.977409,-2.3922,0.161,9.53711,9.53711
1668.00,9.53689,25.097036,0.000395,24.977457,-2.3922,0.161,9.53794,9.53794
1669.00,9.53706,25.097128,0.000396,24.977516,-2.3924,0.161,9.53796,9.53796
1670.00,9.53716,25.097183,0.000393,24.977429,-2.3925,0.161,9.53745,9.53745
1671.00,9.53701,25.097192,0.000389,24.977383,-2.3926,0.161,9.53740,9.53740
1672.00,9.53706,25.097317,0.000389,24.977497,-2.3927,0.161,9.53760,9.53760
1673.00,9.53717,25.097257,0.000388,24.977442,-2.3930,0.162,9.53715,9.53715
1674.00,9.53716,25.097306,0.000387,24.977435,-2.3930,0.162,9.53725,9.53725
1675.00,9.53711,25.097327,0.000384,24.977513,-2.3932,0.162,9.53774,9.53774
1676.00,9.53710,25.097484,0.000389,24.977570,-2.3932,0.162,9.53738,9.53738
1677.00,9.53704,25.097408,0.000388,24.977463,-2.3932,0.162,9.53652,9.53652
1678.00,9.53701,25.097494,0.000390,24.977503,-2.3929,0.162,9.53717,9.53717
1679.00,9.53687,25.097532,0.000390,24.977558,-2.3930,0.162,9.53735,9.53735
1680.00,9.53676,25.097631,0.000394,24.977549,-2.3930,0.162,9.53743,9.53743
1681.00,9.53693,25.097682,0.000396,24.977575,-2.3930,0.162,9.53743,9.53743
1682.00,9.53707,25.097690,0.000396,24.977556,-2.3932,0.162,9.53727,9.53727
1683.00,9.53711,25.097776,0.000396,24.977588,-2.3933,0.162,9.53615,9.53615
1684.00,9.53705,25.097659,0.000396,24.977438,-2.3933,0.162,9.53564,9.53564
1685.00,9.53705,25.097602,0.000393,24.977451,-2.3932,0.162,9.53525,9.53525
1686.00,9.53687,25.097589,0.000388,24.977426,-2.3932,0.162,9.53491,9.53491
1687.00,9.53678,25.097694,0.000390,24.977437,-2.3932,0.162,9.53564,9.53564
1688.00,9.53673,25.097766,0.000389,24.977424,-2.3933,0.162,9.53661,9.53661
1689.00,9.53678,25.097861,0.000385,24.977412,-2.3933,0.163,9.53676,9.53676
1690.00,9.53684,25.097947,0.000384,24.977366,-2.3933,0.163,9.53730,9.53730
1691.00,9.53693,25.098011,0.000387,24.977378,-2.3932,0.163,9.53788,9.53788
1692.00,9.53680,25.098069,0.000385,24.977420,-2.3930,0.163,9.53716,9.53716
1693.00,9.53664,25.098166,0.000387,24.977503,-2.3930,0.163,9.53633,9.53633
1694.00,9.53662,25.098274,0.000388,24.977608,-2.3931,0.163,9.53717,9.53717
1695.00,9.53680,25.098361,0.000393,24.977622,-2.3933,0.163,9.53735,9.53735
1696.00,9.53686,25.098300,0.000390,24.977463,-2.3935,0.163,9.53711,9.53711
1697.00,9.53692,25.098333,0.000391,24.977407,-2.3937,0.163,9.53784,9.53784
1698.00,9.53699,25.098187,0.000386,24.977244,-2.3937,0.163,9.53899,9.53899
1699.00,9.53703,25.098209,0.000388,24.977231,-2.3937,0.163,9.53858,9.53858
1700.00,9.53694,25.098287,0.000387,24.977254,-2.3936,0.163,9.53733,9.53733
1701.00,9.53674,25.098332,0.000383,24.977273,-2.3936,0.164,9.53652,9.53652
1702.00,9.53691,25.098488,0.000386,24.977412,-2.3934,0.164,9.53556,9.53556
1703.00,9.53686,25.098550,0.000386,24.977460,-2.3935,0.164,9.53512,9.53512
1704.00,9.53696,25.098678,0.000390,24.977535,-2.3936,0.164,9.53420,9.53420
1705.00,9.53690,25.098592,0.000389,24.977501,-2.3936,0.164,9.53307,9.53307
1706.00,9.53689,25.098623,0.000392,24.977565,-2.3938,0.164,9.53010,9.53010
1707.00,9.53668,25.098507,0.000390,24.977462,-2.3939,0.164,9.52432,9.52432
1708.00,9.53703,25.098471,0.000393,24.977396,-2.3938,0.164,9.51490,9.51490
1709.00,9.53626,25.098369,0.000390,24.977312,-2.3936,0.164,9.50398,9.50398
1710.00,9.53526,25.098440,0.000389,24.977348,-2.3934,0.164,9.49281,9.49281
1711.00,9.53350,25.098568,0.000392,24.977372,-2.3934,0.164,9.48522,9.48522
@12,3.0002,6.0, 1710.01 
1712.00,9.53324,25.098679,0.000393,24.977448,-2.3935,0.164,9.48307,9.48307
1713.00,9.53420,25.098924,0.000395,24.977632,-2.3937,0.164,9.48546,9.48546
1714.00,9.53234,25.099054,0.000391,24.977711,-2.3939,0.165,9.49199,9.49199
1715.00,9.52873,25.099107,0.000390,24.977653,-2.3941,0.165,9.50172,9.50172
1716.00,9.51926,25.099115,0.000390,24.977612,-2.3941,0.165,9.50957,9.50957
1717.00,9.50421,25.099231,0.000395,24.977651,-2.3941,0.165,9.51529,9.51529
1718.00,9.49008,25.099132,0.000391,24.977522,-2.3941,0.165,9.51961,9.51961
1719.00,9.47849,25.099153,0.000392,24.977533,-2.3941,0.165,9.52272,9.52272
1720.00,9.47563,25.099252,0.000397,24.977671,-2.3940,0.165,9.52314,9.52314
1721.00,9.48121,25.099286,0.000397,24.977795,-2.3941,0.165,9.52384,9.52384
1722.00,9.49324,25.099226,0.000392,24.977727,-2.3940,0.165,9.52486,9.52486
1723.00,9.50205,25.099236,0.000392,24.977684,-2.3939,0.165,9.52512,9.52512
1724.00,9.51062,25.099272,0.000392,24.977607,-2.3938,0.166,9.52481,9.52481
1725.00,9.51866,25.099079,0.000387,24.977346,-2.3938,0.166,9.52508,9.52508
1726.00,9.52034,25.099207,0.000387,24.977326,-2.3939,0.166,9.52595,9.52595
1727.00,9.52182,25.099322,0.000385,24.977428,-2.3942,0.166,9.52661,9.52661
1728.00,9.52251,25.099330,0.000383,24.977439,-2.3945,0.166,9.52865,9.52865
1729.00,9.52308,25.099378,0.000383,24.977486,-2.3947,0.166,9.53065,9.53065
1730.00,9.52353,25.099555,0.000385,24.977676,-2.3949,0.166,9.53279,9.53279
1731.00,9.52462,25.099477,0.000383,24.977671,-2.3948,0.166,9.53416,9.53416
1732.00,9.52590,25.099310,0.000387,24.977466,-2.3948,0.166,9.53500,9.53500
1733.00,9.52691,25.099332,0.000393,24.977377,-2.3946,0.166,9.53451,9.53451
1734.00,9.52770,25.099345,0.000394,24.977316,-2.3944,0.166,9.53390,9.53390
1735.00,9.52858,25.099413,0.000394,24.977305,-2.3942,0.166,9.53279,9.53279
1736.00,9.52939,25.099503,0.000395,24.977228,-2.3941,0.166,9.53198,9.53198
1737.00,9.52963,25.099610,0.000393,24.977290,-2.3940,0.166,9.53159,9.53159
1738.00,9.52982,25.099776,0.000392,24.977435,-2.3942,0.166,9.53132,9.53132
1739.00,9.53008,25.099755,0.000395,24.977399,-2.3945,0.166,9.53205,9.53205
1740.00,9.53079,25.099758,0.000394,24.977383,-2.3947,0.166,9.53427,9.53427
1741.00,9.53162,25.099780,0.000393,24.977379,-2.3947,0.167,9.53595,9.53595
1742.00,9.53234,25.099955,0.000396,24.977456,-2.3947,0.167,9.53733,9.53733
1743.00,9.53296,25.099877,0.000391,24.977345,-2.3945,0.167,9.53880,9.53880
1744.00,9.53357,25.100069,0.000389,24.977511,-2.3944,0.167,9.53889,9.53889
1745.00,9.53417,25.100160,0.000391,24.977597,-2.3945,0.167,9.53789,9.53789
1746.00,9.53453,25.100198,0.000394,24.977636,-2.3947,0.167,9.53650,9.53650
1747.00,9.53470,25.100157,0.000394,24.977618,-2.3949,0.167,9.53471,9.53471
1748.00,9.53474,25.100211,0.000398,24.977684,-2.3949,0.167,9.53278,9.53278
1749.00,9.53467,25.100165,0.000399,24.977603,-2.3948,0.167,9.53214,9.53214
1750.00,9.53426,25.100093,0.000399,24.977491,-2.3947,0.167,9.53142,9.53142
1751.00,9.53407,25.100108,0.000400,24.977557,-2.3948,0.167,9.53155,9.53155
1752.00,9.53384,25.100159,0.000399,24.977565,-2.3948,0.167,9.53123,9.53123
1753.00,9.53362,25.100324,0.000400,24.977708,-2.3949,0.167,9.53125,9.53125
1754.00,9.53356,25.100205,0.000395,24.977632,-2.3950,0.168,9.53161,9.53161
1755.00,9.53379,25.100395,0.000398,24.977769,-2.3950,0.168,9.53212,9.53212
1756.00,9.53407,25.100383,0.000395,24.977724,-2.3948,0.168,9.53312,9.53312
1757.00,9.53442,25.100357,0.000394,24.977688,-2.3947,0.168,9.53503,9.53503
1758.00,9.53465,25.100134,0.000392,24.977437,-2.3948,0.168,9.53614,9.53614
1759.00,9.53471,25.100177,0.000398,24.977430,-2.3948,0.168,9.53556,9.53556
1760.00,9.53430,25.100139,0.000393,24.977377,-2.3950,0.168,9.53478,9.53478
1761.00,9.53382,25.100253,0.000392,24.977410,-2.3953,0.168,9.53312,9.53312
1762.00,9.53338,25.100338,0.000393,24.977455,-2.3953,0.168,9.53167,9.53167
1763.00,9.53297,25.100526,0.000395,24.977545,-2.3951,0.168,9.53185,9.53185
1764.00,9.53262,25.100751,0.000395,24.977644,-2.3949,0.168,9.53273,9.53273
1765.00,9.53277,25.100751,0.000397,24.977549,-2.3949,0.168,9.53404,9.53404
1766.00,9.53312,25.100759,0.000401,24.977528,-2.3948,0.168,9.53520,9.53520
1767.00,9.53346,25.100868,0.000402,24.977627,-2.3949,0.168,9.53524,9.53524
1768.00,9.53362,25.100809,0.000399,24.977590,-2.3952,0.168,9.53505,9.53505
1769.00,9.53364,25.100744,0.000397,24.977533,-2.3954,0.168,9.53525,9.53525
1770.00,9.53390,25.100715,0.000398,24.977570,-2.3956,0.168,9.53616,9.53616
1771.00,9.53427,25.100649,0.000392,24.977522,-2.3956,0.169,9.53756,9.53756
1772.00,9.53508,25.100484,0.000391,24.977310,-2.3955,0.169,9.54056,9.54056
1773.00,9.53589,25.100565,0.000389,24.977370,-2.3952,0.169,9.54302,9.54302
1774.00,9.53680,25.100423,0.000382,24.977208,-2.3953,0.169,9.54506,9.54506
1775.00,9.53738,25.100470,0.000380,24.977188,-2.3953,0.169,9.54538,9.54538
1776.00,9.53760,25.100433,0.000378,24.977096,-2.3955,0.169,9.54448,9.54448
1777.00,9.53760,25.100648,0.000378,24.977221,-2.3957,0.169,9.54253,9.54253
1778.00,9.53815,25.100686,0.000383,24.977225,-2.3960,0.169,9.54042,9.54042
1779.00,9.53895,25.100944,0.000391,24.977486,-2.3961,0.169,9.53839,9.53839
1780.00,9.53888,25.101060,0.000393,24.977510,-2.3962,0.169,9.53727,9.53727
1781.00,9.53913,25.101281,0.000397,24.977589,-2.3961,0.169,9.53664,9.53664
1782.00,9.53891,25.101229,0.000391,24.977549,-2.3962,0.169,9.53676,9.53676
1783.00,9.53908,25.101347,0.000388,24.977569,-2.3962,0.170,9.53574,9.53574
1784.00,9.53928,25.101370,0.000388,24.977566,-2.3960,0.170,9.53510,9.53510
1785.00,9.53994,25.101466,0.000391,24.977641,-2.3958,0.170,9.53515,9.53515
1786.00,9.53947,25.101445,0.000393,24.977625,-2.3958,0.170,9.53549,9.53549
1787.00,9.53913,25.101501,0.000400,24.977619,-2.3958,0.170,9.53486,9.53486
1788.00,9.53882,25.101494,0.000402,24.977599,-2.3957,0.170,9.53617,9.53617
1789.00,9.53887,25.101573,0.000398,24.977576,-2.3959,0.170,9.53704,9.53704
1790.00,9.53889,25.101400,0.000393,24.977359,-2.3961,0.170,9.53744,9.53744
1791.00,9.53867,25.101376,0.000383,24.977314,-2.3963,0.170,9.53749,9.53749
1792.00,9.53819,25.101328,0.000379,24.977314,-2.3962,0.170,9.53785,9.53785
1793.00,9.53768,25.101442,0.000378,24.977422,-2.3962,0.171,9.53742,9.53742
1794.00,9.53707,25.101582,0.000382,24.977554,-2.3962,0.171,9.53623,9.53623
1795.00,9.53649,25.101695,0.000382,24.977618,-2.3962,0.171,9.53540,9.53540
1796.00,9.53629,25.101935,0.000392,24.977815,-2.3963,0.171,9.53548,9.53548
1797.00,9.53635,25.102049,0.000394,24.977843,-2.3965,0.171,9.53602,9.53602
1798.00,9.53648,25.102204,0.000403,24.977908,-2.3968,0.171,9.53708,9.53708
1799.00,9.53674,25.102177,0.000403,24.977804,-2.3969,0.171,9.53898,9.53898
1800.00,9.53687,25.102197,0.000403,24.977830,-2.3970,0.171,9.53926,9.53926
1801.00,9.53672,25.102038,0.000401,24.977624,-2.3968,0.171,9.53854,9.53854
1802.00,9.53672,25.102005,0.000401,24.977508,-2.3967,0.171,9.53800,9.53800
1803.00,9.53675,25.101896,0.000396,24.977362,-2.3966,0.171,9.53698,9.53698
1804.00,9.53694,25.101859,0.000394,24.977296,-2.3965,0.171,9.53544,9.53544
1805.00,9.53691,25.102004,0.000396,24.977377,-2.3965,0.171,9.53536,9.53536
1806.00,9.53687,25.102002,0.000394,24.977371,-2.3964,0.171,9.53636,9.53636
1807.00,9.53707,25.102054,0.000393,24.977408,-2.3964,0.171,9.53658,9.53658
1808.00,9.53706,25.102034,0.000388,24.977349,-2.3962,0.171,9.53660,9.53660
1809.00,9.53699,25.102052,0.000387,24.977318,-2.3961,0.171,9.53734,9.53734
1810.00,9.53680,25.102042,0.000384,24.977216,-2.3961,0.172,9.53668,9.53668
1811.00,9.53654,25.102216,0.000388,24.977373,-2.3964,0.172,9.53515,9.53515
1812.00,9.53620,25.102278,0.000389,24.977405,-2.3967,0.172,9.53383,9.53383
1813.00,9.53607,25.102170,0.000386,24.977291,-2.3970,0.172,9.53370,9.53370
1814.00,9.53618,25.102234,0.000389,24.977352,-2.3973,0.172,9.53347,9.53347
1815.00,9.53627,25.102363,0.000393,24.977487,-2.3974,0.172,9.53362,9.53362
1816.00,9.53624,25.102413,0.000392,24.977445,-2.3972,0.172,9.53486,9.53486
1817.00,9.53619,25.102363,0.000388,24.977360,-2.3971,0.172,9.53623,9.53623
1818.00,9.53614,25.102519,0.000391,24.977507,-2.3970,0.172,9.53700,9.53700
1819.00,9.53597,25.102536,0.000392,24.977449,-2.3971,0.172,9.53770,9.53770
1820.00,9.53590,25.102587,0.000393,24.977456,-2.3971,0.172,9.53886,9.53886
1821.00,9.53618,25.102578,0.000391,24.977453,-2.3972,0.172,9.53994,9.53994
1822.00,9.53654,25.102635,0.000393,24.977461,-2.3973,0.172,9.54105,9.54105
1823.00,9.53706,25.102715,0.000396,24.977482,-2.3972,0.172,9.54160,9.54160
1824.00,9.53745,25.102634,0.000391,24.977405,-2.3971,0.172,9.54194,9.54194
1825.00,9.53766,25.102538,0.000384,24.977291,-2.3971,0.172,9.54159,9.54159
1826.00,9.53761,25.102653,0.000386,24.977304,-2.3971,0.172,9.53983,9.53983
1827.00,9.53736,25.102774,0.000390,24.977363,-2.3971,0.173,9.53823,9.53823
1828.00,9.53726,25.102822,0.000388,24.977427,-2.3973,0.173,9.53640,9.53640
1829.00,9.53706,25.102903,0.000388,24.977457,-2.3974,0.173,9.53484,9.53484
1830.00,9.53710,25.102960,0.000388,24.977455,-2.3973,0.173,9.53489,9.53489
1831.00,9.53745,25.103014,0.000386,24.977484,-2.3975,0.173,9.53619,9.53619
1832.00,9.53796,25.103087,0.000383,24.977520,-2.3975,0.173,9.53714,9.53714
1833.00,9.53825,25.103137,0.000382,24.977467,-2.3973,0.174,9.53835,9.53835
1834.00,9.53849,25.103291,0.000385,24.977614,-2.3973,0.174,9.53985,9.53985
1835.00,9.53875,25.103346,0.000390,24.977646,-2.3973,0.174,9.54015,9.54015
1836.00,9.53893,25.103337,0.000389,24.977650,-2.3971,0.174,9.53982,9.53982
1837.00,9.53897,25.103350,0.000388,24.977614,-2.3971,0.174,9.53966,9.53966
1838.00,9.53903,25.103370,0.000391,24.977644,-2.3973,0.174,9.53947,9.53947
1839.00,9.53892,25.103250,0.000395,24.977543,-2.3974,0.173,9.53789,9.53789
1840.00,9.53862,25.103304,0.000392,24.977611,-2.3977,0.174,9.53696,9.53696
1841.00,9.53836,25.103159,0.000394,24.977519,-2.3979,0.174,9.53733,9.53733
1842.00,9.53813,25.103142,0.000391,24.977520,-2.3981,0.174,9.53672,9.53672
1843.00,9.53774,25.103297,0.000390,24.977591,-2.3981,0.174,9.53585,9.53585
1844.00,9.53727,25.103506,0.000389,24.977694,-2.3981,0.174,9.53550,9.53550
1845.00,9.53679,25.103532,0.000393,24.977685,-2.3980,0.174,9.53474,9.53474
1846.00,9.53678,25.103525,0.000387,24.977598,-2.3980,0.174,9.53443,9.53443
1847.00,9.53701,25.103469,0.000388,24.977500,-2.3980,0.174,9.53489,9.53489
1848.00,9.53721,25.103306,0.000390,24.977368,-2.3980,0.174,9.53589,9.53589
1849.00,9.53753,25.103198,0.000386,24.977209,-2.3981,0.174,9.53726,9.53726
1850.00,9.53759,25.103119,0.000379,24.977030,-2.3982,0.175,9.53835,9.53835
1851.00,9.53743,25.103343,0.000386,24.977186,-2.3981,0.175,9.53823,9.53823
1852.00,9.53722,25.103401,0.000385,24.977239,-2.3980,0.175,9.53852,9.53852
1853.00,9.53704,25.103524,0.000382,24.977338,-2.3980,0.175,9.53907,9.53907
1854.00,9.53685,25.103642,0.000379,24.977467,-2.3978,0.175,9.53907,9.53907
1855.00,9.53659,25.103853,0.000383,24.977664,-2.3977,0.175,9.53857,9.53857
1856.00,9.53680,25.103799,0.000381,24.977570,-2.3978,0.175,9.53513,9.53513
1857.00,9.53656,25.103878,0.000384,24.977609,-2.3979,0.175,9.52871,9.52871
1858.00,9.53721,25.103837,0.000385,24.977493,-2.3980,0.175,9.51998,9.51998
1859.00,9.53838,25.103855,0.000389,24.977467,-2.3980,0.175,9.50890,9.50890
1860.00,9.53841,25.103754,0.000384,24.977404,-2.3981,0.175,9.49545,9.49545
1861.00,9.53848,25.103860,0.000382,24.977432,-2.3982,0.175,9.48523,9.48523
@13,3.0002,6.0, 1860.052 
1862.00,9.53960,25.103969,0.000382,24.977492,-2.3982,0.176,9.48155,9.48155
1863.00,9.53992,25.103972,0.000377,24.977446,-2.3982,0.176,9.48328,9.48328
1864.00,9.53886,25.104145,0.000378,24.977542,-2.3983,0.176,9.49107,9.49107
1865.00,9.53460,25.104263,0.000382,24.977569,-2.3983,0.176,9.50268,9.50268
1866.00,9.52135,25.104296,0.000383,24.977598,-2.3985,0.176,9.51521,9.51521
1867.00,9.50751,25.104288,0.000383,24.977538,-2.3988,0.176,9.52460,9.52460
1868.00,9.49770,25.104374,0.000384,24.977556,-2.3989,0.176,9.53078,9.53078
1869.00,9.48297,25.104243,0.000381,24.977305,-2.3991,0.176,9.53313,9.53313
1870.00,9.46802,25.104290,0.000381,24.977215,-2.3992,0.176,9.53422,9.53422
1871.00,9.47057,25.104318,0.000383,24.977170,-2.3990,0.176,9.53449,9.53449
1872.00,9.48889,25.104626,0.000388,24.977359,-2.3987,0.176,9.53399,9.53399
1873.00,9.50633,25.104791,0.000392,24.977440,-2.3986,0.176,9.53383,9.53383
1874.00,9.52191,25.104850,0.000395,24.977527,-2.3986,0.176,9.53375,9.53375
1875.00,9.52627,25.104881,0.000392,24.977632,-2.3986,0.177,9.53478,9.53478
1876.00,9.53136,25.104837,0.000389,24.977592,-2.3986,0.177,9.53526,9.53526
1877.00,9.53287,25.104719,0.000384,24.977537,-2.3985,0.177,9.53533,9.53533
1878.00,9.53286,25.104607,0.000385,24.977462,-2.3984,0.177,9.53457,9.53457
1879.00,9.53328,25.104696,0.000387,24.977534,-2.3985,0.177,9.53441,9.53441
1880.00,9.53360,25.104821,0.000389,24.977592,-2.3987,0.177,9.53300,9.53300
1881.00,9.53385,25.104938,0.000392,24.977660,-2.3990,0.177,9.53129,9.53129
1882.00,9.53365,25.104790,0.000392,24.977473,-2.3993,0.177,9.53071,9.53071
1883.00,9.53312,25.104803,0.000388,24.977474,-2.3994,0.177,9.53068,9.53068
1884.00,9.53300,25.104792,0.000386,24.977434,-2.3994,0.177,9.53141,9.53141
1885.00,9.53344,25.104597,0.000385,24.977291,-2.3994,0.177,9.53283,9.53283
1886.00,9.53391,25.104489,0.000383,24.977193,-2.3994,0.177,9.53527,9.53527
1887.00,9.53418,25.104601,0.000382,24.977320,-2.3994,0.178,9.53668,9.53668
1888.00,9.53415,25.104634,0.000384,24.977300,-2.3995,0.178,9.53751,9.53751
1889.00,9.53405,25.104646,0.000384,24.977255,-2.3994,0.178,9.53611,9.53611
1890.00,9.53379,25.104753,0.000384,24.977265,-2.3994,0.178,9.53429,9.53429
1891.00,9.53361,25.104901,0.000386,24.977393,-2.3995,0.178,9.53226,9.53226
1892.00,9.53349,25.104840,0.000389,24.977270,-2.3995,0.178,9.53013,9.53013
1893.00,9.53314,25.104978,0.000389,24.977386,-2.3995,0.177,9.52847,9.52847
1894.00,9.53278,25.105081,0.000390,24.977444,-2.3997,0.177,9.52856,9.52856
1895.00,9.53242,25.105133,0.000389,24.977437,-2.3998,0.178,9.52962,9.52962
1896.00,9.53211,25.105254,0.000388,24.977425,-2.3997,0.178,9.53059,9.53059
1897.00,9.53208,25.105384,0.000389,24.977477,-2.3997,0.178,9.53142,9.53142
1898.00,9.53250,25.105482,0.000390,24.977498,-2.3996,0.178,9.53176,9.53176
1899.00,9.53270,25.105389,0.000387,24.977395,-2.3996,0.178,9.53236,9.53236
1900.00,9.53262,25.105529,0.000389,24.977487,-2.3996,0.178,9.53267,9.53267
1901.00,9.53262,25.105526,0.000387,24.977473,-2.3996,0.178,9.53336,9.53336
1902.00,9.53297,25.105424,0.000383,24.977356,-2.3997,0.179,9.53373,9.53373
1903.00,9.53293,25.105453,0.000384,24.977354,-2.3999,0.179,9.53370,9.53370
1904.00,9.53270,25.105623,0.000388,24.977486,-2.3999,0.179,9.53308,9.53308
1905.00,9.53237,25.105487,0.000387,24.977352,-2.3999,0.179,9.53231,9.53231
1906.00,9.53191,25.105460,0.000386,24.977324,-2.3999,0.179,9.53133,9.53133
1907.00,9.53183,25.105519,0.000386,24.977383,-2.3998,0.179,9.53190,9.53190
1908.00,9.53179,25.105439,0.000387,24.977286,-2.3998,0.179,9.53379,9.53379
1909.00,9.53207,25.105401,0.000386,24.977257,-2.3997,0.179,9.53592,9.53592
1910.00,9.53272,25.105572,0.000392,24.977432,-2.3997,0.179,9.53813,9.53813
1911.00,9.53336,25.105552,0.000395,24.977349,-2.3999,0.179,9.53874,9.53874
1912.00,9.53394,25.105769,0.000399,24.977494,-2.4000,0.179,9.53965,9.53965
1913.00,9.53447,25.105837,0.000397,24.977502,-2.4001,0.179,9.53904,9.53904
1914.00,9.53478,25.105911,0.000396,24.977496,-2.4001,0.179,9.53756,9.53756
1915.00,9.53482,25.105862,0.000393,24.977430,-2.4002,0.179,9.53571,9.53571
1916.00,9.53508,25.106004,0.000393,24.977545,-2.4002,0.179,9.53503,9.53503
1917.00,9.53508,25.106070,0.000399,24.977587,-2.4003,0.179,9.53384,9.53384
1918.00,9.53503,25.106072,0.000399,24.977630,-2.4003,0.179,9.53382,9.53382
1919.00,9.53521,25.106078,0.000401,24.977581,-2.4004,0.179,9.53400,9.53400
1920.00,9.53518,25.106154,0.000402,24.977593,-2.4005,0.179,9.53455,9.53455
1921.00,9.53517,25.106165,0.000400,24.977592,-2.4005,0.179,9.53559,9.53559
1922.00,9.53527,25.106055,0.000389,24.977466,-2.4004,0.180,9.53625,9.53625
1923.00,9.53581,25.106179,0.000389,24.977545,-2.4003,0.180,9.53607,9.53607
1924.00,9.53618,25.106287,0.000390,24.977647,-2.4000,0.180,9.53644,9.53644
1925.00,9.53610,25.106279,0.000391,24.977621,-2.4000,0.180,9.53616,9.53616
1926.00,9.53615,25.106326,0.000395,24.977639,-2.4002,0.180,9.53514,9.53514
1927.00,9.53611,25.106341,0.000397,24.977632,-2.4004,0.180,9.53469,9.53469
1928.00,9.53601,25.106217,0.000390,24.977466,-2.4005,0.180,9.53457,9.53457
1929.00,9.53569,25.106263,0.000387,24.977446,-2.4008,0.180,9.53412,9.53412
1930.00,9.53540,25.106352,0.000385,24.977392,-2.4009,0.180,9.53461,9.53461
1931.00,9.53530,25.106481,0.000381,24.977394,-2.4008,0.181,9.53537,9.53537
1932.00,9.53517,25.106695,0.000389,24.977489,-2.4007,0.181,9.53548,9.53548
1933.00,9.53515,25.106946,0.000398,24.977659,-2.4008,0.180,9.53657,9.53657
1934.00,9.53551,25.106982,0.000396,24.977685,-2.4009,0.181,9.53847,9.53847
1935.00,9.53591,25.107018,0.000398,24.977715,-2.4010,0.181,9.53894,9.53894
1936.00,9.53615,25.106960,0.000398,24.977709,-2.4010,0.181,9.53879,9.53879
1937.00,9.53624,25.106853,0.000389,24.977629,-2.4011,0.181,9.53870,9.53870
1938.00,9.53633,25.106777,0.000386,24.977539,-2.4012,0.181,9.53817,9.53817
1939.00,9.53636,25.106719,0.000389,24.977502,-2.4012,0.181,9.53654,9.53654
1940.00,9.53644,25.106566,0.000385,24.977358,-2.4012,0.181,9.53636,9.53636
1941.00,9.53661,25.106540,0.000384,24.977314,-2.4013,0.181,9.53733,9.53733
1942.00,9.53673,25.106526,0.000386,24.977330,-2.4011,0.181,9.53790,9.53790
1943.00,9.53668,25.106590,0.000387,24.977397,-2.4009,0.181,9.53774,9.53774
1944.00,9.53684,25.106579,0.000386,24.977365,-2.4009,0.181,9.53914,9.53914
1945.00,9.53727,25.106667,0.000385,24.977436,-2.4007,0.181,9.54093,9.54093
1946.00,9.53802,25.106731,0.000384,24.977411,-2.4006,0.182,9.54197,9.54197
1947.00,9.53870,25.106791,0.000385,24.977364,-2.4005,0.182,9.54343,9.54343
1948.00,9.53901,25.106750,0.000379,24.977302,-2.4006,0.182,9.54427,9.54427
1949.00,9.53939,25.106796,0.000381,24.977302,-2.4007,0.182,9.54409,9.54409
1950.00,9.53972,25.106973,0.000386,24.977408,-2.4007,0.182,9.54314,9.54314
1951.00,9.53991,25.107202,0.000392,24.977615,-2.4007,0.182,9.54135,9.54135
1952.00,9.54014,25.107214,0.000391,24.977534,-2.4008,0.182,9.54071,9.54071
1953.00,9.54005,25.107265,0.000394,24.977476,-2.4008,0.182,9.54107,9.54107
1954.00,9.54045,25.107459,0.000391,24.977589,-2.4008,0.182,9.54043,9.54043
1955.00,9.54066,25.107410,0.000388,24.977507,-2.4009,0.182,9.53931,9.53931
1956.00,9.54055,25.107381,0.000387,24.977420,-2.4012,0.182,9.53894,9.53894
1957.00,9.54014,25.107476,0.000391,24.977540,-2.4016,0.182,9.53643,9.53643
1958.00,9.53945,25.107645,0.000394,24.977674,-2.4019,0.182,9.53385,9.53385
1959.00,9.53907,25.107672,0.000396,24.977685,-2.4022,0.182,9.53227,9.53227
1960.00,9.53885,25.107831,0.000398,24.977832,-2.4022,0.183,9.53151,9.53151
1961.00,9.53852,25.107861,0.000397,24.977865,-2.4019,0.183,9.53096,9.53096
1962.00,9.53807,25.108008,0.000398,24.977952,-2.4016,0.183,9.53113,9.53113
1963.00,9.53793,25.108051,0.000401,24.978025,-2.4013,0.183,9.53196,9.53196
1964.00,9.53749,25.107968,0.000407,24.977928,-2.4012,0.183,9.53271,9.53271
1965.00,9.53695,25.107910,0.000407,24.977803,-2.4012,0.182,9.53337,9.53337
1966.00,9.53603,25.107808,0.000405,24.977672,-2.4013,0.182,9.53492,9.53492
1967.00,9.53614,25.107762,0.000404,24.977647,-2.4015,0.182,9.53694,9.53694
1968.00,9.53637,25.107706,0.000401,24.977611,-2.4017,0.183,9.53859,9.53859
1969.00,9.53639,25.107660,0.000394,24.977564,-2.4018,0.183,9.54003,9.54003
1970.00,9.53637,25.107583,0.000391,24.977521,-2.4021,0.183,9.54108,9.54108
1971.00,9.53641,25.107644,0.000389,24.977608,-2.4023,0.183,9.54122,9.54122
1972.00,9.53649,25.107513,0.000383,24.977462,-2.4024,0.183,9.54120,9.54120
1973.00,9.53651,25.107461,0.000379,24.977283,-2.4025,0.184,9.54167,9.54167
1974.00,9.53648,25.107498,0.000380,24.977289,-2.4025,0.184,9.54125,9.54125
1975.00,9.53657,25.107558,0.000382,24.977340,-2.4025,0.184,9.54097,9.54097
1976.00,9.53689,25.107514,0.000386,24.977248,-2.4027,0.184,9.54020,9.54020
1977.00,9.53697,25.107621,0.000389,24.977294,-2.4029,0.184,9.53852,9.53852
1978.00,9.53689,25.107649,0.000391,24.977275,-2.4031,0.184,9.53542,9.53542
1979.00,9.53689,25.107811,0.000392,24.977312,-2.4032,0.184,9.53367,9.53367
1980.00,9.53686,25.107820,0.000391,24.977219,-2.4031,0.184,9.53219,9.53219
1981.00,9.53692,25.107981,0.000392,24.977248,-2.4029,0.184,9.53150,9.53150
1982.00,9.53708,25.108149,0.000395,24.977326,-2.4027,0.184,9.53237,9.53237
1983.00,9.53731,25.108278,0.000397,24.977466,-2.4024,0.184,9.53392,9.53392
1984.00,9.53756,25.108200,0.000392,24.977339,-2.4023,0.184,9.53550,9.53550
1985.00,9.53758,25.108436,0.000391,24.977469,-2.4022,0.184,9.53692,9.53692
1986.00,9.53708,25.108440,0.000390,24.977475,-2.4024,0.184,9.53824,9.53824
1987.00,9.53700,25.108464,0.000388,24.977460,-2.4027,0.185,9.53886,9.53886
1988.00,9.53734,25.108437,0.000384,24.977355,-2.4030,0.185,9.53993,9.53993
1989.00,9.53778,25.108687,0.000391,24.977564,-2.4031,0.185,9.54151,9.54151
1990.00,9.53801,25.108636,0.000390,24.977587,-2.4032,0.185,9.54319,9.54319
1991.00,9.53828,25.108602,0.000383,24.977552,-2.4032,0.185,9.54456,9.54456
1992.00,9.53878,25.108619,0.000382,24.977581,-2.4032,0.185,9.54581,9.54581
1993.00,9.53901,25.108833,0.000387,24.977781,-2.4033,0.185,9.54694,9.54694
1994.00,9.53915,25.108766,0.000383,24.977766,-2.4033,0.185,9.54600,9.54600
1995.00,9.53900,25.108789,0.000383,24.977767,-2.4032,0.185,9.54311,9.54311
1996.00,9.53871,25.108840,0.000387,24.977731,-2.4033,0.185,9.54022,9.54022
1997.00,9.53867,25.108870,0.000391,24.977683,-2.4031,0.185,9.53826,9.53826
1998.00,9.53924,25.108771,0.000389,24.977505,-2.4030,0.185,9.53650,9.53650
1999.00,9.54010,25.108790,0.000387,24.977383,-2.4031,0.185,9.53518,9.53518
2000.00,9.54079,25.108886,0.000391,24.977369,-2.4033,0.185,9.53376,9.53376
2001.00,9.54133,25.108951,0.000390,24.977419,-2.4033,0.185,9.53337,9.53337
2002.00,9.54171,25.108988,0.000388,24.977402,-2.4032,0.185,9.53237,9.53237
2003.00,9.54190,25.109043,0.000386,24.977429,-2.4030,0.186,9.53005,9.53005
2004.00,9.54119,25.109060,0.000384,24.977466,-2.4030,0.186,9.52891,9.52891
2005.00,9.53958,25.108975,0.000379,24.977331,-2.4029,0.186,9.53084,9.53084
2006.00,9.53791,25.109134,0.000382,24.977395,-2.4029,0.186,9.53267,9.53267
2007.00,9.53661,25.109214,0.000386,24.977488,-2.4032,0.186,9.53438,9.53438
2008.00,9.53565,25.109180,0.000388,24.977420,-2.4036,0.186,9.53742,9.53742
2009.00,9.53521,25.109141,0.000389,24.977372,-2.4037,0.186,9.54068,9.54068
2010.00,9.53583,25.109154,0.000389,24.977407,-2.4036,0.186,9.54266,9.54266
2011.00,9.53644,25.108999,0.000386,24.977305,-2.4036,0.186,9.54318,9.54318
