# Supplementary material for: CEP signaling coordinates plant immunity with nitrogen status
Source: Nat Commun. 2024 Dec 16;15:10686. doi: 10.1038/s41467-024-55194-x (PMC11649690; doi:10.1038/s41467-024-55194-x)
Supplement: Supplementary file 4 — Source Data [file 41467_2024_55194_MOESM4_ESM.zip › !Source_data/Source_data_ITC_SEC/Source_data_ITC/20221027_50uMCEPR2 vs 500uMCEP1_1.itc]

$ITC
$ 13 
$NOT
$ 25 
$ 60 
$ 600 
$ 10 
$ 2 
$ADCGainCode:  0 
$False,True,True
$ 0.4 , 0.8 , 150 , 5 
$ 3 , 6 , 150 , 5 
$ 3 , 6 , 150 , 5 
$ 3 , 6 , 150 , 5 
$ 3 , 6 , 150 , 5 
$ 3 , 6 , 150 , 5 
$ 3 , 6 , 150 , 5 
$ 3 , 6 , 150 , 5 
$ 3 , 6 , 150 , 5 
$ 3 , 6 , 150 , 5 
$ 3 , 6 , 150 , 5 
$ 3 , 6 , 150 , 5 
$ 3 , 6 , 150 , 5 
# 0 
# 0.5 
# 0.05 
# 0.2035 
# 25 
# 4 
# 8.15 
# 1 
?500uM CEPR2 vs 500uM CEP1, in 20mM citrate pH5, 150mM NaCl
% MICROCALITC_MAL1177627
% 0.2035 
% 4 
%-0.586102 , 29.61604 
%-0.348256 , 29.40329 
% 0.8333333 
% 167740 , 167730 
% 0.25 , 81 
%-0.015695 ,-0.033946 
%-20 , 8 
% 0 , 0 
% 0 
% 128000       127744 
% 43.1 
% 500 , 750 , 1000 , 750 
% 0.06978023945 ,-0.002252194966 ,-3.244915618586E-05 , 1.349203907274E-06 ,-9.058983361606E-09 
% MicroCalITC Ver: 1.29.32 Run time:10/27/2022 2:08:41 PM
@0
5.00,9.38865,25.075936,0.000346,25.043831,-2.9026,-0.073,9.39069,9.39069
6.00,9.38847,25.075959,0.000346,25.043782,-2.9020,-0.073,9.38880,9.38880
7.00,9.38801,25.076004,0.000348,25.043817,-2.9013,-0.073,9.38847,9.38847
8.00,9.38863,25.076067,0.000348,25.043793,-2.9009,-0.073,9.39047,9.39047
9.00,9.38917,25.076127,0.000350,25.043777,-2.9006,-0.073,9.39147,9.39147
10.00,9.38915,25.076099,0.000351,25.043766,-2.9003,-0.073,9.39222,9.39222
11.00,9.38856,25.076189,0.000352,25.043859,-2.9001,-0.073,9.39317,9.39317
12.00,9.38717,25.076268,0.000349,25.043874,-2.8998,-0.072,9.39178,9.39178
13.00,9.38671,25.076311,0.000348,25.043884,-2.8994,-0.072,9.38868,9.38868
14.00,9.38725,25.076337,0.000346,25.043894,-2.8989,-0.072,9.38790,9.38790
15.00,9.38853,25.076394,0.000347,25.043884,-2.8984,-0.072,9.38958,9.38958
16.00,9.38979,25.076367,0.000346,25.043807,-2.8977,-0.072,9.39303,9.39303
17.00,9.39111,25.076378,0.000350,25.043769,-2.8971,-0.072,9.39804,9.39804
18.00,9.39235,25.076402,0.000351,25.043801,-2.8965,-0.072,9.40232,9.40232
19.00,9.39314,25.076408,0.000354,25.043804,-2.8959,-0.072,9.40427,9.40427
20.00,9.39378,25.076428,0.000354,25.043809,-2.8955,-0.071,9.40399,9.40399
21.00,9.39421,25.076487,0.000355,25.043811,-2.8951,-0.071,9.40187,9.40187
22.00,9.39402,25.076471,0.000352,25.043774,-2.8948,-0.071,9.39749,9.39749
23.00,9.39381,25.076482,0.000350,25.043715,-2.8945,-0.071,9.39269,9.39269
24.00,9.39333,25.076473,0.000351,25.043661,-2.8941,-0.071,9.38952,9.38952
25.00,9.39357,25.076496,0.000352,25.043697,-2.8936,-0.071,9.39048,9.39048
26.00,9.39513,25.076452,0.000353,25.043681,-2.8933,-0.071,9.39713,9.39713
27.00,9.39722,25.076545,0.000357,25.043774,-2.8930,-0.071,9.40338,9.40338
28.00,9.39762,25.076628,0.000355,25.043837,-2.8926,-0.070,9.40616,9.40616
29.00,9.39735,25.076715,0.000352,25.043875,-2.8922,-0.070,9.40794,9.40794
30.00,9.39792,25.076771,0.000350,25.043854,-2.8918,-0.070,9.40955,9.40955
31.00,9.39870,25.076986,0.000352,25.043969,-2.8913,-0.070,9.40452,9.40452
32.00,9.39955,25.077023,0.000353,25.043918,-2.8907,-0.070,9.40032,9.40032
33.00,9.40051,25.077050,0.000358,25.043859,-2.8902,-0.070,9.39972,9.39972
34.00,9.40103,25.077142,0.000361,25.043891,-2.8898,-0.070,9.39987,9.39987
35.00,9.40028,25.077229,0.000362,25.043978,-2.8893,-0.070,9.39799,9.39799
36.00,9.39984,25.077272,0.000363,25.043958,-2.8888,-0.070,9.39736,9.39736
37.00,9.39928,25.077340,0.000364,25.043985,-2.8883,-0.070,9.39645,9.39645
38.00,9.39869,25.077401,0.000361,25.044013,-2.8879,-0.070,9.39476,9.39476
39.00,9.39839,25.077420,0.000356,25.043974,-2.8873,-0.069,9.39733,9.39733
40.00,9.39916,25.077460,0.000351,25.043836,-2.8869,-0.069,9.40044,9.40044
41.00,9.40019,25.077544,0.000347,25.043799,-2.8864,-0.069,9.40414,9.40414
42.00,9.40133,25.077619,0.000344,25.043779,-2.8860,-0.068,9.40682,9.40682
43.00,9.40191,25.077660,0.000344,25.043792,-2.8856,-0.068,9.40836,9.40836
44.00,9.40238,25.077688,0.000346,25.043769,-2.8852,-0.068,9.40459,9.40459
45.00,9.40216,25.077716,0.000348,25.043791,-2.8849,-0.068,9.39998,9.39998
46.00,9.40176,25.077744,0.000347,25.043834,-2.8845,-0.068,9.39927,9.39927
47.00,9.40132,25.077785,0.000347,25.043854,-2.8841,-0.068,9.40160,9.40160
48.00,9.40160,25.077889,0.000348,25.043859,-2.8836,-0.067,9.40439,9.40439
49.00,9.40203,25.077941,0.000351,25.043859,-2.8833,-0.067,9.40595,9.40595
50.00,9.40172,25.078001,0.000352,25.043902,-2.8829,-0.067,9.40739,9.40739
51.00,9.40158,25.077977,0.000354,25.043880,-2.8824,-0.067,9.40530,9.40530
52.00,9.40185,25.078044,0.000356,25.043851,-2.8820,-0.067,9.40273,9.40273
53.00,9.40244,25.078030,0.000353,25.043798,-2.8816,-0.067,9.39938,9.39938
54.00,9.40363,25.078154,0.000351,25.043829,-2.8810,-0.067,9.39875,9.39875
55.00,9.40444,25.078151,0.000350,25.043796,-2.8803,-0.067,9.39827,9.39827
56.00,9.40259,25.078284,0.000351,25.043835,-2.8797,-0.066,9.39735,9.39735
57.00,9.40231,25.078355,0.000353,25.043925,-2.8791,-0.066,9.39732,9.39732
58.00,9.40599,25.078413,0.000355,25.043925,-2.8787,-0.066,9.39902,9.39902
59.00,9.40274,25.078454,0.000357,25.043988,-2.8784,-0.066,9.39971,9.39971
60.00,9.39680,25.078605,0.000360,25.044014,-2.8781,-0.066,9.40004,9.40004
@1,0.4000,0.8, 60.0509999999995 
61.00,9.39952,25.078554,0.000360,25.043939,-2.8778,-0.066,9.40239,9.40239
62.00,9.39960,25.078531,0.000355,25.043882,-2.8776,-0.066,9.40388,9.40388
63.00,9.39802,25.078595,0.000356,25.043973,-2.8773,-0.066,9.40442,9.40442
64.00,9.39885,25.078551,0.000354,25.043920,-2.8771,-0.066,9.40425,9.40425
65.00,9.39915,25.078468,0.000351,25.043899,-2.8768,-0.065,9.40428,9.40428
66.00,9.40008,25.078448,0.000350,25.043845,-2.8764,-0.065,9.40255,9.40255
67.00,9.40113,25.078478,0.000353,25.043854,-2.8759,-0.065,9.39984,9.39984
68.00,9.40073,25.078457,0.000354,25.043765,-2.8754,-0.065,9.39897,9.39897
69.00,9.40055,25.078536,0.000356,25.043776,-2.8748,-0.065,9.40021,9.40021
70.00,9.40063,25.078552,0.000355,25.043769,-2.8743,-0.065,9.39896,9.39896
71.00,9.40044,25.078669,0.000357,25.043827,-2.8738,-0.065,9.39938,9.39938
72.00,9.40026,25.078727,0.000357,25.043791,-2.8734,-0.064,9.40012,9.40012
73.00,9.40076,25.078797,0.000357,25.043798,-2.8729,-0.064,9.40274,9.40274
74.00,9.40201,25.078846,0.000356,25.043772,-2.8725,-0.064,9.40661,9.40661
75.00,9.40323,25.078963,0.000356,25.043779,-2.8721,-0.064,9.41091,9.41091
76.00,9.40314,25.079026,0.000353,25.043777,-2.8718,-0.064,9.40562,9.40562
77.00,9.40251,25.079051,0.000350,25.043812,-2.8713,-0.064,9.38978,9.38978
78.00,9.40461,25.079088,0.000346,25.043804,-2.8708,-0.063,9.36519,9.36519
79.00,9.40401,25.079128,0.000345,25.043819,-2.8703,-0.063,9.33869,9.33869
80.00,9.40429,25.079170,0.000346,25.043787,-2.8698,-0.063,9.31600,9.31600
81.00,9.40565,25.079125,0.000346,25.043753,-2.8693,-0.063,9.30380,9.30380
82.00,9.40707,25.079137,0.000346,25.043710,-2.8688,-0.063,9.30336,9.30336
83.00,9.41072,25.079153,0.000353,25.043741,-2.8685,-0.063,9.30952,9.30952
84.00,9.41658,25.079207,0.000358,25.043781,-2.8680,-0.063,9.32065,9.32065
85.00,9.41172,25.079165,0.000356,25.043763,-2.8676,-0.063,9.33037,9.33037
86.00,9.37400,25.079250,0.000354,25.043773,-2.8671,-0.063,9.33592,9.33592
87.00,9.32347,25.079298,0.000355,25.043769,-2.8667,-0.063,9.33918,9.33918
88.00,9.29631,25.079395,0.000353,25.043813,-2.8663,-0.062,9.34309,9.34309
89.00,9.29689,25.079379,0.000348,25.043731,-2.8659,-0.062,9.34547,9.34547
90.00,9.30455,25.079514,0.000345,25.043721,-2.8655,-0.062,9.34792,9.34792
91.00,9.31344,25.079606,0.000347,25.043779,-2.8651,-0.062,9.35392,9.35392
92.00,9.31962,25.079650,0.000346,25.043797,-2.8647,-0.061,9.36290,9.36290
93.00,9.32380,25.079688,0.000342,25.043734,-2.8643,-0.061,9.36790,9.36790
94.00,9.32925,25.079765,0.000344,25.043840,-2.8638,-0.061,9.36849,9.36849
95.00,9.33516,25.079833,0.000350,25.043959,-2.8633,-0.061,9.36895,9.36895
96.00,9.33849,25.079911,0.000349,25.043974,-2.8630,-0.061,9.36871,9.36871
97.00,9.34169,25.080000,0.000354,25.044005,-2.8626,-0.061,9.36736,9.36736
98.00,9.34588,25.080131,0.000359,25.044087,-2.8623,-0.061,9.37199,9.37199
99.00,9.35118,25.080126,0.000357,25.044036,-2.8619,-0.061,9.37893,9.37893
100.00,9.35628,25.080114,0.000350,25.043983,-2.8615,-0.060,9.38349,9.38349
101.00,9.35951,25.080127,0.000350,25.043991,-2.8611,-0.060,9.38502,9.38502
102.00,9.36196,25.080158,0.000346,25.043933,-2.8607,-0.060,9.38368,9.38368
103.00,9.36489,25.080094,0.000344,25.043815,-2.8603,-0.060,9.38379,9.38379
104.00,9.36808,25.080148,0.000346,25.043739,-2.8599,-0.060,9.38438,9.38438
105.00,9.37028,25.080259,0.000351,25.043774,-2.8597,-0.060,9.38443,9.38443
106.00,9.37286,25.080312,0.000353,25.043748,-2.8593,-0.060,9.38465,9.38465
107.00,9.37610,25.080365,0.000353,25.043774,-2.8590,-0.060,9.38610,9.38610
108.00,9.37653,25.080352,0.000350,25.043803,-2.8587,-0.059,9.38251,9.38251
109.00,9.37762,25.080407,0.000341,25.043817,-2.8584,-0.059,9.37997,9.37997
110.00,9.37886,25.080427,0.000337,25.043849,-2.8580,-0.059,9.38110,9.38110
111.00,9.37950,25.080424,0.000338,25.043883,-2.8576,-0.058,9.38107,9.38107
112.00,9.37984,25.080380,0.000335,25.043827,-2.8571,-0.058,9.38102,9.38102
113.00,9.38008,25.080463,0.000338,25.043857,-2.8566,-0.058,9.38061,9.38061
114.00,9.38105,25.080519,0.000346,25.043940,-2.8561,-0.058,9.38016,9.38016
115.00,9.38167,25.080500,0.000348,25.043869,-2.8555,-0.058,9.38037,9.38037
116.00,9.38312,25.080555,0.000348,25.043827,-2.8551,-0.058,9.38472,9.38472
117.00,9.38444,25.080641,0.000350,25.043892,-2.8548,-0.058,9.38894,9.38894
118.00,9.38495,25.080630,0.000348,25.043875,-2.8545,-0.058,9.39160,9.39160
119.00,9.38416,25.080662,0.000347,25.043851,-2.8541,-0.058,9.39044,9.39044
120.00,9.38325,25.080719,0.000349,25.043864,-2.8536,-0.058,9.38579,9.38579
121.00,9.38265,25.080779,0.000348,25.043870,-2.8532,-0.058,9.37976,9.37976
122.00,9.38264,25.080903,0.000349,25.043946,-2.8529,-0.057,9.37391,9.37391
123.00,9.38199,25.081022,0.000350,25.043966,-2.8525,-0.057,9.37037,9.37037
124.00,9.38046,25.081100,0.000353,25.043996,-2.8521,-0.057,9.36792,9.36792
125.00,9.37930,25.081200,0.000354,25.043997,-2.8518,-0.057,9.36821,9.36821
126.00,9.37876,25.081275,0.000357,25.044025,-2.8513,-0.057,9.36873,9.36873
127.00,9.37847,25.081244,0.000354,25.043959,-2.8508,-0.057,9.37047,9.37047
128.00,9.37871,25.081280,0.000354,25.044020,-2.8506,-0.057,9.37419,9.37419
129.00,9.37921,25.081310,0.000351,25.044011,-2.8504,-0.056,9.37934,9.37934
130.00,9.37973,25.081310,0.000350,25.044019,-2.8501,-0.056,9.38561,9.38561
131.00,9.38065,25.081237,0.000348,25.043971,-2.8497,-0.056,9.39141,9.39141
132.00,9.38149,25.081275,0.000351,25.043996,-2.8492,-0.056,9.39380,9.39380
133.00,9.38207,25.081336,0.000355,25.043933,-2.8487,-0.056,9.39358,9.39358
134.00,9.38251,25.081395,0.000358,25.043878,-2.8481,-0.056,9.39165,9.39165
135.00,9.38187,25.081512,0.000358,25.043893,-2.8476,-0.056,9.38554,9.38554
136.00,9.38070,25.081645,0.000360,25.043936,-2.8473,-0.056,9.37978,9.37978
137.00,9.37933,25.081758,0.000361,25.043930,-2.8469,-0.056,9.37735,9.37735
138.00,9.37867,25.081798,0.000359,25.043910,-2.8466,-0.055,9.37765,9.37765
139.00,9.37908,25.081814,0.000358,25.043909,-2.8462,-0.055,9.37781,9.37781
140.00,9.37919,25.081846,0.000356,25.043878,-2.8458,-0.055,9.37768,9.37768
141.00,9.37929,25.081884,0.000354,25.043805,-2.8454,-0.055,9.37762,9.37762
142.00,9.37927,25.081900,0.000352,25.043759,-2.8450,-0.055,9.37570,9.37570
143.00,9.37964,25.081962,0.000352,25.043777,-2.8447,-0.055,9.37476,9.37476
144.00,9.38043,25.082090,0.000351,25.043852,-2.8444,-0.054,9.37460,9.37460
145.00,9.38125,25.082179,0.000353,25.043891,-2.8441,-0.054,9.37783,9.37783
146.00,9.38185,25.082236,0.000352,25.043907,-2.8437,-0.054,9.37954,9.37954
147.00,9.38203,25.082291,0.000352,25.043955,-2.8433,-0.054,9.38079,9.38079
148.00,9.38181,25.082302,0.000353,25.043935,-2.8430,-0.054,9.38057,9.38057
149.00,9.38135,25.082324,0.000353,25.043904,-2.8425,-0.054,9.37987,9.37987
150.00,9.38052,25.082288,0.000352,25.043886,-2.8421,-0.054,9.37820,9.37820
151.00,9.37925,25.082298,0.000352,25.043925,-2.8417,-0.054,9.37871,9.37871
152.00,9.37918,25.082346,0.000356,25.043935,-2.8414,-0.054,9.38373,9.38373
153.00,9.37954,25.082378,0.000352,25.043940,-2.8410,-0.054,9.38495,9.38495
154.00,9.37947,25.082392,0.000352,25.043919,-2.8405,-0.053,9.38608,9.38608
155.00,9.37997,25.082459,0.000355,25.043937,-2.8400,-0.053,9.38760,9.38760
156.00,9.38049,25.082462,0.000357,25.043913,-2.8396,-0.053,9.38730,9.38730
157.00,9.38085,25.082498,0.000353,25.043894,-2.8390,-0.053,9.38257,9.38257
158.00,9.38024,25.082593,0.000355,25.043934,-2.8387,-0.053,9.37876,9.37876
159.00,9.37927,25.082579,0.000352,25.043936,-2.8384,-0.053,9.37539,9.37539
160.00,9.37921,25.082582,0.000347,25.043951,-2.8382,-0.052,9.37514,9.37514
161.00,9.38044,25.082651,0.000344,25.043914,-2.8378,-0.052,9.37927,9.37927
162.00,9.38205,25.082727,0.000343,25.043893,-2.8374,-0.052,9.38376,9.38376
163.00,9.38272,25.082729,0.000345,25.043818,-2.8371,-0.052,9.38607,9.38607
164.00,9.38235,25.082822,0.000350,25.043803,-2.8367,-0.052,9.38715,9.38715
165.00,9.38174,25.082921,0.000353,25.043780,-2.8364,-0.052,9.38441,9.38441
166.00,9.38095,25.083006,0.000355,25.043795,-2.8362,-0.052,9.37773,9.37773
167.00,9.38075,25.083027,0.000358,25.043846,-2.8359,-0.052,9.37301,9.37301
168.00,9.38088,25.083034,0.000360,25.043860,-2.8355,-0.052,9.37129,9.37129
169.00,9.38107,25.083168,0.000359,25.043960,-2.8352,-0.052,9.36965,9.36965
170.00,9.37995,25.083207,0.000357,25.043958,-2.8347,-0.051,9.36872,9.36872
171.00,9.37836,25.083333,0.000357,25.044052,-2.8342,-0.051,9.37066,9.37066
172.00,9.37716,25.083384,0.000356,25.043997,-2.8337,-0.051,9.37459,9.37459
173.00,9.37712,25.083516,0.000351,25.044051,-2.8332,-0.051,9.37829,9.37829
174.00,9.37840,25.083455,0.000350,25.043938,-2.8326,-0.051,9.38297,9.38297
175.00,9.37883,25.083447,0.000348,25.043891,-2.8321,-0.051,9.38753,9.38753
176.00,9.37939,25.083403,0.000345,25.043785,-2.8319,-0.050,9.39114,9.39114
177.00,9.38010,25.083435,0.000344,25.043846,-2.8317,-0.050,9.39080,9.39080
178.00,9.38104,25.083410,0.000346,25.043821,-2.8316,-0.050,9.39064,9.39064
179.00,9.38206,25.083527,0.000350,25.043886,-2.8315,-0.050,9.38848,9.38848
180.00,9.38179,25.083523,0.000352,25.043857,-2.8312,-0.050,9.38453,9.38453
181.00,9.37999,25.083557,0.000356,25.043870,-2.8308,-0.050,9.38105,9.38105
182.00,9.37949,25.083635,0.000359,25.043812,-2.8303,-0.050,9.37815,9.37815
183.00,9.37909,25.083684,0.000359,25.043790,-2.8297,-0.050,9.37672,9.37672
184.00,9.37949,25.083703,0.000355,25.043804,-2.8292,-0.049,9.37834,9.37834
185.00,9.38027,25.083776,0.000351,25.043797,-2.8288,-0.049,9.38219,9.38219
186.00,9.38142,25.083846,0.000349,25.043828,-2.8285,-0.049,9.38540,9.38540
187.00,9.38249,25.083835,0.000348,25.043867,-2.8281,-0.049,9.38778,9.38778
188.00,9.38312,25.083845,0.000345,25.043885,-2.8277,-0.048,9.38778,9.38778
189.00,9.38388,25.083906,0.000347,25.043845,-2.8273,-0.048,9.38869,9.38869
190.00,9.38551,25.084011,0.000350,25.043863,-2.8268,-0.048,9.39096,9.39096
191.00,9.38665,25.084059,0.000351,25.043861,-2.8262,-0.048,9.38933,9.38933
192.00,9.38640,25.084116,0.000351,25.043844,-2.8258,-0.048,9.38756,9.38756
193.00,9.38574,25.084215,0.000356,25.043852,-2.8254,-0.048,9.38653,9.38653
194.00,9.38507,25.084176,0.000356,25.043835,-2.8250,-0.048,9.38378,9.38378
195.00,9.38481,25.084173,0.000358,25.043884,-2.8246,-0.048,9.38135,9.38135
196.00,9.38478,25.084132,0.000357,25.043832,-2.8242,-0.048,9.38328,9.38328
197.00,9.38499,25.084166,0.000357,25.043796,-2.8239,-0.048,9.38694,9.38694
198.00,9.38512,25.084173,0.000353,25.043778,-2.8235,-0.048,9.38901,9.38901
199.00,9.38494,25.084237,0.000351,25.043797,-2.8232,-0.047,9.38958,9.38958
200.00,9.38539,25.084299,0.000351,25.043818,-2.8228,-0.047,9.38843,9.38843
201.00,9.38582,25.084367,0.000353,25.043851,-2.8225,-0.047,9.38459,9.38459
202.00,9.38656,25.084455,0.000354,25.043897,-2.8222,-0.047,9.38102,9.38102
203.00,9.38668,25.084593,0.000356,25.043965,-2.8220,-0.047,9.37186,9.37186
204.00,9.38596,25.084569,0.000355,25.043877,-2.8219,-0.047,9.35070,9.35070
205.00,9.38599,25.084565,0.000352,25.043783,-2.8216,-0.047,9.31199,9.31199
206.00,9.38443,25.084635,0.000350,25.043740,-2.8212,-0.046,9.25995,9.25995
207.00,9.38558,25.084637,0.000349,25.043763,-2.8209,-0.046,9.19423,9.19423
208.00,9.38753,25.084678,0.000348,25.043754,-2.8204,-0.046,9.13096,9.13096
209.00,9.38326,25.084820,0.000350,25.043843,-2.8199,-0.046,9.09658,9.09658
210.00,9.38015,25.084934,0.000354,25.043875,-2.8195,-0.046,9.09100,9.09100
@2,3.0002,6.0, 210.094999999994 
211.00,9.37843,25.085005,0.000354,25.043906,-2.8191,-0.046,9.10657,9.10657
212.00,9.37770,25.085061,0.000354,25.043797,-2.8187,-0.046,9.14182,9.14182
213.00,9.34054,25.085071,0.000351,25.043699,-2.8184,-0.046,9.18644,9.18644
214.00,9.27239,25.085083,0.000349,25.043611,-2.8180,-0.045,9.21854,9.21854
215.00,9.18895,25.085078,0.000343,25.043582,-2.8178,-0.045,9.24006,9.24006
216.00,9.11774,25.085066,0.000339,25.043601,-2.8175,-0.045,9.25597,9.25597
217.00,9.05168,25.085035,0.000334,25.043628,-2.8173,-0.044,9.26586,9.26586
218.00,9.02589,25.085040,0.000332,25.043651,-2.8170,-0.044,9.27227,9.27227
219.00,9.10016,25.085063,0.000328,25.043690,-2.8167,-0.043,9.27960,9.27960
220.00,9.16051,25.085070,0.000330,25.043687,-2.8164,-0.043,9.28837,9.28837
221.00,9.19561,25.085170,0.000334,25.043723,-2.8159,-0.043,9.29467,9.29467
222.00,9.22678,25.085248,0.000339,25.043736,-2.8154,-0.043,9.30082,9.30082
223.00,9.24468,25.085301,0.000341,25.043789,-2.8149,-0.043,9.31133,9.31133
224.00,9.25531,25.085315,0.000346,25.043780,-2.8144,-0.043,9.32020,9.32020
225.00,9.26223,25.085487,0.000347,25.043885,-2.8140,-0.043,9.32736,9.32736
226.00,9.27136,25.085482,0.000344,25.043891,-2.8138,-0.043,9.33325,9.33325
227.00,9.27834,25.085527,0.000343,25.043877,-2.8135,-0.043,9.33897,9.33897
228.00,9.28718,25.085463,0.000344,25.043778,-2.8132,-0.043,9.34030,9.34030
229.00,9.29433,25.085566,0.000346,25.043851,-2.8129,-0.042,9.34029,9.34029
230.00,9.29943,25.085488,0.000347,25.043824,-2.8125,-0.042,9.34332,9.34332
231.00,9.30606,25.085545,0.000351,25.043801,-2.8120,-0.042,9.34841,9.34841
232.00,9.31321,25.085537,0.000354,25.043816,-2.8116,-0.042,9.35289,9.35289
233.00,9.31960,25.085648,0.000356,25.043873,-2.8112,-0.042,9.35698,9.35698
234.00,9.32529,25.085636,0.000354,25.043791,-2.8108,-0.042,9.36275,9.36275
235.00,9.32938,25.085732,0.000355,25.043827,-2.8105,-0.042,9.36659,9.36659
236.00,9.33419,25.085737,0.000354,25.043760,-2.8102,-0.042,9.36937,9.36937
237.00,9.33868,25.085837,0.000349,25.043762,-2.8097,-0.042,9.37181,9.37181
238.00,9.34385,25.085942,0.000346,25.043810,-2.8093,-0.041,9.37389,9.37389
239.00,9.34842,25.086065,0.000346,25.043867,-2.8089,-0.041,9.37306,9.37306
240.00,9.35065,25.086058,0.000345,25.043791,-2.8086,-0.041,9.37116,9.37116
241.00,9.35418,25.086184,0.000345,25.043857,-2.8081,-0.041,9.37478,9.37478
242.00,9.35875,25.086210,0.000350,25.043878,-2.8079,-0.041,9.37957,9.37957
243.00,9.36240,25.086198,0.000355,25.043822,-2.8076,-0.041,9.38341,9.38341
244.00,9.36477,25.086211,0.000356,25.043830,-2.8072,-0.041,9.38705,9.38705
245.00,9.36654,25.086307,0.000353,25.043850,-2.8069,-0.041,9.38773,9.38773
246.00,9.36792,25.086261,0.000351,25.043804,-2.8066,-0.040,9.38334,9.38334
247.00,9.37005,25.086310,0.000348,25.043843,-2.8062,-0.040,9.38074,9.38074
248.00,9.37242,25.086425,0.000343,25.043903,-2.8059,-0.040,9.38026,9.38026
249.00,9.37471,25.086441,0.000342,25.043858,-2.8056,-0.040,9.37919,9.37919
250.00,9.37648,25.086447,0.000344,25.043889,-2.8054,-0.040,9.38109,9.38109
251.00,9.37779,25.086524,0.000349,25.043929,-2.8052,-0.040,9.38584,9.38584
252.00,9.37912,25.086518,0.000354,25.043876,-2.8050,-0.040,9.38663,9.38663
253.00,9.38029,25.086547,0.000358,25.043892,-2.8048,-0.040,9.38650,9.38650
254.00,9.38159,25.086618,0.000357,25.043915,-2.8045,-0.040,9.38870,9.38870
255.00,9.38207,25.086644,0.000356,25.043882,-2.8041,-0.040,9.38805,9.38805
256.00,9.38226,25.086619,0.000351,25.043838,-2.8037,-0.039,9.38716,9.38716
257.00,9.38356,25.086653,0.000349,25.043818,-2.8032,-0.039,9.39021,9.39021
258.00,9.38503,25.086680,0.000348,25.043790,-2.8027,-0.039,9.39281,9.39281
259.00,9.38631,25.086698,0.000347,25.043804,-2.8023,-0.039,9.39275,9.39275
260.00,9.38738,25.086763,0.000347,25.043835,-2.8019,-0.039,9.39409,9.39409
261.00,9.38768,25.086789,0.000349,25.043833,-2.8015,-0.039,9.39338,9.39338
262.00,9.38712,25.086874,0.000349,25.043848,-2.8013,-0.039,9.38950,9.38950
263.00,9.38671,25.086892,0.000350,25.043778,-2.8009,-0.039,9.38831,9.38831
264.00,9.38761,25.086874,0.000353,25.043706,-2.8006,-0.039,9.39198,9.39198
265.00,9.38883,25.086965,0.000354,25.043702,-2.8003,-0.038,9.39514,9.39514
266.00,9.39033,25.087077,0.000357,25.043714,-2.8000,-0.038,9.39765,9.39765
267.00,9.39139,25.087134,0.000355,25.043694,-2.7996,-0.038,9.40028,9.40028
268.00,9.39164,25.087166,0.000355,25.043723,-2.7991,-0.038,9.39898,9.39898
269.00,9.39166,25.087289,0.000353,25.043756,-2.7987,-0.038,9.39373,9.39373
270.00,9.39185,25.087336,0.000351,25.043768,-2.7983,-0.038,9.38998,9.38998
271.00,9.39148,25.087438,0.000349,25.043804,-2.7980,-0.037,9.38633,9.38633
272.00,9.39101,25.087415,0.000350,25.043756,-2.7977,-0.037,9.38404,9.38404
273.00,9.39126,25.087528,0.000350,25.043776,-2.7975,-0.037,9.38369,9.38369
274.00,9.39083,25.087607,0.000352,25.043818,-2.7972,-0.037,9.38417,9.38417
275.00,9.39064,25.087618,0.000355,25.043801,-2.7969,-0.037,9.38397,9.38397
276.00,9.39082,25.087643,0.000357,25.043819,-2.7965,-0.037,9.38538,9.38538
277.00,9.39053,25.087824,0.000360,25.043886,-2.7962,-0.037,9.38774,9.38774
278.00,9.39048,25.087917,0.000361,25.043886,-2.7958,-0.037,9.39092,9.39092
279.00,9.39055,25.087866,0.000359,25.043794,-2.7954,-0.036,9.39272,9.39272
280.00,9.39077,25.087952,0.000360,25.043806,-2.7950,-0.036,9.39428,9.39428
281.00,9.39086,25.087953,0.000356,25.043765,-2.7946,-0.036,9.39439,9.39439
282.00,9.39099,25.087850,0.000355,25.043696,-2.7942,-0.036,9.39229,9.39229
283.00,9.39098,25.087804,0.000355,25.043719,-2.7939,-0.036,9.38947,9.38947
284.00,9.39058,25.087847,0.000357,25.043810,-2.7937,-0.036,9.39095,9.39095
285.00,9.39061,25.087832,0.000356,25.043810,-2.7934,-0.036,9.39435,9.39435
286.00,9.39074,25.087915,0.000356,25.043889,-2.7932,-0.036,9.39650,9.39650
287.00,9.39039,25.088068,0.000358,25.044012,-2.7928,-0.035,9.39634,9.39634
288.00,9.38993,25.088087,0.000359,25.043944,-2.7925,-0.035,9.39555,9.39555
289.00,9.38997,25.088208,0.000360,25.043984,-2.7921,-0.035,9.39240,9.39240
290.00,9.39002,25.088189,0.000358,25.043937,-2.7918,-0.035,9.38784,9.38784
291.00,9.39032,25.088235,0.000359,25.043894,-2.7914,-0.035,9.38618,9.38618
292.00,9.39079,25.088286,0.000357,25.043899,-2.7911,-0.035,9.38754,9.38754
293.00,9.39121,25.088430,0.000355,25.044000,-2.7908,-0.035,9.38982,9.38982
294.00,9.39182,25.088422,0.000352,25.043969,-2.7904,-0.035,9.39389,9.39389
295.00,9.39250,25.088591,0.000357,25.043999,-2.7900,-0.035,9.39680,9.39680
296.00,9.39347,25.088676,0.000356,25.043979,-2.7895,-0.034,9.39656,9.39656
297.00,9.39325,25.088718,0.000355,25.043889,-2.7891,-0.034,9.39495,9.39495
298.00,9.39234,25.088760,0.000356,25.043933,-2.7887,-0.034,9.39308,9.39308
299.00,9.39175,25.088913,0.000357,25.043979,-2.7884,-0.034,9.38904,9.38904
300.00,9.39138,25.088886,0.000356,25.043926,-2.7882,-0.034,9.38602,9.38602
301.00,9.39138,25.088861,0.000358,25.043902,-2.7880,-0.034,9.38741,9.38741
302.00,9.39220,25.088894,0.000362,25.043981,-2.7877,-0.034,9.39238,9.39238
303.00,9.39337,25.088894,0.000364,25.043893,-2.7874,-0.034,9.39643,9.39643
304.00,9.39383,25.088843,0.000363,25.043870,-2.7869,-0.034,9.39966,9.39966
305.00,9.39332,25.088888,0.000363,25.043940,-2.7866,-0.034,9.40055,9.40055
306.00,9.39242,25.088955,0.000364,25.043979,-2.7863,-0.034,9.39868,9.39868
307.00,9.39208,25.088923,0.000361,25.043972,-2.7860,-0.033,9.39348,9.39348
308.00,9.39204,25.088904,0.000361,25.043946,-2.7857,-0.033,9.38926,9.38926
309.00,9.39231,25.088907,0.000359,25.043953,-2.7855,-0.033,9.38735,9.38735
310.00,9.39259,25.088986,0.000360,25.043998,-2.7853,-0.033,9.38723,9.38723
311.00,9.39251,25.088983,0.000360,25.043988,-2.7850,-0.033,9.38660,9.38660
312.00,9.39233,25.089104,0.000359,25.043984,-2.7848,-0.033,9.38914,9.38914
313.00,9.39280,25.089203,0.000358,25.043985,-2.7845,-0.032,9.39327,9.39327
314.00,9.39294,25.089317,0.000361,25.043903,-2.7841,-0.032,9.39400,9.39400
315.00,9.39208,25.089458,0.000363,25.043866,-2.7836,-0.032,9.39325,9.39325
316.00,9.39166,25.089559,0.000363,25.043812,-2.7831,-0.032,9.39421,9.39421
317.00,9.39200,25.089643,0.000364,25.043774,-2.7827,-0.032,9.39442,9.39442
318.00,9.39265,25.089707,0.000366,25.043798,-2.7823,-0.032,9.39296,9.39296
319.00,9.39313,25.089760,0.000363,25.043840,-2.7822,-0.032,9.39170,9.39170
320.00,9.39309,25.089742,0.000358,25.043878,-2.7822,-0.032,9.39110,9.39110
321.00,9.39264,25.089655,0.000358,25.043908,-2.7820,-0.032,9.38906,9.38906
322.00,9.39148,25.089613,0.000361,25.043931,-2.7818,-0.031,9.38626,9.38626
323.00,9.39063,25.089532,0.000358,25.043900,-2.7814,-0.031,9.38685,9.38685
324.00,9.39081,25.089562,0.000361,25.043924,-2.7809,-0.031,9.39063,9.39063
325.00,9.39140,25.089495,0.000359,25.043860,-2.7803,-0.031,9.39582,9.39582
326.00,9.39228,25.089596,0.000361,25.043872,-2.7797,-0.031,9.40068,9.40068
327.00,9.39294,25.089658,0.000360,25.043890,-2.7792,-0.031,9.40331,9.40331
328.00,9.39348,25.089748,0.000358,25.043911,-2.7788,-0.031,9.40159,9.40159
329.00,9.39368,25.089769,0.000358,25.043915,-2.7785,-0.031,9.39791,9.39791
330.00,9.39315,25.089880,0.000363,25.043906,-2.7782,-0.031,9.39129,9.39129
331.00,9.39290,25.089972,0.000364,25.043936,-2.7780,-0.031,9.38644,9.38644
332.00,9.39250,25.090082,0.000363,25.043957,-2.7778,-0.030,9.38514,9.38514
333.00,9.39168,25.090175,0.000362,25.043936,-2.7776,-0.030,9.38462,9.38462
334.00,9.39130,25.090257,0.000360,25.043926,-2.7776,-0.030,9.38356,9.38356
335.00,9.39112,25.090336,0.000360,25.044001,-2.7775,-0.030,9.38697,9.38697
336.00,9.39144,25.090407,0.000360,25.043937,-2.7773,-0.030,9.38978,9.38978
337.00,9.39138,25.090501,0.000360,25.043948,-2.7770,-0.030,9.39040,9.39040
338.00,9.39112,25.090486,0.000360,25.043935,-2.7766,-0.030,9.39039,9.39039
339.00,9.39066,25.090477,0.000360,25.043911,-2.7761,-0.030,9.39010,9.39010
340.00,9.39041,25.090431,0.000356,25.043823,-2.7755,-0.029,9.38765,9.38765
341.00,9.39058,25.090489,0.000356,25.043903,-2.7750,-0.029,9.38644,9.38644
342.00,9.39106,25.090422,0.000356,25.043884,-2.7747,-0.029,9.38671,9.38671
343.00,9.39170,25.090522,0.000358,25.043953,-2.7744,-0.029,9.39021,9.39021
344.00,9.39157,25.090508,0.000359,25.043902,-2.7741,-0.029,9.39308,9.39308
345.00,9.39069,25.090607,0.000364,25.043908,-2.7738,-0.029,9.39459,9.39459
346.00,9.38969,25.090614,0.000364,25.043849,-2.7737,-0.029,9.39447,9.39447
347.00,9.38903,25.090625,0.000361,25.043767,-2.7733,-0.029,9.39304,9.39304
348.00,9.38875,25.090694,0.000359,25.043772,-2.7729,-0.029,9.38965,9.38965
349.00,9.38867,25.090854,0.000355,25.043908,-2.7725,-0.029,9.38807,9.38807
350.00,9.38897,25.090876,0.000352,25.043919,-2.7722,-0.028,9.38817,9.38817
351.00,9.38967,25.090802,0.000347,25.043856,-2.7719,-0.028,9.39029,9.39029
352.00,9.39006,25.090914,0.000355,25.043937,-2.7716,-0.028,9.39508,9.39508
353.00,9.39028,25.090848,0.000356,25.043881,-2.7713,-0.028,9.39362,9.39362
354.00,9.38992,25.090850,0.000358,25.043854,-2.7711,-0.028,9.38071,9.38071
355.00,9.39025,25.090878,0.000359,25.043876,-2.7707,-0.028,9.35215,9.35215
356.00,9.39158,25.091046,0.000364,25.043983,-2.7704,-0.028,9.30683,9.30683
357.00,9.39071,25.091029,0.000359,25.043919,-2.7702,-0.028,9.24757,9.24757
358.00,9.38856,25.091094,0.000360,25.043891,-2.7700,-0.028,9.18549,9.18549
359.00,9.38932,25.091170,0.000359,25.043808,-2.7698,-0.028,9.13219,9.13219
360.00,9.39019,25.091208,0.000357,25.043771,-2.7697,-0.027,9.09730,9.09730
@3,3.0002,6.0, 360.027999999998 
361.00,9.39730,25.091303,0.000353,25.043793,-2.7695,-0.027,9.08284,9.08284
362.00,9.40356,25.091298,0.000349,25.043749,-2.7693,-0.027,9.08937,9.08937
363.00,9.38147,25.091352,0.000346,25.043718,-2.7689,-0.026,9.11253,9.11253
364.00,9.32516,25.091386,0.000345,25.043732,-2.7685,-0.026,9.14365,9.14365
365.00,9.24685,25.091490,0.000344,25.043712,-2.7680,-0.026,9.17839,9.17839
366.00,9.17106,25.091428,0.000344,25.043625,-2.7677,-0.026,9.20966,9.20966
367.00,9.11292,25.091538,0.000345,25.043727,-2.7673,-0.026,9.23215,9.23215
368.00,9.07197,25.091561,0.000345,25.043749,-2.7670,-0.026,9.24802,9.24802
369.00,9.05918,25.091646,0.000344,25.043769,-2.7667,-0.025,9.26004,9.26004
370.00,9.07226,25.091632,0.000345,25.043778,-2.7664,-0.025,9.26784,9.26784
371.00,9.09900,25.091698,0.000343,25.043784,-2.7659,-0.025,9.27550,9.27550
372.00,9.14544,25.091753,0.000345,25.043722,-2.7656,-0.025,9.28403,9.28403
373.00,9.18708,25.091836,0.000348,25.043781,-2.7652,-0.025,9.29148,9.29148
374.00,9.21447,25.091800,0.000347,25.043791,-2.7648,-0.025,9.30005,9.30005
375.00,9.23927,25.091911,0.000346,25.043894,-2.7644,-0.025,9.30944,9.30944
376.00,9.24901,25.091865,0.000349,25.043904,-2.7643,-0.025,9.32027,9.32027
377.00,9.25779,25.091889,0.000346,25.043930,-2.7640,-0.024,9.33124,9.33124
378.00,9.26648,25.091941,0.000343,25.043924,-2.7638,-0.024,9.33944,9.33944
379.00,9.27462,25.091995,0.000345,25.043885,-2.7636,-0.024,9.34494,9.34494
380.00,9.28442,25.091979,0.000346,25.043790,-2.7634,-0.024,9.34806,9.34806
381.00,9.29343,25.092108,0.000346,25.043817,-2.7629,-0.024,9.35019,9.35019
382.00,9.30018,25.092135,0.000348,25.043827,-2.7625,-0.024,9.35136,9.35136
383.00,9.30796,25.092192,0.000349,25.043854,-2.7622,-0.023,9.35410,9.35410
384.00,9.31573,25.092277,0.000351,25.043905,-2.7618,-0.023,9.35822,9.35822
385.00,9.32341,25.092344,0.000355,25.043929,-2.7616,-0.023,9.36137,9.36137
386.00,9.32856,25.092420,0.000357,25.043948,-2.7615,-0.023,9.36371,9.36371
387.00,9.33279,25.092409,0.000354,25.043874,-2.7614,-0.023,9.36574,9.36574
388.00,9.33674,25.092385,0.000353,25.043816,-2.7612,-0.023,9.36894,9.36894
389.00,9.34104,25.092456,0.000352,25.043855,-2.7611,-0.023,9.37153,9.37153
390.00,9.34637,25.092488,0.000349,25.043835,-2.7608,-0.022,9.37776,9.37776
391.00,9.35193,25.092397,0.000348,25.043755,-2.7604,-0.022,9.38433,9.38433
392.00,9.35717,25.092614,0.000355,25.043931,-2.7601,-0.022,9.39056,9.39056
393.00,9.36207,25.092705,0.000357,25.043971,-2.7597,-0.022,9.39512,9.39512
394.00,9.36628,25.092710,0.000355,25.043892,-2.7594,-0.022,9.39778,9.39778
395.00,9.36945,25.092819,0.000356,25.043975,-2.7591,-0.022,9.39579,9.39579
396.00,9.37162,25.092939,0.000359,25.044021,-2.7588,-0.022,9.39147,9.39147
397.00,9.37284,25.092882,0.000357,25.043921,-2.7584,-0.022,9.38599,9.38599
398.00,9.37426,25.092968,0.000358,25.043905,-2.7582,-0.022,9.38236,9.38236
399.00,9.37719,25.093060,0.000361,25.043947,-2.7579,-0.022,9.38089,9.38089
400.00,9.37898,25.093155,0.000359,25.043970,-2.7575,-0.022,9.38189,9.38189
401.00,9.38018,25.093226,0.000359,25.043993,-2.7572,-0.021,9.38433,9.38433
402.00,9.38167,25.093220,0.000354,25.043910,-2.7569,-0.021,9.38744,9.38744
403.00,9.38321,25.093246,0.000351,25.043957,-2.7565,-0.021,9.38978,9.38978
404.00,9.38455,25.093263,0.000351,25.043938,-2.7560,-0.021,9.39015,9.39015
405.00,9.38561,25.093230,0.000352,25.043892,-2.7556,-0.021,9.38934,9.38934
406.00,9.38663,25.093354,0.000352,25.043902,-2.7553,-0.021,9.38858,9.38858
407.00,9.38759,25.093473,0.000353,25.043994,-2.7552,-0.021,9.38827,9.38827
408.00,9.38863,25.093549,0.000353,25.043987,-2.7550,-0.020,9.38988,9.38988
409.00,9.39003,25.093579,0.000350,25.043984,-2.7549,-0.020,9.39402,9.39402
410.00,9.39126,25.093644,0.000347,25.043984,-2.7548,-0.020,9.39892,9.39892
411.00,9.39132,25.093543,0.000347,25.043940,-2.7545,-0.020,9.39965,9.39965
412.00,9.39071,25.093522,0.000348,25.043897,-2.7542,-0.020,9.39977,9.39977
413.00,9.39009,25.093491,0.000349,25.043866,-2.7538,-0.020,9.39737,9.39737
414.00,9.38975,25.093525,0.000352,25.043913,-2.7534,-0.020,9.39424,9.39424
415.00,9.39028,25.093525,0.000356,25.043910,-2.7531,-0.020,9.39270,9.39270
416.00,9.39099,25.093642,0.000357,25.043975,-2.7528,-0.020,9.39253,9.39253
417.00,9.39143,25.093762,0.000359,25.044050,-2.7526,-0.019,9.39169,9.39169
418.00,9.39237,25.093806,0.000359,25.044041,-2.7524,-0.019,9.39455,9.39455
419.00,9.39333,25.093804,0.000360,25.043978,-2.7523,-0.019,9.39571,9.39571
420.00,9.39345,25.093906,0.000359,25.044020,-2.7520,-0.019,9.39212,9.39212
421.00,9.39311,25.093961,0.000360,25.044018,-2.7517,-0.019,9.39091,9.39091
422.00,9.39279,25.094029,0.000361,25.044028,-2.7514,-0.019,9.39031,9.39031
423.00,9.39236,25.094097,0.000363,25.044081,-2.7509,-0.019,9.38744,9.38744
424.00,9.39271,25.094175,0.000365,25.044136,-2.7505,-0.019,9.38850,9.38850
425.00,9.39335,25.094226,0.000366,25.044112,-2.7499,-0.019,9.39045,9.39045
426.00,9.39353,25.094291,0.000364,25.044057,-2.7495,-0.018,9.39088,9.39088
427.00,9.39348,25.094276,0.000363,25.044011,-2.7490,-0.018,9.39221,9.39221
428.00,9.39320,25.094293,0.000362,25.043999,-2.7487,-0.018,9.39184,9.39184
429.00,9.39245,25.094346,0.000360,25.043986,-2.7484,-0.018,9.38989,9.38989
430.00,9.39198,25.094362,0.000360,25.043945,-2.7483,-0.018,9.39195,9.39195
431.00,9.39200,25.094338,0.000361,25.043921,-2.7482,-0.018,9.39448,9.39448
432.00,9.39242,25.094420,0.000360,25.043920,-2.7480,-0.018,9.39622,9.39622
433.00,9.39269,25.094469,0.000356,25.043886,-2.7479,-0.017,9.39698,9.39698
434.00,9.39250,25.094447,0.000355,25.043800,-2.7476,-0.017,9.39482,9.39482
435.00,9.39167,25.094465,0.000354,25.043786,-2.7472,-0.017,9.38999,9.38999
436.00,9.39074,25.094627,0.000357,25.043877,-2.7468,-0.017,9.38576,9.38576
437.00,9.39056,25.094619,0.000356,25.043863,-2.7465,-0.017,9.38369,9.38369
438.00,9.39055,25.094692,0.000362,25.043881,-2.7462,-0.017,9.38571,9.38571
439.00,9.39068,25.094800,0.000365,25.043965,-2.7458,-0.017,9.39031,9.39031
440.00,9.39131,25.094861,0.000364,25.043989,-2.7456,-0.017,9.39432,9.39432
441.00,9.39190,25.094822,0.000361,25.043981,-2.7454,-0.017,9.39706,9.39706
442.00,9.39206,25.094919,0.000363,25.044049,-2.7452,-0.016,9.39676,9.39676
443.00,9.39236,25.095021,0.000360,25.044082,-2.7450,-0.016,9.39485,9.39485
444.00,9.39212,25.095022,0.000356,25.044077,-2.7447,-0.016,9.39277,9.39277
445.00,9.39214,25.095001,0.000357,25.044047,-2.7443,-0.016,9.39279,9.39279
446.00,9.39218,25.094954,0.000355,25.043961,-2.7440,-0.016,9.39131,9.39131
447.00,9.39230,25.094914,0.000353,25.043909,-2.7437,-0.016,9.39153,9.39153
448.00,9.39212,25.094881,0.000357,25.043884,-2.7435,-0.016,9.39076,9.39076
449.00,9.39194,25.094869,0.000361,25.043816,-2.7434,-0.016,9.38942,9.38942
450.00,9.39179,25.094948,0.000362,25.043916,-2.7434,-0.016,9.38966,9.38966
451.00,9.39181,25.094946,0.000363,25.043890,-2.7433,-0.016,9.39324,9.39324
452.00,9.39185,25.095011,0.000365,25.043907,-2.7431,-0.016,9.39498,9.39498
453.00,9.39168,25.095105,0.000361,25.043927,-2.7429,-0.016,9.39579,9.39579
454.00,9.39194,25.095208,0.000360,25.043960,-2.7427,-0.015,9.39610,9.39610
455.00,9.39219,25.095269,0.000357,25.043931,-2.7424,-0.015,9.39267,9.39267
456.00,9.39277,25.095394,0.000355,25.044022,-2.7420,-0.015,9.39172,9.39172
457.00,9.39408,25.095446,0.000353,25.043982,-2.7416,-0.015,9.39586,9.39586
458.00,9.39542,25.095435,0.000353,25.043922,-2.7412,-0.015,9.40154,9.40154
459.00,9.39576,25.095485,0.000351,25.043899,-2.7409,-0.014,9.40424,9.40424
460.00,9.39557,25.095532,0.000351,25.043880,-2.7407,-0.014,9.40710,9.40710
461.00,9.39543,25.095538,0.000353,25.043843,-2.7405,-0.014,9.40485,9.40485
462.00,9.39516,25.095595,0.000355,25.043850,-2.7402,-0.014,9.39815,9.39815
463.00,9.39497,25.095647,0.000357,25.043861,-2.7400,-0.014,9.39167,9.39167
464.00,9.39478,25.095731,0.000362,25.043913,-2.7396,-0.014,9.38820,9.38820
465.00,9.39461,25.095766,0.000363,25.043846,-2.7392,-0.014,9.38787,9.38787
466.00,9.39543,25.095915,0.000364,25.043852,-2.7388,-0.014,9.38955,9.38955
467.00,9.39577,25.095921,0.000363,25.043822,-2.7386,-0.014,9.39205,9.39205
468.00,9.39618,25.095947,0.000362,25.043843,-2.7384,-0.014,9.39404,9.39404
469.00,9.39610,25.095923,0.000358,25.043778,-2.7382,-0.013,9.39481,9.39481
470.00,9.39547,25.095889,0.000358,25.043817,-2.7379,-0.013,9.39218,9.39218
471.00,9.39447,25.095781,0.000355,25.043765,-2.7376,-0.013,9.39031,9.39031
472.00,9.39421,25.095787,0.000357,25.043780,-2.7373,-0.013,9.39184,9.39184
473.00,9.39502,25.095780,0.000357,25.043743,-2.7369,-0.013,9.39479,9.39479
474.00,9.39611,25.095850,0.000361,25.043792,-2.7367,-0.013,9.39947,9.39947
475.00,9.39717,25.095896,0.000362,25.043750,-2.7365,-0.013,9.40327,9.40327
476.00,9.39752,25.096042,0.000365,25.043763,-2.7362,-0.013,9.40391,9.40391
477.00,9.39629,25.096060,0.000365,25.043788,-2.7360,-0.013,9.39917,9.39917
478.00,9.39439,25.096109,0.000369,25.043878,-2.7358,-0.013,9.39356,9.39356
479.00,9.39300,25.096137,0.000366,25.043859,-2.7355,-0.013,9.38790,9.38790
480.00,9.39229,25.096155,0.000363,25.043845,-2.7352,-0.013,9.38469,9.38469
481.00,9.39217,25.096262,0.000363,25.043956,-2.7351,-0.013,9.38380,9.38380
482.00,9.39269,25.096407,0.000362,25.043940,-2.7348,-0.012,9.38651,9.38651
483.00,9.39271,25.096467,0.000357,25.043841,-2.7346,-0.012,9.38850,9.38850
484.00,9.39298,25.096505,0.000355,25.043880,-2.7343,-0.012,9.38937,9.38937
485.00,9.39265,25.096575,0.000355,25.043918,-2.7341,-0.012,9.39052,9.39052
486.00,9.39235,25.096604,0.000354,25.043885,-2.7338,-0.012,9.39175,9.39175
487.00,9.39232,25.096589,0.000350,25.043886,-2.7337,-0.011,9.39174,9.39174
488.00,9.39219,25.096724,0.000349,25.043955,-2.7335,-0.011,9.39140,9.39140
489.00,9.39214,25.096787,0.000354,25.043923,-2.7334,-0.011,9.39276,9.39276
490.00,9.39280,25.096915,0.000356,25.043978,-2.7333,-0.011,9.39480,9.39480
491.00,9.39391,25.096967,0.000357,25.043954,-2.7330,-0.011,9.39785,9.39785
492.00,9.39430,25.097057,0.000358,25.043980,-2.7326,-0.011,9.39828,9.39828
493.00,9.39335,25.097102,0.000359,25.043950,-2.7323,-0.011,9.39737,9.39737
494.00,9.39193,25.097161,0.000360,25.043952,-2.7320,-0.011,9.39420,9.39420
495.00,9.39042,25.097126,0.000359,25.043884,-2.7317,-0.011,9.38946,9.38946
496.00,9.38957,25.097091,0.000360,25.043811,-2.7315,-0.011,9.38456,9.38456
497.00,9.38976,25.097174,0.000363,25.043827,-2.7312,-0.011,9.38408,9.38408
498.00,9.39048,25.097177,0.000364,25.043834,-2.7310,-0.010,9.38589,9.38589
499.00,9.39118,25.097219,0.000359,25.043829,-2.7307,-0.010,9.39021,9.39021
500.00,9.39221,25.097302,0.000359,25.043849,-2.7302,-0.010,9.39638,9.39638
501.00,9.39339,25.097383,0.000359,25.043954,-2.7299,-0.010,9.40132,9.40132
502.00,9.39377,25.097403,0.000360,25.043922,-2.7296,-0.010,9.39961,9.39961
503.00,9.39413,25.097446,0.000363,25.043874,-2.7292,-0.010,9.39426,9.39426
504.00,9.39438,25.097467,0.000365,25.043898,-2.7289,-0.010,9.38277,9.38277
505.00,9.39471,25.097539,0.000363,25.043884,-2.7287,-0.010,9.35727,9.35727
506.00,9.39334,25.097607,0.000362,25.043827,-2.7284,-0.010,9.31913,9.31913
507.00,9.39259,25.097635,0.000359,25.043787,-2.7282,-0.009,9.27367,9.27367
508.00,9.39620,25.097585,0.000356,25.043753,-2.7279,-0.009,9.22141,9.22141
509.00,9.40211,25.097603,0.000353,25.043766,-2.7276,-0.009,9.16939,9.16939
510.00,9.40811,25.097616,0.000358,25.043826,-2.7273,-0.009,9.12987,9.12987
@4,3.0002,6.0, 510.072 
511.00,9.40618,25.097670,0.000356,25.043873,-2.7269,-0.009,9.10874,9.10874
512.00,9.38645,25.097684,0.000357,25.043885,-2.7269,-0.009,9.10705,9.10705
513.00,9.36816,25.097728,0.000353,25.043895,-2.7267,-0.008,9.12528,9.12528
514.00,9.34327,25.097758,0.000353,25.043902,-2.7265,-0.008,9.15507,9.15507
515.00,9.28255,25.097786,0.000350,25.043883,-2.7263,-0.008,9.18890,9.18890
516.00,9.21689,25.097783,0.000352,25.043817,-2.7261,-0.008,9.21804,9.21804
517.00,9.15688,25.097891,0.000349,25.043842,-2.7257,-0.008,9.24137,9.24137
518.00,9.10759,25.097990,0.000350,25.043833,-2.7255,-0.008,9.25737,9.25737
519.00,9.08389,25.098075,0.000349,25.043783,-2.7252,-0.007,9.26800,9.26800
520.00,9.08508,25.098173,0.000345,25.043787,-2.7250,-0.007,9.27568,9.27568
521.00,9.11113,25.098203,0.000342,25.043828,-2.7249,-0.007,9.28473,9.28473
522.00,9.14858,25.098240,0.000344,25.043858,-2.7246,-0.007,9.29492,9.29492
523.00,9.19811,25.098345,0.000345,25.043925,-2.7243,-0.007,9.30501,9.30501
524.00,9.23210,25.098423,0.000343,25.043932,-2.7239,-0.006,9.31555,9.31555
525.00,9.24898,25.098438,0.000347,25.043873,-2.7235,-0.006,9.32771,9.32771
526.00,9.25780,25.098507,0.000350,25.043842,-2.7230,-0.006,9.33618,9.33618
527.00,9.26693,25.098542,0.000350,25.043828,-2.7225,-0.006,9.34058,9.34058
528.00,9.27618,25.098518,0.000353,25.043834,-2.7221,-0.006,9.34142,9.34142
529.00,9.28662,25.098537,0.000360,25.043869,-2.7218,-0.006,9.34197,9.34197
530.00,9.29628,25.098538,0.000362,25.043920,-2.7216,-0.006,9.34105,9.34105
531.00,9.30195,25.098567,0.000362,25.043974,-2.7213,-0.006,9.34350,9.34350
532.00,9.30784,25.098545,0.000359,25.043987,-2.7212,-0.006,9.34809,9.34809
533.00,9.31487,25.098592,0.000356,25.044022,-2.7212,-0.006,9.35352,9.35352
534.00,9.32035,25.098539,0.000352,25.043992,-2.7210,-0.005,9.35819,9.35819
535.00,9.32488,25.098575,0.000348,25.043974,-2.7208,-0.005,9.36188,9.36188
536.00,9.32992,25.098619,0.000347,25.043988,-2.7207,-0.005,9.36759,9.36759
537.00,9.33644,25.098682,0.000352,25.043975,-2.7206,-0.005,9.37441,9.37441
538.00,9.34270,25.098660,0.000354,25.043868,-2.7204,-0.005,9.38139,9.38139
539.00,9.34802,25.098735,0.000355,25.043865,-2.7202,-0.005,9.38511,9.38511
540.00,9.35241,25.098782,0.000358,25.043889,-2.7201,-0.005,9.38546,9.38546
541.00,9.35556,25.098871,0.000361,25.043929,-2.7198,-0.005,9.38175,9.38175
542.00,9.35864,25.098908,0.000357,25.043895,-2.7195,-0.005,9.37724,9.37724
543.00,9.36141,25.099066,0.000357,25.043987,-2.7192,-0.005,9.37524,9.37524
544.00,9.36419,25.099144,0.000354,25.044023,-2.7190,-0.004,9.37685,9.37685
545.00,9.36611,25.099306,0.000358,25.044054,-2.7185,-0.004,9.37997,9.37997
546.00,9.36912,25.099335,0.000354,25.044007,-2.7181,-0.004,9.38290,9.38290
547.00,9.37119,25.099467,0.000353,25.044053,-2.7177,-0.004,9.38630,9.38630
548.00,9.37378,25.099502,0.000356,25.044084,-2.7174,-0.004,9.38770,9.38770
549.00,9.37671,25.099503,0.000358,25.044038,-2.7171,-0.004,9.38809,9.38809
550.00,9.37848,25.099461,0.000355,25.044036,-2.7169,-0.003,9.38816,9.38816
551.00,9.37990,25.099473,0.000356,25.044012,-2.7166,-0.003,9.38971,9.38971
552.00,9.38148,25.099519,0.000363,25.044056,-2.7163,-0.003,9.39118,9.39118
553.00,9.38311,25.099601,0.000360,25.044071,-2.7159,-0.003,9.39069,9.39069
554.00,9.38412,25.099697,0.000364,25.044120,-2.7157,-0.003,9.38840,9.38840
555.00,9.38486,25.099785,0.000366,25.044089,-2.7155,-0.003,9.38683,9.38683
556.00,9.38505,25.099867,0.000366,25.044105,-2.7153,-0.003,9.38584,9.38584
557.00,9.38516,25.099892,0.000362,25.044065,-2.7151,-0.003,9.38605,9.38605
558.00,9.38556,25.099970,0.000364,25.044093,-2.7148,-0.003,9.38980,9.38980
559.00,9.38636,25.100068,0.000363,25.044128,-2.7144,-0.002,9.39371,9.39371
560.00,9.38707,25.100118,0.000360,25.044143,-2.7139,-0.002,9.39483,9.39483
561.00,9.38774,25.100097,0.000363,25.044107,-2.7135,-0.002,9.39395,9.39395
562.00,9.38813,25.100163,0.000366,25.044143,-2.7133,-0.002,9.38940,9.38940
563.00,9.38806,25.100113,0.000367,25.044064,-2.7132,-0.002,9.38334,9.38334
564.00,9.38782,25.100203,0.000366,25.044064,-2.7130,-0.002,9.38156,9.38156
565.00,9.38827,25.100212,0.000366,25.044075,-2.7129,-0.002,9.38497,9.38497
566.00,9.38890,25.100331,0.000359,25.044100,-2.7129,-0.002,9.38759,9.38759
567.00,9.38900,25.100422,0.000357,25.044120,-2.7127,-0.002,9.39160,9.39160
568.00,9.38901,25.100561,0.000357,25.044181,-2.7124,-0.001,9.39403,9.39403
569.00,9.38948,25.100628,0.000360,25.044196,-2.7122,-0.001,9.39054,9.39054
570.00,9.38943,25.100687,0.000363,25.044188,-2.7118,-0.002,9.38529,9.38529
571.00,9.38800,25.100692,0.000371,25.044158,-2.7113,-0.002,9.38298,9.38298
572.00,9.38742,25.100674,0.000369,25.044106,-2.7109,-0.002,9.38208,9.38208
573.00,9.38729,25.100676,0.000365,25.044036,-2.7106,-0.001,9.38219,9.38219
574.00,9.38749,25.100674,0.000362,25.044015,-2.7103,-0.001,9.38474,9.38474
575.00,9.38792,25.100722,0.000359,25.044017,-2.7099,-0.001,9.38806,9.38806
576.00,9.38846,25.100738,0.000356,25.044031,-2.7097,-0.001,9.38926,9.38926
577.00,9.38822,25.100727,0.000356,25.044030,-2.7094,0.000,9.38873,9.38873
578.00,9.38760,25.100698,0.000357,25.044042,-2.7092,0.000,9.38964,9.38964
579.00,9.38710,25.100651,0.000361,25.043988,-2.7090,0.000,9.39168,9.39168
580.00,9.38735,25.100627,0.000359,25.043962,-2.7087,0.000,9.39255,9.39255
581.00,9.38816,25.100700,0.000358,25.043998,-2.7085,0.000,9.39504,9.39504
582.00,9.38931,25.100786,0.000358,25.043977,-2.7083,0.000,9.39696,9.39696
583.00,9.39033,25.100886,0.000359,25.043985,-2.7081,0.000,9.39724,9.39724
584.00,9.39087,25.101042,0.000356,25.044079,-2.7078,0.000,9.39613,9.39613
585.00,9.39044,25.101202,0.000357,25.044117,-2.7077,0.000,9.39476,9.39476
586.00,9.39035,25.101287,0.000361,25.044141,-2.7076,0.000,9.39533,9.39533
587.00,9.39085,25.101279,0.000363,25.044130,-2.7074,0.000,9.39524,9.39524
588.00,9.39066,25.101295,0.000360,25.044195,-2.7070,0.000,9.39395,9.39395
589.00,9.39111,25.101266,0.000360,25.044143,-2.7067,0.001,9.39372,9.39372
590.00,9.39201,25.101258,0.000360,25.044121,-2.7062,0.001,9.39500,9.39500
591.00,9.39315,25.101246,0.000360,25.044057,-2.7059,0.001,9.39499,9.39499
592.00,9.39405,25.101370,0.000361,25.044115,-2.7057,0.001,9.39635,9.39635
593.00,9.39446,25.101389,0.000360,25.044042,-2.7056,0.001,9.39751,9.39751
594.00,9.39454,25.101428,0.000360,25.044052,-2.7056,0.001,9.39616,9.39616
595.00,9.39414,25.101459,0.000362,25.044056,-2.7057,0.001,9.39357,9.39357
596.00,9.39380,25.101471,0.000359,25.044059,-2.7056,0.001,9.38957,9.38957
597.00,9.39348,25.101468,0.000359,25.044050,-2.7056,0.001,9.38458,9.38458
598.00,9.39286,25.101546,0.000361,25.044066,-2.7054,0.001,9.38108,9.38108
599.00,9.39205,25.101579,0.000364,25.044054,-2.7050,0.001,9.38093,9.38093
600.00,9.39156,25.101599,0.000364,25.044063,-2.7048,0.001,9.38252,9.38252
601.00,9.39134,25.101685,0.000363,25.044142,-2.7045,0.001,9.38497,9.38497
602.00,9.39118,25.101710,0.000359,25.044126,-2.7041,0.002,9.38818,9.38818
603.00,9.39093,25.101737,0.000359,25.044170,-2.7039,0.002,9.39264,9.39264
604.00,9.39165,25.101736,0.000358,25.044134,-2.7037,0.002,9.39733,9.39733
605.00,9.39220,25.101768,0.000359,25.044153,-2.7035,0.002,9.39808,9.39808
606.00,9.39204,25.101785,0.000362,25.044122,-2.7033,0.002,9.39652,9.39652
607.00,9.39107,25.101851,0.000364,25.044131,-2.7029,0.002,9.39443,9.39443
608.00,9.39105,25.101885,0.000360,25.044150,-2.7027,0.002,9.39396,9.39396
609.00,9.39171,25.101976,0.000358,25.044184,-2.7024,0.003,9.39369,9.39369
610.00,9.39210,25.102011,0.000356,25.044148,-2.7019,0.003,9.39400,9.39400
611.00,9.39180,25.102021,0.000352,25.044098,-2.7017,0.003,9.39469,9.39469
612.00,9.39099,25.102092,0.000353,25.044155,-2.7016,0.003,9.39470,9.39470
613.00,9.39006,25.102157,0.000355,25.044128,-2.7013,0.003,9.39146,9.39146
614.00,9.38988,25.102135,0.000354,25.044080,-2.7010,0.003,9.38907,9.38907
615.00,9.39075,25.102186,0.000354,25.044097,-2.7008,0.003,9.39035,9.39035
616.00,9.39175,25.102224,0.000358,25.044104,-2.7006,0.004,9.39560,9.39560
617.00,9.39381,25.102183,0.000360,25.044014,-2.7003,0.004,9.40142,9.40142
618.00,9.39511,25.102159,0.000358,25.043917,-2.7000,0.004,9.40379,9.40379
619.00,9.39548,25.102251,0.000362,25.043944,-2.6999,0.004,9.40218,9.40218
620.00,9.39547,25.102276,0.000364,25.043947,-2.6998,0.004,9.39916,9.39916
621.00,9.39534,25.102318,0.000366,25.043999,-2.6997,0.004,9.39436,9.39436
622.00,9.39525,25.102298,0.000362,25.044015,-2.6995,0.004,9.39037,9.39037
623.00,9.39489,25.102361,0.000366,25.044071,-2.6993,0.004,9.38835,9.38835
624.00,9.39420,25.102441,0.000366,25.044083,-2.6990,0.004,9.38835,9.38835
625.00,9.39419,25.102556,0.000366,25.044105,-2.6987,0.004,9.38892,9.38892
626.00,9.39367,25.102681,0.000366,25.044117,-2.6985,0.005,9.38923,9.38923
627.00,9.39370,25.102850,0.000369,25.044127,-2.6983,0.005,9.38895,9.38895
628.00,9.39292,25.102919,0.000366,25.044101,-2.6981,0.005,9.39012,9.39012
629.00,9.39282,25.102930,0.000367,25.044074,-2.6979,0.005,9.39059,9.39059
630.00,9.39257,25.102873,0.000366,25.043949,-2.6978,0.005,9.39248,9.39248
631.00,9.39290,25.102951,0.000366,25.043984,-2.6974,0.005,9.39264,9.39264
632.00,9.39308,25.102947,0.000367,25.044027,-2.6970,0.005,9.39292,9.39292
633.00,9.39392,25.102963,0.000367,25.044019,-2.6966,0.005,9.39520,9.39520
634.00,9.39440,25.102976,0.000361,25.043996,-2.6962,0.005,9.39612,9.39612
635.00,9.39428,25.103031,0.000362,25.044061,-2.6959,0.005,9.39629,9.39629
636.00,9.39379,25.103005,0.000359,25.044007,-2.6958,0.006,9.39551,9.39551
637.00,9.39214,25.103039,0.000358,25.043921,-2.6958,0.006,9.39359,9.39359
638.00,9.39124,25.103139,0.000358,25.043939,-2.6958,0.006,9.39105,9.39105
639.00,9.39120,25.103233,0.000362,25.043947,-2.6957,0.006,9.38999,9.38999
640.00,9.39131,25.103291,0.000359,25.043972,-2.6955,0.006,9.38778,9.38778
641.00,9.39119,25.103311,0.000362,25.043930,-2.6951,0.006,9.38612,9.38612
642.00,9.39056,25.103359,0.000364,25.043934,-2.6947,0.006,9.38613,9.38613
643.00,9.39050,25.103327,0.000364,25.043889,-2.6945,0.006,9.38639,9.38639
644.00,9.39082,25.103328,0.000364,25.043902,-2.6943,0.006,9.38726,9.38726
645.00,9.39123,25.103375,0.000367,25.043899,-2.6942,0.006,9.38940,9.38940
646.00,9.39176,25.103401,0.000368,25.043898,-2.6941,0.006,9.39374,9.39374
647.00,9.39243,25.103461,0.000366,25.043943,-2.6939,0.006,9.39823,9.39823
648.00,9.39291,25.103564,0.000367,25.044011,-2.6937,0.006,9.39963,9.39963
649.00,9.39332,25.103651,0.000365,25.044023,-2.6936,0.007,9.40125,9.40125
650.00,9.39387,25.103697,0.000364,25.044031,-2.6934,0.007,9.40148,9.40148
651.00,9.39360,25.103791,0.000362,25.044038,-2.6933,0.007,9.39912,9.39912
652.00,9.39350,25.103860,0.000365,25.044003,-2.6931,0.007,9.39503,9.39503
653.00,9.39312,25.103945,0.000365,25.044033,-2.6928,0.007,9.38927,9.38927
654.00,9.39311,25.103948,0.000368,25.044023,-2.6924,0.007,9.37807,9.37807
655.00,9.39409,25.104009,0.000366,25.044011,-2.6921,0.007,9.35875,9.35875
656.00,9.39541,25.104046,0.000368,25.043990,-2.6918,0.007,9.33168,9.33168
657.00,9.39786,25.104008,0.000366,25.044012,-2.6915,0.008,9.29806,9.29806
658.00,9.39979,25.103923,0.000365,25.043940,-2.6914,0.008,9.25625,9.25625
659.00,9.39885,25.103903,0.000362,25.043937,-2.6911,0.008,9.21038,9.21038
660.00,9.39712,25.103914,0.000362,25.043889,-2.6909,0.008,9.17088,9.17088
@5,3.0002,6.0, 660.017 
661.00,9.39300,25.103915,0.000356,25.043867,-2.6907,0.008,9.14430,9.14430
662.00,9.38396,25.103961,0.000352,25.043796,-2.6907,0.008,9.13088,9.13088
663.00,9.36798,25.104085,0.000351,25.043822,-2.6907,0.009,9.13621,9.13621
664.00,9.34359,25.104170,0.000353,25.043818,-2.6906,0.009,9.15603,9.15603
665.00,9.30281,25.104193,0.000350,25.043860,-2.6903,0.009,9.18276,9.18276
666.00,9.25740,25.104221,0.000351,25.043916,-2.6900,0.009,9.21003,9.21003
667.00,9.21800,25.104293,0.000351,25.044026,-2.6897,0.009,9.23510,9.23510
668.00,9.15927,25.104304,0.000352,25.044059,-2.6894,0.010,9.25540,9.25540
669.00,9.11463,25.104374,0.000353,25.044152,-2.6891,0.010,9.27090,9.27090
670.00,9.10589,25.104424,0.000354,25.044152,-2.6889,0.010,9.28435,9.28435
671.00,9.12453,25.104430,0.000355,25.044105,-2.6886,0.010,9.29909,9.29909
672.00,9.15138,25.104452,0.000355,25.044057,-2.6883,0.010,9.31019,9.31019
673.00,9.18564,25.104459,0.000355,25.043962,-2.6881,0.010,9.31758,9.31758
674.00,9.21343,25.104539,0.000354,25.043915,-2.6880,0.010,9.32329,9.32329
675.00,9.23740,25.104568,0.000355,25.043892,-2.6878,0.010,9.32770,9.32770
676.00,9.25504,25.104729,0.000358,25.043993,-2.6878,0.010,9.32887,9.32887
677.00,9.26812,25.104747,0.000358,25.043954,-2.6879,0.010,9.33207,9.33207
678.00,9.28198,25.104792,0.000355,25.044042,-2.6877,0.010,9.33769,9.33769
679.00,9.28955,25.104790,0.000355,25.044083,-2.6875,0.010,9.34707,9.34707
680.00,9.29773,25.104889,0.000357,25.044126,-2.6872,0.010,9.35574,9.35574
681.00,9.30520,25.104919,0.000357,25.044105,-2.6868,0.010,9.35996,9.35996
682.00,9.31254,25.105021,0.000361,25.044211,-2.6865,0.011,9.36134,9.36134
683.00,9.31871,25.105060,0.000363,25.044190,-2.6861,0.011,9.36241,9.36241
684.00,9.32577,25.105038,0.000360,25.044056,-2.6859,0.011,9.36155,9.36155
685.00,9.33125,25.105015,0.000359,25.044003,-2.6857,0.011,9.35935,9.35935
686.00,9.33623,25.105010,0.000360,25.043974,-2.6855,0.011,9.36087,9.36087
687.00,9.34032,25.105008,0.000359,25.043905,-2.6853,0.011,9.36546,9.36546
688.00,9.34534,25.105105,0.000360,25.043977,-2.6852,0.012,9.37002,9.37002
689.00,9.34942,25.105155,0.000366,25.044033,-2.6850,0.011,9.37487,9.37487
690.00,9.35402,25.105219,0.000369,25.044097,-2.6848,0.011,9.38183,9.38183
691.00,9.35776,25.105266,0.000370,25.044133,-2.6846,0.011,9.38679,9.38679
692.00,9.36029,25.105263,0.000370,25.044120,-2.6842,0.011,9.38686,9.38686
693.00,9.36257,25.105306,0.000368,25.044064,-2.6839,0.012,9.38555,9.38555
694.00,9.36510,25.105428,0.000367,25.044088,-2.6836,0.012,9.38229,9.38229
695.00,9.36753,25.105454,0.000365,25.044029,-2.6834,0.012,9.37813,9.37813
696.00,9.37009,25.105472,0.000367,25.043999,-2.6833,0.012,9.37847,9.37847
697.00,9.37292,25.105548,0.000365,25.044059,-2.6832,0.012,9.38317,9.38317
698.00,9.37550,25.105542,0.000367,25.044052,-2.6831,0.012,9.38858,9.38858
699.00,9.37730,25.105558,0.000368,25.044122,-2.6830,0.012,9.39254,9.39254
700.00,9.37820,25.105576,0.000364,25.044156,-2.6829,0.012,9.39525,9.39525
701.00,9.37917,25.105627,0.000358,25.044182,-2.6828,0.013,9.39261,9.39261
702.00,9.38073,25.105646,0.000357,25.044201,-2.6827,0.013,9.38750,9.38750
703.00,9.38124,25.105698,0.000352,25.044208,-2.6825,0.013,9.38215,9.38215
704.00,9.38259,25.105692,0.000349,25.044127,-2.6822,0.014,9.37952,9.37952
705.00,9.38435,25.105786,0.000354,25.044164,-2.6818,0.014,9.37683,9.37683
706.00,9.38473,25.105853,0.000357,25.044158,-2.6814,0.014,9.37793,9.37793
707.00,9.38423,25.105930,0.000359,25.044071,-2.6811,0.014,9.38302,9.38302
708.00,9.38571,25.106023,0.000364,25.044082,-2.6809,0.013,9.38998,9.38998
709.00,9.38719,25.106081,0.000367,25.044044,-2.6807,0.013,9.39607,9.39607
710.00,9.38785,25.106077,0.000362,25.043974,-2.6806,0.014,9.40129,9.40129
711.00,9.38788,25.106132,0.000363,25.044012,-2.6805,0.014,9.40192,9.40192
712.00,9.38760,25.106185,0.000364,25.044093,-2.6804,0.014,9.39665,9.39665
713.00,9.38730,25.106200,0.000361,25.044059,-2.6802,0.014,9.38768,9.38768
714.00,9.38668,25.106239,0.000359,25.044109,-2.6799,0.014,9.37581,9.37581
715.00,9.38719,25.106296,0.000360,25.044152,-2.6795,0.014,9.36681,9.36681
716.00,9.38558,25.106263,0.000358,25.044079,-2.6790,0.014,9.36260,9.36260
717.00,9.38264,25.106274,0.000356,25.044022,-2.6784,0.015,9.36255,9.36255
718.00,9.38148,25.106313,0.000357,25.044002,-2.6781,0.015,9.36414,9.36414
719.00,9.38056,25.106347,0.000361,25.043972,-2.6779,0.015,9.37095,9.37095
720.00,9.37996,25.106391,0.000360,25.043979,-2.6778,0.015,9.37744,9.37744
721.00,9.38036,25.106416,0.000359,25.043960,-2.6777,0.015,9.37971,9.37971
722.00,9.38106,25.106422,0.000359,25.043919,-2.6777,0.015,9.37796,9.37796
723.00,9.38176,25.106448,0.000358,25.043973,-2.6774,0.015,9.37691,9.37691
724.00,9.38103,25.106409,0.000355,25.043923,-2.6771,0.016,9.37336,9.37336
725.00,9.37941,25.106459,0.000357,25.043905,-2.6768,0.016,9.36850,9.36850
726.00,9.37807,25.106493,0.000359,25.043931,-2.6765,0.016,9.36660,9.36660
727.00,9.37719,25.106600,0.000359,25.044001,-2.6763,0.016,9.36923,9.36923
728.00,9.37630,25.106625,0.000359,25.043984,-2.6762,0.016,9.37494,9.37494
729.00,9.37597,25.106780,0.000363,25.044122,-2.6761,0.016,9.38266,9.38266
730.00,9.37509,25.106814,0.000365,25.044128,-2.6760,0.016,9.38680,9.38680
731.00,9.37461,25.106843,0.000364,25.044043,-2.6758,0.016,9.38935,9.38935
732.00,9.37468,25.106817,0.000364,25.043992,-2.6754,0.016,9.39027,9.39027
733.00,9.37551,25.106817,0.000363,25.043932,-2.6750,0.016,9.38875,9.38875
734.00,9.37718,25.106773,0.000356,25.043778,-2.6747,0.017,9.38640,9.38640
735.00,9.37949,25.106863,0.000353,25.043787,-2.6744,0.017,9.38926,9.38926
736.00,9.38071,25.107052,0.000355,25.043901,-2.6741,0.017,9.39133,9.39133
737.00,9.38156,25.107144,0.000356,25.043970,-2.6740,0.017,9.39302,9.39302
738.00,9.38284,25.107276,0.000362,25.044033,-2.6739,0.017,9.39362,9.39362
739.00,9.38370,25.107366,0.000366,25.044139,-2.6736,0.017,9.39309,9.39309
740.00,9.38395,25.107305,0.000365,25.044062,-2.6734,0.017,9.39164,9.39164
741.00,9.38455,25.107254,0.000365,25.044052,-2.6734,0.017,9.39340,9.39340
742.00,9.38632,25.107318,0.000368,25.044033,-2.6733,0.017,9.39746,9.39746
743.00,9.38855,25.107347,0.000364,25.044047,-2.6731,0.017,9.40096,9.40096
744.00,9.39030,25.107374,0.000360,25.044018,-2.6730,0.017,9.40173,9.40173
745.00,9.39122,25.107504,0.000362,25.044112,-2.6729,0.018,9.39886,9.39886
746.00,9.39181,25.107647,0.000365,25.044192,-2.6726,0.018,9.39439,9.39439
747.00,9.39233,25.107656,0.000360,25.044163,-2.6724,0.018,9.38955,9.38955
748.00,9.39263,25.107716,0.000358,25.044156,-2.6722,0.018,9.38645,9.38645
749.00,9.39215,25.107756,0.000361,25.044115,-2.6721,0.018,9.38616,9.38616
750.00,9.39200,25.107712,0.000361,25.044020,-2.6719,0.018,9.38936,9.38936
751.00,9.39271,25.107705,0.000358,25.043949,-2.6716,0.018,9.39331,9.39331
752.00,9.39357,25.107737,0.000361,25.043924,-2.6714,0.018,9.39592,9.39592
753.00,9.39392,25.107708,0.000361,25.043872,-2.6712,0.018,9.39636,9.39636
754.00,9.39388,25.107823,0.000359,25.043961,-2.6708,0.019,9.39627,9.39627
755.00,9.39409,25.107942,0.000354,25.044013,-2.6705,0.019,9.39604,9.39604
756.00,9.39408,25.107957,0.000350,25.043976,-2.6704,0.019,9.39676,9.39676
757.00,9.39500,25.108069,0.000350,25.043968,-2.6702,0.019,9.39855,9.39855
758.00,9.39572,25.108100,0.000353,25.043976,-2.6700,0.019,9.40034,9.40034
759.00,9.39634,25.108115,0.000357,25.043942,-2.6699,0.019,9.40247,9.40247
760.00,9.39701,25.108180,0.000359,25.043958,-2.6697,0.019,9.40544,9.40544
761.00,9.39795,25.108202,0.000359,25.043924,-2.6694,0.019,9.40855,9.40855
762.00,9.39837,25.108204,0.000361,25.043907,-2.6691,0.019,9.40892,9.40892
763.00,9.39819,25.108322,0.000360,25.043930,-2.6689,0.020,9.40918,9.40918
764.00,9.39822,25.108403,0.000359,25.043925,-2.6686,0.020,9.40944,9.40944
765.00,9.39905,25.108486,0.000363,25.043952,-2.6683,0.020,9.40783,9.40783
766.00,9.39994,25.108621,0.000366,25.044037,-2.6680,0.020,9.40210,9.40210
767.00,9.40015,25.108677,0.000364,25.044056,-2.6678,0.020,9.39750,9.39750
768.00,9.40027,25.108741,0.000369,25.044079,-2.6678,0.020,9.39597,9.39597
769.00,9.40062,25.108809,0.000372,25.044105,-2.6678,0.020,9.39515,9.39515
770.00,9.40084,25.108829,0.000370,25.044154,-2.6677,0.020,9.39407,9.39407
771.00,9.40077,25.108774,0.000369,25.044084,-2.6676,0.020,9.39554,9.39554
772.00,9.40093,25.108751,0.000370,25.044076,-2.6674,0.020,9.39986,9.39986
773.00,9.40162,25.108742,0.000367,25.044057,-2.6672,0.020,9.40231,9.40231
774.00,9.40206,25.108754,0.000364,25.044034,-2.6670,0.020,9.40186,9.40186
775.00,9.40231,25.108682,0.000362,25.043858,-2.6669,0.020,9.40231,9.40231
776.00,9.40225,25.108765,0.000362,25.043865,-2.6668,0.021,9.40163,9.40163
777.00,9.40147,25.108866,0.000363,25.043944,-2.6667,0.021,9.39806,9.39806
778.00,9.40079,25.108913,0.000362,25.043961,-2.6663,0.021,9.39480,9.39480
779.00,9.40060,25.108871,0.000362,25.044035,-2.6660,0.021,9.39662,9.39662
780.00,9.40119,25.109019,0.000363,25.044175,-2.6656,0.021,9.40126,9.40126
781.00,9.40140,25.109079,0.000366,25.044198,-2.6652,0.021,9.40568,9.40568
782.00,9.40148,25.109125,0.000368,25.044161,-2.6651,0.021,9.41114,9.41114
783.00,9.40183,25.109141,0.000369,25.044155,-2.6650,0.021,9.41448,9.41448
784.00,9.40201,25.109187,0.000366,25.044067,-2.6648,0.021,9.41478,9.41478
785.00,9.40221,25.109247,0.000368,25.044127,-2.6647,0.021,9.41139,9.41139
786.00,9.40238,25.109231,0.000367,25.044127,-2.6645,0.021,9.40793,9.40793
787.00,9.40300,25.109201,0.000364,25.044135,-2.6643,0.022,9.40439,9.40439
788.00,9.40362,25.109159,0.000360,25.044045,-2.6641,0.022,9.40440,9.40440
789.00,9.40434,25.109268,0.000362,25.044085,-2.6640,0.022,9.40832,9.40832
790.00,9.40637,25.109141,0.000359,25.043969,-2.6639,0.022,9.41535,9.41535
791.00,9.40840,25.109151,0.000358,25.043996,-2.6639,0.022,9.42083,9.42083
792.00,9.40940,25.109238,0.000361,25.044008,-2.6638,0.022,9.42483,9.42483
793.00,9.40982,25.109286,0.000363,25.044044,-2.6637,0.023,9.42681,9.42681
794.00,9.41062,25.109260,0.000363,25.043972,-2.6635,0.023,9.42511,9.42511
795.00,9.41173,25.109389,0.000365,25.043955,-2.6633,0.023,9.42101,9.42101
796.00,9.41255,25.109490,0.000368,25.043925,-2.6631,0.023,9.41620,9.41620
797.00,9.41429,25.109486,0.000361,25.043912,-2.6628,0.023,9.41013,9.41013
798.00,9.41556,25.109632,0.000359,25.043958,-2.6625,0.023,9.40467,9.40467
799.00,9.41385,25.109705,0.000362,25.043981,-2.6623,0.023,9.40051,9.40051
800.00,9.41196,25.109751,0.000365,25.043993,-2.6620,0.023,9.39913,9.39913
801.00,9.41159,25.109708,0.000362,25.043981,-2.6618,0.023,9.40063,9.40063
802.00,9.41101,25.109761,0.000367,25.043942,-2.6616,0.023,9.40259,9.40259
803.00,9.41142,25.109753,0.000369,25.043904,-2.6615,0.023,9.40265,9.40265
804.00,9.41278,25.109756,0.000365,25.043907,-2.6613,0.023,9.39602,9.39602
805.00,9.41328,25.109734,0.000361,25.043889,-2.6612,0.024,9.37881,9.37881
806.00,9.40990,25.109797,0.000358,25.043901,-2.6610,0.024,9.35126,9.35126
807.00,9.40651,25.109825,0.000354,25.043897,-2.6609,0.024,9.31349,9.31349
808.00,9.40273,25.109784,0.000352,25.043868,-2.6606,0.024,9.26836,9.26836
809.00,9.40098,25.109734,0.000351,25.043862,-2.6605,0.025,9.22391,9.22391
810.00,9.40701,25.109717,0.000349,25.043853,-2.6604,0.025,9.18846,9.18846
@6,3.0002,6.0, 810.281999999999 
811.00,9.41066,25.109718,0.000349,25.043826,-2.6602,0.025,9.16724,9.16724
812.00,9.40200,25.109771,0.000351,25.043854,-2.6600,0.025,9.16566,9.16566
813.00,9.38930,25.109915,0.000353,25.043977,-2.6598,0.025,9.18102,9.18102
814.00,9.36364,25.109986,0.000356,25.043958,-2.6596,0.025,9.20640,9.20640
815.00,9.32396,25.110104,0.000358,25.043952,-2.6594,0.025,9.23385,9.23385
816.00,9.27302,25.110131,0.000355,25.043905,-2.6594,0.025,9.25984,9.25984
817.00,9.21370,25.110142,0.000355,25.043870,-2.6593,0.025,9.27833,9.27833
818.00,9.16762,25.110090,0.000355,25.043725,-2.6592,0.025,9.29075,9.29075
819.00,9.14475,25.110137,0.000352,25.043752,-2.6590,0.026,9.29896,9.29896
820.00,9.14890,25.110168,0.000352,25.043810,-2.6587,0.026,9.30532,9.30532
821.00,9.16768,25.110293,0.000355,25.043905,-2.6584,0.026,9.31359,9.31359
822.00,9.20549,25.110299,0.000354,25.043865,-2.6581,0.026,9.32306,9.32306
823.00,9.24406,25.110424,0.000352,25.043918,-2.6578,0.026,9.33138,9.33138
824.00,9.26741,25.110552,0.000352,25.043935,-2.6577,0.026,9.34009,9.34009
825.00,9.28095,25.110644,0.000354,25.043912,-2.6575,0.027,9.34855,9.34855
826.00,9.28901,25.110647,0.000353,25.043844,-2.6572,0.027,9.35088,9.35088
827.00,9.29670,25.110762,0.000352,25.043958,-2.6570,0.027,9.35224,9.35224
828.00,9.30619,25.110773,0.000354,25.043960,-2.6569,0.027,9.35362,9.35362
829.00,9.31399,25.110762,0.000356,25.043933,-2.6568,0.027,9.35442,9.35442
830.00,9.31957,25.110769,0.000355,25.043903,-2.6567,0.027,9.35666,9.35666
831.00,9.32395,25.110784,0.000356,25.043900,-2.6565,0.027,9.36205,9.36205
832.00,9.32897,25.110834,0.000359,25.043858,-2.6562,0.027,9.36656,9.36656
833.00,9.33474,25.110948,0.000358,25.043917,-2.6559,0.027,9.37260,9.37260
834.00,9.34055,25.111122,0.000357,25.044000,-2.6555,0.028,9.37941,9.37941
835.00,9.34626,25.111197,0.000359,25.044026,-2.6552,0.028,9.38538,9.38538
836.00,9.35172,25.111346,0.000362,25.044124,-2.6549,0.028,9.38895,9.38895
837.00,9.35668,25.111402,0.000358,25.044093,-2.6546,0.028,9.39202,9.39202
838.00,9.36095,25.111427,0.000360,25.044061,-2.6544,0.028,9.39331,9.39331
839.00,9.36533,25.111348,0.000362,25.043943,-2.6542,0.028,9.39642,9.39642
840.00,9.36962,25.111384,0.000361,25.043951,-2.6540,0.028,9.39575,9.39575
841.00,9.37310,25.111384,0.000359,25.043921,-2.6538,0.028,9.39560,9.39560
842.00,9.37525,25.111432,0.000366,25.043928,-2.6537,0.028,9.39423,9.39423
843.00,9.37730,25.111394,0.000366,25.043853,-2.6535,0.028,9.39394,9.39394
844.00,9.37977,25.111355,0.000363,25.043800,-2.6534,0.029,9.39476,9.39476
845.00,9.38269,25.111380,0.000361,25.043768,-2.6535,0.029,9.39802,9.39802
846.00,9.38505,25.111376,0.000362,25.043695,-2.6534,0.029,9.39852,9.39852
847.00,9.38747,25.111350,0.000357,25.043651,-2.6532,0.029,9.40242,9.40242
848.00,9.38971,25.111359,0.000355,25.043658,-2.6530,0.029,9.40266,9.40266
849.00,9.39124,25.111480,0.000355,25.043694,-2.6528,0.029,9.39742,9.39742
850.00,9.39242,25.111576,0.000357,25.043741,-2.6525,0.029,9.39211,9.39211
851.00,9.39305,25.111686,0.000358,25.043796,-2.6524,0.029,9.38942,9.38942
852.00,9.39386,25.111783,0.000359,25.043873,-2.6522,0.029,9.38585,9.38585
853.00,9.39443,25.111848,0.000362,25.043873,-2.6521,0.029,9.38731,9.38731
854.00,9.39433,25.111903,0.000365,25.043951,-2.6519,0.029,9.39086,9.39086
855.00,9.39464,25.111916,0.000362,25.043951,-2.6517,0.030,9.39184,9.39184
856.00,9.39431,25.111903,0.000358,25.043916,-2.6514,0.030,9.39337,9.39337
857.00,9.39439,25.111878,0.000357,25.043880,-2.6512,0.030,9.39603,9.39603
858.00,9.39482,25.111965,0.000357,25.043969,-2.6510,0.030,9.39560,9.39560
859.00,9.39455,25.111989,0.000354,25.043973,-2.6509,0.030,9.39367,9.39367
860.00,9.39422,25.112022,0.000360,25.044000,-2.6507,0.030,9.39557,9.39557
861.00,9.39481,25.112022,0.000362,25.043983,-2.6505,0.030,9.39999,9.39999
862.00,9.39609,25.112041,0.000360,25.043991,-2.6504,0.030,9.40302,9.40302
863.00,9.39734,25.112115,0.000362,25.043999,-2.6502,0.030,9.40499,9.40499
864.00,9.39759,25.112224,0.000365,25.044013,-2.6500,0.031,9.40691,9.40691
865.00,9.39665,25.112235,0.000360,25.043984,-2.6498,0.031,9.40512,9.40512
866.00,9.39600,25.112334,0.000364,25.044043,-2.6496,0.031,9.40109,9.40109
867.00,9.39590,25.112431,0.000368,25.044060,-2.6493,0.031,9.39807,9.39807
868.00,9.39579,25.112453,0.000367,25.044029,-2.6490,0.031,9.39607,9.39607
869.00,9.39633,25.112408,0.000366,25.043989,-2.6487,0.031,9.39570,9.39570
870.00,9.39734,25.112467,0.000365,25.043964,-2.6485,0.031,9.39929,9.39929
871.00,9.39874,25.112482,0.000362,25.043941,-2.6483,0.031,9.40352,9.40352
872.00,9.40015,25.112470,0.000363,25.043855,-2.6481,0.031,9.40575,9.40575
873.00,9.40089,25.112476,0.000360,25.043842,-2.6480,0.031,9.40634,9.40634
874.00,9.40052,25.112485,0.000360,25.043827,-2.6479,0.031,9.40571,9.40571
875.00,9.40104,25.112533,0.000360,25.043879,-2.6478,0.032,9.40693,9.40693
876.00,9.40238,25.112620,0.000362,25.043947,-2.6478,0.032,9.40750,9.40750
877.00,9.40363,25.112733,0.000360,25.044052,-2.6477,0.032,9.40961,9.40961
878.00,9.40445,25.112831,0.000361,25.044066,-2.6477,0.032,9.41148,9.41148
879.00,9.40488,25.112931,0.000365,25.044076,-2.6476,0.032,9.41171,9.41171
880.00,9.40496,25.113008,0.000369,25.044062,-2.6474,0.032,9.40842,9.40842
881.00,9.40470,25.113001,0.000369,25.043981,-2.6472,0.032,9.40520,9.40520
882.00,9.40406,25.113011,0.000369,25.043931,-2.6470,0.032,9.40175,9.40175
883.00,9.40384,25.113048,0.000372,25.043925,-2.6468,0.032,9.40349,9.40349
884.00,9.40478,25.113119,0.000371,25.043959,-2.6467,0.032,9.40750,9.40750
885.00,9.40572,25.113062,0.000364,25.043836,-2.6466,0.033,9.41028,9.41028
886.00,9.40689,25.113130,0.000365,25.043844,-2.6464,0.033,9.41174,9.41174
887.00,9.40688,25.113230,0.000369,25.043866,-2.6462,0.033,9.40956,9.40956
888.00,9.40655,25.113234,0.000366,25.043890,-2.6460,0.033,9.40365,9.40365
889.00,9.40590,25.113266,0.000363,25.043887,-2.6457,0.033,9.39768,9.39768
890.00,9.40533,25.113334,0.000368,25.043932,-2.6455,0.033,9.39452,9.39452
891.00,9.40474,25.113362,0.000370,25.043941,-2.6453,0.033,9.39366,9.39366
892.00,9.40441,25.113418,0.000370,25.043947,-2.6451,0.033,9.39625,9.39625
893.00,9.40462,25.113479,0.000371,25.043903,-2.6449,0.033,9.40236,9.40236
894.00,9.40596,25.113508,0.000373,25.043870,-2.6446,0.033,9.41050,9.41050
895.00,9.40676,25.113622,0.000373,25.043939,-2.6445,0.033,9.41520,9.41520
896.00,9.40637,25.113738,0.000369,25.043953,-2.6445,0.033,9.41628,9.41628
897.00,9.40597,25.113758,0.000367,25.043938,-2.6442,0.034,9.41545,9.41545
898.00,9.40540,25.113826,0.000366,25.043971,-2.6441,0.034,9.41054,9.41054
899.00,9.40472,25.113875,0.000367,25.043994,-2.6440,0.034,9.40253,9.40253
900.00,9.40415,25.113851,0.000365,25.043964,-2.6437,0.034,9.39548,9.39548
901.00,9.40358,25.113760,0.000367,25.043919,-2.6434,0.034,9.39220,9.39220
902.00,9.40332,25.113738,0.000368,25.043923,-2.6432,0.034,9.39054,9.39054
903.00,9.40249,25.113763,0.000370,25.044000,-2.6430,0.034,9.39227,9.39227
904.00,9.40145,25.113856,0.000369,25.044042,-2.6427,0.034,9.39837,9.39837
905.00,9.40141,25.113887,0.000370,25.044003,-2.6426,0.034,9.40536,9.40536
906.00,9.40204,25.113992,0.000367,25.044023,-2.6425,0.035,9.41113,9.41113
907.00,9.40381,25.114014,0.000366,25.043931,-2.6424,0.035,9.41492,9.41492
908.00,9.40481,25.114050,0.000364,25.043811,-2.6424,0.035,9.41628,9.41628
909.00,9.40560,25.114021,0.000362,25.043718,-2.6424,0.035,9.41204,9.41204
910.00,9.40583,25.114068,0.000362,25.043767,-2.6422,0.035,9.40737,9.40737
911.00,9.40565,25.114066,0.000364,25.043780,-2.6421,0.035,9.40205,9.40205
912.00,9.40525,25.114186,0.000368,25.043933,-2.6417,0.035,9.39970,9.39970
913.00,9.40389,25.114198,0.000368,25.043925,-2.6412,0.036,9.39801,9.39801
914.00,9.40259,25.114202,0.000371,25.043968,-2.6410,0.036,9.39765,9.39765
915.00,9.40205,25.114276,0.000372,25.043951,-2.6407,0.035,9.40000,9.40000
916.00,9.40229,25.114364,0.000374,25.043889,-2.6404,0.035,9.40452,9.40452
917.00,9.40270,25.114341,0.000370,25.043826,-2.6403,0.036,9.40636,9.40636
918.00,9.40304,25.114369,0.000370,25.043809,-2.6403,0.036,9.40635,9.40635
919.00,9.40336,25.114499,0.000371,25.043856,-2.6402,0.036,9.40640,9.40640
920.00,9.40376,25.114587,0.000368,25.043886,-2.6402,0.036,9.40329,9.40329
921.00,9.40406,25.114653,0.000368,25.043943,-2.6401,0.036,9.39916,9.39916
922.00,9.40448,25.114782,0.000371,25.043944,-2.6400,0.036,9.39806,9.39806
923.00,9.40470,25.114813,0.000375,25.043930,-2.6398,0.036,9.39743,9.39743
924.00,9.40403,25.114815,0.000374,25.043868,-2.6396,0.036,9.39798,9.39798
925.00,9.40326,25.114776,0.000373,25.043786,-2.6395,0.037,9.40127,9.40127
926.00,9.40295,25.114763,0.000373,25.043749,-2.6392,0.037,9.40600,9.40600
927.00,9.40314,25.114713,0.000370,25.043703,-2.6389,0.037,9.40855,9.40855
928.00,9.40319,25.114762,0.000364,25.043729,-2.6386,0.037,9.41121,9.41121
929.00,9.40362,25.114799,0.000363,25.043732,-2.6384,0.037,9.41367,9.41367
930.00,9.40414,25.114841,0.000371,25.043770,-2.6382,0.037,9.41271,9.41271
931.00,9.40464,25.114984,0.000372,25.043796,-2.6381,0.037,9.41077,9.41077
932.00,9.40568,25.115097,0.000374,25.043832,-2.6379,0.037,9.41133,9.41133
933.00,9.40645,25.115173,0.000378,25.043861,-2.6377,0.037,9.41240,9.41240
934.00,9.40727,25.115203,0.000380,25.043873,-2.6375,0.037,9.41242,9.41242
935.00,9.40774,25.115208,0.000376,25.043854,-2.6372,0.037,9.41378,9.41378
936.00,9.40740,25.115168,0.000376,25.043851,-2.6370,0.037,9.41174,9.41174
937.00,9.40649,25.115196,0.000375,25.043834,-2.6368,0.037,9.40707,9.40707
938.00,9.40622,25.115228,0.000372,25.043840,-2.6368,0.038,9.40441,9.40441
939.00,9.40656,25.115275,0.000375,25.043864,-2.6367,0.038,9.40322,9.40322
940.00,9.40689,25.115369,0.000373,25.043938,-2.6367,0.038,9.40049,9.40049
941.00,9.40724,25.115382,0.000372,25.043962,-2.6367,0.038,9.40157,9.40157
942.00,9.40785,25.115415,0.000373,25.044036,-2.6365,0.038,9.40588,9.40588
943.00,9.40870,25.115376,0.000375,25.043991,-2.6362,0.038,9.40880,9.40880
944.00,9.40984,25.115357,0.000369,25.043947,-2.6359,0.038,9.41259,9.41259
945.00,9.41086,25.115342,0.000368,25.043937,-2.6357,0.038,9.41681,9.41681
946.00,9.41078,25.115395,0.000369,25.043931,-2.6355,0.038,9.41732,9.41732
947.00,9.40996,25.115322,0.000370,25.043812,-2.6353,0.038,9.41418,9.41418
948.00,9.40918,25.115409,0.000365,25.043825,-2.6350,0.039,9.40936,9.40936
949.00,9.40827,25.115410,0.000369,25.043812,-2.6349,0.039,9.40351,9.40351
950.00,9.40781,25.115439,0.000367,25.043750,-2.6345,0.039,9.40014,9.40014
951.00,9.40763,25.115501,0.000366,25.043775,-2.6341,0.039,9.39876,9.39876
952.00,9.40685,25.115631,0.000366,25.043857,-2.6338,0.039,9.39949,9.39949
953.00,9.40592,25.115692,0.000369,25.043900,-2.6336,0.039,9.40356,9.40356
954.00,9.40582,25.115800,0.000368,25.043941,-2.6334,0.039,9.40550,9.40550
955.00,9.40681,25.115957,0.000371,25.044064,-2.6333,0.039,9.39712,9.39712
956.00,9.40757,25.115927,0.000368,25.044000,-2.6332,0.039,9.38040,9.38040
957.00,9.40714,25.115936,0.000365,25.043979,-2.6333,0.040,9.35147,9.35147
958.00,9.40360,25.115947,0.000363,25.043931,-2.6331,0.040,9.30774,9.30774
959.00,9.39926,25.116010,0.000361,25.043912,-2.6330,0.040,9.25797,9.25797
960.00,9.39970,25.115961,0.000358,25.043839,-2.6329,0.040,9.21552,9.21552
@7,3.0002,6.0, 960.101999999999 
961.00,9.40229,25.115993,0.000359,25.043844,-2.6326,0.040,9.18662,9.18662
962.00,9.40566,25.116117,0.000360,25.043916,-2.6322,0.040,9.17519,9.17519
963.00,9.40875,25.116184,0.000359,25.043946,-2.6320,0.041,9.18326,9.18326
964.00,9.40169,25.116178,0.000359,25.043862,-2.6318,0.041,9.20433,9.20433
965.00,9.36004,25.116204,0.000360,25.043785,-2.6316,0.041,9.23160,9.23160
966.00,9.31808,25.116309,0.000360,25.043804,-2.6314,0.041,9.25849,9.25849
967.00,9.25985,25.116258,0.000359,25.043707,-2.6314,0.041,9.28034,9.28034
968.00,9.19534,25.116227,0.000362,25.043693,-2.6313,0.041,9.29885,9.29885
969.00,9.15959,25.116231,0.000362,25.043735,-2.6312,0.041,9.31243,9.31243
970.00,9.15467,25.116312,0.000363,25.043795,-2.6313,0.041,9.32405,9.32405
971.00,9.17468,25.116346,0.000363,25.043778,-2.6312,0.042,9.33361,9.33361
972.00,9.20307,25.116475,0.000362,25.043842,-2.6310,0.042,9.34182,9.34182
973.00,9.23494,25.116574,0.000357,25.043799,-2.6309,0.042,9.34643,9.34643
974.00,9.26133,25.116632,0.000357,25.043790,-2.6306,0.042,9.34999,9.34999
975.00,9.28212,25.116723,0.000355,25.043806,-2.6304,0.042,9.35244,9.35244
976.00,9.29616,25.116726,0.000357,25.043802,-2.6303,0.042,9.35373,9.35373
977.00,9.30772,25.116731,0.000359,25.043815,-2.6302,0.042,9.35436,9.35436
978.00,9.31668,25.116776,0.000364,25.043868,-2.6299,0.042,9.35760,9.35760
979.00,9.32227,25.116903,0.000367,25.043946,-2.6296,0.042,9.36325,9.36325
980.00,9.32744,25.116953,0.000370,25.043993,-2.6294,0.042,9.36878,9.36878
981.00,9.33238,25.116957,0.000366,25.043962,-2.6292,0.043,9.37264,9.37264
982.00,9.33770,25.116939,0.000367,25.043900,-2.6290,0.043,9.37852,9.37852
983.00,9.34383,25.117032,0.000366,25.043920,-2.6288,0.043,9.38529,9.38529
984.00,9.35139,25.116986,0.000361,25.043801,-2.6286,0.043,9.38980,9.38980
985.00,9.35697,25.116941,0.000362,25.043713,-2.6286,0.043,9.39070,9.39070
986.00,9.36079,25.117010,0.000363,25.043748,-2.6285,0.043,9.39026,9.39026
987.00,9.36461,25.117050,0.000361,25.043797,-2.6283,0.043,9.39035,9.39035
988.00,9.36818,25.116998,0.000364,25.043781,-2.6283,0.043,9.39131,9.39131
989.00,9.37213,25.117059,0.000369,25.043869,-2.6282,0.043,9.39304,9.39304
990.00,9.37554,25.117086,0.000366,25.043911,-2.6280,0.043,9.39549,9.39549
991.00,9.37777,25.117097,0.000367,25.043907,-2.6277,0.044,9.39828,9.39828
992.00,9.37963,25.117152,0.000367,25.043891,-2.6273,0.044,9.39922,9.39922
993.00,9.38150,25.117245,0.000362,25.043898,-2.6270,0.044,9.39568,9.39568
994.00,9.38357,25.117290,0.000358,25.043880,-2.6268,0.044,9.39348,9.39348
995.00,9.38655,25.117332,0.000358,25.043841,-2.6265,0.044,9.39695,9.39695
996.00,9.38964,25.117457,0.000360,25.043899,-2.6263,0.044,9.40011,9.40011
997.00,9.39237,25.117545,0.000361,25.043957,-2.6263,0.045,9.40184,9.40184
998.00,9.39386,25.117579,0.000366,25.043954,-2.6262,0.044,9.40438,9.40438
999.00,9.39490,25.117616,0.000367,25.043994,-2.6260,0.045,9.40506,9.40506
1000.00,9.39581,25.117684,0.000368,25.043991,-2.6259,0.045,9.40198,9.40198
1001.00,9.39692,25.117642,0.000367,25.043933,-2.6258,0.045,9.40242,9.40242
1002.00,9.39878,25.117601,0.000366,25.043866,-2.6254,0.045,9.40721,9.40721
1003.00,9.40002,25.117607,0.000365,25.043870,-2.6252,0.045,9.41049,9.41049
1004.00,9.40057,25.117704,0.000369,25.043907,-2.6249,0.045,9.41037,9.41037
1005.00,9.40068,25.117807,0.000369,25.044022,-2.6245,0.045,9.40817,9.40817
1006.00,9.40086,25.117861,0.000365,25.044044,-2.6244,0.045,9.40437,9.40437
1007.00,9.40146,25.117922,0.000369,25.044058,-2.6244,0.045,9.39840,9.39840
1008.00,9.40155,25.117953,0.000371,25.044087,-2.6245,0.045,9.39477,9.39477
1009.00,9.40107,25.117998,0.000371,25.044030,-2.6244,0.045,9.39459,9.39459
1010.00,9.40094,25.117972,0.000372,25.043890,-2.6243,0.045,9.39806,9.39806
1011.00,9.40186,25.118086,0.000375,25.043893,-2.6240,0.045,9.40446,9.40446
1012.00,9.40332,25.118109,0.000373,25.043809,-2.6238,0.046,9.41061,9.41061
1013.00,9.40456,25.118166,0.000372,25.043744,-2.6236,0.046,9.41344,9.41344
1014.00,9.40493,25.118175,0.000372,25.043774,-2.6235,0.046,9.41562,9.41562
1015.00,9.40577,25.118212,0.000372,25.043836,-2.6236,0.046,9.41591,9.41591
1016.00,9.40560,25.118215,0.000371,25.043842,-2.6236,0.046,9.40971,9.40971
1017.00,9.40490,25.118245,0.000367,25.043899,-2.6235,0.046,9.40280,9.40280
1018.00,9.40465,25.118292,0.000367,25.043947,-2.6234,0.046,9.39985,9.39985
1019.00,9.40484,25.118302,0.000363,25.043898,-2.6234,0.047,9.39927,9.39927
1020.00,9.40504,25.118425,0.000364,25.043950,-2.6233,0.047,9.39921,9.39921
1021.00,9.40498,25.118479,0.000364,25.043912,-2.6229,0.047,9.40300,9.40300
1022.00,9.40465,25.118603,0.000370,25.043940,-2.6226,0.047,9.40781,9.40781
1023.00,9.40488,25.118634,0.000371,25.043918,-2.6223,0.047,9.41178,9.41178
1024.00,9.40546,25.118687,0.000373,25.043931,-2.6220,0.047,9.41459,9.41459
1025.00,9.40690,25.118666,0.000373,25.043871,-2.6218,0.047,9.41824,9.41824
1026.00,9.40867,25.118715,0.000376,25.043918,-2.6216,0.047,9.42049,9.42049
1027.00,9.41014,25.118788,0.000373,25.043923,-2.6215,0.047,9.42168,9.42168
1028.00,9.41093,25.118870,0.000374,25.043937,-2.6214,0.047,9.41950,9.41950
1029.00,9.41114,25.118892,0.000372,25.043958,-2.6212,0.047,9.41520,9.41520
1030.00,9.41084,25.118941,0.000372,25.043950,-2.6210,0.047,9.40826,9.40826
1031.00,9.40962,25.118928,0.000371,25.043888,-2.6210,0.047,9.40221,9.40221
1032.00,9.40832,25.118932,0.000371,25.043836,-2.6208,0.047,9.39955,9.39955
1033.00,9.40783,25.118997,0.000369,25.043800,-2.6206,0.048,9.39980,9.39980
1034.00,9.40758,25.119061,0.000371,25.043794,-2.6205,0.047,9.40058,9.40058
1035.00,9.40721,25.118981,0.000365,25.043756,-2.6204,0.048,9.40276,9.40276
1036.00,9.40723,25.119034,0.000364,25.043764,-2.6202,0.048,9.40439,9.40439
1037.00,9.40817,25.119032,0.000364,25.043824,-2.6200,0.048,9.40500,9.40500
1038.00,9.40899,25.119000,0.000363,25.043832,-2.6200,0.048,9.40870,9.40870
1039.00,9.41019,25.119060,0.000366,25.043841,-2.6199,0.048,9.41339,9.41339
1040.00,9.41135,25.119115,0.000365,25.043829,-2.6197,0.048,9.41770,9.41770
1041.00,9.41207,25.119092,0.000360,25.043802,-2.6197,0.049,9.42208,9.42208
1042.00,9.41249,25.119138,0.000358,25.043788,-2.6196,0.049,9.42406,9.42406
1043.00,9.41245,25.119174,0.000357,25.043882,-2.6194,0.049,9.42070,9.42070
1044.00,9.41193,25.119089,0.000351,25.043867,-2.6191,0.049,9.41749,9.41749
1045.00,9.41116,25.119160,0.000356,25.043931,-2.6188,0.049,9.41291,9.41291
1046.00,9.40969,25.119255,0.000360,25.044040,-2.6185,0.049,9.40782,9.40782
1047.00,9.40865,25.119275,0.000363,25.044077,-2.6183,0.049,9.40503,9.40503
1048.00,9.40835,25.119258,0.000364,25.043948,-2.6181,0.049,9.40363,9.40363
1049.00,9.40842,25.119306,0.000366,25.043888,-2.6179,0.050,9.40400,9.40400
1050.00,9.40939,25.119365,0.000367,25.043866,-2.6178,0.050,9.40712,9.40712
1051.00,9.41099,25.119399,0.000368,25.043826,-2.6177,0.050,9.41206,9.41206
1052.00,9.41163,25.119377,0.000366,25.043732,-2.6176,0.050,9.41214,9.41214
1053.00,9.41138,25.119403,0.000367,25.043748,-2.6176,0.050,9.41217,9.41217
1054.00,9.41124,25.119497,0.000369,25.043769,-2.6177,0.050,9.41062,9.41062
1055.00,9.41173,25.119387,0.000365,25.043675,-2.6177,0.050,9.41088,9.41088
1056.00,9.41260,25.119398,0.000368,25.043675,-2.6178,0.050,9.41030,9.41030
1057.00,9.41331,25.119500,0.000371,25.043703,-2.6176,0.050,9.41212,9.41212
1058.00,9.41292,25.119561,0.000373,25.043716,-2.6174,0.050,9.41313,9.41313
1059.00,9.41194,25.119635,0.000374,25.043762,-2.6169,0.050,9.41365,9.41365
1060.00,9.41097,25.119792,0.000378,25.043875,-2.6164,0.050,9.41119,9.41119
1061.00,9.41020,25.119866,0.000376,25.043895,-2.6159,0.050,9.40898,9.40898
1062.00,9.40938,25.119882,0.000374,25.043917,-2.6156,0.050,9.40729,9.40729
1063.00,9.40913,25.119964,0.000370,25.043934,-2.6154,0.051,9.40756,9.40756
1064.00,9.40924,25.119970,0.000368,25.043929,-2.6152,0.051,9.40997,9.40997
1065.00,9.40985,25.120020,0.000370,25.043920,-2.6152,0.051,9.41199,9.41199
1066.00,9.41106,25.120030,0.000372,25.043854,-2.6151,0.051,9.41604,9.41604
1067.00,9.41255,25.120010,0.000370,25.043806,-2.6149,0.051,9.42080,9.42080
1068.00,9.41356,25.119990,0.000369,25.043786,-2.6148,0.051,9.42297,9.42297
1069.00,9.41417,25.120029,0.000370,25.043799,-2.6147,0.051,9.42318,9.42318
1070.00,9.41455,25.120083,0.000370,25.043858,-2.6146,0.051,9.42357,9.42357
1071.00,9.41385,25.120202,0.000373,25.043958,-2.6146,0.051,9.41851,9.41851
1072.00,9.41328,25.120336,0.000375,25.044063,-2.6145,0.051,9.41263,9.41263
1073.00,9.41307,25.120459,0.000378,25.044071,-2.6146,0.051,9.40851,9.40851
1074.00,9.41301,25.120506,0.000378,25.044026,-2.6145,0.051,9.40529,9.40529
1075.00,9.41278,25.120520,0.000374,25.043904,-2.6145,0.052,9.40352,9.40352
1076.00,9.41239,25.120536,0.000370,25.043829,-2.6145,0.052,9.40530,9.40530
1077.00,9.41200,25.120603,0.000369,25.043827,-2.6144,0.052,9.40642,9.40642
1078.00,9.41174,25.120641,0.000367,25.043844,-2.6143,0.052,9.40811,9.40811
1079.00,9.41204,25.120687,0.000364,25.043864,-2.6142,0.052,9.41123,9.41123
1080.00,9.41295,25.120807,0.000367,25.043976,-2.6140,0.052,9.41475,9.41475
1081.00,9.41393,25.120835,0.000369,25.043982,-2.6136,0.052,9.41740,9.41740
1082.00,9.41466,25.120922,0.000370,25.043972,-2.6133,0.052,9.42036,9.42036
1083.00,9.41546,25.121002,0.000372,25.044013,-2.6129,0.052,9.42361,9.42361
1084.00,9.41589,25.121145,0.000375,25.044071,-2.6126,0.052,9.42377,9.42377
1085.00,9.41581,25.121117,0.000371,25.044029,-2.6123,0.052,9.42081,9.42081
1086.00,9.41520,25.121159,0.000371,25.044054,-2.6122,0.053,9.41708,9.41708
1087.00,9.41401,25.121124,0.000369,25.043994,-2.6122,0.053,9.41449,9.41449
1088.00,9.41301,25.121164,0.000368,25.043971,-2.6122,0.053,9.41006,9.41006
1089.00,9.41207,25.121169,0.000370,25.043967,-2.6120,0.053,9.40576,9.40576
1090.00,9.41120,25.121345,0.000379,25.044024,-2.6120,0.053,9.40548,9.40548
1091.00,9.41154,25.121413,0.000379,25.044040,-2.6120,0.053,9.40838,9.40838
1092.00,9.41254,25.121410,0.000378,25.044026,-2.6118,0.053,9.41091,9.41091
1093.00,9.41338,25.121396,0.000378,25.044007,-2.6116,0.053,9.41290,9.41290
1094.00,9.41387,25.121378,0.000373,25.043986,-2.6115,0.053,9.41580,9.41580
1095.00,9.41438,25.121324,0.000367,25.043933,-2.6112,0.053,9.41698,9.41698
1096.00,9.41453,25.121397,0.000367,25.043983,-2.6108,0.054,9.41584,9.41584
1097.00,9.41534,25.121475,0.000367,25.043993,-2.6104,0.054,9.41823,9.41823
1098.00,9.41641,25.121483,0.000363,25.043948,-2.6100,0.054,9.42028,9.42028
1099.00,9.41671,25.121525,0.000366,25.043914,-2.6098,0.054,9.42069,9.42069
1100.00,9.41605,25.121529,0.000366,25.043880,-2.6097,0.054,9.41923,9.41923
1101.00,9.41522,25.121541,0.000363,25.043869,-2.6097,0.054,9.41821,9.41821
1102.00,9.41450,25.121625,0.000366,25.043905,-2.6098,0.054,9.41232,9.41232
1103.00,9.41365,25.121687,0.000370,25.043857,-2.6097,0.054,9.40596,9.40596
1104.00,9.41403,25.121679,0.000367,25.043749,-2.6096,0.054,9.39798,9.39798
1105.00,9.41540,25.121740,0.000369,25.043755,-2.6094,0.054,9.38494,9.38494
1106.00,9.41719,25.121711,0.000366,25.043675,-2.6090,0.054,9.36437,9.36437
1107.00,9.41663,25.121730,0.000367,25.043671,-2.6087,0.054,9.33714,9.33714
1108.00,9.41738,25.121846,0.000368,25.043832,-2.6086,0.054,9.30543,9.30543
1109.00,9.41732,25.121958,0.000366,25.043955,-2.6085,0.055,9.26918,9.26918
1110.00,9.41193,25.122038,0.000364,25.043986,-2.6083,0.055,9.23768,9.23768
1111.00,9.40971,25.122107,0.000362,25.043924,-2.6081,0.055,9.21550,9.21550
@8,3.0002,6.0, 1110.253 
1112.00,9.40263,25.122058,0.000357,25.043794,-2.6078,0.055,9.20623,9.20623
1113.00,9.38924,25.122045,0.000356,25.043697,-2.6075,0.056,9.21055,9.21055
1114.00,9.37330,25.122013,0.000356,25.043645,-2.6071,0.056,9.22904,9.22904
1115.00,9.34373,25.121989,0.000353,25.043591,-2.6070,0.056,9.25332,9.25332
1116.00,9.30805,25.122019,0.000353,25.043618,-2.6071,0.056,9.27971,9.27971
1117.00,9.26766,25.122140,0.000356,25.043678,-2.6071,0.056,9.30233,9.30233
1118.00,9.23225,25.122144,0.000353,25.043642,-2.6071,0.057,9.31982,9.31982
1119.00,9.19831,25.122133,0.000353,25.043610,-2.6072,0.057,9.33272,9.33272
1120.00,9.19640,25.122135,0.000359,25.043643,-2.6072,0.056,9.34230,9.34230
1121.00,9.20189,25.122181,0.000360,25.043721,-2.6070,0.056,9.34678,9.34678
1122.00,9.22124,25.122238,0.000362,25.043803,-2.6069,0.056,9.35223,9.35223
1123.00,9.25391,25.122307,0.000361,25.043823,-2.6067,0.057,9.35746,9.35746
1124.00,9.28593,25.122478,0.000357,25.043898,-2.6064,0.057,9.35996,9.35996
1125.00,9.30698,25.122593,0.000352,25.043915,-2.6063,0.057,9.36149,9.36149
1126.00,9.31976,25.122630,0.000350,25.043900,-2.6060,0.058,9.36552,9.36552
1127.00,9.32910,25.122612,0.000350,25.043839,-2.6057,0.058,9.36853,9.36853
1128.00,9.33538,25.122654,0.000352,25.043894,-2.6055,0.058,9.37032,9.37032
1129.00,9.34084,25.122713,0.000356,25.043925,-2.6051,0.058,9.37408,9.37408
1130.00,9.34502,25.122737,0.000356,25.043918,-2.6048,0.058,9.37931,9.37931
1131.00,9.34922,25.122744,0.000358,25.043894,-2.6048,0.058,9.38254,9.38254
1132.00,9.35344,25.122769,0.000356,25.043897,-2.6048,0.058,9.38466,9.38466
1133.00,9.35705,25.122784,0.000358,25.043930,-2.6048,0.058,9.38656,9.38656
1134.00,9.36179,25.122817,0.000358,25.043942,-2.6050,0.058,9.38903,9.38903
1135.00,9.36667,25.122807,0.000360,25.043886,-2.6047,0.058,9.39154,9.39154
1136.00,9.37060,25.122896,0.000363,25.043897,-2.6045,0.058,9.39542,9.39542
1137.00,9.37467,25.122965,0.000368,25.043885,-2.6042,0.058,9.40164,9.40164
1138.00,9.37881,25.123062,0.000372,25.043870,-2.6039,0.058,9.40879,9.40879
1139.00,9.38247,25.123102,0.000372,25.043839,-2.6038,0.058,9.41252,9.41252
1140.00,9.38479,25.123203,0.000374,25.043911,-2.6038,0.058,9.41047,9.41047
1141.00,9.38645,25.123212,0.000373,25.043889,-2.6036,0.058,9.40583,9.40583
1142.00,9.38779,25.123329,0.000369,25.043979,-2.6035,0.059,9.39850,9.39850
1143.00,9.38880,25.123330,0.000364,25.043976,-2.6033,0.059,9.39213,9.39213
1144.00,9.39017,25.123365,0.000366,25.044007,-2.6029,0.059,9.38887,9.38887
1145.00,9.39229,25.123404,0.000368,25.043989,-2.6027,0.059,9.39047,9.39047
1146.00,9.39371,25.123465,0.000367,25.044023,-2.6028,0.059,9.39348,9.39348
1147.00,9.39544,25.123441,0.000365,25.043954,-2.6029,0.059,9.39814,9.39814
1148.00,9.39704,25.123531,0.000362,25.043897,-2.6028,0.060,9.40200,9.40200
1149.00,9.39810,25.123551,0.000360,25.043823,-2.6028,0.060,9.40757,9.40757
1150.00,9.39951,25.123533,0.000356,25.043745,-2.6026,0.060,9.41399,9.41399
1151.00,9.40137,25.123618,0.000356,25.043786,-2.6022,0.060,9.41816,9.41816
1152.00,9.40404,25.123706,0.000358,25.043824,-2.6017,0.060,9.41906,9.41906
1153.00,9.40486,25.123748,0.000364,25.043854,-2.6014,0.060,9.41825,9.41825
1154.00,9.40541,25.123716,0.000365,25.043819,-2.6011,0.060,9.41307,9.41307
1155.00,9.40552,25.123823,0.000368,25.043936,-2.6010,0.060,9.40745,9.40745
1156.00,9.40569,25.123821,0.000368,25.043934,-2.6010,0.060,9.40512,9.40512
1157.00,9.40529,25.123785,0.000368,25.043924,-2.6010,0.060,9.40624,9.40624
1158.00,9.40395,25.123812,0.000365,25.044014,-2.6011,0.060,9.41102,9.41102
1159.00,9.40544,25.123870,0.000362,25.044111,-2.6011,0.061,9.41730,9.41730
1160.00,9.40748,25.123901,0.000361,25.044109,-2.6010,0.061,9.42035,9.42035
1161.00,9.40924,25.123960,0.000364,25.044075,-2.6008,0.061,9.42033,9.42033
1162.00,9.41053,25.124065,0.000364,25.044127,-2.6005,0.061,9.41845,9.41845
1163.00,9.41094,25.124091,0.000368,25.044123,-2.6003,0.061,9.41460,9.41460
1164.00,9.41172,25.124134,0.000373,25.044082,-2.6001,0.061,9.41004,9.41004
1165.00,9.41217,25.124147,0.000373,25.044064,-2.5998,0.061,9.40798,9.40798
1166.00,9.41278,25.124170,0.000372,25.044078,-2.5996,0.061,9.40832,9.40832
1167.00,9.41342,25.124183,0.000372,25.044003,-2.5995,0.061,9.41093,9.41093
1168.00,9.41389,25.124157,0.000373,25.043909,-2.5995,0.061,9.41276,9.41276
1169.00,9.41368,25.124236,0.000372,25.043930,-2.5993,0.061,9.41389,9.41389
1170.00,9.41265,25.124322,0.000372,25.043939,-2.5993,0.061,9.41691,9.41691
1171.00,9.41316,25.124347,0.000372,25.043918,-2.5993,0.062,9.41994,9.41994
1172.00,9.41366,25.124386,0.000370,25.043953,-2.5992,0.062,9.42035,9.42035
1173.00,9.41448,25.124468,0.000368,25.043913,-2.5991,0.062,9.42150,9.42150
1174.00,9.41553,25.124469,0.000373,25.043898,-2.5989,0.062,9.42354,9.42354
1175.00,9.41647,25.124456,0.000375,25.043884,-2.5986,0.062,9.42106,9.42106
1176.00,9.41644,25.124470,0.000375,25.043893,-2.5984,0.062,9.41727,9.41727
1177.00,9.41636,25.124462,0.000373,25.043813,-2.5982,0.062,9.41483,9.41483
1178.00,9.41583,25.124442,0.000372,25.043785,-2.5982,0.062,9.41303,9.41303
1179.00,9.41512,25.124486,0.000367,25.043762,-2.5981,0.062,9.41113,9.41113
1180.00,9.41429,25.124506,0.000366,25.043644,-2.5981,0.062,9.41031,9.41031
1181.00,9.41392,25.124622,0.000369,25.043593,-2.5982,0.062,9.41004,9.41004
1182.00,9.41381,25.124711,0.000374,25.043628,-2.5982,0.062,9.40904,9.40904
1183.00,9.41364,25.124888,0.000375,25.043807,-2.5981,0.062,9.40701,9.40701
1184.00,9.41367,25.124941,0.000377,25.043804,-2.5981,0.062,9.40741,9.40741
1185.00,9.41442,25.125034,0.000375,25.043895,-2.5982,0.063,9.41109,9.41109
1186.00,9.41516,25.125027,0.000372,25.043920,-2.5980,0.063,9.41467,9.41467
1187.00,9.41579,25.125064,0.000367,25.043920,-2.5977,0.063,9.41964,9.41964
1188.00,9.41611,25.125066,0.000365,25.043811,-2.5976,0.063,9.42302,9.42302
1189.00,9.41632,25.125190,0.000367,25.043865,-2.5973,0.063,9.42399,9.42399
1190.00,9.41642,25.125181,0.000369,25.043885,-2.5968,0.063,9.42201,9.42201
1191.00,9.41562,25.125207,0.000366,25.043866,-2.5966,0.063,9.41867,9.41867
1192.00,9.41480,25.125173,0.000368,25.043834,-2.5964,0.063,9.41384,9.41384
1193.00,9.41384,25.125232,0.000366,25.043892,-2.5963,0.064,9.41066,9.41066
1194.00,9.41313,25.125182,0.000361,25.043833,-2.5963,0.064,9.40870,9.40870
1195.00,9.41278,25.125218,0.000358,25.043745,-2.5963,0.064,9.40844,9.40844
1196.00,9.41318,25.125360,0.000362,25.043808,-2.5960,0.064,9.41021,9.41021
1197.00,9.41374,25.125504,0.000360,25.043893,-2.5958,0.064,9.41348,9.41348
1198.00,9.41397,25.125494,0.000366,25.043848,-2.5955,0.064,9.41437,9.41437
1199.00,9.41343,25.125532,0.000369,25.043857,-2.5953,0.064,9.41291,9.41291
1200.00,9.41348,25.125606,0.000370,25.043948,-2.5951,0.064,9.41407,9.41407
1201.00,9.41449,25.125618,0.000366,25.043913,-2.5949,0.065,9.41660,9.41660
1202.00,9.41542,25.125584,0.000368,25.043879,-2.5948,0.065,9.41611,9.41611
1203.00,9.41597,25.125609,0.000366,25.043890,-2.5948,0.065,9.41667,9.41667
1204.00,9.41625,25.125637,0.000367,25.043876,-2.5946,0.065,9.41891,9.41891
1205.00,9.41579,25.125761,0.000371,25.043916,-2.5945,0.064,9.41730,9.41730
1206.00,9.41545,25.125812,0.000374,25.043912,-2.5944,0.064,9.41579,9.41579
1207.00,9.41515,25.125854,0.000373,25.043885,-2.5944,0.064,9.41620,9.41620
1208.00,9.41479,25.125942,0.000371,25.043876,-2.5942,0.065,9.41640,9.41640
1209.00,9.41398,25.126009,0.000368,25.043869,-2.5939,0.065,9.41262,9.41262
1210.00,9.41273,25.125999,0.000365,25.043780,-2.5937,0.065,9.40987,9.40987
1211.00,9.41231,25.125964,0.000364,25.043747,-2.5935,0.065,9.40675,9.40675
1212.00,9.41263,25.126034,0.000362,25.043781,-2.5933,0.065,9.40620,9.40620
1213.00,9.41332,25.126036,0.000360,25.043787,-2.5933,0.066,9.40706,9.40706
1214.00,9.41393,25.126017,0.000361,25.043757,-2.5933,0.066,9.41246,9.41246
1215.00,9.41462,25.126113,0.000360,25.043834,-2.5932,0.066,9.41856,9.41856
1216.00,9.41529,25.126170,0.000363,25.043809,-2.5931,0.066,9.42269,9.42269
1217.00,9.41530,25.126239,0.000367,25.043812,-2.5929,0.066,9.42278,9.42278
1218.00,9.41574,25.126232,0.000367,25.043746,-2.5927,0.066,9.42400,9.42400
1219.00,9.41645,25.126336,0.000369,25.043848,-2.5927,0.066,9.42632,9.42632
1220.00,9.41635,25.126279,0.000370,25.043750,-2.5928,0.066,9.42551,9.42551
1221.00,9.41730,25.126336,0.000369,25.043794,-2.5927,0.066,9.42379,9.42379
1222.00,9.41712,25.126283,0.000366,25.043681,-2.5927,0.067,9.42303,9.42303
1223.00,9.41706,25.126346,0.000368,25.043710,-2.5925,0.067,9.42135,9.42135
1224.00,9.41751,25.126399,0.000366,25.043668,-2.5923,0.067,9.42019,9.42019
1225.00,9.41858,25.126406,0.000368,25.043663,-2.5921,0.067,9.42286,9.42286
1226.00,9.41964,25.126436,0.000368,25.043708,-2.5921,0.067,9.42646,9.42646
1227.00,9.42013,25.126454,0.000370,25.043749,-2.5919,0.067,9.42903,9.42903
1228.00,9.42045,25.126591,0.000373,25.043828,-2.5918,0.067,9.43111,9.43111
1229.00,9.42165,25.126602,0.000372,25.043786,-2.5917,0.067,9.43083,9.43083
1230.00,9.42289,25.126654,0.000371,25.043779,-2.5915,0.067,9.42628,9.42628
1231.00,9.42349,25.126658,0.000368,25.043759,-2.5914,0.067,9.42228,9.42228
1232.00,9.42380,25.126759,0.000362,25.043830,-2.5912,0.067,9.42032,9.42032
1233.00,9.42374,25.126754,0.000363,25.043830,-2.5910,0.068,9.41872,9.41872
1234.00,9.42392,25.126695,0.000361,25.043801,-2.5908,0.068,9.41855,9.41855
1235.00,9.42364,25.126731,0.000358,25.043821,-2.5907,0.068,9.41819,9.41819
1236.00,9.42265,25.126786,0.000358,25.043769,-2.5906,0.068,9.41632,9.41632
1237.00,9.42195,25.126830,0.000362,25.043782,-2.5905,0.068,9.41568,9.41568
1238.00,9.42209,25.126827,0.000360,25.043722,-2.5905,0.068,9.41650,9.41650
1239.00,9.42142,25.126992,0.000363,25.043829,-2.5904,0.068,9.41366,9.41366
1240.00,9.42031,25.127112,0.000365,25.043949,-2.5903,0.068,9.41228,9.41228
1241.00,9.41952,25.127061,0.000367,25.043946,-2.5903,0.068,9.41223,9.41223
1242.00,9.41917,25.127099,0.000369,25.043937,-2.5903,0.068,9.41150,9.41150
1243.00,9.41912,25.127161,0.000370,25.043992,-2.5902,0.068,9.41021,9.41021
1244.00,9.41891,25.127117,0.000369,25.043925,-2.5901,0.068,9.41098,9.41098
1245.00,9.41788,25.127100,0.000369,25.043834,-2.5900,0.068,9.41179,9.41179
1246.00,9.41645,25.127194,0.000368,25.043854,-2.5898,0.068,9.41343,9.41343
1247.00,9.41599,25.127178,0.000367,25.043781,-2.5897,0.069,9.41599,9.41599
1248.00,9.41585,25.127169,0.000366,25.043686,-2.5896,0.069,9.41739,9.41739
1249.00,9.41577,25.127285,0.000367,25.043699,-2.5895,0.069,9.42038,9.42038
1250.00,9.41630,25.127305,0.000366,25.043677,-2.5894,0.069,9.42404,9.42404
1251.00,9.41661,25.127444,0.000368,25.043733,-2.5894,0.069,9.42421,9.42421
1252.00,9.41647,25.127469,0.000366,25.043705,-2.5894,0.069,9.42182,9.42182
1253.00,9.41590,25.127555,0.000366,25.043737,-2.5893,0.069,9.41954,9.41954
1254.00,9.41636,25.127690,0.000370,25.043821,-2.5891,0.069,9.41360,9.41360
1255.00,9.41640,25.127751,0.000372,25.043801,-2.5890,0.069,9.40158,9.40158
1256.00,9.41729,25.127774,0.000372,25.043800,-2.5887,0.069,9.38726,9.38726
1257.00,9.41936,25.127876,0.000372,25.043914,-2.5884,0.069,9.36573,9.36573
1258.00,9.42039,25.127889,0.000372,25.043955,-2.5882,0.070,9.33423,9.33423
1259.00,9.42310,25.127804,0.000370,25.043883,-2.5882,0.070,9.29795,9.29795
1260.00,9.42361,25.127801,0.000371,25.043912,-2.5880,0.070,9.26418,9.26418
1261.00,9.41520,25.127704,0.000368,25.043774,-2.5878,0.070,9.23643,9.23643
@9,3.0002,6.0, 1260.092 
1262.00,9.41141,25.127730,0.000368,25.043728,-2.5877,0.070,9.22009,9.22009
1263.00,9.40608,25.127715,0.000368,25.043661,-2.5875,0.070,9.21987,9.21987
1264.00,9.39525,25.127693,0.000364,25.043698,-2.5873,0.071,9.23281,9.23281
1265.00,9.36823,25.127763,0.000361,25.043751,-2.5871,0.071,9.25745,9.25745
1266.00,9.34221,25.127886,0.000361,25.043837,-2.5869,0.071,9.28588,9.28588
1267.00,9.30333,25.127871,0.000362,25.043794,-2.5869,0.071,9.31098,9.31098
1268.00,9.25511,25.127998,0.000361,25.043844,-2.5868,0.071,9.32993,9.32993
1269.00,9.22066,25.128183,0.000367,25.043910,-2.5868,0.071,9.34444,9.34444
1270.00,9.20791,25.128182,0.000368,25.043877,-2.5867,0.071,9.35424,9.35424
1271.00,9.21278,25.128120,0.000369,25.043813,-2.5866,0.071,9.35770,9.35770
1272.00,9.22389,25.128228,0.000371,25.043880,-2.5865,0.071,9.36012,9.36012
1273.00,9.25388,25.128211,0.000372,25.043850,-2.5864,0.071,9.36349,9.36349
1274.00,9.28486,25.128085,0.000368,25.043698,-2.5863,0.072,9.36652,9.36652
1275.00,9.32256,25.128131,0.000367,25.043698,-2.5861,0.072,9.36703,9.36703
1276.00,9.33853,25.128258,0.000368,25.043770,-2.5860,0.072,9.37029,9.37029
1277.00,9.34477,25.128301,0.000368,25.043766,-2.5859,0.072,9.37416,9.37416
1278.00,9.35094,25.128375,0.000370,25.043779,-2.5858,0.072,9.37589,9.37589
1279.00,9.35368,25.128474,0.000372,25.043789,-2.5857,0.072,9.37772,9.37772
1280.00,9.35724,25.128593,0.000369,25.043808,-2.5857,0.072,9.38002,9.38002
1281.00,9.36047,25.128615,0.000367,25.043770,-2.5856,0.073,9.38237,9.38237
1282.00,9.36290,25.128662,0.000368,25.043774,-2.5857,0.073,9.38649,9.38649
1283.00,9.36600,25.128685,0.000366,25.043792,-2.5857,0.073,9.39095,9.39095
1284.00,9.36936,25.128759,0.000368,25.043855,-2.5857,0.073,9.39558,9.39558
1285.00,9.37325,25.128773,0.000370,25.043889,-2.5857,0.073,9.40012,9.40012
1286.00,9.37717,25.128788,0.000371,25.043890,-2.5856,0.073,9.40543,9.40543
1287.00,9.38071,25.128833,0.000371,25.043858,-2.5853,0.073,9.40891,9.40891
1288.00,9.38399,25.128899,0.000368,25.043888,-2.5851,0.073,9.41168,9.41168
1289.00,9.38664,25.128882,0.000366,25.043840,-2.5849,0.073,9.41110,9.41110
1290.00,9.38874,25.128894,0.000366,25.043796,-2.5846,0.073,9.41209,9.41209
1291.00,9.39124,25.128926,0.000365,25.043797,-2.5845,0.073,9.41283,9.41283
1292.00,9.39421,25.128896,0.000364,25.043776,-2.5844,0.073,9.41328,9.41328
1293.00,9.39715,25.128913,0.000367,25.043749,-2.5845,0.073,9.41580,9.41580
1294.00,9.39974,25.129002,0.000369,25.043801,-2.5845,0.073,9.41886,9.41886
1295.00,9.40151,25.129027,0.000370,25.043774,-2.5845,0.073,9.41669,9.41669
1296.00,9.40283,25.129068,0.000372,25.043771,-2.5844,0.073,9.41340,9.41340
1297.00,9.40420,25.129139,0.000370,25.043789,-2.5845,0.074,9.41153,9.41153
1298.00,9.40594,25.129230,0.000368,25.043811,-2.5845,0.074,9.40925,9.40925
1299.00,9.40759,25.129380,0.000365,25.043877,-2.5845,0.074,9.40760,9.40760
1300.00,9.40895,25.129474,0.000364,25.043930,-2.5845,0.074,9.41010,9.41010
1301.00,9.41055,25.129527,0.000362,25.043958,-2.5844,0.075,9.41369,9.41369
1302.00,9.41188,25.129643,0.000364,25.044004,-2.5841,0.075,9.41577,9.41577
1303.00,9.41296,25.129636,0.000365,25.043968,-2.5840,0.075,9.41752,9.41752
1304.00,9.41395,25.129564,0.000364,25.043886,-2.5837,0.075,9.41976,9.41976
1305.00,9.41453,25.129610,0.000363,25.043857,-2.5836,0.075,9.41936,9.41936
1306.00,9.41436,25.129723,0.000365,25.043900,-2.5834,0.075,9.41640,9.41640
1307.00,9.41392,25.129661,0.000365,25.043757,-2.5834,0.075,9.41479,9.41479
1308.00,9.41391,25.129717,0.000367,25.043728,-2.5831,0.075,9.41373,9.41373
1309.00,9.41459,25.129788,0.000370,25.043734,-2.5830,0.075,9.41463,9.41463
1310.00,9.41575,25.129832,0.000372,25.043740,-2.5828,0.075,9.41804,9.41804
1311.00,9.41615,25.129845,0.000372,25.043693,-2.5827,0.075,9.42112,9.42112
1312.00,9.41627,25.129956,0.000372,25.043779,-2.5826,0.075,9.42351,9.42351
1313.00,9.41640,25.129990,0.000369,25.043772,-2.5825,0.076,9.42450,9.42450
1314.00,9.41643,25.130060,0.000368,25.043775,-2.5824,0.076,9.42475,9.42475
1315.00,9.41699,25.130171,0.000369,25.043814,-2.5823,0.076,9.42222,9.42222
1316.00,9.41784,25.130227,0.000369,25.043792,-2.5821,0.076,9.42230,9.42230
1317.00,9.41911,25.130222,0.000372,25.043799,-2.5820,0.076,9.42498,9.42498
1318.00,9.42041,25.130281,0.000375,25.043860,-2.5819,0.076,9.42832,9.42832
1319.00,9.42144,25.130264,0.000377,25.043800,-2.5817,0.076,9.42821,9.42821
1320.00,9.42201,25.130214,0.000376,25.043714,-2.5816,0.076,9.42876,9.42876
1321.00,9.42193,25.130248,0.000375,25.043740,-2.5815,0.076,9.42726,9.42726
1322.00,9.42169,25.130324,0.000374,25.043738,-2.5814,0.076,9.42324,9.42324
1323.00,9.42154,25.130356,0.000375,25.043697,-2.5813,0.076,9.41944,9.41944
1324.00,9.42142,25.130413,0.000376,25.043744,-2.5814,0.076,9.41799,9.41799
1325.00,9.42140,25.130488,0.000374,25.043835,-2.5815,0.077,9.41724,9.41724
1326.00,9.42173,25.130526,0.000375,25.043884,-2.5817,0.077,9.41707,9.41707
1327.00,9.42185,25.130468,0.000374,25.043855,-2.5818,0.077,9.41561,9.41561
1328.00,9.42157,25.130446,0.000372,25.043821,-2.5819,0.077,9.41339,9.41339
1329.00,9.42115,25.130462,0.000372,25.043883,-2.5818,0.077,9.41242,9.41242
1330.00,9.42039,25.130449,0.000372,25.043835,-2.5815,0.077,9.41166,9.41166
1331.00,9.41977,25.130484,0.000370,25.043805,-2.5814,0.077,9.41207,9.41207
1332.00,9.41984,25.130654,0.000373,25.043827,-2.5814,0.077,9.41617,9.41617
1333.00,9.42037,25.130701,0.000372,25.043805,-2.5813,0.077,9.42173,9.42173
1334.00,9.42081,25.130741,0.000367,25.043747,-2.5812,0.078,9.42428,9.42428
1335.00,9.42082,25.130789,0.000368,25.043703,-2.5812,0.078,9.42590,9.42590
1336.00,9.42083,25.130801,0.000367,25.043580,-2.5811,0.078,9.42612,9.42612
1337.00,9.42018,25.130710,0.000363,25.043552,-2.5809,0.078,9.42377,9.42377
1338.00,9.41932,25.130746,0.000363,25.043547,-2.5807,0.078,9.42084,9.42084
1339.00,9.41862,25.130809,0.000366,25.043517,-2.5804,0.078,9.41897,9.41897
1340.00,9.41818,25.130856,0.000364,25.043540,-2.5801,0.078,9.41694,9.41694
1341.00,9.41780,25.130884,0.000367,25.043629,-2.5798,0.078,9.41592,9.41592
1342.00,9.41784,25.130971,0.000367,25.043622,-2.5795,0.078,9.41616,9.41616
1343.00,9.41819,25.131004,0.000365,25.043665,-2.5794,0.078,9.41784,9.41784
1344.00,9.41892,25.131000,0.000365,25.043680,-2.5794,0.078,9.42148,9.42148
1345.00,9.41984,25.131026,0.000368,25.043682,-2.5793,0.078,9.42706,9.42706
1346.00,9.42092,25.131042,0.000368,25.043697,-2.5794,0.078,9.43138,9.43138
1347.00,9.42186,25.131077,0.000367,25.043688,-2.5794,0.079,9.43349,9.43349
1348.00,9.42308,25.131166,0.000368,25.043713,-2.5795,0.079,9.43474,9.43474
1349.00,9.42413,25.131244,0.000368,25.043732,-2.5795,0.079,9.43273,9.43273
1350.00,9.42441,25.131293,0.000368,25.043725,-2.5796,0.079,9.42805,9.42805
1351.00,9.42432,25.131451,0.000370,25.043791,-2.5796,0.079,9.42353,9.42353
1352.00,9.42406,25.131503,0.000372,25.043798,-2.5794,0.079,9.42222,9.42222
1353.00,9.42370,25.131535,0.000372,25.043798,-2.5792,0.079,9.42055,9.42055
1354.00,9.42338,25.131505,0.000372,25.043733,-2.5789,0.079,9.41991,9.41991
1355.00,9.42308,25.131555,0.000371,25.043746,-2.5787,0.079,9.41988,9.41988
1356.00,9.42286,25.131527,0.000371,25.043719,-2.5787,0.080,9.42031,9.42031
1357.00,9.42256,25.131615,0.000373,25.043815,-2.5787,0.080,9.41761,9.41761
1358.00,9.42214,25.131706,0.000374,25.043814,-2.5787,0.080,9.41470,9.41470
1359.00,9.42188,25.131848,0.000379,25.043892,-2.5786,0.080,9.41389,9.41389
1360.00,9.42240,25.131881,0.000378,25.043891,-2.5785,0.080,9.41600,9.41600
1361.00,9.42300,25.131974,0.000379,25.043878,-2.5782,0.080,9.41758,9.41758
1362.00,9.42351,25.131991,0.000376,25.043831,-2.5779,0.080,9.42233,9.42233
1363.00,9.42433,25.131954,0.000373,25.043799,-2.5778,0.080,9.42788,9.42788
1364.00,9.42450,25.131938,0.000371,25.043749,-2.5778,0.080,9.43115,9.43115
1365.00,9.42445,25.131982,0.000371,25.043724,-2.5778,0.080,9.43327,9.43327
1366.00,9.42427,25.132040,0.000372,25.043749,-2.5778,0.080,9.43523,9.43523
1367.00,9.42379,25.132082,0.000376,25.043753,-2.5777,0.080,9.43090,9.43090
1368.00,9.42258,25.132116,0.000379,25.043725,-2.5776,0.080,9.42440,9.42440
1369.00,9.42137,25.132172,0.000380,25.043769,-2.5775,0.080,9.41929,9.41929
1370.00,9.42095,25.132257,0.000381,25.043804,-2.5774,0.080,9.41532,9.41532
1371.00,9.42135,25.132252,0.000379,25.043749,-2.5774,0.081,9.41257,9.41257
1372.00,9.42113,25.132278,0.000375,25.043691,-2.5774,0.081,9.41262,9.41262
1373.00,9.42077,25.132437,0.000378,25.043766,-2.5773,0.081,9.41564,9.41564
1374.00,9.42066,25.132505,0.000376,25.043764,-2.5772,0.081,9.41881,9.41881
1375.00,9.42106,25.132433,0.000375,25.043703,-2.5770,0.081,9.42045,9.42045
1376.00,9.42185,25.132425,0.000373,25.043689,-2.5768,0.081,9.42161,9.42161
1377.00,9.42271,25.132429,0.000374,25.043718,-2.5766,0.081,9.42552,9.42552
1378.00,9.42333,25.132346,0.000366,25.043700,-2.5765,0.081,9.42664,9.42664
1379.00,9.42395,25.132307,0.000366,25.043682,-2.5763,0.082,9.42953,9.42953
1380.00,9.42513,25.132391,0.000365,25.043731,-2.5762,0.082,9.43320,9.43320
1381.00,9.42617,25.132460,0.000368,25.043777,-2.5761,0.082,9.43733,9.43733
1382.00,9.42694,25.132489,0.000371,25.043818,-2.5761,0.082,9.43837,9.43837
1383.00,9.42635,25.132547,0.000376,25.043800,-2.5760,0.082,9.43637,9.43637
1384.00,9.42503,25.132621,0.000379,25.043820,-2.5759,0.082,9.42973,9.42973
1385.00,9.42355,25.132685,0.000383,25.043837,-2.5758,0.082,9.42217,9.42217
1386.00,9.42224,25.132706,0.000378,25.043798,-2.5758,0.082,9.41590,9.41590
1387.00,9.42210,25.132773,0.000375,25.043750,-2.5756,0.082,9.41401,9.41401
1388.00,9.42348,25.132763,0.000373,25.043682,-2.5755,0.082,9.41926,9.41926
1389.00,9.42560,25.132793,0.000372,25.043660,-2.5755,0.082,9.42829,9.42829
1390.00,9.42715,25.132788,0.000368,25.043609,-2.5754,0.082,9.43662,9.43662
1391.00,9.42841,25.132869,0.000371,25.043649,-2.5753,0.082,9.44262,9.44262
1392.00,9.42927,25.132887,0.000369,25.043709,-2.5752,0.083,9.44343,9.44343
1393.00,9.43057,25.133003,0.000372,25.043743,-2.5751,0.083,9.44084,9.44084
1394.00,9.43155,25.133064,0.000371,25.043713,-2.5750,0.083,9.43733,9.43733
1395.00,9.43175,25.133192,0.000369,25.043761,-2.5750,0.083,9.43232,9.43232
1396.00,9.43205,25.133260,0.000372,25.043730,-2.5749,0.083,9.42533,9.42533
1397.00,9.43149,25.133401,0.000375,25.043749,-2.5749,0.083,9.42077,9.42077
1398.00,9.43018,25.133470,0.000376,25.043855,-2.5750,0.083,9.41659,9.41659
1399.00,9.42783,25.133475,0.000377,25.043889,-2.5749,0.083,9.41276,9.41276
1400.00,9.42626,25.133472,0.000377,25.043905,-2.5748,0.083,9.41105,9.41105
1401.00,9.42490,25.133448,0.000376,25.043931,-2.5747,0.083,9.41297,9.41297
1402.00,9.42370,25.133398,0.000376,25.043810,-2.5746,0.083,9.41537,9.41537
1403.00,9.42454,25.133364,0.000373,25.043712,-2.5746,0.083,9.41756,9.41756
1404.00,9.42654,25.133455,0.000372,25.043690,-2.5746,0.083,9.41607,9.41607
1405.00,9.42581,25.133525,0.000374,25.043683,-2.5746,0.083,9.40989,9.40989
1406.00,9.42197,25.133546,0.000372,25.043643,-2.5744,0.083,9.39406,9.39406
1407.00,9.41820,25.133629,0.000371,25.043742,-2.5742,0.084,9.37240,9.37240
1408.00,9.41468,25.133638,0.000369,25.043777,-2.5740,0.084,9.34409,9.34409
1409.00,9.41312,25.133600,0.000365,25.043767,-2.5738,0.084,9.31029,9.31029
1410.00,9.41526,25.133606,0.000361,25.043768,-2.5737,0.084,9.27591,9.27591
1411.00,9.41776,25.133623,0.000362,25.043780,-2.5737,0.085,9.25202,9.25202
@10,3.0002,6.0, 1410.02299999999 
1412.00,9.42051,25.133627,0.000362,25.043745,-2.5737,0.085,9.24110,9.24110
1413.00,9.41522,25.133704,0.000362,25.043723,-2.5736,0.085,9.24588,9.24588
1414.00,9.40521,25.133790,0.000365,25.043723,-2.5735,0.085,9.26414,9.26414
1415.00,9.38232,25.133785,0.000368,25.043717,-2.5734,0.085,9.29070,9.29070
1416.00,9.33963,25.133867,0.000366,25.043735,-2.5733,0.085,9.31767,9.31767
1417.00,9.31280,25.133919,0.000367,25.043749,-2.5734,0.085,9.33633,9.33633
1418.00,9.27898,25.133986,0.000366,25.043809,-2.5733,0.085,9.34598,9.34598
1419.00,9.23842,25.134059,0.000370,25.043947,-2.5732,0.085,9.35238,9.35238
1420.00,9.21820,25.134139,0.000367,25.043910,-2.5731,0.085,9.35800,9.35800
1421.00,9.22240,25.134230,0.000367,25.043939,-2.5729,0.085,9.36095,9.36095
1422.00,9.25841,25.134259,0.000368,25.043955,-2.5725,0.085,9.36564,9.36564
1423.00,9.30263,25.134271,0.000368,25.043963,-2.5723,0.086,9.37359,9.37359
1424.00,9.32762,25.134297,0.000367,25.043868,-2.5721,0.086,9.37945,9.37945
1425.00,9.34052,25.134310,0.000368,25.043914,-2.5718,0.086,9.38314,9.38314
1426.00,9.34505,25.134336,0.000366,25.043937,-2.5717,0.086,9.38693,9.38693
1427.00,9.35088,25.134502,0.000367,25.043998,-2.5717,0.086,9.38804,9.38804
1428.00,9.35611,25.134484,0.000369,25.043923,-2.5716,0.086,9.38626,9.38626
1429.00,9.36196,25.134531,0.000368,25.043941,-2.5715,0.086,9.38597,9.38597
1430.00,9.36576,25.134629,0.000367,25.043986,-2.5715,0.086,9.38669,9.38669
1431.00,9.36796,25.134704,0.000366,25.043964,-2.5716,0.087,9.38996,9.38996
1432.00,9.37088,25.134698,0.000364,25.043937,-2.5717,0.087,9.39528,9.39528
1433.00,9.37451,25.134836,0.000364,25.044001,-2.5717,0.087,9.40040,9.40040
1434.00,9.37866,25.134903,0.000368,25.043993,-2.5718,0.087,9.40504,9.40504
1435.00,9.38232,25.134909,0.000372,25.043902,-2.5718,0.087,9.40756,9.40756
1436.00,9.38516,25.134826,0.000373,25.043828,-2.5717,0.087,9.40858,9.40858
1437.00,9.38811,25.134756,0.000371,25.043642,-2.5714,0.087,9.40997,9.40997
1438.00,9.39112,25.134798,0.000372,25.043583,-2.5714,0.087,9.40986,9.40986
1439.00,9.39366,25.134823,0.000365,25.043541,-2.5713,0.087,9.40849,9.40849
1440.00,9.39550,25.134881,0.000363,25.043511,-2.5714,0.088,9.40767,9.40767
1441.00,9.39735,25.135017,0.000365,25.043564,-2.5715,0.088,9.40936,9.40936
1442.00,9.40022,25.135097,0.000369,25.043707,-2.5717,0.087,9.41327,9.41327
1443.00,9.40269,25.134988,0.000366,25.043662,-2.5717,0.088,9.41761,9.41761
1444.00,9.40433,25.134937,0.000368,25.043661,-2.5715,0.087,9.42054,9.42054
1445.00,9.40531,25.134908,0.000371,25.043673,-2.5713,0.087,9.42048,9.42048
1446.00,9.40575,25.134848,0.000371,25.043621,-2.5711,0.087,9.41671,9.41671
1447.00,9.40678,25.134901,0.000369,25.043574,-2.5709,0.088,9.41218,9.41218
1448.00,9.40863,25.135092,0.000371,25.043670,-2.5707,0.088,9.41057,9.41057
1449.00,9.41056,25.135126,0.000370,25.043639,-2.5705,0.088,9.41097,9.41097
1450.00,9.41212,25.135133,0.000370,25.043675,-2.5703,0.088,9.41485,9.41485
1451.00,9.41294,25.135239,0.000370,25.043781,-2.5703,0.088,9.41978,9.41978
1452.00,9.41370,25.135308,0.000370,25.043806,-2.5703,0.088,9.42378,9.42378
1453.00,9.41445,25.135301,0.000369,25.043745,-2.5702,0.088,9.42577,9.42577
1454.00,9.41580,25.135406,0.000372,25.043815,-2.5700,0.088,9.42839,9.42839
1455.00,9.41744,25.135470,0.000368,25.043769,-2.5699,0.088,9.43116,9.43116
1456.00,9.41885,25.135471,0.000363,25.043685,-2.5697,0.089,9.43041,9.43041
1457.00,9.41917,25.135463,0.000364,25.043724,-2.5696,0.089,9.42746,9.42746
1458.00,9.41940,25.135474,0.000366,25.043757,-2.5696,0.089,9.42496,9.42496
1459.00,9.42002,25.135511,0.000365,25.043730,-2.5696,0.089,9.42173,9.42173
1460.00,9.42073,25.135596,0.000368,25.043804,-2.5697,0.089,9.41826,9.41826
1461.00,9.42136,25.135618,0.000371,25.043793,-2.5698,0.089,9.41855,9.41855
1462.00,9.42106,25.135683,0.000376,25.043776,-2.5697,0.089,9.41898,9.41898
1463.00,9.42028,25.135677,0.000375,25.043741,-2.5696,0.089,9.41884,9.41884
1464.00,9.42013,25.135648,0.000372,25.043776,-2.5695,0.089,9.42024,9.42024
1465.00,9.42077,25.135646,0.000369,25.043800,-2.5691,0.090,9.42119,9.42119
1466.00,9.42189,25.135802,0.000371,25.043922,-2.5688,0.090,9.42119,9.42119
1467.00,9.42280,25.135840,0.000369,25.043974,-2.5685,0.090,9.42212,9.42212
1468.00,9.42330,25.135885,0.000369,25.043955,-2.5684,0.090,9.42438,9.42438
1469.00,9.42370,25.135979,0.000373,25.043927,-2.5685,0.090,9.42543,9.42543
1470.00,9.42412,25.136083,0.000376,25.043869,-2.5686,0.090,9.42613,9.42613
1471.00,9.42411,25.136094,0.000374,25.043792,-2.5688,0.090,9.42576,9.42576
1472.00,9.42380,25.136037,0.000370,25.043699,-2.5689,0.090,9.42625,9.42625
1473.00,9.42410,25.136124,0.000367,25.043761,-2.5690,0.090,9.42930,9.42930
1474.00,9.42471,25.136078,0.000363,25.043721,-2.5689,0.091,9.43210,9.43210
1475.00,9.42512,25.136038,0.000363,25.043752,-2.5688,0.091,9.43517,9.43517
1476.00,9.42543,25.136021,0.000365,25.043755,-2.5687,0.091,9.43783,9.43783
1477.00,9.42620,25.136083,0.000367,25.043771,-2.5686,0.091,9.43831,9.43831
1478.00,9.42635,25.136080,0.000373,25.043718,-2.5685,0.091,9.43325,9.43325
1479.00,9.42664,25.136224,0.000379,25.043842,-2.5683,0.091,9.42939,9.42939
1480.00,9.42693,25.136232,0.000378,25.043806,-2.5682,0.091,9.42609,9.42609
1481.00,9.42727,25.136206,0.000377,25.043744,-2.5681,0.091,9.42445,9.42445
1482.00,9.42777,25.136305,0.000378,25.043760,-2.5680,0.091,9.42268,9.42268
1483.00,9.42769,25.136418,0.000379,25.043830,-2.5680,0.091,9.42214,9.42214
1484.00,9.42711,25.136470,0.000374,25.043745,-2.5681,0.091,9.42007,9.42007
1485.00,9.42664,25.136612,0.000374,25.043761,-2.5683,0.092,9.41923,9.41923
1486.00,9.42664,25.136728,0.000374,25.043771,-2.5683,0.092,9.41813,9.41813
1487.00,9.42637,25.136770,0.000375,25.043804,-2.5682,0.092,9.41788,9.41788
1488.00,9.42635,25.136804,0.000373,25.043791,-2.5679,0.092,9.42153,9.42153
1489.00,9.42712,25.136832,0.000378,25.043810,-2.5676,0.092,9.42877,9.42877
1490.00,9.42827,25.136742,0.000377,25.043750,-2.5673,0.092,9.43497,9.43497
1491.00,9.42921,25.136719,0.000380,25.043837,-2.5671,0.092,9.43704,9.43704
1492.00,9.42918,25.136718,0.000375,25.043846,-2.5670,0.092,9.43696,9.43696
1493.00,9.42835,25.136695,0.000373,25.043815,-2.5670,0.092,9.43358,9.43358
1494.00,9.42695,25.136759,0.000371,25.043836,-2.5670,0.092,9.42696,9.42696
1495.00,9.42584,25.136943,0.000372,25.043918,-2.5669,0.092,9.42188,9.42188
1496.00,9.42516,25.136977,0.000368,25.043777,-2.5669,0.093,9.42417,9.42417
1497.00,9.42525,25.137028,0.000371,25.043727,-2.5668,0.093,9.43015,9.43015
1498.00,9.42555,25.137094,0.000373,25.043746,-2.5667,0.093,9.43551,9.43551
1499.00,9.42677,25.137076,0.000371,25.043686,-2.5665,0.093,9.43956,9.43956
1500.00,9.42846,25.137085,0.000372,25.043692,-2.5665,0.093,9.43916,9.43916
1501.00,9.43017,25.137115,0.000374,25.043729,-2.5665,0.093,9.43512,9.43512
1502.00,9.43048,25.137116,0.000373,25.043697,-2.5665,0.093,9.43013,9.43013
1503.00,9.42958,25.137207,0.000373,25.043688,-2.5665,0.093,9.42595,9.42595
1504.00,9.42968,25.137276,0.000376,25.043715,-2.5665,0.093,9.42416,9.42416
1505.00,9.43071,25.137275,0.000374,25.043665,-2.5665,0.093,9.42680,9.42680
1506.00,9.43137,25.137406,0.000377,25.043725,-2.5664,0.093,9.42959,9.42959
1507.00,9.43178,25.137580,0.000379,25.043803,-2.5663,0.093,9.43061,9.43061
1508.00,9.43174,25.137575,0.000375,25.043783,-2.5660,0.093,9.43061,9.43061
1509.00,9.43056,25.137514,0.000370,25.043773,-2.5659,0.093,9.43073,9.43073
1510.00,9.42984,25.137611,0.000370,25.043895,-2.5657,0.093,9.43054,9.43054
1511.00,9.42966,25.137702,0.000370,25.043938,-2.5655,0.094,9.43054,9.43054
1512.00,9.43015,25.137734,0.000368,25.043969,-2.5655,0.094,9.43090,9.43090
1513.00,9.43043,25.137831,0.000372,25.044031,-2.5656,0.094,9.43004,9.43004
1514.00,9.43062,25.137934,0.000375,25.044050,-2.5656,0.094,9.42881,9.42881
1515.00,9.43100,25.137905,0.000373,25.043910,-2.5655,0.094,9.42781,9.42781
1516.00,9.43069,25.137870,0.000375,25.043847,-2.5656,0.094,9.42532,9.42532
1517.00,9.42932,25.137817,0.000373,25.043728,-2.5654,0.094,9.42225,9.42225
1518.00,9.42764,25.137797,0.000373,25.043688,-2.5653,0.094,9.42071,9.42071
1519.00,9.42636,25.137832,0.000374,25.043706,-2.5653,0.094,9.42054,9.42054
1520.00,9.42623,25.137872,0.000375,25.043747,-2.5653,0.094,9.42107,9.42107
1521.00,9.42723,25.137864,0.000373,25.043723,-2.5652,0.094,9.42619,9.42619
1522.00,9.42868,25.137819,0.000371,25.043711,-2.5653,0.094,9.43345,9.43345
1523.00,9.42960,25.137819,0.000372,25.043697,-2.5654,0.094,9.43759,9.43759
1524.00,9.42955,25.137779,0.000373,25.043649,-2.5655,0.094,9.43674,9.43674
1525.00,9.42861,25.137797,0.000373,25.043635,-2.5654,0.094,9.43284,9.43284
1526.00,9.42758,25.137772,0.000369,25.043595,-2.5653,0.094,9.42649,9.42649
1527.00,9.42689,25.137953,0.000371,25.043640,-2.5652,0.095,9.42045,9.42045
1528.00,9.42689,25.138087,0.000369,25.043675,-2.5650,0.095,9.42015,9.42015
1529.00,9.42610,25.138233,0.000366,25.043721,-2.5648,0.095,9.42402,9.42402
1530.00,9.42557,25.138297,0.000366,25.043703,-2.5646,0.095,9.42661,9.42661
1531.00,9.42645,25.138403,0.000366,25.043743,-2.5644,0.095,9.42893,9.42893
1532.00,9.42681,25.138415,0.000365,25.043762,-2.5643,0.095,9.43099,9.43099
1533.00,9.42694,25.138411,0.000368,25.043763,-2.5644,0.095,9.43149,9.43149
1534.00,9.42716,25.138417,0.000369,25.043713,-2.5644,0.095,9.43031,9.43031
1535.00,9.42772,25.138465,0.000371,25.043773,-2.5644,0.095,9.43170,9.43170
1536.00,9.42842,25.138534,0.000371,25.043858,-2.5644,0.095,9.43370,9.43370
1537.00,9.42943,25.138559,0.000374,25.043923,-2.5643,0.096,9.43542,9.43542
1538.00,9.43049,25.138607,0.000374,25.043972,-2.5642,0.096,9.43445,9.43445
1539.00,9.43083,25.138696,0.000377,25.044049,-2.5642,0.096,9.43189,9.43189
1540.00,9.43045,25.138700,0.000375,25.044036,-2.5642,0.096,9.42912,9.42912
1541.00,9.42939,25.138795,0.000379,25.044081,-2.5643,0.096,9.42534,9.42534
1542.00,9.42800,25.138890,0.000380,25.044049,-2.5643,0.096,9.42262,9.42262
1543.00,9.42727,25.138992,0.000377,25.044002,-2.5643,0.096,9.42328,9.42328
1544.00,9.42768,25.139066,0.000375,25.043980,-2.5641,0.096,9.42614,9.42614
1545.00,9.42847,25.139166,0.000375,25.043945,-2.5640,0.096,9.42815,9.42815
1546.00,9.42925,25.139151,0.000376,25.043874,-2.5638,0.096,9.43056,9.43056
1547.00,9.42988,25.139143,0.000378,25.043957,-2.5638,0.096,9.43130,9.43130
1548.00,9.43012,25.139049,0.000376,25.043965,-2.5637,0.096,9.43106,9.43106
1549.00,9.42996,25.139019,0.000376,25.043958,-2.5636,0.096,9.43093,9.43093
1550.00,9.42978,25.139027,0.000374,25.043987,-2.5634,0.096,9.43027,9.43027
1551.00,9.42972,25.139029,0.000372,25.043939,-2.5633,0.096,9.42859,9.42859
1552.00,9.42936,25.139017,0.000369,25.043804,-2.5632,0.097,9.42766,9.42766
1553.00,9.42902,25.139098,0.000375,25.043815,-2.5630,0.097,9.42679,9.42679
1554.00,9.42822,25.139058,0.000376,25.043778,-2.5630,0.096,9.42673,9.42673
1555.00,9.42724,25.139049,0.000375,25.043773,-2.5630,0.097,9.42607,9.42607
1556.00,9.42814,25.139046,0.000375,25.043818,-2.5631,0.097,9.41829,9.41829
1557.00,9.42947,25.139077,0.000373,25.043880,-2.5631,0.097,9.40001,9.40001
1558.00,9.42911,25.139061,0.000364,25.043872,-2.5631,0.097,9.37405,9.37405
1559.00,9.42827,25.139142,0.000361,25.043908,-2.5631,0.097,9.34009,9.34009
1560.00,9.42728,25.139232,0.000361,25.043948,-2.5630,0.097,9.30269,9.30269
1561.00,9.42323,25.139290,0.000356,25.043950,-2.5628,0.098,9.27295,9.27295
@11,3.0002,6.0, 1560.06299999999 
1562.00,9.42356,25.139317,0.000355,25.043920,-2.5626,0.098,9.26056,9.26056
1563.00,9.42699,25.139390,0.000357,25.043867,-2.5625,0.098,9.26173,9.26173
1564.00,9.42778,25.139431,0.000356,25.043849,-2.5623,0.098,9.27574,9.27574
1565.00,9.42228,25.139386,0.000357,25.043780,-2.5623,0.098,9.29598,9.29598
1566.00,9.38401,25.139462,0.000360,25.043780,-2.5622,0.098,9.31869,9.31869
1567.00,9.33322,25.139559,0.000359,25.043791,-2.5622,0.099,9.33645,9.33645
1568.00,9.29579,25.139588,0.000360,25.043821,-2.5623,0.099,9.35029,9.35029
1569.00,9.26385,25.139684,0.000362,25.043861,-2.5623,0.099,9.35937,9.35937
1570.00,9.24594,25.139793,0.000364,25.043901,-2.5623,0.099,9.36881,9.36881
1571.00,9.24574,25.139889,0.000364,25.043974,-2.5624,0.099,9.37574,9.37574
1572.00,9.27095,25.139897,0.000367,25.044012,-2.5625,0.099,9.38123,9.38123
1573.00,9.30193,25.139998,0.000366,25.044024,-2.5624,0.099,9.38481,9.38481
1574.00,9.32567,25.139987,0.000364,25.044002,-2.5623,0.099,9.38667,9.38667
1575.00,9.33725,25.140002,0.000363,25.043968,-2.5623,0.099,9.38706,9.38706
1576.00,9.34807,25.139966,0.000358,25.043896,-2.5622,0.100,9.38785,9.38785
1577.00,9.35646,25.140023,0.000357,25.043908,-2.5620,0.100,9.38866,9.38866
1578.00,9.36233,25.140020,0.000360,25.043904,-2.5618,0.100,9.39055,9.39055
1579.00,9.36642,25.140012,0.000362,25.043878,-2.5616,0.100,9.39480,9.39480
1580.00,9.36954,25.140137,0.000366,25.043950,-2.5615,0.100,9.40039,9.40039
1581.00,9.37344,25.140237,0.000370,25.043927,-2.5615,0.100,9.40841,9.40841
1582.00,9.37839,25.140282,0.000371,25.043867,-2.5617,0.100,9.41624,9.41624
1583.00,9.38409,25.140323,0.000370,25.043812,-2.5619,0.100,9.42349,9.42349
1584.00,9.38970,25.140383,0.000368,25.043809,-2.5620,0.100,9.42758,9.42758
1585.00,9.39433,25.140388,0.000365,25.043764,-2.5620,0.101,9.42979,9.42979
1586.00,9.39832,25.140446,0.000366,25.043849,-2.5619,0.101,9.42840,9.42840
1587.00,9.40151,25.140465,0.000367,25.043875,-2.5617,0.101,9.42569,9.42569
1588.00,9.40458,25.140484,0.000369,25.043934,-2.5615,0.101,9.42297,9.42297
1589.00,9.40691,25.140557,0.000370,25.043986,-2.5613,0.101,9.42086,9.42086
1590.00,9.40859,25.140582,0.000372,25.043984,-2.5613,0.101,9.41840,9.41840
1591.00,9.40986,25.140546,0.000370,25.043925,-2.5613,0.101,9.41905,9.41905
1592.00,9.41194,25.140618,0.000371,25.043908,-2.5614,0.101,9.42146,9.42146
1593.00,9.41401,25.140639,0.000367,25.043860,-2.5614,0.101,9.42321,9.42321
1594.00,9.41598,25.140713,0.000369,25.043892,-2.5614,0.101,9.42445,9.42445
1595.00,9.41769,25.140705,0.000368,25.043870,-2.5613,0.101,9.42589,9.42589
1596.00,9.41939,25.140716,0.000367,25.043775,-2.5613,0.101,9.42544,9.42544
1597.00,9.42106,25.140676,0.000366,25.043698,-2.5613,0.102,9.42411,9.42411
1598.00,9.42234,25.140752,0.000373,25.043798,-2.5613,0.101,9.42155,9.42155
1599.00,9.42293,25.140749,0.000371,25.043765,-2.5612,0.102,9.41911,9.41911
1600.00,9.42294,25.140808,0.000370,25.043785,-2.5610,0.102,9.41781,9.41781
1601.00,9.42275,25.140858,0.000371,25.043863,-2.5609,0.102,9.41706,9.41706
1602.00,9.42240,25.140954,0.000369,25.043974,-2.5607,0.102,9.41768,9.41768
1603.00,9.42222,25.140981,0.000367,25.043928,-2.5606,0.102,9.42088,9.42088
1604.00,9.42215,25.141048,0.000371,25.043929,-2.5607,0.102,9.42347,9.42347
1605.00,9.42178,25.141077,0.000374,25.043904,-2.5607,0.102,9.42441,9.42441
1606.00,9.42171,25.141198,0.000374,25.043935,-2.5606,0.102,9.42600,9.42600
1607.00,9.42220,25.141238,0.000372,25.043889,-2.5604,0.102,9.42693,9.42693
1608.00,9.42319,25.141272,0.000370,25.043839,-2.5604,0.102,9.42907,9.42907
1609.00,9.42423,25.141242,0.000365,25.043790,-2.5605,0.103,9.43217,9.43217
1610.00,9.42552,25.141302,0.000365,25.043826,-2.5605,0.103,9.43661,9.43661
1611.00,9.42660,25.141259,0.000365,25.043769,-2.5606,0.103,9.43890,9.43890
1612.00,9.42715,25.141246,0.000368,25.043738,-2.5606,0.103,9.44024,9.44024
1613.00,9.42714,25.141272,0.000369,25.043735,-2.5607,0.103,9.43640,9.43640
1614.00,9.42668,25.141326,0.000370,25.043685,-2.5604,0.103,9.43162,9.43162
1615.00,9.42660,25.141350,0.000371,25.043633,-2.5603,0.103,9.42770,9.42770
1616.00,9.42678,25.141427,0.000370,25.043616,-2.5602,0.103,9.42586,9.42586
1617.00,9.42715,25.141513,0.000364,25.043607,-2.5600,0.104,9.42443,9.42443
1618.00,9.42765,25.141589,0.000361,25.043577,-2.5599,0.104,9.42590,9.42590
1619.00,9.42826,25.141648,0.000363,25.043594,-2.5599,0.104,9.42684,9.42684
1620.00,9.42849,25.141708,0.000363,25.043641,-2.5600,0.104,9.42530,9.42530
1621.00,9.42846,25.141730,0.000367,25.043672,-2.5600,0.104,9.42360,9.42360
1622.00,9.42867,25.141746,0.000374,25.043681,-2.5600,0.104,9.42336,9.42336
1623.00,9.42869,25.141756,0.000378,25.043756,-2.5600,0.104,9.42294,9.42294
1624.00,9.42857,25.141857,0.000377,25.043859,-2.5598,0.104,9.42434,9.42434
1625.00,9.42904,25.141978,0.000379,25.043902,-2.5596,0.104,9.42789,9.42789
1626.00,9.42964,25.142129,0.000381,25.043988,-2.5596,0.104,9.43153,9.43153
1627.00,9.43054,25.142247,0.000385,25.044062,-2.5595,0.104,9.43583,9.43583
1628.00,9.43119,25.142356,0.000388,25.044047,-2.5594,0.103,9.43943,9.43943
1629.00,9.43089,25.142358,0.000386,25.043977,-2.5594,0.104,9.43846,9.43846
1630.00,9.42955,25.142314,0.000383,25.043906,-2.5595,0.104,9.43454,9.43454
1631.00,9.42824,25.142214,0.000378,25.043808,-2.5595,0.104,9.42961,9.42961
1632.00,9.42705,25.142168,0.000370,25.043706,-2.5594,0.104,9.42287,9.42287
1633.00,9.42651,25.142217,0.000367,25.043761,-2.5594,0.105,9.41788,9.41788
1634.00,9.42676,25.142270,0.000369,25.043771,-2.5595,0.105,9.41883,9.41883
1635.00,9.42756,25.142320,0.000369,25.043822,-2.5596,0.105,9.42397,9.42397
1636.00,9.42795,25.142365,0.000367,25.043812,-2.5597,0.105,9.42683,9.42683
1637.00,9.42775,25.142374,0.000367,25.043812,-2.5598,0.105,9.42905,9.42905
1638.00,9.42846,25.142362,0.000368,25.043759,-2.5599,0.105,9.43161,9.43161
1639.00,9.42935,25.142366,0.000368,25.043739,-2.5596,0.105,9.43359,9.43359
1640.00,9.42955,25.142335,0.000365,25.043656,-2.5593,0.105,9.43226,9.43226
1641.00,9.43022,25.142391,0.000366,25.043746,-2.5591,0.105,9.43366,9.43366
1642.00,9.43086,25.142424,0.000369,25.043784,-2.5588,0.105,9.43749,9.43749
1643.00,9.43182,25.142517,0.000366,25.043828,-2.5588,0.106,9.44024,9.44024
1644.00,9.43286,25.142635,0.000363,25.043899,-2.5587,0.106,9.44223,9.44223
1645.00,9.43365,25.142755,0.000366,25.043960,-2.5588,0.106,9.44510,9.44510
1646.00,9.43417,25.142798,0.000369,25.043878,-2.5587,0.106,9.44644,9.44644
1647.00,9.43392,25.143008,0.000373,25.043959,-2.5587,0.106,9.44460,9.44460
1648.00,9.43323,25.142970,0.000375,25.043896,-2.5587,0.106,9.44227,9.44227
1649.00,9.43321,25.142948,0.000378,25.043814,-2.5587,0.106,9.44000,9.44000
1650.00,9.43432,25.142947,0.000380,25.043758,-2.5588,0.106,9.43880,9.43880
1651.00,9.43550,25.142965,0.000374,25.043722,-2.5589,0.106,9.43725,9.43725
1652.00,9.43643,25.142940,0.000373,25.043710,-2.5589,0.106,9.43636,9.43636
1653.00,9.43692,25.142951,0.000373,25.043695,-2.5587,0.106,9.43386,9.43386
1654.00,9.43678,25.142923,0.000372,25.043690,-2.5586,0.106,9.43025,9.43025
1655.00,9.43595,25.142975,0.000373,25.043747,-2.5587,0.106,9.42592,9.42592
1656.00,9.43522,25.143076,0.000376,25.043820,-2.5587,0.106,9.42303,9.42303
1657.00,9.43494,25.143154,0.000373,25.043816,-2.5587,0.106,9.42148,9.42148
1658.00,9.43521,25.143314,0.000374,25.043898,-2.5588,0.106,9.42529,9.42529
1659.00,9.43573,25.143389,0.000376,25.043897,-2.5588,0.106,9.43184,9.43184
1660.00,9.43670,25.143367,0.000377,25.043847,-2.5585,0.106,9.43930,9.43930
1661.00,9.43774,25.143384,0.000377,25.043830,-2.5582,0.106,9.44526,9.44526
1662.00,9.43794,25.143314,0.000379,25.043770,-2.5580,0.106,9.44832,9.44832
1663.00,9.43739,25.143226,0.000377,25.043657,-2.5579,0.106,9.44680,9.44680
1664.00,9.43684,25.143228,0.000374,25.043678,-2.5579,0.107,9.44417,9.44417
1665.00,9.43634,25.143370,0.000372,25.043736,-2.5579,0.107,9.44029,9.44029
1666.00,9.43582,25.143375,0.000371,25.043710,-2.5580,0.107,9.43758,9.43758
1667.00,9.43563,25.143403,0.000369,25.043685,-2.5581,0.107,9.43741,9.43741
1668.00,9.43533,25.143530,0.000372,25.043722,-2.5581,0.107,9.43563,9.43563
1669.00,9.43531,25.143657,0.000374,25.043711,-2.5581,0.107,9.43047,9.43047
1670.00,9.43357,25.143681,0.000373,25.043667,-2.5581,0.107,9.42529,9.42529
1671.00,9.43217,25.143751,0.000372,25.043695,-2.5580,0.107,9.42139,9.42139
1672.00,9.43157,25.143808,0.000371,25.043750,-2.5578,0.108,9.41866,9.41866
1673.00,9.43153,25.143809,0.000369,25.043753,-2.5576,0.108,9.41923,9.41923
1674.00,9.43217,25.143794,0.000372,25.043788,-2.5574,0.108,9.42483,9.42483
1675.00,9.43372,25.143793,0.000373,25.043796,-2.5573,0.108,9.43329,9.43329
1676.00,9.43496,25.143780,0.000374,25.043779,-2.5572,0.108,9.43682,9.43682
1677.00,9.43528,25.143895,0.000373,25.043775,-2.5572,0.108,9.43604,9.43604
1678.00,9.43457,25.143945,0.000373,25.043772,-2.5572,0.108,9.43403,9.43403
1679.00,9.43289,25.144068,0.000370,25.043789,-2.5572,0.108,9.43018,9.43018
1680.00,9.43152,25.144134,0.000371,25.043860,-2.5572,0.108,9.42542,9.42542
1681.00,9.43077,25.144228,0.000370,25.043863,-2.5572,0.108,9.42600,9.42600
1682.00,9.43023,25.144259,0.000370,25.043879,-2.5571,0.108,9.42912,9.42912
1683.00,9.42959,25.144327,0.000368,25.043887,-2.5571,0.109,9.43180,9.43180
1684.00,9.42978,25.144355,0.000370,25.043884,-2.5571,0.109,9.43386,9.43386
1685.00,9.42945,25.144367,0.000370,25.043826,-2.5572,0.109,9.43519,9.43519
1686.00,9.42865,25.144427,0.000372,25.043879,-2.5573,0.109,9.43559,9.43559
1687.00,9.42912,25.144354,0.000370,25.043766,-2.5574,0.109,9.43452,9.43452
1688.00,9.42961,25.144369,0.000372,25.043778,-2.5574,0.109,9.43423,9.43423
1689.00,9.43028,25.144321,0.000371,25.043693,-2.5574,0.109,9.43468,9.43468
1690.00,9.43146,25.144399,0.000371,25.043678,-2.5574,0.109,9.43458,9.43458
1691.00,9.43258,25.144374,0.000371,25.043591,-2.5572,0.109,9.43388,9.43388
1692.00,9.43336,25.144426,0.000373,25.043597,-2.5571,0.109,9.43486,9.43486
1693.00,9.43424,25.144453,0.000375,25.043584,-2.5569,0.109,9.43926,9.43926
1694.00,9.43528,25.144465,0.000374,25.043622,-2.5568,0.109,9.44267,9.44267
1695.00,9.43524,25.144476,0.000370,25.043657,-2.5567,0.109,9.44458,9.44458
1696.00,9.43498,25.144520,0.000366,25.043669,-2.5566,0.110,9.44526,9.44526
1697.00,9.43533,25.144534,0.000364,25.043725,-2.5566,0.110,9.44387,9.44387
1698.00,9.43548,25.144613,0.000367,25.043825,-2.5567,0.110,9.43642,9.43642
1699.00,9.43532,25.144729,0.000368,25.043876,-2.5567,0.110,9.43006,9.43006
1700.00,9.43518,25.144768,0.000374,25.043908,-2.5568,0.110,9.42600,9.42600
1701.00,9.43473,25.144845,0.000377,25.043931,-2.5569,0.110,9.42294,9.42294
1702.00,9.43405,25.145072,0.000381,25.044051,-2.5569,0.110,9.42080,9.42080
1703.00,9.43394,25.145116,0.000378,25.043958,-2.5569,0.110,9.42156,9.42156
1704.00,9.43375,25.145102,0.000375,25.043917,-2.5566,0.110,9.42406,9.42406
1705.00,9.43374,25.145111,0.000371,25.043879,-2.5564,0.110,9.42485,9.42485
1706.00,9.43365,25.145096,0.000370,25.043929,-2.5561,0.111,9.42139,9.42139
1707.00,9.43322,25.144966,0.000368,25.043824,-2.5559,0.111,9.41154,9.41154
1708.00,9.42916,25.144937,0.000366,25.043836,-2.5559,0.111,9.39265,9.39265
1709.00,9.42399,25.144977,0.000365,25.043832,-2.5562,0.111,9.36425,9.36425
1710.00,9.42173,25.144971,0.000365,25.043749,-2.5563,0.111,9.33243,9.33243
1711.00,9.42270,25.144907,0.000361,25.043584,-2.5565,0.111,9.30454,9.30454
@12,3.0002,6.0, 1710.105 
1712.00,9.42028,25.144941,0.000359,25.043538,-2.5565,0.111,9.28578,9.28578
1713.00,9.42376,25.145045,0.000357,25.043590,-2.5564,0.112,9.28146,9.28146
1714.00,9.42337,25.145056,0.000356,25.043549,-2.5563,0.112,9.28940,9.28940
1715.00,9.42262,25.145181,0.000355,25.043621,-2.5564,0.112,9.30361,9.30361
1716.00,9.40527,25.145342,0.000357,25.043693,-2.5565,0.112,9.32074,9.32074
1717.00,9.37027,25.145437,0.000359,25.043740,-2.5565,0.112,9.33823,9.33823
1718.00,9.32639,25.145427,0.000360,25.043678,-2.5565,0.112,9.34976,9.34976
1719.00,9.29089,25.145468,0.000364,25.043690,-2.5563,0.112,9.35663,9.35663
1720.00,9.27470,25.145339,0.000365,25.043650,-2.5562,0.112,9.36444,9.36444
1721.00,9.27955,25.145362,0.000367,25.043742,-2.5562,0.112,9.37239,9.37239
1722.00,9.29448,25.145381,0.000365,25.043745,-2.5562,0.113,9.37729,9.37729
1723.00,9.30417,25.145373,0.000364,25.043781,-2.5562,0.113,9.38080,9.38080
1724.00,9.31836,25.145429,0.000366,25.043818,-2.5563,0.113,9.38525,9.38525
1725.00,9.32848,25.145601,0.000368,25.043880,-2.5561,0.113,9.39009,9.39009
1726.00,9.33841,25.145663,0.000367,25.043872,-2.5560,0.113,9.39607,9.39607
1727.00,9.34522,25.145759,0.000368,25.043907,-2.5559,0.113,9.40328,9.40328
1728.00,9.35231,25.145759,0.000367,25.043821,-2.5559,0.113,9.41222,9.41222
1729.00,9.36048,25.145725,0.000364,25.043709,-2.5558,0.113,9.41872,9.41872
1730.00,9.36889,25.145714,0.000363,25.043629,-2.5557,0.113,9.42171,9.42171
1731.00,9.37447,25.145665,0.000364,25.043505,-2.5557,0.113,9.42106,9.42106
1732.00,9.38271,25.145641,0.000361,25.043489,-2.5556,0.114,9.42069,9.42069
1733.00,9.39056,25.145734,0.000364,25.043525,-2.5555,0.114,9.41968,9.41968
1734.00,9.39642,25.145826,0.000362,25.043616,-2.5555,0.114,9.41743,9.41743
1735.00,9.40096,25.145942,0.000364,25.043712,-2.5556,0.114,9.41518,9.41518
1736.00,9.40325,25.146077,0.000367,25.043802,-2.5555,0.114,9.41381,9.41381
1737.00,9.40385,25.146094,0.000371,25.043761,-2.5555,0.114,9.41254,9.41254
1738.00,9.40509,25.146150,0.000373,25.043811,-2.5555,0.114,9.41239,9.41239
1739.00,9.40757,25.146215,0.000377,25.043843,-2.5556,0.114,9.41449,9.41449
1740.00,9.40999,25.146211,0.000374,25.043795,-2.5556,0.114,9.41711,9.41711
1741.00,9.41197,25.146190,0.000372,25.043797,-2.5556,0.114,9.42083,9.42083
1742.00,9.41415,25.146286,0.000374,25.043802,-2.5557,0.114,9.42518,9.42518
1743.00,9.41675,25.146300,0.000371,25.043751,-2.5557,0.114,9.42828,9.42828
1744.00,9.41919,25.146363,0.000368,25.043781,-2.5557,0.114,9.43041,9.43041
1745.00,9.42109,25.146395,0.000369,25.043743,-2.5556,0.114,9.43300,9.43300
1746.00,9.42204,25.146508,0.000370,25.043750,-2.5556,0.114,9.43303,9.43303
1747.00,9.42229,25.146551,0.000368,25.043794,-2.5555,0.115,9.43092,9.43092
1748.00,9.42249,25.146593,0.000366,25.043782,-2.5555,0.115,9.43029,9.43029
1749.00,9.42291,25.146600,0.000366,25.043737,-2.5554,0.115,9.43014,9.43014
1750.00,9.42330,25.146598,0.000367,25.043724,-2.5554,0.115,9.42845,9.42845
1751.00,9.42359,25.146629,0.000370,25.043736,-2.5553,0.115,9.42774,9.42774
1752.00,9.42417,25.146760,0.000371,25.043816,-2.5552,0.115,9.42884,9.42884
1753.00,9.42458,25.146828,0.000375,25.043840,-2.5551,0.115,9.42844,9.42844
1754.00,9.42517,25.146951,0.000376,25.043870,-2.5550,0.115,9.42740,9.42740
1755.00,9.42598,25.147029,0.000378,25.043952,-2.5548,0.115,9.42710,9.42710
1756.00,9.42689,25.147031,0.000374,25.043932,-2.5547,0.116,9.42812,9.42812
1757.00,9.42802,25.146975,0.000375,25.043840,-2.5549,0.115,9.42991,9.42991
1758.00,9.42939,25.146965,0.000374,25.043815,-2.5550,0.116,9.43249,9.43249
1759.00,9.42999,25.146965,0.000372,25.043819,-2.5552,0.116,9.43225,9.43225
1760.00,9.42990,25.147013,0.000367,25.043770,-2.5553,0.116,9.43110,9.43110
1761.00,9.42995,25.147070,0.000367,25.043687,-2.5553,0.116,9.43129,9.43129
1762.00,9.43029,25.147067,0.000366,25.043649,-2.5552,0.116,9.43213,9.43213
1763.00,9.43068,25.147196,0.000366,25.043686,-2.5551,0.116,9.43183,9.43183
1764.00,9.43084,25.147323,0.000369,25.043708,-2.5549,0.116,9.43400,9.43400
1765.00,9.43096,25.147339,0.000371,25.043704,-2.5548,0.116,9.43677,9.43677
1766.00,9.43083,25.147355,0.000371,25.043784,-2.5547,0.116,9.43649,9.43649
1767.00,9.43105,25.147407,0.000366,25.043809,-2.5547,0.117,9.43232,9.43232
1768.00,9.43077,25.147361,0.000366,25.043770,-2.5546,0.117,9.42780,9.42780
1769.00,9.43059,25.147281,0.000368,25.043681,-2.5547,0.117,9.42645,9.42645
1770.00,9.43073,25.147360,0.000370,25.043726,-2.5547,0.117,9.42786,9.42786
1771.00,9.43068,25.147435,0.000370,25.043754,-2.5547,0.117,9.43023,9.43023
1772.00,9.43170,25.147501,0.000377,25.043788,-2.5547,0.117,9.43423,9.43423
1773.00,9.43253,25.147559,0.000377,25.043819,-2.5548,0.117,9.43957,9.43957
1774.00,9.43337,25.147623,0.000374,25.043879,-2.5548,0.117,9.44270,9.44270
1775.00,9.43438,25.147637,0.000371,25.043872,-2.5547,0.117,9.44403,9.44403
1776.00,9.43527,25.147616,0.000371,25.043865,-2.5548,0.117,9.44368,9.44368
1777.00,9.43522,25.147578,0.000370,25.043811,-2.5549,0.117,9.44064,9.44064
1778.00,9.43437,25.147632,0.000369,25.043792,-2.5549,0.117,9.43705,9.43705
1779.00,9.43443,25.147575,0.000367,25.043707,-2.5548,0.117,9.43510,9.43510
1780.00,9.43509,25.147580,0.000370,25.043682,-2.5548,0.117,9.43126,9.43126
1781.00,9.43478,25.147616,0.000371,25.043624,-2.5547,0.117,9.42760,9.42760
1782.00,9.43387,25.147686,0.000370,25.043644,-2.5545,0.118,9.42550,9.42550
1783.00,9.43269,25.147740,0.000372,25.043694,-2.5543,0.118,9.42527,9.42527
1784.00,9.43278,25.147838,0.000372,25.043728,-2.5542,0.118,9.42854,9.42854
1785.00,9.43381,25.147973,0.000372,25.043742,-2.5541,0.118,9.43437,9.43437
1786.00,9.43498,25.148033,0.000374,25.043781,-2.5541,0.118,9.44022,9.44022
1787.00,9.43599,25.148141,0.000376,25.043900,-2.5542,0.118,9.44598,9.44598
1788.00,9.43679,25.148243,0.000378,25.043980,-2.5543,0.118,9.44565,9.44565
1789.00,9.43652,25.148281,0.000380,25.044005,-2.5544,0.118,9.43885,9.43885
1790.00,9.43593,25.148304,0.000378,25.044021,-2.5545,0.118,9.43286,9.43286
1791.00,9.43531,25.148303,0.000370,25.043953,-2.5545,0.119,9.42891,9.42891
1792.00,9.43434,25.148231,0.000368,25.043801,-2.5548,0.119,9.42639,9.42639
1793.00,9.43321,25.148112,0.000365,25.043686,-2.5549,0.119,9.42724,9.42724
1794.00,9.43258,25.148179,0.000366,25.043761,-2.5549,0.119,9.42854,9.42854
1795.00,9.43210,25.148183,0.000369,25.043782,-2.5548,0.119,9.43046,9.43046
1796.00,9.43173,25.148237,0.000375,25.043836,-2.5547,0.119,9.43452,9.43452
1797.00,9.43202,25.148344,0.000379,25.043952,-2.5545,0.119,9.43842,9.43842
1798.00,9.43277,25.148486,0.000381,25.044042,-2.5542,0.119,9.44215,9.44215
1799.00,9.43504,25.148519,0.000381,25.044002,-2.5541,0.119,9.44665,9.44665
1800.00,9.43618,25.148562,0.000382,25.044004,-2.5541,0.119,9.44577,9.44577
1801.00,9.43569,25.148636,0.000384,25.044004,-2.5541,0.119,9.43832,9.43832
1802.00,9.43539,25.148665,0.000382,25.043947,-2.5541,0.119,9.43121,9.43121
1803.00,9.43553,25.148677,0.000381,25.043872,-2.5541,0.119,9.42602,9.42602
1804.00,9.43439,25.148657,0.000380,25.043812,-2.5541,0.119,9.42210,9.42210
1805.00,9.43223,25.148712,0.000377,25.043814,-2.5540,0.119,9.42175,9.42175
1806.00,9.43097,25.148741,0.000375,25.043799,-2.5538,0.120,9.42479,9.42479
1807.00,9.43078,25.148753,0.000375,25.043797,-2.5538,0.120,9.42610,9.42610
1808.00,9.43061,25.148787,0.000374,25.043796,-2.5539,0.120,9.42692,9.42692
1809.00,9.43181,25.148903,0.000376,25.043863,-2.5540,0.120,9.42977,9.42977
1810.00,9.43193,25.148887,0.000377,25.043807,-2.5540,0.120,9.43392,9.43392
1811.00,9.43322,25.148897,0.000375,25.043857,-2.5541,0.120,9.43729,9.43729
1812.00,9.43392,25.148840,0.000373,25.043810,-2.5540,0.120,9.44049,9.44049
1813.00,9.43430,25.148859,0.000375,25.043815,-2.5539,0.120,9.44322,9.44322
1814.00,9.43503,25.148825,0.000374,25.043750,-2.5539,0.120,9.44358,9.44358
1815.00,9.43551,25.148940,0.000375,25.043809,-2.5538,0.120,9.43941,9.43941
1816.00,9.43459,25.149026,0.000376,25.043831,-2.5537,0.120,9.43524,9.43524
1817.00,9.43336,25.149106,0.000378,25.043861,-2.5537,0.120,9.43326,9.43326
1818.00,9.43231,25.149117,0.000375,25.043857,-2.5538,0.120,9.43162,9.43162
1819.00,9.43137,25.149169,0.000377,25.043930,-2.5542,0.120,9.42928,9.42928
1820.00,9.43107,25.149100,0.000376,25.043864,-2.5544,0.120,9.42952,9.42952
1821.00,9.43149,25.149154,0.000377,25.043859,-2.5545,0.120,9.43058,9.43058
1822.00,9.43225,25.149253,0.000376,25.043903,-2.5544,0.121,9.43041,9.43041
1823.00,9.43278,25.149300,0.000374,25.043913,-2.5542,0.121,9.43041,9.43041
1824.00,9.43318,25.149329,0.000373,25.043855,-2.5539,0.121,9.43082,9.43082
1825.00,9.43343,25.149366,0.000373,25.043818,-2.5538,0.121,9.43101,9.43101
1826.00,9.43341,25.149353,0.000371,25.043797,-2.5536,0.121,9.43092,9.43092
1827.00,9.43399,25.149362,0.000375,25.043801,-2.5535,0.121,9.43437,9.43437
1828.00,9.43568,25.149394,0.000378,25.043792,-2.5534,0.121,9.44133,9.44133
1829.00,9.43752,25.149478,0.000378,25.043816,-2.5531,0.121,9.44857,9.44857
1830.00,9.43848,25.149600,0.000381,25.043906,-2.5528,0.121,9.45490,9.45490
1831.00,9.43889,25.149700,0.000385,25.043919,-2.5527,0.121,9.45860,9.45860
1832.00,9.43870,25.149786,0.000384,25.043915,-2.5527,0.121,9.45607,9.45607
1833.00,9.43835,25.149911,0.000386,25.043977,-2.5527,0.121,9.44960,9.44960
1834.00,9.43821,25.149937,0.000388,25.043947,-2.5529,0.121,9.44445,9.44445
1835.00,9.43884,25.149982,0.000385,25.043965,-2.5531,0.121,9.44109,9.44109
1836.00,9.43993,25.150027,0.000383,25.044000,-2.5533,0.122,9.43925,9.43925
1837.00,9.44117,25.150020,0.000383,25.043928,-2.5533,0.122,9.43975,9.43975
1838.00,9.44160,25.150044,0.000381,25.043855,-2.5534,0.122,9.44054,9.44054
1839.00,9.44123,25.150076,0.000382,25.043904,-2.5535,0.122,9.43965,9.43965
1840.00,9.44168,25.150094,0.000379,25.043883,-2.5535,0.122,9.43920,9.43920
1841.00,9.44265,25.150055,0.000378,25.043772,-2.5535,0.122,9.43794,9.43794
1842.00,9.44250,25.150157,0.000375,25.043825,-2.5534,0.122,9.43493,9.43493
1843.00,9.44140,25.150175,0.000372,25.043843,-2.5534,0.123,9.43467,9.43467
1844.00,9.44171,25.150253,0.000371,25.043882,-2.5534,0.123,9.43546,9.43546
1845.00,9.44247,25.150276,0.000372,25.043866,-2.5534,0.123,9.43665,9.43665
1846.00,9.44350,25.150341,0.000374,25.043933,-2.5533,0.123,9.44041,9.44041
1847.00,9.44426,25.150306,0.000374,25.043908,-2.5533,0.123,9.44598,9.44598
1848.00,9.44384,25.150356,0.000375,25.043959,-2.5532,0.123,9.44807,9.44807
1849.00,9.44240,25.150364,0.000375,25.043901,-2.5530,0.123,9.44628,9.44628
1850.00,9.44081,25.150351,0.000377,25.043903,-2.5527,0.123,9.44376,9.44376
1851.00,9.43989,25.150369,0.000379,25.043886,-2.5527,0.123,9.44114,9.44114
1852.00,9.43959,25.150490,0.000379,25.043970,-2.5528,0.123,9.43726,9.43726
1853.00,9.43994,25.150465,0.000382,25.043882,-2.5527,0.123,9.43281,9.43281
1854.00,9.43958,25.150543,0.000383,25.043950,-2.5528,0.122,9.42861,9.42861
1855.00,9.43963,25.150666,0.000384,25.043990,-2.5529,0.122,9.42259,9.42259
1856.00,9.43993,25.150602,0.000380,25.043913,-2.5528,0.123,9.41147,9.41147
1857.00,9.44085,25.150584,0.000379,25.043829,-2.5527,0.123,9.39676,9.39676
1858.00,9.44280,25.150546,0.000374,25.043824,-2.5527,0.123,9.37662,9.37662
1859.00,9.44144,25.150473,0.000367,25.043760,-2.5527,0.124,9.35431,9.35431
1860.00,9.43702,25.150406,0.000361,25.043715,-2.5527,0.124,9.33087,9.33087
1861.00,9.43686,25.150509,0.000357,25.043713,-2.5526,0.124,9.31165,9.31165
@13,3.0002,6.0, 1860.03799999999 
1862.00,9.43216,25.150640,0.000354,25.043800,-2.5525,0.125,9.29695,9.29695
1863.00,9.42255,25.150768,0.000352,25.043798,-2.5527,0.125,9.29250,9.29250
1864.00,9.41182,25.150925,0.000354,25.043778,-2.5528,0.125,9.29840,9.29840
1865.00,9.39909,25.151018,0.000355,25.043677,-2.5528,0.125,9.31087,9.31087
1866.00,9.38410,25.151138,0.000359,25.043741,-2.5529,0.125,9.32728,9.32728
1867.00,9.35820,25.151100,0.000360,25.043681,-2.5530,0.125,9.34555,9.34555
1868.00,9.32424,25.151169,0.000364,25.043760,-2.5530,0.125,9.36311,9.36311
1869.00,9.30509,25.151141,0.000364,25.043778,-2.5529,0.125,9.37529,9.37529
1870.00,9.29831,25.151129,0.000363,25.043811,-2.5529,0.125,9.38267,9.38267
1871.00,9.30339,25.151076,0.000364,25.043754,-2.5528,0.125,9.38558,9.38558
1872.00,9.31304,25.151144,0.000367,25.043759,-2.5526,0.125,9.38926,9.38926
1873.00,9.31628,25.151178,0.000368,25.043682,-2.5524,0.125,9.39079,9.39079
1874.00,9.32765,25.151198,0.000364,25.043705,-2.5522,0.125,9.39193,9.39193
1875.00,9.34346,25.151215,0.000367,25.043722,-2.5522,0.125,9.39423,9.39423
1876.00,9.35437,25.151272,0.000365,25.043779,-2.5523,0.125,9.39892,9.39892
1877.00,9.36110,25.151276,0.000364,25.043848,-2.5523,0.126,9.40248,9.40248
1878.00,9.36672,25.151289,0.000362,25.043909,-2.5525,0.126,9.40631,9.40631
1879.00,9.37163,25.151300,0.000363,25.043896,-2.5526,0.126,9.40916,9.40916
1880.00,9.37663,25.151418,0.000364,25.043994,-2.5527,0.126,9.41192,9.41192
1881.00,9.38048,25.151488,0.000367,25.044067,-2.5527,0.126,9.41276,9.41276
1882.00,9.38453,25.151486,0.000370,25.044040,-2.5527,0.126,9.41360,9.41360
1883.00,9.39090,25.151413,0.000370,25.044020,-2.5525,0.126,9.41718,9.41718
1884.00,9.39729,25.151413,0.000370,25.043982,-2.5524,0.126,9.42422,9.42422
1885.00,9.40267,25.151439,0.000370,25.043952,-2.5522,0.126,9.43121,9.43121
1886.00,9.40683,25.151546,0.000371,25.043943,-2.5524,0.126,9.43645,9.43645
1887.00,9.40955,25.151642,0.000369,25.043903,-2.5524,0.126,9.43719,9.43719
1888.00,9.41140,25.151801,0.000371,25.043909,-2.5526,0.127,9.43423,9.43423
1889.00,9.41274,25.151965,0.000373,25.043982,-2.5527,0.127,9.42867,9.42867
1890.00,9.41411,25.152081,0.000376,25.044040,-2.5529,0.127,9.42242,9.42242
1891.00,9.41616,25.152022,0.000371,25.043921,-2.5527,0.127,9.41927,9.41927
1892.00,9.41870,25.152037,0.000368,25.043874,-2.5527,0.127,9.41969,9.41969
1893.00,9.42119,25.152089,0.000365,25.043889,-2.5525,0.127,9.42372,9.42372
1894.00,9.42196,25.152135,0.000369,25.043913,-2.5524,0.127,9.43015,9.43015
1895.00,9.42385,25.152219,0.000368,25.043956,-2.5523,0.127,9.43365,9.43365
1896.00,9.42586,25.152337,0.000368,25.044058,-2.5523,0.127,9.43509,9.43509
1897.00,9.42680,25.152357,0.000370,25.044066,-2.5523,0.127,9.43832,9.43832
1898.00,9.42798,25.152326,0.000371,25.044064,-2.5525,0.127,9.44055,9.44055
1899.00,9.42957,25.152274,0.000368,25.044022,-2.5526,0.127,9.43783,9.43783
1900.00,9.43068,25.152277,0.000370,25.043994,-2.5525,0.127,9.43749,9.43749
1901.00,9.43152,25.152210,0.000367,25.043934,-2.5525,0.128,9.43684,9.43684
1902.00,9.43258,25.152182,0.000363,25.043880,-2.5525,0.128,9.43504,9.43504
1903.00,9.43261,25.152268,0.000361,25.043856,-2.5526,0.128,9.43079,9.43079
1904.00,9.43191,25.152436,0.000360,25.043858,-2.5526,0.128,9.42955,9.42955
1905.00,9.43112,25.152414,0.000357,25.043776,-2.5526,0.128,9.42992,9.42992
1906.00,9.43061,25.152538,0.000363,25.043808,-2.5525,0.128,9.43413,9.43413
1907.00,9.43188,25.152650,0.000370,25.043874,-2.5523,0.128,9.43643,9.43643
1908.00,9.43267,25.152682,0.000373,25.043910,-2.5522,0.128,9.43696,9.43696
1909.00,9.43330,25.152556,0.000373,25.043870,-2.5522,0.128,9.43722,9.43722
1910.00,9.43402,25.152510,0.000370,25.043827,-2.5522,0.128,9.43656,9.43656
1911.00,9.43445,25.152593,0.000368,25.043931,-2.5521,0.128,9.43207,9.43207
1912.00,9.43452,25.152644,0.000367,25.043936,-2.5520,0.129,9.42869,9.42869
1913.00,9.43440,25.152643,0.000368,25.043886,-2.5519,0.129,9.42775,9.42775
1914.00,9.43349,25.152714,0.000368,25.043904,-2.5518,0.129,9.42757,9.42757
1915.00,9.43298,25.152838,0.000376,25.044001,-2.5517,0.129,9.42799,9.42799
1916.00,9.43314,25.152871,0.000375,25.043970,-2.5518,0.129,9.43002,9.43002
1917.00,9.43331,25.152915,0.000374,25.043959,-2.5519,0.129,9.43253,9.43253
1918.00,9.43285,25.152946,0.000373,25.043913,-2.5520,0.129,9.43444,9.43444
1919.00,9.43255,25.152993,0.000373,25.043855,-2.5520,0.129,9.43651,9.43651
1920.00,9.43321,25.153089,0.000370,25.043797,-2.5520,0.129,9.43997,9.43997
1921.00,9.43392,25.153060,0.000373,25.043701,-2.5520,0.129,9.44068,9.44068
1922.00,9.43434,25.153026,0.000372,25.043649,-2.5519,0.129,9.44021,9.44021
1923.00,9.43482,25.153118,0.000376,25.043729,-2.5517,0.129,9.44205,9.44205
1924.00,9.43570,25.153090,0.000375,25.043681,-2.5517,0.129,9.44256,9.44256
1925.00,9.43599,25.152980,0.000369,25.043587,-2.5518,0.130,9.43888,9.43888
1926.00,9.43530,25.153067,0.000369,25.043643,-2.5518,0.130,9.43596,9.43596
1927.00,9.43427,25.153208,0.000371,25.043725,-2.5519,0.130,9.43496,9.43496
1928.00,9.43434,25.153177,0.000365,25.043645,-2.5518,0.130,9.43471,9.43471
1929.00,9.43526,25.153331,0.000369,25.043733,-2.5516,0.130,9.43627,9.43627
1930.00,9.43608,25.153469,0.000378,25.043842,-2.5513,0.130,9.43832,9.43832
1931.00,9.43644,25.153432,0.000370,25.043777,-2.5511,0.130,9.43996,9.43996
1932.00,9.43684,25.153482,0.000370,25.043771,-2.5510,0.130,9.44108,9.44108
1933.00,9.43743,25.153585,0.000374,25.043771,-2.5511,0.130,9.43924,9.43924
1934.00,9.43756,25.153587,0.000372,25.043718,-2.5513,0.130,9.43494,9.43494
1935.00,9.43774,25.153562,0.000367,25.043608,-2.5514,0.131,9.43505,9.43505
1936.00,9.43835,25.153754,0.000375,25.043712,-2.5514,0.131,9.43924,9.43924
1937.00,9.43913,25.153734,0.000377,25.043682,-2.5513,0.131,9.44026,9.44026
1938.00,9.43920,25.153802,0.000381,25.043815,-2.5512,0.130,9.44029,9.44029
1939.00,9.43903,25.153837,0.000384,25.043937,-2.5511,0.130,9.44177,9.44177
1940.00,9.43859,25.153898,0.000384,25.044055,-2.5512,0.131,9.44052,9.44052
1941.00,9.43791,25.153855,0.000382,25.043998,-2.5513,0.131,9.43564,9.43564
1942.00,9.43738,25.153919,0.000380,25.044046,-2.5514,0.131,9.43193,9.43193
1943.00,9.43631,25.153986,0.000377,25.044048,-2.5516,0.131,9.42797,9.42797
1944.00,9.43485,25.154025,0.000376,25.043913,-2.5517,0.131,9.42471,9.42471
1945.00,9.43456,25.154054,0.000377,25.043902,-2.5517,0.131,9.42562,9.42562
1946.00,9.43545,25.154106,0.000378,25.043931,-2.5517,0.131,9.42921,9.42921
1947.00,9.43630,25.154078,0.000376,25.043799,-2.5518,0.132,9.43207,9.43207
1948.00,9.43594,25.154030,0.000379,25.043690,-2.5518,0.131,9.43417,9.43417
1949.00,9.43481,25.154015,0.000379,25.043725,-2.5518,0.131,9.43541,9.43541
1950.00,9.43391,25.154015,0.000381,25.043692,-2.5515,0.131,9.43350,9.43350
1951.00,9.43364,25.154075,0.000382,25.043726,-2.5514,0.131,9.43058,9.43058
1952.00,9.43357,25.154204,0.000387,25.043906,-2.5512,0.131,9.42923,9.42923
1953.00,9.43347,25.154235,0.000381,25.043932,-2.5510,0.131,9.43009,9.43009
1954.00,9.43284,25.154323,0.000380,25.043977,-2.5508,0.131,9.43155,9.43155
1955.00,9.43169,25.154467,0.000378,25.044082,-2.5508,0.132,9.43083,9.43083
1956.00,9.43120,25.154415,0.000375,25.044035,-2.5507,0.132,9.43006,9.43006
1957.00,9.43111,25.154389,0.000370,25.043984,-2.5506,0.132,9.43347,9.43347
1958.00,9.43240,25.154513,0.000371,25.044048,-2.5507,0.132,9.44012,9.44012
1959.00,9.43394,25.154544,0.000371,25.044016,-2.5507,0.132,9.44603,9.44603
1960.00,9.43470,25.154528,0.000371,25.043903,-2.5507,0.132,9.44949,9.44949
1961.00,9.43500,25.154584,0.000371,25.043870,-2.5506,0.132,9.45050,9.45050
1962.00,9.43502,25.154546,0.000370,25.043786,-2.5507,0.132,9.44610,9.44610
1963.00,9.43578,25.154585,0.000372,25.043741,-2.5506,0.132,9.44178,9.44178
1964.00,9.43737,25.154648,0.000370,25.043755,-2.5506,0.133,9.44019,9.44019
1965.00,9.43744,25.154695,0.000369,25.043796,-2.5506,0.133,9.44200,9.44200
1966.00,9.43751,25.154716,0.000371,25.043829,-2.5506,0.133,9.44347,9.44347
1967.00,9.43915,25.154843,0.000373,25.043908,-2.5506,0.133,9.44724,9.44724
1968.00,9.44046,25.154835,0.000372,25.043944,-2.5506,0.133,9.44902,9.44902
1969.00,9.44099,25.154897,0.000379,25.044035,-2.5505,0.133,9.44569,9.44569
1970.00,9.44237,25.154952,0.000382,25.044026,-2.5504,0.133,9.44164,9.44164
1971.00,9.44314,25.154971,0.000379,25.043913,-2.5503,0.133,9.43880,9.43880
1972.00,9.44221,25.155033,0.000379,25.043868,-2.5502,0.133,9.43526,9.43526
1973.00,9.44214,25.155057,0.000377,25.043829,-2.5504,0.133,9.43107,9.43107
1974.00,9.44169,25.155091,0.000375,25.043739,-2.5506,0.133,9.43163,9.43163
1975.00,9.44158,25.155094,0.000374,25.043743,-2.5508,0.133,9.43357,9.43357
1976.00,9.44192,25.155127,0.000373,25.043767,-2.5509,0.134,9.43564,9.43564
1977.00,9.44210,25.155073,0.000372,25.043732,-2.5509,0.134,9.43911,9.43911
1978.00,9.44153,25.155091,0.000374,25.043764,-2.5510,0.134,9.44153,9.44153
1979.00,9.44014,25.155064,0.000373,25.043754,-2.5509,0.134,9.44034,9.44034
1980.00,9.43917,25.154998,0.000373,25.043719,-2.5508,0.134,9.43852,9.43852
1981.00,9.43880,25.155042,0.000376,25.043735,-2.5507,0.134,9.43760,9.43760
1982.00,9.43937,25.155149,0.000377,25.043775,-2.5505,0.134,9.43807,9.43807
1983.00,9.44020,25.155226,0.000377,25.043754,-2.5503,0.134,9.43943,9.43943
1984.00,9.43993,25.155383,0.000383,25.043886,-2.5502,0.134,9.43998,9.43998
1985.00,9.43892,25.155576,0.000386,25.043972,-2.5502,0.134,9.44030,9.44030
1986.00,9.43832,25.155613,0.000384,25.043991,-2.5503,0.134,9.44063,9.44063
1987.00,9.43793,25.155639,0.000382,25.044036,-2.5502,0.134,9.43779,9.43779
1988.00,9.43712,25.155714,0.000383,25.044065,-2.5503,0.134,9.43461,9.43461
1989.00,9.43648,25.155616,0.000377,25.043888,-2.5503,0.134,9.43387,9.43387
1990.00,9.43677,25.155527,0.000375,25.043802,-2.5502,0.135,9.43637,9.43637
1991.00,9.43786,25.155574,0.000378,25.043846,-2.5502,0.134,9.44029,9.44029
1992.00,9.43906,25.155538,0.000382,25.043813,-2.5502,0.134,9.44309,9.44309
1993.00,9.43972,25.155543,0.000382,25.043804,-2.5502,0.134,9.44412,9.44412
1994.00,9.43997,25.155684,0.000383,25.043884,-2.5501,0.134,9.44556,9.44556
1995.00,9.43971,25.155823,0.000380,25.043899,-2.5501,0.135,9.44279,9.44279
1996.00,9.43949,25.155883,0.000377,25.043897,-2.5500,0.135,9.43967,9.43967
1997.00,9.43952,25.155909,0.000374,25.043844,-2.5501,0.135,9.43901,9.43901
1998.00,9.43954,25.155919,0.000373,25.043810,-2.5501,0.135,9.44018,9.44018
1999.00,9.43977,25.155893,0.000370,25.043790,-2.5500,0.135,9.44066,9.44066
2000.00,9.44017,25.155959,0.000374,25.043859,-2.5500,0.135,9.44190,9.44190
2001.00,9.44069,25.155991,0.000378,25.043861,-2.5501,0.135,9.44335,9.44335
2002.00,9.44086,25.156149,0.000380,25.043939,-2.5500,0.135,9.44240,9.44240
2003.00,9.44017,25.156214,0.000377,25.043959,-2.5500,0.135,9.44058,9.44058
2004.00,9.43988,25.156291,0.000380,25.044031,-2.5500,0.135,9.43998,9.43998
2005.00,9.44039,25.156254,0.000376,25.043975,-2.5501,0.136,9.44163,9.44163
2006.00,9.44099,25.156271,0.000373,25.043970,-2.5501,0.136,9.44230,9.44230
2007.00,9.44189,25.156356,0.000372,25.043948,-2.5501,0.136,9.44517,9.44517
2008.00,9.44289,25.156432,0.000370,25.043983,-2.5501,0.136,9.44844,9.44844
2009.00,9.44378,25.156493,0.000372,25.043982,-2.5499,0.136,9.45065,9.45065
2010.00,9.44441,25.156527,0.000372,25.043933,-2.5498,0.136,9.45109,9.45109
2011.00,9.44400,25.156627,0.000370,25.043925,-2.5498,0.136,9.44862,9.44862
