# Supplementary material for: CEP signaling coordinates plant immunity with nitrogen status
Source: Nat Commun. 2024 Dec 16;15:10686. doi: 10.1038/s41467-024-55194-x (PMC11649690; doi:10.1038/s41467-024-55194-x)
Supplement: Supplementary file 4 — Source Data [file 41467_2024_55194_MOESM4_ESM.zip › !Source_data/Source_data_ITC_SEC/Source_data_ITC/20220818_20uM CEPR2 vs. 200uM CEP4scr, citrate5.itc]

$ITC
$ 13 
$NOT
$ 25 
$ 60 
$ 500 
$ 10 
$ 2 
$ADCGainCode:  0 
$False,True,True
$ 0.4 , 0.8 , 150 , 5 
$ 3 , 6 , 150 , 5 
$ 3 , 6 , 150 , 5 
$ 3 , 6 , 150 , 5 
$ 3 , 6 , 150 , 5 
$ 3 , 6 , 150 , 5 
$ 3 , 6 , 150 , 5 
$ 3 , 6 , 150 , 5 
$ 3 , 6 , 150 , 5 
$ 3 , 6 , 150 , 5 
$ 3 , 6 , 150 , 5 
$ 3 , 6 , 150 , 5 
$ 3 , 6 , 150 , 5 
# 0 
# 0.2 
# 0.02 
# 0.2035 
# 25 
# 4 
# 8.15 
# 1 
?20uM CEPR2 vs. 200uM CEP4scr Citrate 5
% MICROCALITC_MAL1177627
% 0.2035 
% 4 
%-0.586102 , 29.61604 
%-0.348256 , 29.40329 
% 0.8333333 
% 167740 , 167730 
% 0.25 , 81 
%-0.015695 ,-0.033946 
%-20 , 8 
% 0 , 0 
% 0 
% 128000       127744 
% 43.1 
% 500 , 750 , 1000 , 750 
% 0.06978023945 ,-0.002252194966 ,-3.244915618586E-05 , 1.349203907274E-06 ,-9.058983361606E-09 
% MicroCalITC Ver: 1.29.32 Run time:8/18/2022 8:38:07 PM
@0
5.00,9.33061,25.124767,0.000316,25.085703,-3.7709,-0.149,9.33315,9.33315
6.00,9.33161,25.124796,0.000311,25.085673,-3.7701,-0.149,9.33556,9.33556
7.00,9.33239,25.124666,0.000303,25.085496,-3.7693,-0.149,9.33814,9.33814
8.00,9.33315,25.125103,0.000315,25.085806,-3.7686,-0.149,9.34077,9.34077
9.00,9.33380,25.124933,0.000311,25.085600,-3.7678,-0.148,9.34227,9.34227
10.00,9.33404,25.125241,0.000317,25.085921,-3.7669,-0.148,9.34088,9.34088
11.00,9.33445,25.125186,0.000316,25.085765,-3.7661,-0.148,9.33944,9.33944
12.00,9.33523,25.125320,0.000320,25.085864,-3.7653,-0.148,9.33691,9.33691
13.00,9.33573,25.125542,0.000325,25.086061,-3.7646,-0.148,9.33436,9.33436
14.00,9.33597,25.125061,0.000309,25.085550,-3.7639,-0.148,9.33324,9.33324
15.00,9.33608,25.124744,0.000300,25.085289,-3.7632,-0.148,9.33330,9.33330
16.00,9.33568,25.125111,0.000311,25.085590,-3.7626,-0.148,9.33361,9.33361
17.00,9.33556,25.125261,0.000319,25.085639,-3.7620,-0.147,9.33456,9.33456
18.00,9.33560,25.125099,0.000320,25.085417,-3.7612,-0.147,9.33684,9.33684
19.00,9.33608,25.125595,0.000333,25.085931,-3.7605,-0.147,9.33995,9.33995
20.00,9.33703,25.125725,0.000335,25.085866,-3.7599,-0.147,9.34224,9.34224
21.00,9.33761,25.126030,0.000341,25.086122,-3.7591,-0.147,9.34239,9.34239
22.00,9.33781,25.126077,0.000332,25.086148,-3.7583,-0.147,9.34166,9.34166
23.00,9.33771,25.126223,0.000326,25.086236,-3.7574,-0.146,9.33910,9.33910
24.00,9.33805,25.126371,0.000326,25.086235,-3.7566,-0.146,9.33802,9.33802
25.00,9.33854,25.126840,0.000332,25.086695,-3.7560,-0.146,9.33791,9.33791
26.00,9.33846,25.126829,0.000331,25.086642,-3.7556,-0.146,9.33750,9.33750
27.00,9.33797,25.127288,0.000346,25.087060,-3.7553,-0.145,9.33758,9.33758
28.00,9.33745,25.127243,0.000348,25.087007,-3.7549,-0.145,9.33868,9.33868
29.00,9.33708,25.127102,0.000344,25.086868,-3.7542,-0.145,9.33622,9.33622
30.00,9.33722,25.127177,0.000350,25.086858,-3.7534,-0.145,9.33410,9.33410
31.00,9.33745,25.126929,0.000346,25.086577,-3.7526,-0.145,9.33520,9.33520
32.00,9.33740,25.126715,0.000339,25.086309,-3.7517,-0.145,9.33817,9.33817
33.00,9.33826,25.126617,0.000336,25.086090,-3.7507,-0.144,9.33925,9.33925
34.00,9.33873,25.126628,0.000337,25.086073,-3.7499,-0.144,9.34202,9.34202
35.00,9.33939,25.126588,0.000334,25.086025,-3.7491,-0.144,9.34427,9.34427
36.00,9.33982,25.126875,0.000336,25.086320,-3.7482,-0.144,9.34482,9.34482
37.00,9.34018,25.126773,0.000330,25.086205,-3.7475,-0.144,9.34398,9.34398
38.00,9.34006,25.127060,0.000331,25.086515,-3.7467,-0.143,9.34416,9.34416
39.00,9.33952,25.127549,0.000345,25.086934,-3.7461,-0.143,9.34449,9.34449
40.00,9.34001,25.127287,0.000336,25.086650,-3.7455,-0.143,9.34373,9.34373
41.00,9.34077,25.127254,0.000333,25.086507,-3.7449,-0.143,9.34189,9.34189
42.00,9.34094,25.127465,0.000340,25.086615,-3.7443,-0.143,9.33991,9.33991
43.00,9.34050,25.127249,0.000334,25.086353,-3.7439,-0.143,9.33990,9.33990
44.00,9.34068,25.127054,0.000323,25.086063,-3.7434,-0.142,9.33993,9.33993
45.00,9.34074,25.127713,0.000342,25.086623,-3.7429,-0.142,9.34137,9.34137
46.00,9.34125,25.128075,0.000341,25.087015,-3.7423,-0.142,9.34500,9.34500
47.00,9.34222,25.127650,0.000329,25.086555,-3.7418,-0.142,9.34835,9.34835
48.00,9.34299,25.128028,0.000342,25.086819,-3.7411,-0.142,9.35013,9.35013
49.00,9.34362,25.128230,0.000346,25.086988,-3.7406,-0.142,9.34915,9.34915
50.00,9.34405,25.127992,0.000337,25.086739,-3.7399,-0.142,9.34753,9.34753
51.00,9.34422,25.127668,0.000336,25.086358,-3.7392,-0.142,9.34401,9.34401
52.00,9.34394,25.128128,0.000343,25.086800,-3.7385,-0.141,9.34114,9.34114
53.00,9.34402,25.127924,0.000331,25.086573,-3.7379,-0.141,9.33831,9.33831
54.00,9.34387,25.127776,0.000329,25.086448,-3.7373,-0.141,9.34004,9.34004
55.00,9.34390,25.127867,0.000330,25.086567,-3.7368,-0.141,9.34376,9.34376
56.00,9.34473,25.128275,0.000336,25.086927,-3.7364,-0.140,9.34990,9.34990
57.00,9.34643,25.128314,0.000340,25.086989,-3.7361,-0.140,9.35515,9.35515
58.00,9.34676,25.128265,0.000341,25.086968,-3.7355,-0.140,9.36158,9.36158
59.00,9.34368,25.128376,0.000348,25.087054,-3.7348,-0.140,9.36400,9.36400
60.00,9.33914,25.128285,0.000347,25.086906,-3.7340,-0.140,9.36362,9.36362
@1,0.4000,0.8, 60.0509999999922 
61.00,9.33721,25.127727,0.000336,25.086328,-3.7330,-0.140,9.36182,9.36182
62.00,9.33803,25.127514,0.000328,25.086061,-3.7321,-0.140,9.35964,9.35964
63.00,9.34414,25.127466,0.000331,25.085919,-3.7312,-0.140,9.35674,9.35674
64.00,9.35018,25.127178,0.000317,25.085577,-3.7304,-0.139,9.35513,9.35513
65.00,9.35349,25.127557,0.000323,25.085912,-3.7296,-0.139,9.35365,9.35365
66.00,9.35426,25.127726,0.000319,25.086035,-3.7289,-0.139,9.35188,9.35188
67.00,9.35434,25.127737,0.000322,25.085963,-3.7284,-0.139,9.35227,9.35227
68.00,9.35394,25.128313,0.000333,25.086497,-3.7276,-0.139,9.35216,9.35216
69.00,9.35369,25.128577,0.000338,25.086701,-3.7269,-0.139,9.35150,9.35150
70.00,9.35355,25.128026,0.000321,25.086062,-3.7262,-0.138,9.35082,9.35082
71.00,9.35314,25.128315,0.000329,25.086279,-3.7256,-0.138,9.35001,9.35001
72.00,9.35365,25.128197,0.000318,25.086179,-3.7249,-0.138,9.34914,9.34914
73.00,9.35429,25.127979,0.000309,25.085893,-3.7242,-0.138,9.34760,9.34760
74.00,9.35441,25.127987,0.000304,25.085858,-3.7235,-0.137,9.34651,9.34651
75.00,9.35396,25.128229,0.000309,25.086112,-3.7228,-0.137,9.34658,9.34658
76.00,9.35344,25.128411,0.000316,25.086230,-3.7221,-0.137,9.34894,9.34894
77.00,9.35295,25.128914,0.000334,25.086608,-3.7212,-0.137,9.34944,9.34944
78.00,9.35207,25.128860,0.000332,25.086587,-3.7206,-0.137,9.34938,9.34938
79.00,9.35103,25.129201,0.000344,25.086839,-3.7202,-0.137,9.35042,9.35042
80.00,9.35080,25.129422,0.000352,25.086910,-3.7197,-0.137,9.35191,9.35191
81.00,9.35066,25.129013,0.000337,25.086455,-3.7191,-0.136,9.35162,9.35162
82.00,9.35065,25.129050,0.000336,25.086466,-3.7185,-0.136,9.35148,9.35148
83.00,9.35046,25.129213,0.000339,25.086543,-3.7179,-0.136,9.35299,9.35299
84.00,9.35033,25.128890,0.000330,25.086193,-3.7173,-0.136,9.35388,9.35388
85.00,9.35068,25.128387,0.000317,25.085723,-3.7167,-0.136,9.35318,9.35318
86.00,9.35066,25.128484,0.000322,25.085802,-3.7161,-0.136,9.35156,9.35156
87.00,9.35026,25.128331,0.000314,25.085586,-3.7154,-0.136,9.35167,9.35167
88.00,9.35036,25.128398,0.000315,25.085643,-3.7147,-0.135,9.35099,9.35099
89.00,9.35013,25.128753,0.000323,25.085894,-3.7140,-0.135,9.34954,9.34954
90.00,9.35031,25.129555,0.000344,25.086547,-3.7132,-0.135,9.35052,9.35052
91.00,9.35074,25.129658,0.000344,25.086542,-3.7125,-0.135,9.35169,9.35169
92.00,9.35123,25.129867,0.000347,25.086697,-3.7117,-0.135,9.35300,9.35300
93.00,9.35170,25.130174,0.000353,25.086810,-3.7109,-0.135,9.35479,9.35479
94.00,9.35224,25.130050,0.000345,25.086671,-3.7100,-0.134,9.35576,9.35576
95.00,9.35242,25.129930,0.000336,25.086580,-3.7091,-0.134,9.35460,9.35460
96.00,9.35254,25.130139,0.000340,25.086830,-3.7083,-0.134,9.35472,9.35472
97.00,9.35228,25.130412,0.000349,25.087083,-3.7075,-0.134,9.35285,9.35285
98.00,9.35240,25.130148,0.000341,25.086870,-3.7069,-0.134,9.35175,9.35175
99.00,9.35279,25.130252,0.000344,25.086920,-3.7064,-0.133,9.35218,9.35218
100.00,9.35281,25.130011,0.000337,25.086578,-3.7060,-0.133,9.35306,9.35306
101.00,9.35286,25.130031,0.000337,25.086502,-3.7057,-0.133,9.35397,9.35397
102.00,9.35278,25.129469,0.000315,25.085859,-3.7053,-0.133,9.35516,9.35516
103.00,9.35297,25.129369,0.000309,25.085666,-3.7050,-0.133,9.35410,9.35410
104.00,9.35291,25.129260,0.000304,25.085514,-3.7047,-0.132,9.35440,9.35440
105.00,9.35324,25.129452,0.000305,25.085703,-3.7044,-0.132,9.35615,9.35615
106.00,9.35405,25.129465,0.000301,25.085656,-3.7040,-0.132,9.35708,9.35708
107.00,9.35441,25.129680,0.000308,25.085809,-3.7036,-0.132,9.35668,9.35668
108.00,9.35463,25.129965,0.000316,25.086096,-3.7030,-0.132,9.35911,9.35911
109.00,9.35523,25.130245,0.000328,25.086274,-3.7021,-0.132,9.35945,9.35945
110.00,9.35524,25.130308,0.000326,25.086256,-3.7012,-0.132,9.35624,9.35624
111.00,9.35491,25.130672,0.000338,25.086523,-3.7004,-0.132,9.35384,9.35384
112.00,9.35477,25.131000,0.000346,25.086801,-3.6996,-0.131,9.35443,9.35443
113.00,9.35458,25.130874,0.000342,25.086633,-3.6991,-0.131,9.35363,9.35363
114.00,9.35512,25.130560,0.000334,25.086347,-3.6986,-0.131,9.35444,9.35444
115.00,9.35534,25.130490,0.000332,25.086244,-3.6982,-0.131,9.35919,9.35919
116.00,9.35635,25.130328,0.000327,25.086128,-3.6978,-0.131,9.36174,9.36174
117.00,9.35685,25.129968,0.000316,25.085807,-3.6973,-0.130,9.36167,9.36167
118.00,9.35723,25.129932,0.000315,25.085756,-3.6966,-0.130,9.36319,9.36319
119.00,9.35770,25.130296,0.000320,25.086086,-3.6960,-0.130,9.36219,9.36219
120.00,9.35781,25.130490,0.000327,25.086236,-3.6951,-0.130,9.35983,9.35983
121.00,9.35810,25.130419,0.000324,25.086114,-3.6939,-0.130,9.36069,9.36069
122.00,9.35849,25.131034,0.000339,25.086673,-3.6928,-0.130,9.36184,9.36184
123.00,9.35887,25.130887,0.000339,25.086402,-3.6919,-0.130,9.36040,9.36040
124.00,9.35918,25.130840,0.000335,25.086321,-3.6911,-0.129,9.36015,9.36015
125.00,9.35888,25.130755,0.000332,25.086188,-3.6906,-0.129,9.35950,9.35950
126.00,9.35836,25.130698,0.000328,25.086144,-3.6903,-0.129,9.35673,9.35673
127.00,9.35840,25.130903,0.000333,25.086275,-3.6900,-0.129,9.35633,9.35633
128.00,9.35871,25.131083,0.000338,25.086427,-3.6896,-0.129,9.35775,9.35775
129.00,9.35890,25.130722,0.000326,25.085969,-3.6893,-0.128,9.35970,9.35970
130.00,9.35950,25.130781,0.000326,25.085943,-3.6886,-0.128,9.36150,9.36150
131.00,9.36043,25.131303,0.000340,25.086277,-3.6881,-0.128,9.36254,9.36254
132.00,9.36063,25.130809,0.000323,25.085659,-3.6875,-0.128,9.36288,9.36288
133.00,9.36093,25.131224,0.000325,25.086019,-3.6869,-0.128,9.36348,9.36348
134.00,9.36141,25.131476,0.000328,25.086190,-3.6862,-0.127,9.36420,9.36420
135.00,9.36154,25.131312,0.000317,25.086004,-3.6858,-0.127,9.36501,9.36501
136.00,9.36164,25.131401,0.000319,25.086027,-3.6852,-0.127,9.36758,9.36758
137.00,9.36226,25.131810,0.000333,25.086408,-3.6848,-0.127,9.36891,9.36891
138.00,9.36229,25.131862,0.000331,25.086412,-3.6842,-0.127,9.36632,9.36632
139.00,9.36178,25.132112,0.000340,25.086633,-3.6835,-0.127,9.36263,9.36263
140.00,9.36148,25.132581,0.000352,25.087100,-3.6827,-0.126,9.35933,9.35933
141.00,9.36104,25.132180,0.000339,25.086692,-3.6817,-0.126,9.35608,9.35608
142.00,9.36037,25.131982,0.000332,25.086457,-3.6806,-0.126,9.35217,9.35217
143.00,9.36005,25.131752,0.000329,25.086161,-3.6798,-0.126,9.35101,9.35101
144.00,9.36062,25.131797,0.000329,25.086170,-3.6792,-0.126,9.35088,9.35088
145.00,9.36107,25.131644,0.000324,25.085934,-3.6787,-0.126,9.35057,9.35057
146.00,9.36073,25.131735,0.000327,25.086052,-3.6783,-0.126,9.35151,9.35151
147.00,9.36041,25.131803,0.000327,25.086135,-3.6779,-0.125,9.35485,9.35485
148.00,9.35950,25.132016,0.000333,25.086407,-3.6775,-0.125,9.35807,9.35807
149.00,9.35792,25.131899,0.000331,25.086235,-3.6770,-0.125,9.36029,9.36029
150.00,9.35838,25.131683,0.000330,25.085953,-3.6765,-0.125,9.36283,9.36283
151.00,9.35894,25.131809,0.000331,25.085955,-3.6760,-0.125,9.36409,9.36409
152.00,9.35941,25.131851,0.000333,25.085884,-3.6757,-0.125,9.36241,9.36241
153.00,9.35923,25.131859,0.000329,25.085699,-3.6754,-0.125,9.36097,9.36097
154.00,9.35825,25.131798,0.000328,25.085562,-3.6750,-0.124,9.36180,9.36180
155.00,9.35674,25.132124,0.000336,25.085797,-3.6746,-0.124,9.36243,9.36243
156.00,9.35676,25.132220,0.000340,25.085818,-3.6741,-0.124,9.36152,9.36152
157.00,9.35758,25.132221,0.000338,25.085766,-3.6732,-0.124,9.36234,9.36234
158.00,9.35815,25.132066,0.000329,25.085682,-3.6724,-0.124,9.36287,9.36287
159.00,9.35845,25.132332,0.000333,25.085906,-3.6713,-0.124,9.36248,9.36248
160.00,9.35930,25.132186,0.000318,25.085824,-3.6702,-0.123,9.36269,9.36269
161.00,9.35979,25.132398,0.000323,25.085975,-3.6692,-0.123,9.36267,9.36267
162.00,9.36032,25.132226,0.000317,25.085830,-3.6682,-0.123,9.36344,9.36344
163.00,9.36118,25.132532,0.000330,25.086075,-3.6674,-0.123,9.36442,9.36442
164.00,9.36182,25.132602,0.000330,25.086202,-3.6667,-0.123,9.36414,9.36414
165.00,9.36266,25.132663,0.000341,25.086222,-3.6661,-0.123,9.36473,9.36473
166.00,9.36348,25.132176,0.000325,25.085839,-3.6657,-0.123,9.36656,9.36656
167.00,9.36393,25.132462,0.000336,25.086124,-3.6653,-0.123,9.36823,9.36823
168.00,9.36453,25.132369,0.000328,25.086055,-3.6650,-0.122,9.37128,9.37128
169.00,9.36522,25.132217,0.000319,25.085846,-3.6646,-0.122,9.37371,9.37371
170.00,9.36573,25.132325,0.000314,25.085849,-3.6643,-0.122,9.37338,9.37338
171.00,9.36582,25.132898,0.000323,25.086259,-3.6638,-0.121,9.37257,9.37257
172.00,9.36595,25.133067,0.000321,25.086276,-3.6634,-0.121,9.37030,9.37030
173.00,9.36606,25.133113,0.000325,25.086202,-3.6628,-0.121,9.36561,9.36561
174.00,9.36590,25.133323,0.000331,25.086376,-3.6622,-0.121,9.36283,9.36283
175.00,9.36589,25.133534,0.000338,25.086588,-3.6616,-0.121,9.36113,9.36113
176.00,9.36584,25.133322,0.000335,25.086378,-3.6610,-0.120,9.36125,9.36125
177.00,9.36610,25.133296,0.000339,25.086345,-3.6603,-0.120,9.36392,9.36392
178.00,9.36677,25.133522,0.000344,25.086529,-3.6599,-0.120,9.36744,9.36744
179.00,9.36749,25.133153,0.000331,25.086113,-3.6595,-0.120,9.37033,9.37033
180.00,9.36779,25.132937,0.000324,25.085843,-3.6592,-0.120,9.37240,9.37240
181.00,9.36815,25.133240,0.000334,25.086116,-3.6588,-0.120,9.37250,9.37250
182.00,9.36837,25.133283,0.000333,25.086076,-3.6583,-0.120,9.37173,9.37173
183.00,9.36885,25.133119,0.000327,25.085820,-3.6578,-0.120,9.37304,9.37304
184.00,9.36931,25.133614,0.000342,25.086185,-3.6572,-0.120,9.37326,9.37326
185.00,9.36881,25.134014,0.000353,25.086463,-3.6567,-0.120,9.37357,9.37357
186.00,9.36874,25.133871,0.000347,25.086228,-3.6563,-0.120,9.37168,9.37168
187.00,9.36908,25.133931,0.000343,25.086323,-3.6559,-0.119,9.36851,9.36851
188.00,9.36808,25.133909,0.000343,25.086326,-3.6552,-0.119,9.36372,9.36372
189.00,9.36720,25.134239,0.000350,25.086639,-3.6545,-0.119,9.36195,9.36195
190.00,9.36713,25.134373,0.000349,25.086772,-3.6537,-0.119,9.36164,9.36164
191.00,9.36700,25.134481,0.000344,25.086826,-3.6529,-0.118,9.36068,9.36068
192.00,9.36690,25.134527,0.000346,25.086776,-3.6521,-0.118,9.35912,9.35912
193.00,9.36795,25.134496,0.000342,25.086702,-3.6515,-0.118,9.35995,9.35995
194.00,9.36830,25.134164,0.000333,25.086366,-3.6507,-0.118,9.36074,9.36074
195.00,9.36689,25.133846,0.000322,25.086052,-3.6501,-0.117,9.36192,9.36192
196.00,9.36575,25.133836,0.000323,25.086072,-3.6496,-0.117,9.36559,9.36559
197.00,9.36541,25.133621,0.000316,25.085835,-3.6490,-0.117,9.37010,9.37010
198.00,9.36604,25.134035,0.000325,25.086181,-3.6486,-0.117,9.37405,9.37405
199.00,9.36623,25.133998,0.000322,25.086112,-3.6481,-0.117,9.37705,9.37705
200.00,9.36608,25.134177,0.000329,25.086229,-3.6476,-0.117,9.37874,9.37874
201.00,9.36451,25.134220,0.000332,25.086189,-3.6472,-0.117,9.37941,9.37941
202.00,9.36411,25.134471,0.000337,25.086442,-3.6466,-0.117,9.37782,9.37782
203.00,9.36565,25.134316,0.000333,25.086291,-3.6461,-0.116,9.37287,9.37287
204.00,9.36833,25.134419,0.000336,25.086319,-3.6455,-0.116,9.36795,9.36795
205.00,9.37050,25.134254,0.000332,25.086100,-3.6449,-0.116,9.36528,9.36528
206.00,9.37186,25.134141,0.000328,25.085930,-3.6441,-0.116,9.36544,9.36544
207.00,9.37644,25.134148,0.000329,25.085827,-3.6433,-0.116,9.36719,9.36719
208.00,9.37879,25.134183,0.000332,25.085792,-3.6424,-0.116,9.37115,9.37115
209.00,9.38179,25.134241,0.000331,25.085847,-3.6414,-0.116,9.37408,9.37408
210.00,9.38359,25.134464,0.000336,25.086042,-3.6406,-0.116,9.37314,9.37314
@2,3.0002,6.0, 210.206000000006 
211.00,9.37624,25.134468,0.000336,25.086034,-3.6399,-0.116,9.37028,9.37028
212.00,9.36613,25.134612,0.000336,25.086123,-3.6393,-0.115,9.36896,9.36896
213.00,9.36589,25.134530,0.000337,25.085984,-3.6389,-0.115,9.36640,9.36640
214.00,9.36832,25.134641,0.000341,25.086010,-3.6386,-0.115,9.36484,9.36484
215.00,9.36956,25.134896,0.000345,25.086155,-3.6381,-0.115,9.36579,9.36579
216.00,9.36875,25.135056,0.000344,25.086265,-3.6377,-0.115,9.36770,9.36770
217.00,9.36810,25.134987,0.000339,25.086168,-3.6372,-0.115,9.36906,9.36906
218.00,9.36822,25.135349,0.000340,25.086427,-3.6367,-0.115,9.37327,9.37327
219.00,9.36882,25.135316,0.000335,25.086312,-3.6364,-0.114,9.37776,9.37776
220.00,9.37012,25.135178,0.000330,25.086169,-3.6360,-0.114,9.37957,9.37957
221.00,9.37083,25.135272,0.000331,25.086195,-3.6354,-0.114,9.37993,9.37993
222.00,9.37104,25.135291,0.000328,25.086174,-3.6347,-0.113,9.38006,9.38006
223.00,9.37172,25.135183,0.000324,25.086059,-3.6339,-0.113,9.37840,9.37840
224.00,9.37284,25.135282,0.000324,25.086190,-3.6331,-0.113,9.37658,9.37658
225.00,9.37338,25.135295,0.000321,25.086209,-3.6324,-0.113,9.37676,9.37676
226.00,9.37325,25.135301,0.000323,25.086242,-3.6319,-0.113,9.37631,9.37631
227.00,9.37314,25.135398,0.000328,25.086329,-3.6315,-0.113,9.37643,9.37643
228.00,9.37353,25.135434,0.000330,25.086325,-3.6311,-0.113,9.37784,9.37784
229.00,9.37393,25.135346,0.000327,25.086151,-3.6308,-0.113,9.37837,9.37837
230.00,9.37511,25.135451,0.000330,25.086180,-3.6304,-0.113,9.37662,9.37662
231.00,9.37583,25.135496,0.000328,25.086119,-3.6300,-0.112,9.37776,9.37776
232.00,9.37580,25.135568,0.000331,25.086087,-3.6295,-0.112,9.37801,9.37801
233.00,9.37613,25.135492,0.000324,25.086001,-3.6289,-0.112,9.37656,9.37656
234.00,9.37700,25.135562,0.000329,25.086050,-3.6283,-0.112,9.37657,9.37657
235.00,9.37745,25.135491,0.000327,25.085944,-3.6276,-0.112,9.37765,9.37765
236.00,9.37782,25.135555,0.000329,25.085972,-3.6270,-0.112,9.37774,9.37774
237.00,9.37799,25.135621,0.000328,25.085960,-3.6266,-0.111,9.37716,9.37716
238.00,9.37758,25.135923,0.000335,25.086151,-3.6263,-0.111,9.37643,9.37643
239.00,9.37703,25.136043,0.000331,25.086184,-3.6261,-0.111,9.37537,9.37537
240.00,9.37656,25.136093,0.000332,25.086176,-3.6257,-0.111,9.37498,9.37498
241.00,9.37660,25.136012,0.000329,25.086013,-3.6252,-0.110,9.37501,9.37501
242.00,9.37679,25.136049,0.000331,25.086069,-3.6245,-0.110,9.37607,9.37607
243.00,9.37700,25.135948,0.000325,25.085959,-3.6239,-0.110,9.37695,9.37695
244.00,9.37667,25.136062,0.000329,25.086108,-3.6232,-0.110,9.37517,9.37517
245.00,9.37612,25.136148,0.000329,25.086145,-3.6225,-0.110,9.37480,9.37480
246.00,9.37621,25.136299,0.000331,25.086261,-3.6219,-0.110,9.37555,9.37555
247.00,9.37662,25.136309,0.000327,25.086223,-3.6214,-0.109,9.37484,9.37484
248.00,9.37629,25.136438,0.000335,25.086279,-3.6209,-0.109,9.37474,9.37474
249.00,9.37609,25.136468,0.000334,25.086226,-3.6202,-0.109,9.37675,9.37675
250.00,9.37600,25.136486,0.000334,25.086165,-3.6196,-0.109,9.37657,9.37657
251.00,9.37579,25.136500,0.000332,25.086140,-3.6189,-0.109,9.37440,9.37440
252.00,9.37588,25.136480,0.000332,25.086100,-3.6182,-0.109,9.37617,9.37617
253.00,9.37632,25.136492,0.000330,25.086075,-3.6175,-0.109,9.37778,9.37778
254.00,9.37639,25.136531,0.000332,25.086068,-3.6168,-0.108,9.37787,9.37787
255.00,9.37614,25.136529,0.000331,25.086095,-3.6162,-0.108,9.37779,9.37779
256.00,9.37603,25.136560,0.000333,25.086104,-3.6156,-0.108,9.37947,9.37947
257.00,9.37643,25.136756,0.000338,25.086212,-3.6152,-0.108,9.38043,9.38043
258.00,9.37727,25.136750,0.000339,25.086176,-3.6148,-0.108,9.38013,9.38013
259.00,9.37740,25.136798,0.000341,25.086150,-3.6143,-0.108,9.38043,9.38043
260.00,9.37772,25.136893,0.000343,25.086184,-3.6138,-0.108,9.38226,9.38226
261.00,9.37779,25.137017,0.000343,25.086244,-3.6134,-0.108,9.38101,9.38101
262.00,9.37779,25.137009,0.000342,25.086262,-3.6130,-0.108,9.37784,9.37784
263.00,9.37794,25.137035,0.000338,25.086222,-3.6125,-0.107,9.37751,9.37751
264.00,9.37803,25.137123,0.000337,25.086252,-3.6122,-0.107,9.37863,9.37863
265.00,9.37831,25.137177,0.000336,25.086293,-3.6119,-0.107,9.37885,9.37885
266.00,9.37867,25.137282,0.000337,25.086346,-3.6115,-0.107,9.37934,9.37934
267.00,9.37858,25.137377,0.000340,25.086314,-3.6110,-0.107,9.38027,9.38027
268.00,9.37879,25.137419,0.000345,25.086378,-3.6104,-0.107,9.37965,9.37965
269.00,9.37882,25.137466,0.000344,25.086423,-3.6099,-0.107,9.37927,9.37927
270.00,9.37934,25.137592,0.000344,25.086478,-3.6094,-0.107,9.37960,9.37960
271.00,9.37993,25.137512,0.000343,25.086347,-3.6088,-0.107,9.38024,9.38024
272.00,9.37983,25.137384,0.000337,25.086150,-3.6082,-0.107,9.37927,9.37927
273.00,9.37942,25.137675,0.000342,25.086283,-3.6076,-0.106,9.37815,9.37815
274.00,9.37942,25.137701,0.000342,25.086231,-3.6071,-0.106,9.37630,9.37630
275.00,9.37909,25.137779,0.000343,25.086194,-3.6069,-0.106,9.37455,9.37455
276.00,9.37897,25.137745,0.000338,25.086220,-3.6065,-0.106,9.37559,9.37559
277.00,9.37858,25.137875,0.000339,25.086372,-3.6062,-0.106,9.37700,9.37700
278.00,9.37842,25.137732,0.000336,25.086236,-3.6058,-0.106,9.37888,9.37888
279.00,9.37850,25.137755,0.000336,25.086227,-3.6053,-0.105,9.38093,9.38093
280.00,9.37861,25.137692,0.000335,25.086216,-3.6046,-0.105,9.38289,9.38289
281.00,9.37909,25.137974,0.000341,25.086391,-3.6040,-0.105,9.38196,9.38196
282.00,9.37958,25.137990,0.000341,25.086341,-3.6035,-0.105,9.38226,9.38226
283.00,9.37966,25.138055,0.000343,25.086345,-3.6030,-0.105,9.38196,9.38196
284.00,9.37946,25.137935,0.000341,25.086184,-3.6026,-0.105,9.38082,9.38082
285.00,9.37910,25.138076,0.000341,25.086212,-3.6022,-0.104,9.37803,9.37803
286.00,9.37868,25.137928,0.000338,25.086017,-3.6015,-0.104,9.37775,9.37775
287.00,9.37906,25.137977,0.000334,25.086057,-3.6008,-0.104,9.37797,9.37797
288.00,9.37925,25.137919,0.000328,25.085978,-3.6001,-0.104,9.37884,9.37884
289.00,9.37952,25.138049,0.000323,25.086035,-3.5993,-0.103,9.37925,9.37925
290.00,9.37921,25.137960,0.000321,25.085949,-3.5987,-0.103,9.38129,9.38129
291.00,9.37931,25.137844,0.000317,25.085782,-3.5981,-0.103,9.38237,9.38237
292.00,9.37953,25.137902,0.000322,25.085811,-3.5975,-0.103,9.38190,9.38190
293.00,9.38014,25.138009,0.000326,25.085948,-3.5971,-0.103,9.38165,9.38165
294.00,9.38054,25.138123,0.000334,25.086086,-3.5968,-0.103,9.38192,9.38192
295.00,9.38090,25.138180,0.000335,25.086104,-3.5965,-0.103,9.38200,9.38200
296.00,9.38107,25.138499,0.000343,25.086393,-3.5963,-0.103,9.38243,9.38243
297.00,9.38114,25.138563,0.000343,25.086348,-3.5961,-0.103,9.38402,9.38402
298.00,9.38145,25.138643,0.000342,25.086329,-3.5956,-0.103,9.38502,9.38502
299.00,9.38187,25.138699,0.000342,25.086321,-3.5948,-0.103,9.38521,9.38521
300.00,9.38175,25.138618,0.000338,25.086234,-3.5940,-0.102,9.38551,9.38551
301.00,9.38183,25.138570,0.000334,25.086190,-3.5931,-0.102,9.38542,9.38542
302.00,9.38210,25.138586,0.000332,25.086187,-3.5922,-0.102,9.38499,9.38499
303.00,9.38230,25.138463,0.000328,25.086024,-3.5915,-0.102,9.38412,9.38412
304.00,9.38266,25.138475,0.000323,25.085895,-3.5910,-0.101,9.38536,9.38536
305.00,9.38337,25.138690,0.000327,25.085974,-3.5907,-0.101,9.38712,9.38712
306.00,9.38437,25.138739,0.000323,25.085905,-3.5904,-0.101,9.38814,9.38814
307.00,9.38476,25.138814,0.000322,25.085982,-3.5902,-0.101,9.38874,9.38874
308.00,9.38496,25.138813,0.000321,25.085963,-3.5898,-0.101,9.38881,9.38881
309.00,9.38490,25.138835,0.000326,25.086029,-3.5893,-0.101,9.38763,9.38763
310.00,9.38497,25.138957,0.000331,25.086132,-3.5889,-0.101,9.38490,9.38490
311.00,9.38489,25.138966,0.000339,25.086148,-3.5883,-0.101,9.38387,9.38387
312.00,9.38505,25.139014,0.000342,25.086156,-3.5878,-0.101,9.38289,9.38289
313.00,9.38522,25.139169,0.000347,25.086287,-3.5875,-0.101,9.38338,9.38338
314.00,9.38549,25.139332,0.000345,25.086441,-3.5872,-0.100,9.38453,9.38453
315.00,9.38599,25.139134,0.000338,25.086242,-3.5867,-0.100,9.38749,9.38749
316.00,9.38648,25.139299,0.000339,25.086322,-3.5863,-0.100,9.38920,9.38920
317.00,9.38673,25.139321,0.000337,25.086284,-3.5858,-0.100,9.39082,9.39082
318.00,9.38696,25.139446,0.000332,25.086325,-3.5853,-0.100,9.39128,9.39128
319.00,9.38678,25.139443,0.000329,25.086241,-3.5849,-0.099,9.38969,9.38969
320.00,9.38674,25.139644,0.000332,25.086329,-3.5844,-0.099,9.38730,9.38730
321.00,9.38665,25.139589,0.000326,25.086230,-3.5839,-0.099,9.38521,9.38521
322.00,9.38653,25.139634,0.000328,25.086170,-3.5835,-0.099,9.38369,9.38369
323.00,9.38654,25.139706,0.000336,25.086129,-3.5830,-0.099,9.38244,9.38244
324.00,9.38646,25.140143,0.000351,25.086493,-3.5826,-0.099,9.38403,9.38403
325.00,9.38659,25.140287,0.000351,25.086635,-3.5823,-0.099,9.38696,9.38696
326.00,9.38683,25.140423,0.000351,25.086776,-3.5818,-0.099,9.38947,9.38947
327.00,9.38705,25.140445,0.000348,25.086782,-3.5815,-0.098,9.39113,9.39113
328.00,9.38728,25.140467,0.000344,25.086804,-3.5812,-0.098,9.39231,9.39231
329.00,9.38741,25.140055,0.000328,25.086414,-3.5807,-0.098,9.39168,9.39168
330.00,9.38775,25.139972,0.000326,25.086245,-3.5804,-0.098,9.39090,9.39090
331.00,9.38853,25.140054,0.000330,25.086174,-3.5802,-0.098,9.39128,9.39128
332.00,9.38910,25.140169,0.000332,25.086147,-3.5798,-0.098,9.39209,9.39209
333.00,9.38960,25.140392,0.000333,25.086324,-3.5793,-0.097,9.39172,9.39172
334.00,9.38944,25.140576,0.000342,25.086360,-3.5788,-0.097,9.39010,9.39010
335.00,9.38874,25.140885,0.000350,25.086612,-3.5781,-0.097,9.38799,9.38799
336.00,9.38810,25.140967,0.000345,25.086638,-3.5775,-0.097,9.38618,9.38618
337.00,9.38793,25.141067,0.000344,25.086699,-3.5771,-0.097,9.38413,9.38413
338.00,9.38775,25.140924,0.000339,25.086443,-3.5766,-0.096,9.38484,9.38484
339.00,9.38814,25.140902,0.000329,25.086342,-3.5761,-0.096,9.38791,9.38791
340.00,9.38878,25.140769,0.000326,25.086132,-3.5758,-0.096,9.39038,9.39038
341.00,9.38947,25.140705,0.000329,25.086050,-3.5753,-0.096,9.39049,9.39049
342.00,9.38977,25.140882,0.000332,25.086189,-3.5747,-0.096,9.39183,9.39183
343.00,9.38944,25.140907,0.000331,25.086191,-3.5740,-0.096,9.39179,9.39179
344.00,9.38962,25.141053,0.000337,25.086331,-3.5733,-0.096,9.38990,9.38990
345.00,9.38952,25.141017,0.000334,25.086288,-3.5726,-0.095,9.38826,9.38826
346.00,9.38933,25.141240,0.000340,25.086421,-3.5717,-0.095,9.38968,9.38968
347.00,9.38964,25.140964,0.000335,25.086138,-3.5712,-0.095,9.39137,9.39137
348.00,9.38997,25.141385,0.000347,25.086479,-3.5708,-0.095,9.39203,9.39203
349.00,9.39028,25.141266,0.000343,25.086280,-3.5702,-0.095,9.39402,9.39402
350.00,9.39070,25.141509,0.000346,25.086439,-3.5696,-0.095,9.39660,9.39660
351.00,9.39078,25.141250,0.000338,25.086226,-3.5692,-0.094,9.39648,9.39648
352.00,9.39053,25.141368,0.000340,25.086328,-3.5688,-0.094,9.39323,9.39323
353.00,9.39155,25.141132,0.000331,25.086057,-3.5683,-0.094,9.39049,9.39049
354.00,9.39238,25.141490,0.000338,25.086391,-3.5680,-0.094,9.38836,9.38836
355.00,9.39287,25.141346,0.000338,25.086200,-3.5678,-0.094,9.38792,9.38792
356.00,9.39287,25.141351,0.000335,25.086133,-3.5677,-0.094,9.38836,9.38836
357.00,9.39337,25.141545,0.000338,25.086251,-3.5672,-0.094,9.39199,9.39199
358.00,9.39555,25.141728,0.000341,25.086461,-3.5666,-0.094,9.39459,9.39459
359.00,9.39639,25.141684,0.000337,25.086370,-3.5662,-0.094,9.39690,9.39690
360.00,9.39712,25.141614,0.000327,25.086299,-3.5659,-0.093,9.39626,9.39626
@3,3.0002,6.0, 360.025999999998 
361.00,9.39498,25.141384,0.000321,25.086005,-3.5654,-0.093,9.39336,9.39336
362.00,9.38633,25.141427,0.000322,25.085968,-3.5650,-0.093,9.38946,9.38946
363.00,9.38684,25.141376,0.000319,25.085828,-3.5648,-0.093,9.38855,9.38855
364.00,9.39058,25.141331,0.000318,25.085737,-3.5643,-0.093,9.38790,9.38790
365.00,9.39165,25.141742,0.000327,25.086062,-3.5639,-0.093,9.38745,9.38745
366.00,9.39131,25.142262,0.000339,25.086430,-3.5633,-0.093,9.39061,9.39061
367.00,9.39031,25.142160,0.000335,25.086263,-3.5625,-0.092,9.39450,9.39450
368.00,9.39047,25.142156,0.000336,25.086199,-3.5617,-0.092,9.39739,9.39739
369.00,9.39152,25.142115,0.000334,25.086106,-3.5610,-0.092,9.39913,9.39913
370.00,9.39255,25.141951,0.000332,25.085904,-3.5603,-0.091,9.40158,9.40158
371.00,9.39316,25.141973,0.000332,25.085982,-3.5596,-0.091,9.40178,9.40178
372.00,9.39425,25.142231,0.000338,25.086202,-3.5594,-0.091,9.40051,9.40051
373.00,9.39444,25.142284,0.000344,25.086257,-3.5591,-0.091,9.39777,9.39777
374.00,9.39488,25.142328,0.000343,25.086250,-3.5589,-0.091,9.39650,9.39650
375.00,9.39501,25.142406,0.000341,25.086281,-3.5586,-0.091,9.39415,9.39415
376.00,9.39473,25.142442,0.000340,25.086299,-3.5582,-0.091,9.39272,9.39272
377.00,9.39430,25.142289,0.000334,25.086221,-3.5577,-0.091,9.39126,9.39126
378.00,9.39385,25.142237,0.000330,25.086137,-3.5574,-0.091,9.39231,9.39231
379.00,9.39424,25.142221,0.000330,25.086134,-3.5570,-0.090,9.39356,9.39356
380.00,9.39436,25.142205,0.000330,25.086060,-3.5568,-0.090,9.39369,9.39369
381.00,9.39532,25.142182,0.000328,25.086034,-3.5564,-0.090,9.39432,9.39432
382.00,9.39563,25.142253,0.000328,25.086040,-3.5560,-0.090,9.39836,9.39836
383.00,9.39669,25.142384,0.000328,25.086119,-3.5555,-0.090,9.40110,9.40110
384.00,9.39740,25.142450,0.000328,25.086108,-3.5550,-0.090,9.40119,9.40119
385.00,9.39771,25.142568,0.000332,25.086189,-3.5543,-0.090,9.40180,9.40180
386.00,9.39773,25.142687,0.000337,25.086208,-3.5537,-0.090,9.40147,9.40147
387.00,9.39746,25.142716,0.000336,25.086137,-3.5533,-0.089,9.39922,9.39922
388.00,9.39727,25.142714,0.000334,25.086056,-3.5528,-0.089,9.39797,9.39797
389.00,9.39743,25.142787,0.000338,25.086113,-3.5523,-0.089,9.39818,9.39818
390.00,9.39710,25.142789,0.000337,25.086088,-3.5518,-0.089,9.39813,9.39813
391.00,9.39690,25.142864,0.000335,25.086095,-3.5514,-0.089,9.39800,9.39800
392.00,9.39730,25.143017,0.000338,25.086189,-3.5511,-0.089,9.39540,9.39540
393.00,9.39772,25.143140,0.000340,25.086269,-3.5509,-0.089,9.39241,9.39241
394.00,9.39700,25.143225,0.000336,25.086283,-3.5505,-0.088,9.38944,9.38944
395.00,9.39598,25.143338,0.000338,25.086306,-3.5502,-0.088,9.38994,9.38994
396.00,9.39612,25.143361,0.000336,25.086255,-3.5498,-0.088,9.39161,9.39161
397.00,9.39649,25.143387,0.000332,25.086277,-3.5491,-0.088,9.39339,9.39339
398.00,9.39666,25.143504,0.000334,25.086328,-3.5484,-0.088,9.39511,9.39511
399.00,9.39655,25.143486,0.000335,25.086285,-3.5477,-0.087,9.39637,9.39637
400.00,9.39652,25.143404,0.000332,25.086289,-3.5471,-0.087,9.39634,9.39634
401.00,9.39600,25.143433,0.000335,25.086340,-3.5466,-0.087,9.39431,9.39431
402.00,9.39556,25.143359,0.000336,25.086213,-3.5461,-0.087,9.39358,9.39358
403.00,9.39469,25.143256,0.000332,25.086106,-3.5458,-0.087,9.39374,9.39374
404.00,9.39432,25.143497,0.000338,25.086262,-3.5454,-0.087,9.39563,9.39563
405.00,9.39451,25.143634,0.000340,25.086245,-3.5449,-0.087,9.39644,9.39644
406.00,9.39522,25.143735,0.000341,25.086293,-3.5445,-0.087,9.39864,9.39864
407.00,9.39577,25.143860,0.000345,25.086375,-3.5442,-0.087,9.40070,9.40070
408.00,9.39571,25.143812,0.000350,25.086307,-3.5438,-0.087,9.40107,9.40107
409.00,9.39544,25.143576,0.000344,25.086106,-3.5437,-0.087,9.39939,9.39939
410.00,9.39503,25.143618,0.000345,25.086125,-3.5437,-0.087,9.39703,9.39703
411.00,9.39511,25.143565,0.000347,25.086084,-3.5436,-0.087,9.39723,9.39723
412.00,9.39598,25.143548,0.000347,25.086028,-3.5435,-0.087,9.39765,9.39765
413.00,9.39690,25.143603,0.000344,25.086074,-3.5433,-0.086,9.39907,9.39907
414.00,9.39774,25.143812,0.000347,25.086214,-3.5429,-0.086,9.40110,9.40110
415.00,9.39826,25.143765,0.000346,25.086126,-3.5424,-0.086,9.40324,9.40324
416.00,9.39809,25.143829,0.000343,25.086071,-3.5418,-0.086,9.40164,9.40164
417.00,9.39798,25.143923,0.000343,25.086116,-3.5413,-0.086,9.39967,9.39967
418.00,9.39828,25.144076,0.000343,25.086155,-3.5409,-0.085,9.39795,9.39795
419.00,9.39819,25.144087,0.000339,25.086053,-3.5405,-0.085,9.39675,9.39675
420.00,9.39823,25.144169,0.000339,25.086123,-3.5401,-0.085,9.39636,9.39636
421.00,9.39871,25.144215,0.000338,25.086143,-3.5397,-0.085,9.39584,9.39584
422.00,9.39864,25.144253,0.000339,25.086123,-3.5392,-0.085,9.39596,9.39596
423.00,9.39853,25.144294,0.000343,25.086134,-3.5387,-0.085,9.39569,9.39569
424.00,9.39815,25.144337,0.000345,25.086205,-3.5381,-0.085,9.39431,9.39431
425.00,9.39768,25.144276,0.000340,25.086113,-3.5375,-0.085,9.39445,9.39445
426.00,9.39750,25.144353,0.000343,25.086122,-3.5369,-0.085,9.39655,9.39655
427.00,9.39768,25.144511,0.000345,25.086153,-3.5363,-0.084,9.39749,9.39749
428.00,9.39768,25.144538,0.000343,25.086102,-3.5358,-0.084,9.39805,9.39805
429.00,9.39779,25.144517,0.000342,25.086013,-3.5353,-0.084,9.39966,9.39966
430.00,9.39814,25.144731,0.000347,25.086102,-3.5349,-0.084,9.39936,9.39936
431.00,9.39837,25.144731,0.000346,25.086081,-3.5344,-0.084,9.39909,9.39909
432.00,9.39826,25.144600,0.000342,25.086005,-3.5341,-0.084,9.40020,9.40020
433.00,9.39836,25.144717,0.000344,25.086081,-3.5338,-0.083,9.40129,9.40129
434.00,9.39817,25.144760,0.000346,25.086131,-3.5335,-0.083,9.40149,9.40149
435.00,9.39792,25.144808,0.000345,25.086151,-3.5333,-0.083,9.40109,9.40109
436.00,9.39797,25.144976,0.000346,25.086300,-3.5331,-0.083,9.40095,9.40095
437.00,9.39820,25.145084,0.000347,25.086357,-3.5329,-0.083,9.39991,9.39991
438.00,9.39844,25.145094,0.000344,25.086343,-3.5324,-0.083,9.39850,9.39850
439.00,9.39838,25.145137,0.000340,25.086281,-3.5318,-0.083,9.39819,9.39819
440.00,9.39844,25.145194,0.000340,25.086239,-3.5311,-0.082,9.39906,9.39906
441.00,9.39869,25.145118,0.000336,25.086072,-3.5306,-0.082,9.39937,9.39937
442.00,9.39929,25.145302,0.000340,25.086142,-3.5301,-0.082,9.40058,9.40058
443.00,9.39974,25.145253,0.000343,25.086026,-3.5297,-0.082,9.40237,9.40237
444.00,9.40043,25.145340,0.000344,25.086129,-3.5293,-0.082,9.40370,9.40370
445.00,9.40079,25.145234,0.000345,25.086131,-3.5289,-0.082,9.40311,9.40311
446.00,9.40044,25.145284,0.000350,25.086177,-3.5282,-0.082,9.40174,9.40174
447.00,9.40032,25.145136,0.000343,25.086064,-3.5274,-0.082,9.40105,9.40105
448.00,9.40056,25.145273,0.000341,25.086181,-3.5268,-0.082,9.40083,9.40083
449.00,9.40114,25.145392,0.000345,25.086199,-3.5263,-0.082,9.40287,9.40287
450.00,9.40193,25.145466,0.000340,25.086139,-3.5259,-0.081,9.40542,9.40542
451.00,9.40214,25.145602,0.000340,25.086200,-3.5256,-0.081,9.40637,9.40637
452.00,9.40204,25.145627,0.000342,25.086143,-3.5253,-0.081,9.40629,9.40629
453.00,9.40184,25.145657,0.000344,25.086142,-3.5250,-0.081,9.40522,9.40522
454.00,9.40171,25.145656,0.000340,25.086115,-3.5246,-0.081,9.40202,9.40202
455.00,9.40168,25.145797,0.000344,25.086194,-3.5242,-0.081,9.39837,9.39837
456.00,9.40190,25.145781,0.000339,25.086103,-3.5238,-0.081,9.39720,9.39720
457.00,9.40243,25.145860,0.000336,25.086136,-3.5234,-0.080,9.39884,9.39884
458.00,9.40203,25.145930,0.000333,25.086126,-3.5230,-0.080,9.40092,9.40092
459.00,9.40232,25.145987,0.000335,25.086123,-3.5227,-0.080,9.40367,9.40367
460.00,9.40267,25.145953,0.000336,25.086071,-3.5225,-0.080,9.40792,9.40792
461.00,9.40316,25.146036,0.000340,25.086123,-3.5222,-0.080,9.41121,9.41121
462.00,9.40406,25.146249,0.000350,25.086258,-3.5219,-0.080,9.41067,9.41067
463.00,9.40424,25.146357,0.000352,25.086263,-3.5215,-0.080,9.40969,9.40969
464.00,9.40414,25.146395,0.000351,25.086151,-3.5212,-0.080,9.40769,9.40769
465.00,9.40481,25.146483,0.000347,25.086144,-3.5210,-0.080,9.40614,9.40614
466.00,9.40515,25.146528,0.000345,25.086113,-3.5206,-0.079,9.40514,9.40514
467.00,9.40426,25.146541,0.000343,25.086061,-3.5203,-0.079,9.40505,9.40505
468.00,9.40425,25.146500,0.000340,25.085967,-3.5199,-0.079,9.40468,9.40468
469.00,9.40439,25.146500,0.000338,25.085997,-3.5195,-0.079,9.40437,9.40437
470.00,9.40411,25.146570,0.000338,25.086010,-3.5188,-0.079,9.40332,9.40332
471.00,9.40397,25.146597,0.000334,25.085985,-3.5185,-0.078,9.40247,9.40247
472.00,9.40418,25.146491,0.000331,25.085866,-3.5183,-0.078,9.40323,9.40323
473.00,9.40460,25.146539,0.000334,25.085925,-3.5180,-0.078,9.40355,9.40355
474.00,9.40469,25.146564,0.000332,25.085879,-3.5178,-0.078,9.40351,9.40351
475.00,9.40507,25.146515,0.000336,25.085794,-3.5175,-0.078,9.40443,9.40443
476.00,9.40575,25.146670,0.000342,25.085946,-3.5169,-0.078,9.40508,9.40508
477.00,9.40583,25.146695,0.000340,25.085934,-3.5166,-0.078,9.40348,9.40348
478.00,9.40563,25.146770,0.000339,25.085941,-3.5164,-0.078,9.40437,9.40437
479.00,9.40544,25.146861,0.000342,25.086003,-3.5162,-0.078,9.40555,9.40555
480.00,9.40502,25.147096,0.000343,25.086281,-3.5160,-0.077,9.40499,9.40499
481.00,9.40463,25.147134,0.000346,25.086207,-3.5159,-0.077,9.40558,9.40558
482.00,9.40454,25.147456,0.000348,25.086455,-3.5156,-0.077,9.40610,9.40610
483.00,9.40434,25.147224,0.000340,25.086194,-3.5152,-0.077,9.40416,9.40416
484.00,9.40400,25.147390,0.000345,25.086308,-3.5148,-0.077,9.40224,9.40224
485.00,9.40383,25.147401,0.000340,25.086142,-3.5145,-0.077,9.40201,9.40201
486.00,9.40364,25.147294,0.000331,25.086032,-3.5141,-0.076,9.40124,9.40124
487.00,9.40338,25.147191,0.000330,25.085931,-3.5137,-0.076,9.40027,9.40027
488.00,9.40358,25.147491,0.000340,25.086165,-3.5133,-0.076,9.40381,9.40381
489.00,9.40434,25.147472,0.000337,25.086087,-3.5128,-0.076,9.40706,9.40706
490.00,9.40496,25.147417,0.000338,25.086055,-3.5124,-0.076,9.40945,9.40945
491.00,9.40527,25.147597,0.000348,25.086200,-3.5120,-0.076,9.40927,9.40927
492.00,9.40512,25.147623,0.000348,25.086139,-3.5115,-0.076,9.40993,9.40993
493.00,9.40511,25.147684,0.000349,25.086197,-3.5111,-0.076,9.40947,9.40947
494.00,9.40561,25.147642,0.000351,25.086142,-3.5105,-0.076,9.40780,9.40780
495.00,9.40579,25.147667,0.000351,25.086147,-3.5098,-0.076,9.40713,9.40713
496.00,9.40593,25.147639,0.000346,25.086134,-3.5091,-0.076,9.40736,9.40736
497.00,9.40603,25.147679,0.000347,25.086144,-3.5085,-0.076,9.40748,9.40748
498.00,9.40597,25.147756,0.000344,25.086093,-3.5079,-0.075,9.40603,9.40603
499.00,9.40595,25.147878,0.000343,25.086113,-3.5075,-0.075,9.40434,9.40434
500.00,9.40586,25.148046,0.000345,25.086224,-3.5071,-0.075,9.40333,9.40333
501.00,9.40553,25.148192,0.000350,25.086266,-3.5069,-0.075,9.40339,9.40339
502.00,9.40552,25.148266,0.000350,25.086311,-3.5065,-0.075,9.40433,9.40433
503.00,9.40633,25.148198,0.000351,25.086289,-3.5063,-0.074,9.40333,9.40333
504.00,9.40689,25.148248,0.000349,25.086370,-3.5060,-0.074,9.40533,9.40533
505.00,9.40621,25.148217,0.000349,25.086326,-3.5057,-0.074,9.40658,9.40658
506.00,9.40526,25.148149,0.000345,25.086252,-3.5056,-0.074,9.40582,9.40582
507.00,9.40516,25.148140,0.000342,25.086252,-3.5054,-0.074,9.40447,9.40447
508.00,9.40389,25.148220,0.000345,25.086289,-3.5051,-0.074,9.40455,9.40455
509.00,9.40305,25.148509,0.000352,25.086562,-3.5048,-0.074,9.40423,9.40423
510.00,9.40274,25.148500,0.000349,25.086540,-3.5045,-0.073,9.40215,9.40215
@4,3.0002,6.0, 510.176999999996 
511.00,9.40518,25.148484,0.000347,25.086499,-3.5041,-0.073,9.40245,9.40245
512.00,9.40558,25.148443,0.000345,25.086396,-3.5037,-0.073,9.40252,9.40252
513.00,9.40637,25.148485,0.000339,25.086413,-3.5034,-0.073,9.40200,9.40200
514.00,9.40518,25.148341,0.000331,25.086188,-3.5029,-0.072,9.40176,9.40176
515.00,9.40472,25.148445,0.000328,25.086183,-3.5025,-0.072,9.40448,9.40448
516.00,9.40426,25.148544,0.000328,25.086226,-3.5021,-0.072,9.40784,9.40784
517.00,9.40377,25.148599,0.000328,25.086277,-3.5018,-0.072,9.41220,9.41220
518.00,9.40438,25.148767,0.000336,25.086328,-3.5016,-0.072,9.41622,9.41622
519.00,9.40628,25.148687,0.000335,25.086216,-3.5016,-0.072,9.41929,9.41929
520.00,9.40778,25.148736,0.000338,25.086209,-3.5016,-0.072,9.42011,9.42011
521.00,9.40863,25.148786,0.000337,25.086174,-3.5015,-0.071,9.41945,9.41945
522.00,9.40899,25.148750,0.000337,25.086033,-3.5014,-0.071,9.41738,9.41738
523.00,9.40933,25.148688,0.000333,25.086000,-3.5011,-0.071,9.41694,9.41694
524.00,9.40994,25.148817,0.000332,25.086088,-3.5006,-0.071,9.41585,9.41585
525.00,9.41114,25.148659,0.000327,25.085858,-3.4999,-0.071,9.41517,9.41517
526.00,9.41169,25.148772,0.000333,25.085952,-3.4992,-0.071,9.41566,9.41566
527.00,9.41213,25.149017,0.000333,25.086093,-3.4984,-0.071,9.41568,9.41568
528.00,9.41252,25.149112,0.000328,25.086019,-3.4977,-0.070,9.41463,9.41463
529.00,9.41260,25.149133,0.000330,25.085965,-3.4973,-0.070,9.41445,9.41445
530.00,9.41327,25.149247,0.000330,25.086110,-3.4972,-0.070,9.41487,9.41487
531.00,9.41388,25.149188,0.000322,25.085968,-3.4971,-0.070,9.41398,9.41398
532.00,9.41458,25.149295,0.000326,25.086052,-3.4970,-0.069,9.41452,9.41452
533.00,9.41525,25.149313,0.000325,25.086116,-3.4970,-0.069,9.41470,9.41470
534.00,9.41597,25.149377,0.000323,25.086158,-3.4967,-0.069,9.41620,9.41620
535.00,9.41685,25.149591,0.000325,25.086257,-3.4963,-0.069,9.41828,9.41828
536.00,9.41718,25.149657,0.000330,25.086296,-3.4959,-0.069,9.41955,9.41955
537.00,9.41705,25.149607,0.000328,25.086181,-3.4953,-0.068,9.42005,9.42005
538.00,9.41697,25.149614,0.000333,25.086098,-3.4950,-0.068,9.42166,9.42166
539.00,9.41698,25.149634,0.000339,25.086050,-3.4945,-0.069,9.42128,9.42128
540.00,9.41689,25.149720,0.000345,25.086052,-3.4939,-0.069,9.41916,9.41916
541.00,9.41702,25.149776,0.000343,25.086036,-3.4933,-0.069,9.41976,9.41976
542.00,9.41760,25.149839,0.000343,25.086036,-3.4928,-0.069,9.42143,9.42143
543.00,9.41798,25.149910,0.000343,25.086053,-3.4922,-0.068,9.42059,9.42059
544.00,9.41798,25.149914,0.000341,25.086020,-3.4918,-0.068,9.41885,9.41885
545.00,9.41776,25.149910,0.000341,25.086038,-3.4915,-0.068,9.41740,9.41740
546.00,9.41705,25.149930,0.000347,25.085993,-3.4914,-0.068,9.41321,9.41321
547.00,9.41632,25.150052,0.000351,25.086137,-3.4911,-0.069,9.40827,9.40827
548.00,9.41563,25.150408,0.000358,25.086452,-3.4911,-0.068,9.40459,9.40459
549.00,9.41528,25.150599,0.000360,25.086577,-3.4909,-0.068,9.40441,9.40441
550.00,9.41498,25.150516,0.000354,25.086469,-3.4907,-0.068,9.40458,9.40458
551.00,9.41483,25.150634,0.000350,25.086506,-3.4904,-0.068,9.40669,9.40669
552.00,9.41484,25.150675,0.000348,25.086406,-3.4903,-0.068,9.40946,9.40946
553.00,9.41383,25.150435,0.000342,25.086127,-3.4900,-0.067,9.41210,9.41210
554.00,9.41340,25.150329,0.000339,25.085979,-3.4898,-0.067,9.41232,9.41232
555.00,9.41333,25.150471,0.000344,25.086047,-3.4895,-0.067,9.41217,9.41217
556.00,9.41297,25.150385,0.000341,25.085978,-3.4891,-0.067,9.41148,9.41148
557.00,9.41242,25.150349,0.000340,25.085993,-3.4886,-0.067,9.40982,9.40982
558.00,9.41199,25.150570,0.000346,25.086177,-3.4882,-0.067,9.40952,9.40952
559.00,9.41132,25.150672,0.000345,25.086256,-3.4878,-0.067,9.40750,9.40750
560.00,9.41051,25.150707,0.000346,25.086282,-3.4874,-0.066,9.40649,9.40649
561.00,9.40980,25.150828,0.000353,25.086368,-3.4873,-0.066,9.40595,9.40595
562.00,9.40909,25.150843,0.000352,25.086320,-3.4871,-0.066,9.40785,9.40785
563.00,9.40899,25.150696,0.000344,25.086055,-3.4869,-0.066,9.41023,9.41023
564.00,9.40935,25.150719,0.000341,25.085961,-3.4864,-0.066,9.41412,9.41412
565.00,9.40982,25.150921,0.000340,25.086024,-3.4859,-0.066,9.41698,9.41698
566.00,9.41044,25.150996,0.000339,25.086052,-3.4854,-0.065,9.41923,9.41923
567.00,9.41126,25.150984,0.000338,25.086024,-3.4849,-0.065,9.41955,9.41955
568.00,9.41207,25.151030,0.000349,25.086130,-3.4843,-0.066,9.41847,9.41847
569.00,9.41268,25.151029,0.000352,25.086162,-3.4839,-0.066,9.41974,9.41974
570.00,9.41274,25.150917,0.000353,25.086069,-3.4834,-0.066,9.42073,9.42073
571.00,9.41271,25.150991,0.000353,25.086094,-3.4830,-0.066,9.41959,9.41959
572.00,9.41391,25.151146,0.000353,25.086172,-3.4825,-0.065,9.41932,9.41932
573.00,9.41434,25.151138,0.000342,25.086111,-3.4823,-0.065,9.42008,9.42008
574.00,9.41474,25.151183,0.000342,25.086056,-3.4819,-0.065,9.41834,9.41834
575.00,9.41535,25.151203,0.000338,25.085947,-3.4817,-0.065,9.41893,9.41893
576.00,9.41618,25.151246,0.000340,25.085879,-3.4813,-0.065,9.42153,9.42153
577.00,9.41693,25.151300,0.000343,25.085855,-3.4809,-0.065,9.42205,9.42205
578.00,9.41703,25.151452,0.000349,25.085940,-3.4804,-0.065,9.41942,9.41942
579.00,9.41717,25.151549,0.000348,25.085999,-3.4799,-0.065,9.41784,9.41784
580.00,9.41798,25.151629,0.000350,25.086099,-3.4795,-0.065,9.41689,9.41689
581.00,9.41875,25.151666,0.000350,25.086197,-3.4792,-0.064,9.41581,9.41581
582.00,9.41908,25.151724,0.000352,25.086284,-3.4790,-0.064,9.41557,9.41557
583.00,9.41894,25.151690,0.000352,25.086267,-3.4787,-0.064,9.41646,9.41646
584.00,9.41837,25.151653,0.000353,25.086232,-3.4786,-0.064,9.41518,9.41518
585.00,9.41832,25.151718,0.000356,25.086311,-3.4784,-0.064,9.41169,9.41169
586.00,9.41834,25.151682,0.000353,25.086167,-3.4781,-0.064,9.41023,9.41023
587.00,9.41727,25.151654,0.000347,25.086096,-3.4778,-0.064,9.40914,9.40914
588.00,9.41594,25.151677,0.000343,25.086050,-3.4775,-0.063,9.40870,9.40870
589.00,9.41554,25.151778,0.000343,25.086114,-3.4771,-0.063,9.40843,9.40843
590.00,9.41491,25.151760,0.000339,25.086021,-3.4768,-0.063,9.40970,9.40970
591.00,9.41451,25.151907,0.000337,25.086132,-3.4764,-0.063,9.41155,9.41155
592.00,9.41379,25.151952,0.000336,25.086099,-3.4760,-0.062,9.41210,9.41210
593.00,9.41348,25.152013,0.000337,25.086100,-3.4757,-0.062,9.41216,9.41216
594.00,9.41356,25.152068,0.000338,25.086152,-3.4754,-0.062,9.41296,9.41296
595.00,9.41285,25.152090,0.000338,25.086182,-3.4754,-0.062,9.41114,9.41114
596.00,9.41178,25.152049,0.000337,25.086169,-3.4753,-0.062,9.40838,9.40838
597.00,9.41118,25.152119,0.000339,25.086190,-3.4753,-0.062,9.40794,9.40794
598.00,9.41137,25.152158,0.000337,25.086238,-3.4751,-0.062,9.40885,9.40885
599.00,9.41090,25.152172,0.000337,25.086130,-3.4750,-0.061,9.41094,9.41094
600.00,9.41010,25.152311,0.000339,25.086169,-3.4745,-0.061,9.41413,9.41413
601.00,9.41049,25.152523,0.000344,25.086252,-3.4741,-0.061,9.41581,9.41581
602.00,9.41089,25.152675,0.000345,25.086320,-3.4738,-0.061,9.41641,9.41641
603.00,9.41159,25.152767,0.000347,25.086292,-3.4734,-0.061,9.41577,9.41577
604.00,9.41206,25.152924,0.000350,25.086403,-3.4729,-0.061,9.41445,9.41445
605.00,9.41202,25.152942,0.000349,25.086349,-3.4724,-0.061,9.41369,9.41369
606.00,9.41216,25.152914,0.000347,25.086247,-3.4720,-0.061,9.41383,9.41383
607.00,9.41243,25.152866,0.000343,25.086139,-3.4714,-0.061,9.41370,9.41370
608.00,9.41245,25.152904,0.000342,25.086104,-3.4711,-0.060,9.41307,9.41307
609.00,9.41255,25.152889,0.000343,25.086070,-3.4708,-0.060,9.41279,9.41279
610.00,9.41301,25.152931,0.000340,25.086072,-3.4704,-0.060,9.41354,9.41354
611.00,9.41303,25.152883,0.000337,25.086033,-3.4701,-0.060,9.41361,9.41361
612.00,9.41298,25.152851,0.000342,25.086036,-3.4700,-0.060,9.41409,9.41409
613.00,9.41322,25.152786,0.000341,25.086026,-3.4697,-0.060,9.41612,9.41612
614.00,9.41382,25.152770,0.000337,25.086020,-3.4694,-0.060,9.41876,9.41876
615.00,9.41468,25.152798,0.000341,25.086052,-3.4691,-0.060,9.41983,9.41983
616.00,9.41571,25.152860,0.000342,25.086103,-3.4687,-0.059,9.42071,9.42071
617.00,9.41612,25.152970,0.000340,25.086202,-3.4682,-0.059,9.42100,9.42100
618.00,9.41657,25.153041,0.000338,25.086212,-3.4678,-0.059,9.42228,9.42228
619.00,9.41683,25.153038,0.000339,25.086155,-3.4674,-0.059,9.42144,9.42144
620.00,9.41682,25.153073,0.000338,25.086115,-3.4671,-0.059,9.42098,9.42098
621.00,9.41690,25.153130,0.000340,25.086133,-3.4669,-0.059,9.41881,9.41881
622.00,9.41677,25.153093,0.000340,25.086058,-3.4668,-0.059,9.41886,9.41886
623.00,9.41719,25.153185,0.000341,25.086093,-3.4667,-0.059,9.41871,9.41871
624.00,9.41794,25.153255,0.000338,25.086116,-3.4665,-0.058,9.42048,9.42048
625.00,9.41879,25.153321,0.000338,25.086167,-3.4664,-0.058,9.42278,9.42278
626.00,9.41965,25.153442,0.000336,25.086219,-3.4662,-0.058,9.42603,9.42603
627.00,9.41974,25.153502,0.000337,25.086168,-3.4658,-0.058,9.42536,9.42536
628.00,9.42010,25.153545,0.000335,25.086159,-3.4655,-0.058,9.42463,9.42463
629.00,9.42082,25.153651,0.000341,25.086167,-3.4655,-0.058,9.42266,9.42266
630.00,9.42088,25.153694,0.000343,25.086155,-3.4654,-0.058,9.41916,9.41916
631.00,9.42057,25.153661,0.000344,25.086099,-3.4651,-0.058,9.41551,9.41551
632.00,9.42054,25.153784,0.000348,25.086187,-3.4648,-0.058,9.41474,9.41474
633.00,9.42035,25.153884,0.000352,25.086215,-3.4644,-0.058,9.41478,9.41478
634.00,9.42001,25.153912,0.000349,25.086245,-3.4638,-0.058,9.41713,9.41713
635.00,9.42031,25.154036,0.000346,25.086274,-3.4631,-0.057,9.42123,9.42123
636.00,9.42079,25.154121,0.000346,25.086247,-3.4626,-0.057,9.42611,9.42611
637.00,9.42140,25.154109,0.000342,25.086229,-3.4621,-0.057,9.42754,9.42754
638.00,9.42140,25.154102,0.000341,25.086246,-3.4617,-0.057,9.42669,9.42669
639.00,9.42126,25.154059,0.000340,25.086178,-3.4615,-0.056,9.42493,9.42493
640.00,9.42149,25.153954,0.000339,25.086095,-3.4613,-0.056,9.42157,9.42157
641.00,9.42200,25.153885,0.000340,25.086083,-3.4612,-0.056,9.41907,9.41907
642.00,9.42148,25.153940,0.000339,25.086026,-3.4611,-0.056,9.41909,9.41909
643.00,9.42046,25.154038,0.000343,25.086026,-3.4609,-0.056,9.42000,9.42000
644.00,9.42042,25.154202,0.000348,25.086091,-3.4607,-0.056,9.41880,9.41880
645.00,9.42049,25.154346,0.000347,25.086133,-3.4603,-0.056,9.41666,9.41666
646.00,9.42059,25.154499,0.000346,25.086159,-3.4600,-0.056,9.41469,9.41469
647.00,9.42086,25.154576,0.000350,25.086186,-3.4597,-0.056,9.41537,9.41537
648.00,9.41958,25.154557,0.000346,25.086149,-3.4592,-0.055,9.41701,9.41701
649.00,9.41964,25.154575,0.000345,25.086166,-3.4589,-0.055,9.41830,9.41830
650.00,9.42005,25.154525,0.000345,25.086120,-3.4585,-0.055,9.42171,9.42171
651.00,9.42063,25.154447,0.000344,25.086081,-3.4582,-0.055,9.42422,9.42422
652.00,9.42143,25.154351,0.000342,25.086057,-3.4579,-0.055,9.42365,9.42365
653.00,9.42097,25.154379,0.000342,25.086047,-3.4578,-0.055,9.42284,9.42284
654.00,9.41942,25.154362,0.000338,25.085988,-3.4576,-0.055,9.42402,9.42402
655.00,9.41944,25.154439,0.000340,25.086047,-3.4574,-0.055,9.42350,9.42350
656.00,9.41959,25.154466,0.000339,25.086025,-3.4570,-0.055,9.42419,9.42419
657.00,9.41929,25.154597,0.000336,25.086024,-3.4567,-0.054,9.42450,9.42450
658.00,9.42038,25.154683,0.000335,25.085996,-3.4563,-0.054,9.42289,9.42289
659.00,9.42405,25.154745,0.000334,25.085992,-3.4559,-0.054,9.42224,9.42224
660.00,9.42354,25.154859,0.000332,25.085971,-3.4554,-0.054,9.42147,9.42147
@5,3.0002,6.0, 660 
661.00,9.42401,25.154993,0.000332,25.085972,-3.4551,-0.054,9.41968,9.41968
662.00,9.42228,25.155176,0.000336,25.086059,-3.4549,-0.053,9.41855,9.41855
663.00,9.42342,25.155193,0.000333,25.086006,-3.4546,-0.053,9.41991,9.41991
664.00,9.42378,25.155270,0.000330,25.085996,-3.4545,-0.053,9.41972,9.41972
665.00,9.42279,25.155209,0.000327,25.085937,-3.4544,-0.053,9.42205,9.42205
666.00,9.42211,25.155299,0.000329,25.085974,-3.4543,-0.052,9.42360,9.42360
667.00,9.42158,25.155230,0.000323,25.085952,-3.4541,-0.052,9.42713,9.42713
668.00,9.42199,25.155214,0.000323,25.085925,-3.4538,-0.052,9.42987,9.42987
669.00,9.42293,25.155238,0.000327,25.085912,-3.4535,-0.052,9.43228,9.43228
670.00,9.42430,25.155385,0.000327,25.085976,-3.4534,-0.052,9.43299,9.43299
671.00,9.42525,25.155334,0.000324,25.085918,-3.4531,-0.051,9.43541,9.43541
672.00,9.42618,25.155437,0.000329,25.085899,-3.4529,-0.051,9.43612,9.43612
673.00,9.42685,25.155582,0.000333,25.085995,-3.4527,-0.051,9.43583,9.43583
674.00,9.42728,25.155686,0.000332,25.086011,-3.4523,-0.051,9.43545,9.43545
675.00,9.42774,25.155741,0.000336,25.086030,-3.4518,-0.051,9.43565,9.43565
676.00,9.42814,25.155861,0.000339,25.086061,-3.4512,-0.051,9.43396,9.43396
677.00,9.42817,25.155861,0.000336,25.086022,-3.4506,-0.051,9.43142,9.43142
678.00,9.42844,25.155894,0.000333,25.085981,-3.4500,-0.050,9.42915,9.42915
679.00,9.42882,25.155940,0.000336,25.086040,-3.4495,-0.050,9.42812,9.42812
680.00,9.42904,25.156103,0.000342,25.086162,-3.4493,-0.050,9.42693,9.42693
681.00,9.42952,25.156114,0.000341,25.086139,-3.4490,-0.050,9.42554,9.42554
682.00,9.42972,25.156183,0.000344,25.086177,-3.4489,-0.050,9.42546,9.42546
683.00,9.43020,25.156209,0.000347,25.086203,-3.4487,-0.050,9.42657,9.42657
684.00,9.43039,25.156277,0.000347,25.086187,-3.4486,-0.050,9.42583,9.42583
685.00,9.43045,25.156197,0.000339,25.086066,-3.4482,-0.050,9.42678,9.42678
686.00,9.43093,25.156278,0.000342,25.086105,-3.4480,-0.050,9.43046,9.43046
687.00,9.43154,25.156297,0.000340,25.086081,-3.4478,-0.050,9.43306,9.43306
688.00,9.43124,25.156375,0.000340,25.086081,-3.4476,-0.049,9.43254,9.43254
689.00,9.43090,25.156360,0.000340,25.086025,-3.4475,-0.049,9.43311,9.43311
690.00,9.43025,25.156426,0.000345,25.085998,-3.4473,-0.049,9.43029,9.43029
691.00,9.42940,25.156519,0.000347,25.086051,-3.4471,-0.050,9.42510,9.42510
692.00,9.42817,25.156523,0.000351,25.086013,-3.4471,-0.050,9.42087,9.42087
693.00,9.42728,25.156558,0.000350,25.086056,-3.4469,-0.050,9.41918,9.41918
694.00,9.42656,25.156556,0.000351,25.086006,-3.4467,-0.049,9.41719,9.41719
695.00,9.42599,25.156536,0.000350,25.085957,-3.4463,-0.049,9.41846,9.41846
696.00,9.42555,25.156557,0.000346,25.085901,-3.4460,-0.049,9.42012,9.42012
697.00,9.42537,25.156600,0.000342,25.085893,-3.4457,-0.049,9.42067,9.42067
698.00,9.42517,25.156660,0.000341,25.085904,-3.4455,-0.049,9.42073,9.42073
699.00,9.42498,25.156678,0.000336,25.085898,-3.4453,-0.048,9.42269,9.42269
700.00,9.42450,25.156696,0.000331,25.085915,-3.4451,-0.048,9.42328,9.42328
701.00,9.42476,25.156730,0.000334,25.085895,-3.4448,-0.048,9.42397,9.42397
702.00,9.42488,25.156880,0.000337,25.085936,-3.4441,-0.048,9.42417,9.42417
703.00,9.42444,25.156961,0.000342,25.085897,-3.4436,-0.048,9.42466,9.42466
704.00,9.42429,25.157078,0.000346,25.085964,-3.4430,-0.048,9.42428,9.42428
705.00,9.42419,25.157205,0.000349,25.086068,-3.4425,-0.048,9.42351,9.42351
706.00,9.42345,25.157246,0.000349,25.086127,-3.4421,-0.048,9.42238,9.42238
707.00,9.42260,25.157219,0.000349,25.086116,-3.4420,-0.048,9.42388,9.42388
708.00,9.42247,25.157149,0.000345,25.086027,-3.4418,-0.048,9.42519,9.42519
709.00,9.42232,25.157160,0.000344,25.086011,-3.4418,-0.048,9.42487,9.42487
710.00,9.42256,25.157151,0.000345,25.085963,-3.4416,-0.048,9.42341,9.42341
711.00,9.42237,25.157169,0.000348,25.085921,-3.4416,-0.048,9.42263,9.42263
712.00,9.42246,25.157210,0.000350,25.085876,-3.4415,-0.048,9.42171,9.42171
713.00,9.42269,25.157322,0.000351,25.085906,-3.4414,-0.047,9.42097,9.42097
714.00,9.42332,25.157375,0.000349,25.085859,-3.4411,-0.047,9.42311,9.42311
715.00,9.42400,25.157446,0.000346,25.085794,-3.4409,-0.047,9.42609,9.42609
716.00,9.42399,25.157581,0.000347,25.085839,-3.4406,-0.047,9.42681,9.42681
717.00,9.42410,25.157600,0.000343,25.085846,-3.4404,-0.047,9.42761,9.42761
718.00,9.42461,25.157650,0.000347,25.085923,-3.4403,-0.047,9.42892,9.42892
719.00,9.42475,25.157770,0.000352,25.086058,-3.4403,-0.047,9.42855,9.42855
720.00,9.42514,25.157720,0.000353,25.086091,-3.4401,-0.047,9.42751,9.42751
721.00,9.42499,25.157699,0.000351,25.086102,-3.4397,-0.047,9.42793,9.42793
722.00,9.42521,25.157761,0.000350,25.086140,-3.4392,-0.046,9.42843,9.42843
723.00,9.42551,25.157774,0.000347,25.086088,-3.4387,-0.046,9.42799,9.42799
724.00,9.42584,25.157782,0.000344,25.086020,-3.4382,-0.046,9.42696,9.42696
725.00,9.42601,25.157857,0.000348,25.086037,-3.4379,-0.046,9.42793,9.42793
726.00,9.42648,25.157861,0.000351,25.085992,-3.4376,-0.046,9.42966,9.42966
727.00,9.42682,25.157863,0.000355,25.085993,-3.4371,-0.046,9.42957,9.42957
728.00,9.42683,25.157953,0.000358,25.085982,-3.4367,-0.046,9.42923,9.42923
729.00,9.42708,25.158015,0.000359,25.085922,-3.4362,-0.046,9.42873,9.42873
730.00,9.42719,25.158094,0.000355,25.085840,-3.4359,-0.046,9.42864,9.42864
731.00,9.42777,25.158221,0.000350,25.085843,-3.4357,-0.046,9.42756,9.42756
732.00,9.42818,25.158329,0.000348,25.085822,-3.4356,-0.045,9.42796,9.42796
733.00,9.42853,25.158316,0.000344,25.085844,-3.4356,-0.045,9.42761,9.42761
734.00,9.42784,25.158367,0.000348,25.085945,-3.4355,-0.045,9.42487,9.42487
735.00,9.42689,25.158391,0.000350,25.085982,-3.4353,-0.045,9.42255,9.42255
736.00,9.42639,25.158354,0.000349,25.085957,-3.4350,-0.045,9.41978,9.41978
737.00,9.42587,25.158455,0.000351,25.086033,-3.4347,-0.045,9.41592,9.41592
738.00,9.42532,25.158479,0.000354,25.086044,-3.4343,-0.045,9.41631,9.41631
739.00,9.42536,25.158495,0.000350,25.086044,-3.4341,-0.045,9.42094,9.42094
740.00,9.42560,25.158597,0.000350,25.086100,-3.4340,-0.045,9.42472,9.42472
741.00,9.42582,25.158647,0.000348,25.086104,-3.4340,-0.045,9.43029,9.43029
742.00,9.42559,25.158623,0.000347,25.086078,-3.4339,-0.044,9.43538,9.43538
743.00,9.42639,25.158669,0.000342,25.086039,-3.4336,-0.044,9.43639,9.43639
744.00,9.42711,25.158716,0.000341,25.086008,-3.4334,-0.044,9.43529,9.43529
745.00,9.42697,25.158650,0.000339,25.085962,-3.4333,-0.044,9.43396,9.43396
746.00,9.42676,25.158614,0.000339,25.085961,-3.4331,-0.044,9.43118,9.43118
747.00,9.42673,25.158603,0.000338,25.085899,-3.4329,-0.044,9.42907,9.42907
748.00,9.42631,25.158648,0.000338,25.085925,-3.4329,-0.043,9.42947,9.42947
749.00,9.42652,25.158785,0.000343,25.085933,-3.4327,-0.043,9.43108,9.43108
750.00,9.42689,25.158937,0.000344,25.085979,-3.4323,-0.043,9.43061,9.43061
751.00,9.42739,25.159064,0.000345,25.085998,-3.4319,-0.043,9.42989,9.42989
752.00,9.42796,25.159160,0.000347,25.085975,-3.4315,-0.043,9.42866,9.42866
753.00,9.42758,25.159232,0.000350,25.086007,-3.4310,-0.043,9.42819,9.42819
754.00,9.42832,25.159116,0.000347,25.085983,-3.4304,-0.043,9.42881,9.42881
755.00,9.42942,25.159021,0.000343,25.085878,-3.4302,-0.043,9.42992,9.42992
756.00,9.43021,25.159031,0.000345,25.085869,-3.4301,-0.043,9.43127,9.43127
757.00,9.43119,25.159073,0.000347,25.085953,-3.4300,-0.043,9.43422,9.43422
758.00,9.43206,25.159153,0.000349,25.085984,-3.4297,-0.043,9.43340,9.43340
759.00,9.43182,25.159296,0.000354,25.086026,-3.4295,-0.043,9.43053,9.43053
760.00,9.43089,25.159530,0.000357,25.086168,-3.4290,-0.043,9.42904,9.42904
761.00,9.43019,25.159639,0.000355,25.086200,-3.4284,-0.043,9.42753,9.42753
762.00,9.43013,25.159655,0.000351,25.086201,-3.4280,-0.042,9.42435,9.42435
763.00,9.42948,25.159658,0.000344,25.086069,-3.4277,-0.042,9.42455,9.42455
764.00,9.42900,25.159649,0.000337,25.085978,-3.4274,-0.041,9.42506,9.42506
765.00,9.42888,25.159603,0.000331,25.085897,-3.4271,-0.041,9.42527,9.42527
766.00,9.42877,25.159635,0.000336,25.085867,-3.4269,-0.041,9.42648,9.42648
767.00,9.42898,25.159688,0.000337,25.085800,-3.4265,-0.041,9.42925,9.42925
768.00,9.42929,25.159725,0.000338,25.085860,-3.4263,-0.041,9.43125,9.43125
769.00,9.42934,25.159831,0.000344,25.085961,-3.4261,-0.041,9.43258,9.43258
770.00,9.42944,25.159896,0.000351,25.085975,-3.4259,-0.041,9.43508,9.43508
771.00,9.43038,25.159943,0.000350,25.085955,-3.4258,-0.041,9.43830,9.43830
772.00,9.43159,25.160063,0.000352,25.086021,-3.4257,-0.041,9.44111,9.44111
773.00,9.43246,25.160114,0.000358,25.086037,-3.4256,-0.041,9.44085,9.44085
774.00,9.43240,25.160099,0.000355,25.085957,-3.4254,-0.041,9.44071,9.44071
775.00,9.43190,25.160136,0.000355,25.085923,-3.4254,-0.041,9.43715,9.43715
776.00,9.43161,25.160187,0.000352,25.085906,-3.4253,-0.041,9.43441,9.43441
777.00,9.43163,25.160172,0.000352,25.085855,-3.4252,-0.041,9.43130,9.43130
778.00,9.43142,25.160287,0.000350,25.085890,-3.4250,-0.040,9.42934,9.42934
779.00,9.43173,25.160375,0.000353,25.085977,-3.4248,-0.040,9.42907,9.42907
780.00,9.43240,25.160432,0.000351,25.086004,-3.4245,-0.040,9.42954,9.42954
781.00,9.43360,25.160503,0.000355,25.086085,-3.4241,-0.040,9.42914,9.42914
782.00,9.43444,25.160561,0.000351,25.086100,-3.4239,-0.040,9.43017,9.43017
783.00,9.43517,25.160557,0.000348,25.086073,-3.4238,-0.040,9.43206,9.43206
784.00,9.43451,25.160533,0.000347,25.086011,-3.4237,-0.040,9.43322,9.43322
785.00,9.43415,25.160567,0.000347,25.086027,-3.4235,-0.040,9.43481,9.43481
786.00,9.43449,25.160620,0.000343,25.086012,-3.4231,-0.040,9.43372,9.43372
787.00,9.43401,25.160676,0.000348,25.086014,-3.4228,-0.040,9.43151,9.43151
788.00,9.43319,25.160691,0.000347,25.085957,-3.4225,-0.040,9.42938,9.42938
789.00,9.43285,25.160745,0.000345,25.085927,-3.4221,-0.039,9.42804,9.42804
790.00,9.43227,25.160815,0.000343,25.085902,-3.4219,-0.039,9.42530,9.42530
791.00,9.43118,25.160731,0.000342,25.085821,-3.4218,-0.039,9.42561,9.42561
792.00,9.42991,25.160773,0.000340,25.085862,-3.4218,-0.039,9.42695,9.42695
793.00,9.42982,25.160831,0.000340,25.085896,-3.4217,-0.039,9.42866,9.42866
794.00,9.42977,25.160921,0.000337,25.085925,-3.4216,-0.038,9.42903,9.42903
795.00,9.43013,25.160994,0.000337,25.086061,-3.4214,-0.038,9.43097,9.43097
796.00,9.43015,25.161188,0.000340,25.086165,-3.4212,-0.038,9.43285,9.43285
797.00,9.43048,25.161245,0.000342,25.086214,-3.4206,-0.038,9.43430,9.43430
798.00,9.43080,25.161275,0.000341,25.086239,-3.4201,-0.038,9.43332,9.43332
799.00,9.43077,25.161250,0.000341,25.086248,-3.4198,-0.038,9.43251,9.43251
800.00,9.43077,25.161247,0.000342,25.086149,-3.4195,-0.038,9.43236,9.43236
801.00,9.43087,25.161253,0.000341,25.086157,-3.4192,-0.038,9.43145,9.43145
802.00,9.43036,25.161276,0.000339,25.086058,-3.4190,-0.038,9.42980,9.42980
803.00,9.42978,25.161354,0.000343,25.086071,-3.4188,-0.037,9.42890,9.42890
804.00,9.42993,25.161431,0.000346,25.086081,-3.4185,-0.037,9.42811,9.42811
805.00,9.43044,25.161394,0.000345,25.086043,-3.4182,-0.037,9.42733,9.42733
806.00,9.43148,25.161393,0.000344,25.086004,-3.4182,-0.037,9.42729,9.42729
807.00,9.43197,25.161458,0.000344,25.086070,-3.4184,-0.037,9.42693,9.42693
808.00,9.43167,25.161426,0.000339,25.086018,-3.4187,-0.037,9.42687,9.42687
809.00,9.43098,25.161460,0.000338,25.085999,-3.4188,-0.037,9.42811,9.42811
810.00,9.42895,25.161577,0.000338,25.086069,-3.4186,-0.036,9.42832,9.42832
@6,3.0002,6.0, 810.156000000003 
811.00,9.43069,25.161663,0.000334,25.086095,-3.4182,-0.036,9.42656,9.42656
812.00,9.43025,25.161693,0.000330,25.086053,-3.4176,-0.035,9.42503,9.42503
813.00,9.42761,25.161899,0.000329,25.086211,-3.4169,-0.035,9.42691,9.42691
814.00,9.42791,25.161891,0.000329,25.086202,-3.4162,-0.035,9.42866,9.42866
815.00,9.42791,25.161902,0.000325,25.086152,-3.4159,-0.035,9.43241,9.43241
816.00,9.42745,25.161874,0.000323,25.086123,-3.4156,-0.034,9.43768,9.43768
817.00,9.42716,25.161878,0.000322,25.086144,-3.4155,-0.034,9.44237,9.44237
818.00,9.42896,25.161781,0.000322,25.085991,-3.4155,-0.034,9.44630,9.44630
819.00,9.43112,25.161809,0.000320,25.085966,-3.4154,-0.034,9.44915,9.44915
820.00,9.43321,25.161840,0.000321,25.085973,-3.4154,-0.034,9.45198,9.45198
821.00,9.43388,25.161827,0.000323,25.085878,-3.4152,-0.034,9.45647,9.45647
822.00,9.43510,25.161934,0.000327,25.085909,-3.4148,-0.034,9.46189,9.46189
823.00,9.43645,25.162056,0.000328,25.085964,-3.4145,-0.034,9.46507,9.46507
824.00,9.43946,25.162172,0.000333,25.086025,-3.4143,-0.034,9.46678,9.46678
825.00,9.44343,25.162254,0.000340,25.086025,-3.4141,-0.034,9.46725,9.46725
826.00,9.44575,25.162348,0.000344,25.086070,-3.4139,-0.034,9.46549,9.46549
827.00,9.44705,25.162382,0.000346,25.086065,-3.4138,-0.034,9.46066,9.46066
828.00,9.44874,25.162424,0.000351,25.086050,-3.4135,-0.034,9.45564,9.45564
829.00,9.45130,25.162533,0.000352,25.086054,-3.4132,-0.034,9.45069,9.45069
830.00,9.45505,25.162561,0.000348,25.086020,-3.4128,-0.034,9.44544,9.44544
831.00,9.45537,25.162663,0.000349,25.086082,-3.4124,-0.034,9.43881,9.43881
832.00,9.45498,25.162701,0.000349,25.086053,-3.4123,-0.034,9.43391,9.43391
833.00,9.45354,25.162688,0.000347,25.086005,-3.4123,-0.033,9.43043,9.43043
834.00,9.45065,25.162618,0.000342,25.085943,-3.4123,-0.033,9.42916,9.42916
835.00,9.45038,25.162626,0.000344,25.085909,-3.4122,-0.033,9.42792,9.42792
836.00,9.45041,25.162572,0.000339,25.085855,-3.4121,-0.033,9.42812,9.42812
837.00,9.44929,25.162548,0.000336,25.085829,-3.4119,-0.033,9.42706,9.42706
838.00,9.44654,25.162614,0.000335,25.085871,-3.4116,-0.032,9.42553,9.42553
839.00,9.44411,25.162729,0.000338,25.085950,-3.4115,-0.032,9.42668,9.42668
840.00,9.44107,25.162810,0.000337,25.085997,-3.4114,-0.032,9.42867,9.42867
841.00,9.44022,25.162951,0.000341,25.086078,-3.4112,-0.032,9.43027,9.43027
842.00,9.43966,25.163040,0.000347,25.086070,-3.4110,-0.032,9.43357,9.43357
843.00,9.43801,25.163139,0.000348,25.086077,-3.4107,-0.032,9.43665,9.43665
844.00,9.43641,25.163235,0.000351,25.086057,-3.4103,-0.032,9.43730,9.43730
845.00,9.43505,25.163278,0.000354,25.086076,-3.4100,-0.032,9.43816,9.43816
846.00,9.43295,25.163293,0.000356,25.086060,-3.4098,-0.032,9.43776,9.43776
847.00,9.43177,25.163411,0.000357,25.086118,-3.4094,-0.032,9.43870,9.43870
848.00,9.43145,25.163445,0.000357,25.086138,-3.4091,-0.032,9.43951,9.43951
849.00,9.43231,25.163439,0.000358,25.086112,-3.4090,-0.032,9.43808,9.43808
850.00,9.43307,25.163545,0.000355,25.086118,-3.4087,-0.032,9.43464,9.43464
851.00,9.43335,25.163566,0.000347,25.085999,-3.4084,-0.031,9.43293,9.43293
852.00,9.43280,25.163563,0.000346,25.085949,-3.4082,-0.031,9.43287,9.43287
853.00,9.43335,25.163604,0.000344,25.085980,-3.4080,-0.031,9.43263,9.43263
854.00,9.43355,25.163641,0.000341,25.086023,-3.4077,-0.031,9.43166,9.43166
855.00,9.43336,25.163690,0.000341,25.086026,-3.4075,-0.031,9.43204,9.43204
856.00,9.43343,25.163807,0.000345,25.086151,-3.4074,-0.031,9.43334,9.43334
857.00,9.43406,25.163873,0.000340,25.086213,-3.4073,-0.030,9.43135,9.43135
858.00,9.43492,25.163932,0.000337,25.086210,-3.4073,-0.030,9.42957,9.42957
859.00,9.43453,25.163933,0.000337,25.086162,-3.4070,-0.030,9.43142,9.43142
860.00,9.43413,25.163903,0.000337,25.086122,-3.4070,-0.030,9.43432,9.43432
861.00,9.43441,25.163896,0.000337,25.086057,-3.4070,-0.030,9.43610,9.43610
862.00,9.43471,25.163881,0.000338,25.085988,-3.4067,-0.030,9.43857,9.43857
863.00,9.43494,25.163909,0.000339,25.085978,-3.4062,-0.030,9.44058,9.44058
864.00,9.43531,25.164003,0.000338,25.085965,-3.4060,-0.030,9.44023,9.44023
865.00,9.43539,25.164030,0.000338,25.085941,-3.4057,-0.029,9.44061,9.44061
866.00,9.43545,25.164141,0.000341,25.086024,-3.4051,-0.029,9.43957,9.43957
867.00,9.43529,25.164257,0.000346,25.086094,-3.4046,-0.029,9.43732,9.43732
868.00,9.43477,25.164252,0.000347,25.086026,-3.4043,-0.029,9.43451,9.43451
869.00,9.43438,25.164344,0.000348,25.086064,-3.4038,-0.029,9.43216,9.43216
870.00,9.43415,25.164472,0.000348,25.086103,-3.4034,-0.029,9.42937,9.42937
871.00,9.43457,25.164443,0.000341,25.086011,-3.4034,-0.029,9.43112,9.43112
872.00,9.43559,25.164427,0.000339,25.085963,-3.4036,-0.029,9.43682,9.43682
873.00,9.43608,25.164505,0.000340,25.086013,-3.4038,-0.029,9.44283,9.44283
874.00,9.43685,25.164551,0.000342,25.086007,-3.4039,-0.029,9.44920,9.44920
875.00,9.43767,25.164548,0.000343,25.085967,-3.4039,-0.029,9.45326,9.45326
876.00,9.43830,25.164734,0.000347,25.086061,-3.4036,-0.029,9.45295,9.45295
877.00,9.43771,25.164854,0.000349,25.086044,-3.4031,-0.029,9.44846,9.44846
878.00,9.43715,25.164929,0.000349,25.086003,-3.4026,-0.029,9.44304,9.44304
879.00,9.43649,25.164883,0.000347,25.085951,-3.4021,-0.028,9.43567,9.43567
880.00,9.43735,25.164998,0.000346,25.086046,-3.4018,-0.028,9.42975,9.42975
881.00,9.44256,25.164948,0.000345,25.085984,-3.4015,-0.028,9.42655,9.42655
882.00,9.44534,25.164922,0.000343,25.085973,-3.4014,-0.028,9.42619,9.42619
883.00,9.44409,25.164986,0.000343,25.086005,-3.4013,-0.028,9.42693,9.42693
884.00,9.44051,25.165106,0.000343,25.086052,-3.4012,-0.028,9.42819,9.42819
885.00,9.43816,25.165049,0.000344,25.085968,-3.4009,-0.028,9.43274,9.43274
886.00,9.43898,25.165029,0.000344,25.085937,-3.4007,-0.028,9.43660,9.43660
887.00,9.43920,25.165064,0.000346,25.085921,-3.4005,-0.028,9.43934,9.43934
888.00,9.43703,25.165056,0.000344,25.085881,-3.4003,-0.028,9.44213,9.44213
889.00,9.43698,25.165136,0.000346,25.085861,-3.4003,-0.028,9.44270,9.44270
890.00,9.43837,25.165234,0.000345,25.085879,-3.4002,-0.027,9.43871,9.43871
891.00,9.43770,25.165292,0.000344,25.085839,-3.3999,-0.027,9.43667,9.43667
892.00,9.43634,25.165409,0.000344,25.085903,-3.3996,-0.027,9.43540,9.43540
893.00,9.43455,25.165503,0.000350,25.085926,-3.3995,-0.027,9.43767,9.43767
894.00,9.43310,25.165437,0.000353,25.085882,-3.3994,-0.027,9.44280,9.44280
895.00,9.43357,25.165461,0.000355,25.085887,-3.3992,-0.027,9.44811,9.44811
896.00,9.43520,25.165535,0.000359,25.085958,-3.3991,-0.027,9.44863,9.44863
897.00,9.43729,25.165507,0.000359,25.085915,-3.3989,-0.027,9.44690,9.44690
898.00,9.43831,25.165542,0.000359,25.085992,-3.3987,-0.027,9.44300,9.44300
899.00,9.44136,25.165616,0.000359,25.086078,-3.3984,-0.027,9.44001,9.44001
900.00,9.44264,25.165727,0.000362,25.086095,-3.3981,-0.027,9.43765,9.43765
901.00,9.44117,25.165730,0.000356,25.086063,-3.3978,-0.027,9.43601,9.43601
902.00,9.44144,25.165764,0.000353,25.086019,-3.3977,-0.026,9.43571,9.43571
903.00,9.44068,25.165784,0.000351,25.085941,-3.3975,-0.026,9.43512,9.43512
904.00,9.44023,25.165817,0.000350,25.085898,-3.3974,-0.026,9.43395,9.43395
905.00,9.44006,25.165743,0.000347,25.085854,-3.3974,-0.026,9.43420,9.43420
906.00,9.43934,25.165788,0.000349,25.085917,-3.3976,-0.026,9.43722,9.43722
907.00,9.43873,25.165852,0.000352,25.086026,-3.3976,-0.026,9.43932,9.43932
908.00,9.43919,25.165865,0.000348,25.086061,-3.3975,-0.026,9.43951,9.43951
909.00,9.43919,25.165890,0.000345,25.086069,-3.3974,-0.026,9.43953,9.43953
910.00,9.43953,25.165977,0.000347,25.086102,-3.3973,-0.026,9.43981,9.43981
911.00,9.43991,25.166082,0.000346,25.086092,-3.3970,-0.025,9.43793,9.43793
912.00,9.44012,25.166148,0.000347,25.086050,-3.3969,-0.025,9.43863,9.43863
913.00,9.43995,25.166174,0.000349,25.085967,-3.3967,-0.025,9.44045,9.44045
914.00,9.43908,25.166316,0.000350,25.086061,-3.3965,-0.025,9.44131,9.44131
915.00,9.43828,25.166327,0.000344,25.086058,-3.3960,-0.025,9.44241,9.44241
916.00,9.43830,25.166327,0.000345,25.086071,-3.3955,-0.025,9.44403,9.44403
917.00,9.43898,25.166258,0.000345,25.086058,-3.3948,-0.025,9.44217,9.44217
918.00,9.43893,25.166291,0.000343,25.086119,-3.3943,-0.025,9.43875,9.43875
919.00,9.43813,25.166293,0.000345,25.086064,-3.3939,-0.025,9.43764,9.43764
920.00,9.43830,25.166422,0.000350,25.086167,-3.3936,-0.025,9.43738,9.43738
921.00,9.43872,25.166514,0.000349,25.086175,-3.3935,-0.024,9.43681,9.43681
922.00,9.43904,25.166609,0.000347,25.086162,-3.3936,-0.024,9.43608,9.43608
923.00,9.43913,25.166693,0.000346,25.086153,-3.3936,-0.024,9.43828,9.43828
924.00,9.43953,25.166673,0.000344,25.086109,-3.3939,-0.024,9.44062,9.44062
925.00,9.43909,25.166693,0.000345,25.086071,-3.3939,-0.024,9.44222,9.44222
926.00,9.43925,25.166722,0.000345,25.086018,-3.3939,-0.024,9.44380,9.44380
927.00,9.43954,25.166762,0.000348,25.086006,-3.3938,-0.024,9.44716,9.44716
928.00,9.44057,25.166824,0.000350,25.086025,-3.3936,-0.024,9.44880,9.44880
929.00,9.44173,25.166807,0.000346,25.085954,-3.3934,-0.024,9.44978,9.44978
930.00,9.44240,25.166896,0.000342,25.085925,-3.3932,-0.023,9.44854,9.44854
931.00,9.44277,25.166936,0.000344,25.085940,-3.3929,-0.023,9.44606,9.44606
932.00,9.44261,25.166975,0.000340,25.085907,-3.3926,-0.023,9.44204,9.44204
933.00,9.44269,25.166988,0.000339,25.085936,-3.3922,-0.023,9.43689,9.43689
934.00,9.44206,25.167120,0.000343,25.086064,-3.3916,-0.023,9.43324,9.43324
935.00,9.44033,25.167115,0.000343,25.086093,-3.3911,-0.023,9.43056,9.43056
936.00,9.43956,25.167092,0.000341,25.086110,-3.3909,-0.022,9.43282,9.43282
937.00,9.44016,25.167196,0.000345,25.086260,-3.3907,-0.022,9.43796,9.43796
938.00,9.44114,25.167176,0.000346,25.086195,-3.3906,-0.022,9.44512,9.44512
939.00,9.44109,25.167223,0.000343,25.086152,-3.3906,-0.022,9.44919,9.44919
940.00,9.44169,25.167207,0.000344,25.086123,-3.3907,-0.022,9.45377,9.45377
941.00,9.44076,25.167293,0.000344,25.086138,-3.3907,-0.022,9.45681,9.45681
942.00,9.44173,25.167375,0.000345,25.086126,-3.3907,-0.022,9.45552,9.45552
943.00,9.44237,25.167491,0.000345,25.086171,-3.3908,-0.022,9.45319,9.45319
944.00,9.44118,25.167563,0.000346,25.086175,-3.3907,-0.022,9.45275,9.45275
945.00,9.44035,25.167666,0.000349,25.086102,-3.3905,-0.022,9.44954,9.44954
946.00,9.44306,25.167743,0.000352,25.086101,-3.3905,-0.022,9.44482,9.44482
947.00,9.44491,25.167770,0.000351,25.086086,-3.3904,-0.022,9.44278,9.44278
948.00,9.44510,25.167831,0.000353,25.086120,-3.3901,-0.022,9.44087,9.44087
949.00,9.44449,25.167799,0.000353,25.086140,-3.3898,-0.022,9.43649,9.43649
950.00,9.44349,25.167840,0.000354,25.086230,-3.3894,-0.021,9.43452,9.43452
951.00,9.44274,25.167895,0.000353,25.086258,-3.3888,-0.021,9.43509,9.43509
952.00,9.44465,25.167904,0.000354,25.086265,-3.3882,-0.021,9.43499,9.43499
953.00,9.44515,25.167863,0.000354,25.086159,-3.3878,-0.021,9.43367,9.43367
954.00,9.44551,25.167985,0.000356,25.086149,-3.3875,-0.021,9.43364,9.43364
955.00,9.44404,25.168029,0.000354,25.086136,-3.3871,-0.021,9.43350,9.43350
956.00,9.44211,25.167983,0.000346,25.086088,-3.3870,-0.021,9.43016,9.43016
957.00,9.43910,25.168045,0.000343,25.086080,-3.3869,-0.020,9.42868,9.42868
958.00,9.43693,25.168184,0.000339,25.086163,-3.3870,-0.020,9.42924,9.42924
959.00,9.43536,25.168266,0.000335,25.086209,-3.3872,-0.020,9.43086,9.43086
960.00,9.43418,25.168371,0.000331,25.086229,-3.3872,-0.019,9.43180,9.43180
@7,3.0002,6.0, 960.084999999992 
961.00,9.44171,25.168526,0.000335,25.086238,-3.3871,-0.019,9.43347,9.43347
962.00,9.43820,25.168562,0.000330,25.086174,-3.3870,-0.019,9.43281,9.43281
963.00,9.43255,25.168670,0.000328,25.086168,-3.3867,-0.019,9.43297,9.43297
964.00,9.43117,25.168680,0.000324,25.086129,-3.3863,-0.018,9.43540,9.43540
965.00,9.43139,25.168744,0.000325,25.086127,-3.3860,-0.018,9.43923,9.43923
966.00,9.43205,25.168760,0.000325,25.086088,-3.3857,-0.018,9.44451,9.44451
967.00,9.43195,25.168898,0.000327,25.086106,-3.3854,-0.018,9.45250,9.45250
968.00,9.43360,25.168897,0.000329,25.086101,-3.3852,-0.017,9.45746,9.45746
969.00,9.43700,25.168984,0.000338,25.086170,-3.3850,-0.018,9.45988,9.45988
970.00,9.43865,25.168979,0.000340,25.086183,-3.3850,-0.018,9.46082,9.46082
971.00,9.43976,25.169060,0.000339,25.086265,-3.3850,-0.017,9.46043,9.46043
972.00,9.44171,25.169006,0.000342,25.086297,-3.3849,-0.017,9.45744,9.45744
973.00,9.44401,25.168993,0.000341,25.086303,-3.3847,-0.017,9.45582,9.45582
974.00,9.44639,25.169052,0.000339,25.086306,-3.3845,-0.017,9.45347,9.45347
975.00,9.44911,25.169085,0.000341,25.086292,-3.3842,-0.017,9.45148,9.45148
976.00,9.45095,25.169047,0.000341,25.086241,-3.3840,-0.017,9.45000,9.45000
977.00,9.45122,25.169044,0.000341,25.086167,-3.3837,-0.017,9.44971,9.44971
978.00,9.45081,25.169099,0.000344,25.086114,-3.3835,-0.017,9.45113,9.45113
979.00,9.45090,25.169050,0.000347,25.086030,-3.3833,-0.017,9.45286,9.45286
980.00,9.45139,25.168991,0.000346,25.085972,-3.3831,-0.017,9.45479,9.45479
981.00,9.45212,25.169042,0.000349,25.086040,-3.3830,-0.017,9.45522,9.45522
982.00,9.45367,25.169106,0.000351,25.086140,-3.3830,-0.017,9.45382,9.45382
983.00,9.45373,25.169120,0.000350,25.086192,-3.3830,-0.016,9.45067,9.45067
984.00,9.45369,25.169136,0.000348,25.086209,-3.3828,-0.016,9.44787,9.44787
985.00,9.45335,25.169225,0.000348,25.086227,-3.3826,-0.016,9.44622,9.44622
986.00,9.45353,25.169322,0.000350,25.086225,-3.3824,-0.016,9.44849,9.44849
987.00,9.45340,25.169397,0.000350,25.086211,-3.3822,-0.016,9.45175,9.45175
988.00,9.45313,25.169482,0.000353,25.086192,-3.3821,-0.016,9.45500,9.45500
989.00,9.45254,25.169629,0.000356,25.086198,-3.3821,-0.016,9.45775,9.45775
990.00,9.45237,25.169767,0.000357,25.086265,-3.3822,-0.016,9.45781,9.45781
991.00,9.45233,25.169768,0.000354,25.086160,-3.3820,-0.016,9.45171,9.45171
992.00,9.45264,25.169828,0.000356,25.086155,-3.3820,-0.016,9.44402,9.44402
993.00,9.45302,25.169760,0.000353,25.086036,-3.3817,-0.016,9.43810,9.43810
994.00,9.45308,25.169729,0.000346,25.085967,-3.3814,-0.016,9.43395,9.43395
995.00,9.45225,25.169745,0.000346,25.085895,-3.3809,-0.015,9.43348,9.43348
996.00,9.44891,25.169787,0.000346,25.085935,-3.3806,-0.015,9.43572,9.43572
997.00,9.44678,25.169814,0.000344,25.085887,-3.3803,-0.015,9.44135,9.44135
998.00,9.44673,25.169928,0.000345,25.085947,-3.3799,-0.015,9.44517,9.44517
999.00,9.44759,25.169950,0.000347,25.085941,-3.3797,-0.015,9.44764,9.44764
1000.00,9.44389,25.169984,0.000345,25.085953,-3.3795,-0.015,9.44768,9.44768
1001.00,9.43923,25.170061,0.000345,25.085938,-3.3793,-0.015,9.44689,9.44689
1002.00,9.44026,25.170127,0.000347,25.085947,-3.3793,-0.015,9.44588,9.44588
1003.00,9.44191,25.170152,0.000345,25.085916,-3.3794,-0.014,9.44417,9.44417
1004.00,9.44282,25.170191,0.000348,25.085907,-3.3793,-0.014,9.44144,9.44144
1005.00,9.44305,25.170108,0.000346,25.085768,-3.3793,-0.014,9.44030,9.44030
1006.00,9.44255,25.170105,0.000346,25.085758,-3.3792,-0.014,9.44122,9.44122
1007.00,9.44237,25.170107,0.000344,25.085773,-3.3791,-0.014,9.44022,9.44022
1008.00,9.44236,25.170136,0.000346,25.085812,-3.3791,-0.014,9.44139,9.44139
1009.00,9.44202,25.170157,0.000344,25.085847,-3.3791,-0.014,9.44428,9.44428
1010.00,9.44185,25.170244,0.000348,25.086008,-3.3789,-0.014,9.44564,9.44564
1011.00,9.44204,25.170271,0.000350,25.086012,-3.3785,-0.014,9.44627,9.44627
1012.00,9.44328,25.170344,0.000350,25.086000,-3.3780,-0.014,9.44920,9.44920
1013.00,9.44498,25.170462,0.000352,25.086042,-3.3775,-0.014,9.45229,9.45229
1014.00,9.44619,25.170591,0.000355,25.086056,-3.3770,-0.014,9.45383,9.45383
1015.00,9.44673,25.170730,0.000355,25.086080,-3.3768,-0.014,9.45304,9.45304
1016.00,9.44668,25.170874,0.000355,25.086169,-3.3766,-0.013,9.45219,9.45219
1017.00,9.44643,25.170878,0.000354,25.086116,-3.3763,-0.013,9.44972,9.44972
1018.00,9.44604,25.170877,0.000352,25.086086,-3.3759,-0.013,9.44526,9.44526
1019.00,9.44553,25.170936,0.000352,25.086147,-3.3757,-0.013,9.44184,9.44184
1020.00,9.44526,25.170888,0.000350,25.086050,-3.3755,-0.013,9.44241,9.44241
1021.00,9.44560,25.170904,0.000350,25.085999,-3.3754,-0.013,9.44339,9.44339
1022.00,9.44584,25.171013,0.000351,25.086086,-3.3753,-0.013,9.44431,9.44431
1023.00,9.44662,25.171074,0.000350,25.086064,-3.3753,-0.013,9.44603,9.44603
1024.00,9.44709,25.171105,0.000351,25.086024,-3.3753,-0.013,9.44672,9.44672
1025.00,9.44709,25.171197,0.000355,25.086034,-3.3752,-0.013,9.44525,9.44525
1026.00,9.44655,25.171213,0.000354,25.085966,-3.3750,-0.013,9.44398,9.44398
1027.00,9.44649,25.171160,0.000354,25.085913,-3.3748,-0.012,9.44363,9.44363
1028.00,9.44674,25.171227,0.000355,25.085990,-3.3746,-0.012,9.44629,9.44629
1029.00,9.44710,25.171323,0.000356,25.086015,-3.3746,-0.012,9.44920,9.44920
1030.00,9.44797,25.171402,0.000354,25.086042,-3.3748,-0.012,9.45461,9.45461
1031.00,9.44911,25.171441,0.000351,25.086092,-3.3749,-0.012,9.45716,9.45716
1032.00,9.44890,25.171562,0.000352,25.086127,-3.3749,-0.012,9.45670,9.45670
1033.00,9.44824,25.171605,0.000353,25.086126,-3.3748,-0.012,9.45357,9.45357
1034.00,9.44738,25.171524,0.000350,25.086011,-3.3743,-0.012,9.45037,9.45037
1035.00,9.44728,25.171453,0.000347,25.085925,-3.3738,-0.011,9.44634,9.44634
1036.00,9.44772,25.171414,0.000349,25.085806,-3.3735,-0.011,9.44357,9.44357
1037.00,9.44831,25.171404,0.000351,25.085772,-3.3733,-0.012,9.44548,9.44548
1038.00,9.44867,25.171332,0.000348,25.085660,-3.3732,-0.011,9.44686,9.44686
1039.00,9.44828,25.171412,0.000345,25.085733,-3.3733,-0.011,9.44920,9.44920
1040.00,9.44848,25.171506,0.000346,25.085804,-3.3734,-0.011,9.44936,9.44936
1041.00,9.44952,25.171614,0.000347,25.085892,-3.3732,-0.011,9.45008,9.45008
1042.00,9.45047,25.171607,0.000341,25.085792,-3.3728,-0.011,9.44713,9.44713
1043.00,9.45062,25.171712,0.000344,25.085881,-3.3723,-0.011,9.44596,9.44596
1044.00,9.45014,25.171718,0.000348,25.085832,-3.3718,-0.011,9.44362,9.44362
1045.00,9.44919,25.171778,0.000350,25.085836,-3.3713,-0.011,9.44102,9.44102
1046.00,9.44804,25.171775,0.000346,25.085788,-3.3709,-0.010,9.43925,9.43925
1047.00,9.44733,25.171803,0.000345,25.085789,-3.3707,-0.010,9.43877,9.43877
1048.00,9.44632,25.171895,0.000344,25.085762,-3.3707,-0.010,9.43663,9.43663
1049.00,9.44566,25.171938,0.000340,25.085723,-3.3707,-0.010,9.43873,9.43873
1050.00,9.44473,25.171985,0.000337,25.085681,-3.3707,-0.010,9.44135,9.44135
1051.00,9.44405,25.172097,0.000336,25.085732,-3.3707,-0.010,9.44377,9.44377
1052.00,9.44462,25.172145,0.000334,25.085766,-3.3708,-0.009,9.44869,9.44869
1053.00,9.44539,25.172205,0.000337,25.085835,-3.3707,-0.009,9.45367,9.45367
1054.00,9.44616,25.172345,0.000340,25.085942,-3.3706,-0.009,9.45390,9.45390
1055.00,9.44624,25.172420,0.000343,25.085966,-3.3704,-0.009,9.45285,9.45285
1056.00,9.44634,25.172461,0.000346,25.085959,-3.3702,-0.009,9.45300,9.45300
1057.00,9.44632,25.172555,0.000348,25.085976,-3.3700,-0.009,9.45082,9.45082
1058.00,9.44578,25.172583,0.000346,25.085976,-3.3699,-0.009,9.44777,9.44777
1059.00,9.44559,25.172551,0.000347,25.085919,-3.3698,-0.009,9.44772,9.44772
1060.00,9.44575,25.172523,0.000348,25.085929,-3.3697,-0.009,9.45111,9.45111
1061.00,9.44682,25.172563,0.000351,25.085941,-3.3696,-0.009,9.45336,9.45336
1062.00,9.44759,25.172668,0.000352,25.086017,-3.3694,-0.009,9.45614,9.45614
1063.00,9.44850,25.172685,0.000353,25.085976,-3.3693,-0.009,9.46118,9.46118
1064.00,9.45013,25.172809,0.000354,25.086049,-3.3693,-0.009,9.46282,9.46282
1065.00,9.45161,25.172852,0.000350,25.086009,-3.3694,-0.009,9.46024,9.46024
1066.00,9.45154,25.172867,0.000348,25.086004,-3.3692,-0.008,9.45714,9.45714
1067.00,9.45213,25.172874,0.000351,25.085935,-3.3689,-0.008,9.45360,9.45360
1068.00,9.45345,25.172877,0.000351,25.085851,-3.3687,-0.008,9.44863,9.44863
1069.00,9.45401,25.172890,0.000350,25.085820,-3.3684,-0.008,9.44587,9.44587
1070.00,9.45347,25.172997,0.000351,25.085870,-3.3680,-0.008,9.44469,9.44469
1071.00,9.45251,25.173070,0.000350,25.085892,-3.3678,-0.008,9.44360,9.44360
1072.00,9.45191,25.173090,0.000350,25.085920,-3.3676,-0.008,9.44138,9.44138
1073.00,9.45258,25.173149,0.000348,25.085916,-3.3674,-0.008,9.44130,9.44130
1074.00,9.45310,25.173144,0.000347,25.085869,-3.3674,-0.008,9.44214,9.44214
1075.00,9.45185,25.173215,0.000348,25.085889,-3.3674,-0.008,9.44367,9.44367
1076.00,9.45037,25.173251,0.000350,25.085839,-3.3673,-0.008,9.44553,9.44553
1077.00,9.45026,25.173365,0.000353,25.085873,-3.3674,-0.008,9.44867,9.44867
1078.00,9.45021,25.173479,0.000354,25.085912,-3.3674,-0.008,9.44968,9.44968
1079.00,9.45020,25.173540,0.000351,25.085929,-3.3672,-0.007,9.44992,9.44992
1080.00,9.45005,25.173566,0.000350,25.085916,-3.3670,-0.007,9.45073,9.45073
1081.00,9.44965,25.173639,0.000349,25.085928,-3.3667,-0.007,9.45182,9.45182
1082.00,9.44909,25.173645,0.000342,25.085873,-3.3664,-0.007,9.45270,9.45270
1083.00,9.44751,25.173609,0.000340,25.085856,-3.3659,-0.006,9.45387,9.45387
1084.00,9.44774,25.173714,0.000343,25.085886,-3.3655,-0.006,9.45511,9.45511
1085.00,9.44847,25.173746,0.000345,25.085870,-3.3651,-0.006,9.45617,9.45617
1086.00,9.44899,25.173814,0.000346,25.085885,-3.3648,-0.006,9.45478,9.45478
1087.00,9.44866,25.173889,0.000350,25.085924,-3.3647,-0.006,9.45199,9.45199
1088.00,9.44905,25.174046,0.000352,25.086006,-3.3648,-0.006,9.45267,9.45267
1089.00,9.44956,25.174046,0.000352,25.085973,-3.3649,-0.006,9.45171,9.45171
1090.00,9.45005,25.174114,0.000349,25.086043,-3.3648,-0.006,9.45132,9.45132
1091.00,9.45079,25.174123,0.000346,25.086113,-3.3648,-0.005,9.45248,9.45248
1092.00,9.45178,25.174157,0.000346,25.086146,-3.3647,-0.005,9.45627,9.45627
1093.00,9.45280,25.174094,0.000348,25.086097,-3.3644,-0.005,9.45671,9.45671
1094.00,9.45320,25.174120,0.000351,25.086134,-3.3641,-0.005,9.45862,9.45862
1095.00,9.45374,25.174114,0.000355,25.086084,-3.3639,-0.006,9.46009,9.46009
1096.00,9.45453,25.174145,0.000358,25.086073,-3.3637,-0.006,9.46008,9.46008
1097.00,9.45506,25.174133,0.000358,25.086028,-3.3634,-0.006,9.45824,9.45824
1098.00,9.45524,25.174222,0.000355,25.086065,-3.3631,-0.005,9.45499,9.45499
1099.00,9.45529,25.174169,0.000349,25.086023,-3.3629,-0.005,9.45234,9.45234
1100.00,9.45457,25.174223,0.000347,25.086046,-3.3626,-0.005,9.45024,9.45024
1101.00,9.45441,25.174239,0.000346,25.086025,-3.3624,-0.005,9.44984,9.44984
1102.00,9.45426,25.174313,0.000348,25.086003,-3.3623,-0.005,9.44833,9.44833
1103.00,9.45404,25.174303,0.000347,25.085959,-3.3620,-0.005,9.44609,9.44609
1104.00,9.45419,25.174417,0.000348,25.085968,-3.3618,-0.005,9.44112,9.44112
1105.00,9.45494,25.174522,0.000351,25.085961,-3.3619,-0.004,9.43512,9.43512
1106.00,9.45495,25.174541,0.000349,25.085946,-3.3618,-0.004,9.42972,9.42972
1107.00,9.45443,25.174599,0.000342,25.086065,-3.3618,-0.004,9.42795,9.42795
1108.00,9.45248,25.174721,0.000341,25.086121,-3.3619,-0.003,9.42843,9.42843
1109.00,9.44988,25.174779,0.000338,25.086161,-3.3619,-0.003,9.43134,9.43134
1110.00,9.45130,25.174729,0.000332,25.086101,-3.3619,-0.002,9.43435,9.43435
1111.00,9.45231,25.174802,0.000328,25.086064,-3.3617,-0.002,9.43610,9.43610
@8,3.0002,6.0, 1110.13 
1112.00,9.44350,25.174790,0.000326,25.085970,-3.3615,-0.002,9.43624,9.43624
1113.00,9.43445,25.174819,0.000325,25.085983,-3.3612,-0.002,9.43625,9.43625
1114.00,9.43163,25.174898,0.000324,25.085995,-3.3609,-0.001,9.43705,9.43705
1115.00,9.43259,25.175041,0.000327,25.086093,-3.3608,-0.001,9.43875,9.43875
1116.00,9.43359,25.175133,0.000327,25.086111,-3.3607,-0.001,9.44351,9.44351
1117.00,9.43377,25.175271,0.000327,25.086150,-3.3607,-0.001,9.45073,9.45073
1118.00,9.43487,25.175274,0.000323,25.086124,-3.3607,-0.001,9.45779,9.45779
1119.00,9.43771,25.175307,0.000322,25.086125,-3.3607,-0.001,9.46534,9.46534
1120.00,9.44156,25.175335,0.000319,25.086112,-3.3606,0.000,9.47334,9.47334
1121.00,9.44301,25.175332,0.000318,25.086098,-3.3604,0.000,9.47722,9.47722
1122.00,9.44477,25.175317,0.000321,25.086030,-3.3602,0.000,9.47738,9.47738
1123.00,9.44775,25.175408,0.000329,25.086018,-3.3600,0.000,9.47561,9.47561
1124.00,9.45023,25.175367,0.000330,25.085914,-3.3597,0.000,9.47011,9.47011
1125.00,9.45303,25.175278,0.000335,25.085809,-3.3595,-0.001,9.46358,9.46358
1126.00,9.45806,25.175355,0.000341,25.085851,-3.3596,-0.001,9.45949,9.45949
1127.00,9.46069,25.175433,0.000344,25.085948,-3.3594,-0.001,9.45583,9.45583
1128.00,9.46021,25.175466,0.000339,25.085985,-3.3592,0.000,9.45635,9.45635
1129.00,9.45991,25.175563,0.000340,25.086127,-3.3591,0.000,9.45916,9.45916
1130.00,9.46280,25.175692,0.000340,25.086246,-3.3590,0.000,9.46077,9.46077
1131.00,9.46623,25.175660,0.000338,25.086204,-3.3587,0.000,9.46101,9.46101
1132.00,9.46744,25.175664,0.000336,25.086124,-3.3585,0.000,9.46304,9.46304
1133.00,9.46641,25.175646,0.000339,25.086065,-3.3583,0.000,9.46468,9.46468
1134.00,9.46607,25.175739,0.000346,25.086082,-3.3581,0.000,9.46309,9.46309
1135.00,9.46555,25.175776,0.000349,25.086027,-3.3579,0.000,9.46045,9.46045
1136.00,9.46538,25.175874,0.000351,25.086066,-3.3576,0.000,9.45954,9.45954
1137.00,9.46405,25.175838,0.000352,25.086045,-3.3575,0.000,9.45992,9.45992
1138.00,9.46377,25.175983,0.000351,25.086124,-3.3574,0.000,9.45899,9.45899
1139.00,9.46267,25.175973,0.000344,25.085995,-3.3573,0.000,9.46095,9.46095
1140.00,9.46212,25.176001,0.000343,25.086005,-3.3572,0.001,9.46625,9.46625
1141.00,9.46150,25.176047,0.000346,25.086012,-3.3571,0.000,9.46912,9.46912
1142.00,9.46163,25.176215,0.000351,25.086072,-3.3570,0.000,9.47107,9.47107
1143.00,9.46245,25.176248,0.000353,25.086036,-3.3568,0.000,9.47148,9.47148
1144.00,9.46347,25.176290,0.000358,25.086060,-3.3566,0.000,9.46831,9.46831
1145.00,9.46414,25.176383,0.000357,25.086040,-3.3564,0.000,9.46315,9.46315
1146.00,9.46486,25.176428,0.000354,25.086012,-3.3561,0.001,9.46007,9.46007
1147.00,9.46409,25.176476,0.000353,25.085987,-3.3559,0.001,9.45599,9.45599
1148.00,9.46260,25.176436,0.000351,25.085868,-3.3555,0.001,9.45473,9.45473
1149.00,9.46218,25.176509,0.000352,25.085889,-3.3550,0.001,9.45675,9.45675
1150.00,9.46242,25.176585,0.000356,25.085910,-3.3549,0.001,9.45896,9.45896
1151.00,9.46186,25.176651,0.000360,25.085917,-3.3551,0.001,9.45900,9.45900
1152.00,9.46294,25.176758,0.000361,25.086033,-3.3551,0.001,9.45798,9.45798
1153.00,9.46346,25.176890,0.000367,25.086180,-3.3553,0.001,9.45450,9.45450
1154.00,9.46300,25.177011,0.000369,25.086258,-3.3556,0.001,9.45044,9.45044
1155.00,9.46225,25.177071,0.000368,25.086265,-3.3557,0.001,9.44701,9.44701
1156.00,9.46040,25.177067,0.000365,25.086229,-3.3554,0.001,9.44725,9.44725
1157.00,9.45839,25.177023,0.000365,25.086104,-3.3551,0.001,9.45103,9.45103
1158.00,9.45794,25.177039,0.000360,25.086014,-3.3548,0.001,9.45579,9.45579
1159.00,9.45736,25.176971,0.000356,25.085880,-3.3545,0.001,9.46033,9.46033
1160.00,9.45777,25.176907,0.000354,25.085825,-3.3543,0.001,9.46148,9.46148
1161.00,9.45653,25.176956,0.000355,25.085836,-3.3540,0.001,9.45767,9.45767
1162.00,9.45552,25.177071,0.000355,25.085889,-3.3539,0.001,9.45145,9.45145
1163.00,9.45596,25.177109,0.000355,25.085926,-3.3539,0.001,9.44536,9.44536
1164.00,9.45609,25.177159,0.000353,25.085956,-3.3538,0.002,9.44085,9.44085
1165.00,9.45486,25.177220,0.000353,25.086013,-3.3536,0.002,9.44041,9.44041
1166.00,9.45443,25.177249,0.000351,25.086060,-3.3534,0.002,9.44257,9.44257
1167.00,9.45324,25.177206,0.000348,25.086023,-3.3531,0.002,9.44489,9.44489
1168.00,9.45567,25.177252,0.000350,25.086047,-3.3527,0.002,9.44796,9.44796
1169.00,9.45750,25.177328,0.000353,25.086087,-3.3522,0.002,9.45071,9.45071
1170.00,9.45115,25.177318,0.000351,25.085995,-3.3517,0.002,9.45036,9.45036
1171.00,9.44705,25.177413,0.000350,25.086022,-3.3515,0.003,9.44859,9.44859
1172.00,9.44661,25.177458,0.000350,25.086060,-3.3512,0.003,9.44662,9.44662
1173.00,9.44713,25.177449,0.000348,25.086026,-3.3511,0.003,9.44533,9.44533
1174.00,9.44825,25.177448,0.000344,25.085974,-3.3511,0.003,9.44368,9.44368
1175.00,9.44711,25.177584,0.000346,25.086048,-3.3510,0.004,9.44267,9.44267
1176.00,9.44688,25.177589,0.000347,25.085997,-3.3508,0.004,9.44672,9.44672
1177.00,9.44655,25.177541,0.000346,25.085913,-3.3508,0.004,9.45296,9.45296
1178.00,9.44514,25.177550,0.000344,25.085913,-3.3507,0.004,9.45606,9.45606
1179.00,9.44570,25.177568,0.000343,25.085969,-3.3507,0.004,9.45746,9.45746
1180.00,9.44708,25.177577,0.000345,25.085953,-3.3508,0.004,9.46006,9.46006
1181.00,9.44959,25.177546,0.000342,25.085879,-3.3509,0.004,9.45940,9.45940
1182.00,9.45053,25.177708,0.000344,25.085967,-3.3508,0.004,9.45631,9.45631
1183.00,9.45109,25.177742,0.000344,25.085969,-3.3507,0.004,9.45503,9.45503
1184.00,9.45152,25.177881,0.000349,25.086015,-3.3504,0.005,9.45503,9.45503
1185.00,9.45102,25.177847,0.000351,25.086043,-3.3501,0.005,9.45543,9.45543
1186.00,9.45268,25.177887,0.000350,25.086098,-3.3498,0.005,9.45570,9.45570
1187.00,9.45341,25.177953,0.000347,25.086098,-3.3498,0.005,9.45507,9.45507
1188.00,9.45386,25.178062,0.000348,25.086129,-3.3499,0.005,9.45572,9.45572
1189.00,9.45398,25.178075,0.000348,25.086110,-3.3500,0.005,9.45693,9.45693
1190.00,9.45426,25.178141,0.000345,25.086060,-3.3501,0.005,9.45824,9.45824
1191.00,9.45511,25.178281,0.000346,25.086104,-3.3502,0.005,9.46143,9.46143
1192.00,9.45675,25.178268,0.000346,25.086091,-3.3501,0.005,9.46634,9.46634
1193.00,9.45855,25.178299,0.000346,25.086075,-3.3499,0.005,9.46988,9.46988
1194.00,9.45973,25.178407,0.000345,25.086091,-3.3497,0.006,9.47164,9.47164
1195.00,9.46054,25.178509,0.000343,25.086104,-3.3493,0.006,9.46949,9.46949
1196.00,9.46066,25.178557,0.000345,25.086109,-3.3489,0.006,9.46511,9.46511
1197.00,9.45994,25.178595,0.000349,25.086078,-3.3487,0.006,9.45985,9.45985
1198.00,9.45939,25.178641,0.000350,25.086100,-3.3486,0.006,9.45262,9.45262
1199.00,9.45996,25.178639,0.000351,25.086034,-3.3484,0.006,9.44687,9.44687
1200.00,9.46064,25.178705,0.000350,25.086100,-3.3482,0.006,9.44732,9.44732
1201.00,9.46136,25.178685,0.000348,25.086086,-3.3482,0.006,9.44910,9.44910
1202.00,9.46266,25.178755,0.000345,25.086081,-3.3482,0.007,9.45118,9.45118
1203.00,9.46383,25.178815,0.000344,25.086020,-3.3483,0.007,9.45355,9.45355
1204.00,9.46391,25.178852,0.000343,25.086021,-3.3483,0.007,9.45440,9.45440
1205.00,9.45958,25.178938,0.000345,25.085975,-3.3485,0.007,9.45440,9.45440
1206.00,9.45750,25.179058,0.000345,25.085951,-3.3484,0.007,9.45317,9.45317
1207.00,9.45766,25.179032,0.000345,25.085883,-3.3482,0.007,9.45268,9.45268
1208.00,9.45662,25.179099,0.000346,25.085897,-3.3478,0.007,9.45622,9.45622
1209.00,9.45610,25.179162,0.000348,25.085905,-3.3474,0.007,9.46023,9.46023
1210.00,9.45460,25.179157,0.000348,25.085877,-3.3469,0.007,9.46379,9.46379
1211.00,9.45499,25.179134,0.000349,25.085839,-3.3465,0.007,9.47027,9.47027
1212.00,9.45461,25.179171,0.000351,25.085914,-3.3462,0.007,9.47431,9.47431
1213.00,9.45729,25.179202,0.000353,25.085946,-3.3460,0.007,9.47160,9.47160
1214.00,9.45807,25.179159,0.000351,25.085875,-3.3460,0.008,9.47117,9.47117
1215.00,9.45862,25.179223,0.000352,25.085938,-3.3461,0.008,9.47007,9.47007
1216.00,9.45994,25.179331,0.000354,25.085980,-3.3462,0.008,9.46382,9.46382
1217.00,9.46162,25.179383,0.000353,25.085970,-3.3462,0.008,9.45811,9.45811
1218.00,9.46119,25.179376,0.000353,25.085892,-3.3460,0.008,9.45451,9.45451
1219.00,9.46151,25.179470,0.000355,25.085933,-3.3456,0.008,9.45068,9.45068
1220.00,9.46192,25.179498,0.000354,25.085898,-3.3453,0.008,9.44638,9.44638
1221.00,9.46306,25.179498,0.000352,25.085844,-3.3451,0.008,9.44516,9.44516
1222.00,9.46341,25.179534,0.000348,25.085826,-3.3449,0.008,9.44621,9.44621
1223.00,9.46232,25.179635,0.000344,25.085944,-3.3448,0.009,9.44997,9.44997
1224.00,9.46007,25.179777,0.000343,25.086051,-3.3449,0.009,9.45671,9.45671
1225.00,9.45937,25.179830,0.000347,25.086067,-3.3448,0.009,9.46470,9.46470
1226.00,9.45790,25.179896,0.000349,25.086116,-3.3448,0.009,9.46959,9.46959
1227.00,9.45637,25.179971,0.000354,25.086122,-3.3447,0.009,9.47215,9.47215
1228.00,9.45904,25.179933,0.000356,25.086061,-3.3448,0.009,9.47125,9.47125
1229.00,9.45870,25.179830,0.000355,25.085946,-3.3449,0.009,9.46497,9.46497
1230.00,9.45755,25.179821,0.000354,25.085945,-3.3449,0.009,9.45863,9.45863
1231.00,9.45671,25.179835,0.000354,25.085939,-3.3448,0.009,9.45516,9.45516
1232.00,9.45866,25.179916,0.000354,25.085952,-3.3448,0.009,9.45137,9.45137
1233.00,9.46304,25.180035,0.000355,25.085958,-3.3449,0.009,9.45216,9.45216
1234.00,9.46385,25.180229,0.000353,25.086081,-3.3449,0.009,9.45606,9.45606
1235.00,9.46131,25.180263,0.000347,25.086013,-3.3449,0.010,9.46067,9.46067
1236.00,9.46310,25.180371,0.000346,25.086038,-3.3449,0.010,9.46067,9.46067
1237.00,9.46440,25.180402,0.000341,25.086034,-3.3449,0.010,9.46066,9.46066
1238.00,9.46217,25.180537,0.000345,25.086128,-3.3448,0.011,9.46020,9.46020
1239.00,9.46274,25.180454,0.000347,25.086053,-3.3445,0.010,9.45652,9.45652
1240.00,9.46228,25.180634,0.000356,25.086174,-3.3445,0.010,9.45287,9.45287
1241.00,9.46105,25.180661,0.000359,25.086148,-3.3443,0.010,9.45314,9.45314
1242.00,9.45850,25.180648,0.000363,25.086111,-3.3439,0.010,9.45449,9.45449
1243.00,9.45622,25.180593,0.000360,25.086016,-3.3435,0.010,9.45392,9.45392
1244.00,9.45531,25.180695,0.000361,25.086029,-3.3431,0.010,9.45712,9.45712
1245.00,9.45572,25.180688,0.000354,25.086041,-3.3426,0.011,9.45843,9.45843
1246.00,9.45623,25.180757,0.000354,25.086112,-3.3425,0.011,9.45777,9.45777
1247.00,9.45658,25.180834,0.000352,25.086194,-3.3425,0.011,9.45806,9.45806
1248.00,9.45693,25.180873,0.000355,25.086228,-3.3424,0.011,9.45896,9.45896
1249.00,9.45685,25.180875,0.000354,25.086204,-3.3422,0.011,9.45690,9.45690
1250.00,9.45672,25.180831,0.000353,25.086070,-3.3421,0.011,9.45535,9.45535
1251.00,9.45703,25.180822,0.000352,25.086026,-3.3418,0.011,9.45764,9.45764
1252.00,9.45767,25.180894,0.000350,25.086034,-3.3418,0.011,9.45829,9.45829
1253.00,9.45729,25.180891,0.000348,25.086034,-3.3419,0.011,9.45712,9.45712
1254.00,9.45629,25.180851,0.000346,25.085961,-3.3420,0.012,9.45557,9.45557
1255.00,9.45696,25.180846,0.000345,25.086017,-3.3421,0.012,9.45261,9.45261
1256.00,9.45765,25.180893,0.000346,25.086066,-3.3419,0.012,9.44713,9.44713
1257.00,9.45811,25.180948,0.000345,25.086049,-3.3415,0.012,9.44253,9.44253
1258.00,9.45799,25.181061,0.000339,25.085998,-3.3411,0.013,9.43902,9.43902
1259.00,9.45757,25.181185,0.000335,25.086087,-3.3405,0.013,9.43871,9.43871
1260.00,9.45833,25.181242,0.000328,25.086068,-3.3401,0.014,9.43920,9.43920
1261.00,9.46300,25.181274,0.000325,25.086026,-3.3400,0.014,9.44083,9.44083
@9,3.0002,6.0, 1260.073 
1262.00,9.46017,25.181325,0.000326,25.086037,-3.3402,0.014,9.44151,9.44151
1263.00,9.45300,25.181388,0.000328,25.086098,-3.3402,0.014,9.44459,9.44459
1264.00,9.44773,25.181450,0.000332,25.086124,-3.3404,0.014,9.44714,9.44714
1265.00,9.44492,25.181515,0.000334,25.086164,-3.3404,0.014,9.45412,9.45412
1266.00,9.44462,25.181544,0.000331,25.086215,-3.3403,0.015,9.46137,9.46137
1267.00,9.44442,25.181459,0.000327,25.086166,-3.3402,0.015,9.46842,9.46842
1268.00,9.44623,25.181488,0.000329,25.086173,-3.3404,0.015,9.47534,9.47534
1269.00,9.44600,25.181504,0.000327,25.086118,-3.3404,0.015,9.48025,9.48025
1270.00,9.44565,25.181624,0.000328,25.086154,-3.3403,0.015,9.48017,9.48017
1271.00,9.44731,25.181739,0.000333,25.086170,-3.3402,0.015,9.47975,9.47975
1272.00,9.45041,25.181820,0.000334,25.086146,-3.3400,0.015,9.48021,9.48021
1273.00,9.45349,25.181781,0.000333,25.086054,-3.3398,0.015,9.48127,9.48127
1274.00,9.46171,25.181876,0.000338,25.086099,-3.3397,0.015,9.48068,9.48068
1275.00,9.46901,25.181877,0.000341,25.086086,-3.3396,0.015,9.48050,9.48050
1276.00,9.47282,25.181986,0.000344,25.086100,-3.3392,0.015,9.48258,9.48258
1277.00,9.47415,25.182135,0.000348,25.086144,-3.3390,0.015,9.48453,9.48453
1278.00,9.47569,25.182230,0.000348,25.086172,-3.3384,0.015,9.48372,9.48372
1279.00,9.47648,25.182219,0.000351,25.086112,-3.3381,0.015,9.48395,9.48395
1280.00,9.47786,25.182251,0.000352,25.086019,-3.3379,0.015,9.48286,9.48286
1281.00,9.47849,25.182209,0.000352,25.085882,-3.3379,0.015,9.47682,9.47682
1282.00,9.47723,25.182196,0.000352,25.085826,-3.3378,0.015,9.47017,9.47017
1283.00,9.47623,25.182257,0.000355,25.085813,-3.3376,0.015,9.46636,9.46636
1284.00,9.47708,25.182380,0.000352,25.085845,-3.3375,0.016,9.46461,9.46461
1285.00,9.47735,25.182412,0.000350,25.085853,-3.3373,0.016,9.46353,9.46353
1286.00,9.47713,25.182462,0.000351,25.085970,-3.3371,0.016,9.46558,9.46558
1287.00,9.47649,25.182496,0.000355,25.085982,-3.3369,0.016,9.46829,9.46829
1288.00,9.47618,25.182573,0.000358,25.086058,-3.3368,0.016,9.46606,9.46606
1289.00,9.47476,25.182634,0.000359,25.086105,-3.3365,0.016,9.46330,9.46330
1290.00,9.47369,25.182742,0.000364,25.086102,-3.3363,0.016,9.46258,9.46258
1291.00,9.47225,25.182834,0.000364,25.086020,-3.3361,0.016,9.46070,9.46070
1292.00,9.47105,25.182911,0.000366,25.086078,-3.3360,0.016,9.45631,9.45631
1293.00,9.46924,25.182948,0.000364,25.086076,-3.3359,0.016,9.45558,9.45558
1294.00,9.46773,25.182936,0.000366,25.086051,-3.3360,0.016,9.45542,9.45542
1295.00,9.46593,25.182960,0.000366,25.086118,-3.3363,0.016,9.45443,9.45443
1296.00,9.46504,25.182925,0.000366,25.086136,-3.3367,0.016,9.45444,9.45444
1297.00,9.46334,25.182928,0.000364,25.086118,-3.3370,0.016,9.45704,9.45704
1298.00,9.46145,25.182908,0.000363,25.086113,-3.3372,0.016,9.45730,9.45730
1299.00,9.46012,25.182934,0.000362,25.086115,-3.3372,0.016,9.45513,9.45513
1300.00,9.45948,25.182960,0.000355,25.086076,-3.3370,0.017,9.45182,9.45182
1301.00,9.45852,25.183007,0.000353,25.086046,-3.3368,0.017,9.44954,9.44954
1302.00,9.45770,25.183024,0.000349,25.085980,-3.3365,0.017,9.44782,9.44782
1303.00,9.45664,25.183045,0.000351,25.085922,-3.3363,0.017,9.44659,9.44659
1304.00,9.45577,25.183122,0.000351,25.085941,-3.3360,0.017,9.44976,9.44976
1305.00,9.45593,25.183145,0.000353,25.085916,-3.3359,0.017,9.45586,9.45586
1306.00,9.45501,25.183233,0.000354,25.085982,-3.3356,0.017,9.45956,9.45956
1307.00,9.45439,25.183344,0.000354,25.086106,-3.3353,0.017,9.46283,9.46283
1308.00,9.45386,25.183393,0.000351,25.086115,-3.3350,0.018,9.46639,9.46639
1309.00,9.45505,25.183393,0.000347,25.086051,-3.3348,0.018,9.46715,9.46715
1310.00,9.45612,25.183430,0.000349,25.086096,-3.3346,0.018,9.46793,9.46793
1311.00,9.45692,25.183397,0.000349,25.086014,-3.3344,0.018,9.46940,9.46940
1312.00,9.45734,25.183416,0.000349,25.085941,-3.3343,0.018,9.46877,9.46877
1313.00,9.45713,25.183426,0.000350,25.085907,-3.3344,0.018,9.46643,9.46643
1314.00,9.45759,25.183443,0.000354,25.085965,-3.3346,0.018,9.46421,9.46421
1315.00,9.45988,25.183516,0.000356,25.085989,-3.3347,0.018,9.46087,9.46087
1316.00,9.45973,25.183511,0.000356,25.085981,-3.3350,0.018,9.45862,9.45862
1317.00,9.45942,25.183571,0.000358,25.086024,-3.3351,0.018,9.45820,9.45820
1318.00,9.45984,25.183623,0.000358,25.086070,-3.3351,0.018,9.46090,9.46090
1319.00,9.46160,25.183657,0.000357,25.086035,-3.3350,0.018,9.46360,9.46360
1320.00,9.46339,25.183646,0.000354,25.086002,-3.3345,0.019,9.46562,9.46562
1321.00,9.46457,25.183776,0.000355,25.086089,-3.3342,0.019,9.46631,9.46631
1322.00,9.46406,25.183739,0.000352,25.085975,-3.3341,0.019,9.46755,9.46755
1323.00,9.46444,25.183852,0.000352,25.086025,-3.3339,0.019,9.46908,9.46908
1324.00,9.46484,25.183869,0.000351,25.085991,-3.3336,0.019,9.47020,9.47020
1325.00,9.46563,25.183901,0.000351,25.086012,-3.3335,0.019,9.46967,9.46967
1326.00,9.46591,25.183922,0.000348,25.085980,-3.3333,0.019,9.46888,9.46888
1327.00,9.46557,25.184043,0.000348,25.086043,-3.3332,0.019,9.46647,9.46647
1328.00,9.46502,25.184009,0.000346,25.085926,-3.3332,0.019,9.46362,9.46362
1329.00,9.46503,25.184120,0.000347,25.085928,-3.3332,0.020,9.46179,9.46179
1330.00,9.46453,25.184261,0.000346,25.085931,-3.3332,0.020,9.45958,9.45958
1331.00,9.46316,25.184392,0.000349,25.085978,-3.3332,0.020,9.45566,9.45566
1332.00,9.46153,25.184453,0.000350,25.085992,-3.3331,0.020,9.45162,9.45162
1333.00,9.46102,25.184557,0.000348,25.086033,-3.3329,0.020,9.44979,9.44979
1334.00,9.46132,25.184594,0.000345,25.086029,-3.3328,0.020,9.45015,9.45015
1335.00,9.46130,25.184712,0.000348,25.086090,-3.3327,0.020,9.45334,9.45334
1336.00,9.46099,25.184744,0.000349,25.086067,-3.3327,0.020,9.45963,9.45963
1337.00,9.46029,25.184741,0.000349,25.086065,-3.3326,0.020,9.46660,9.46660
1338.00,9.45912,25.184847,0.000353,25.086149,-3.3324,0.020,9.46734,9.46734
1339.00,9.45664,25.185032,0.000361,25.086277,-3.3323,0.020,9.46584,9.46584
1340.00,9.45406,25.184863,0.000357,25.086114,-3.3321,0.021,9.46326,9.46326
1341.00,9.45487,25.184932,0.000356,25.086146,-3.3318,0.021,9.45825,9.45825
1342.00,9.45346,25.185040,0.000354,25.086172,-3.3316,0.021,9.45744,9.45744
1343.00,9.45281,25.185086,0.000355,25.086158,-3.3315,0.021,9.46133,9.46133
1344.00,9.45947,25.184999,0.000349,25.086071,-3.3313,0.021,9.46396,9.46396
1345.00,9.46108,25.185190,0.000354,25.086179,-3.3312,0.021,9.46720,9.46720
1346.00,9.46014,25.185207,0.000356,25.086193,-3.3313,0.021,9.47039,9.47039
1347.00,9.45983,25.185290,0.000355,25.086251,-3.3314,0.021,9.47148,9.47148
1348.00,9.46182,25.185294,0.000350,25.086206,-3.3314,0.022,9.47028,9.47028
1349.00,9.46298,25.185367,0.000350,25.086176,-3.3315,0.022,9.46982,9.46982
1350.00,9.46404,25.185406,0.000346,25.086195,-3.3316,0.022,9.46909,9.46909
1351.00,9.46617,25.185434,0.000343,25.086109,-3.3319,0.022,9.46825,9.46825
1352.00,9.46601,25.185413,0.000345,25.086043,-3.3320,0.022,9.46719,9.46719
1353.00,9.46585,25.185423,0.000349,25.086046,-3.3322,0.022,9.46646,9.46646
1354.00,9.46578,25.185405,0.000353,25.086065,-3.3322,0.022,9.46348,9.46348
1355.00,9.46552,25.185353,0.000352,25.086011,-3.3322,0.022,9.46159,9.46159
1356.00,9.46484,25.185348,0.000353,25.086057,-3.3317,0.022,9.46170,9.46170
1357.00,9.46448,25.185417,0.000352,25.086091,-3.3312,0.022,9.46103,9.46103
1358.00,9.46428,25.185500,0.000351,25.086117,-3.3311,0.023,9.45953,9.45953
1359.00,9.46426,25.185605,0.000347,25.086139,-3.3309,0.023,9.45919,9.45919
1360.00,9.46403,25.185768,0.000351,25.086201,-3.3309,0.023,9.45895,9.45895
1361.00,9.46470,25.185906,0.000351,25.086242,-3.3310,0.023,9.46093,9.46093
1362.00,9.46583,25.185939,0.000352,25.086229,-3.3311,0.023,9.46482,9.46482
1363.00,9.46624,25.186056,0.000355,25.086213,-3.3308,0.023,9.46894,9.46894
1364.00,9.46652,25.186134,0.000360,25.086212,-3.3304,0.023,9.47396,9.47396
1365.00,9.46630,25.186092,0.000356,25.086108,-3.3299,0.023,9.47618,9.47618
1366.00,9.46603,25.186003,0.000351,25.085978,-3.3297,0.023,9.47418,9.47418
1367.00,9.46558,25.186057,0.000350,25.085954,-3.3294,0.023,9.47054,9.47054
1368.00,9.46542,25.186014,0.000350,25.085938,-3.3294,0.023,9.46648,9.46648
1369.00,9.46570,25.185955,0.000348,25.085930,-3.3295,0.024,9.46295,9.46295
1370.00,9.46719,25.186027,0.000348,25.086011,-3.3296,0.024,9.46302,9.46302
1371.00,9.46800,25.186041,0.000349,25.086008,-3.3296,0.024,9.46469,9.46469
1372.00,9.46713,25.186053,0.000349,25.086040,-3.3295,0.024,9.46490,9.46490
1373.00,9.46613,25.186112,0.000346,25.086058,-3.3293,0.024,9.46533,9.46533
1374.00,9.46657,25.186202,0.000342,25.086038,-3.3292,0.024,9.46553,9.46553
1375.00,9.46618,25.186216,0.000344,25.085980,-3.3291,0.024,9.46365,9.46365
1376.00,9.46592,25.186288,0.000345,25.086008,-3.3291,0.024,9.46173,9.46173
1377.00,9.46540,25.186319,0.000344,25.085982,-3.3293,0.025,9.45974,9.45974
1378.00,9.46513,25.186393,0.000344,25.085961,-3.3294,0.025,9.45992,9.45992
1379.00,9.46584,25.186425,0.000345,25.085941,-3.3293,0.025,9.46042,9.46042
1380.00,9.46590,25.186461,0.000345,25.085973,-3.3289,0.025,9.46184,9.46184
1381.00,9.46548,25.186559,0.000346,25.086023,-3.3287,0.025,9.46443,9.46443
1382.00,9.46502,25.186591,0.000347,25.085985,-3.3283,0.025,9.46885,9.46885
1383.00,9.46581,25.186504,0.000349,25.085928,-3.3279,0.025,9.47126,9.47126
1384.00,9.46547,25.186578,0.000350,25.085977,-3.3277,0.025,9.47169,9.47169
1385.00,9.46497,25.186604,0.000348,25.085934,-3.3277,0.025,9.47045,9.47045
1386.00,9.46428,25.186671,0.000349,25.085925,-3.3276,0.025,9.46486,9.46486
1387.00,9.46346,25.186704,0.000349,25.085894,-3.3276,0.025,9.45879,9.45879
1388.00,9.46323,25.186722,0.000345,25.085861,-3.3276,0.026,9.45454,9.45454
1389.00,9.46298,25.186644,0.000342,25.085767,-3.3274,0.026,9.45437,9.45437
1390.00,9.46214,25.186664,0.000344,25.085728,-3.3271,0.026,9.45563,9.45563
1391.00,9.46211,25.186627,0.000341,25.085669,-3.3268,0.026,9.46176,9.46176
1392.00,9.46222,25.186714,0.000344,25.085753,-3.3265,0.026,9.46632,9.46632
1393.00,9.46233,25.186884,0.000346,25.085885,-3.3263,0.026,9.46928,9.46928
1394.00,9.46309,25.187012,0.000347,25.085983,-3.3261,0.026,9.46680,9.46680
1395.00,9.46395,25.187075,0.000348,25.086031,-3.3261,0.026,9.46496,9.46496
1396.00,9.46509,25.187093,0.000349,25.085996,-3.3261,0.026,9.46206,9.46206
1397.00,9.46473,25.187083,0.000346,25.085887,-3.3260,0.027,9.46111,9.46111
1398.00,9.46286,25.187114,0.000350,25.085829,-3.3261,0.026,9.46128,9.46128
1399.00,9.46136,25.187099,0.000351,25.085779,-3.3263,0.026,9.46528,9.46528
1400.00,9.46047,25.187141,0.000351,25.085792,-3.3264,0.026,9.46990,9.46990
1401.00,9.46084,25.187198,0.000351,25.085857,-3.3263,0.027,9.47444,9.47444
1402.00,9.46160,25.187156,0.000352,25.085837,-3.3262,0.027,9.47936,9.47936
1403.00,9.46338,25.187164,0.000354,25.085803,-3.3259,0.027,9.48027,9.48027
1404.00,9.46611,25.187229,0.000353,25.085793,-3.3257,0.027,9.47348,9.47348
1405.00,9.46877,25.187216,0.000353,25.085724,-3.3254,0.027,9.46253,9.46253
1406.00,9.46952,25.187312,0.000351,25.085768,-3.3252,0.027,9.45036,9.45036
1407.00,9.46886,25.187445,0.000347,25.085829,-3.3252,0.027,9.43903,9.43903
1408.00,9.47075,25.187520,0.000343,25.085953,-3.3251,0.028,9.43249,9.43249
1409.00,9.47482,25.187581,0.000342,25.085979,-3.3249,0.028,9.43384,9.43384
1410.00,9.48019,25.187752,0.000335,25.086067,-3.3249,0.029,9.43724,9.43724
1411.00,9.48619,25.187833,0.000334,25.086082,-3.3250,0.029,9.43987,9.43987
@10,3.0002,6.0, 1410.00900000001 
1412.00,9.48864,25.187846,0.000333,25.086035,-3.3249,0.029,9.44165,9.44165
1413.00,9.47095,25.187878,0.000328,25.085912,-3.3250,0.029,9.44272,9.44272
1414.00,9.43926,25.187927,0.000323,25.085887,-3.3250,0.030,9.44499,9.44499
1415.00,9.42840,25.187932,0.000325,25.085831,-3.3249,0.030,9.44833,9.44833
1416.00,9.42864,25.187897,0.000321,25.085732,-3.3246,0.030,9.45299,9.45299
1417.00,9.43381,25.187999,0.000321,25.085784,-3.3245,0.030,9.45782,9.45782
1418.00,9.43605,25.188081,0.000323,25.085815,-3.3243,0.031,9.46556,9.46556
1419.00,9.43773,25.188104,0.000325,25.085792,-3.3242,0.031,9.47086,9.47086
1420.00,9.44146,25.188151,0.000325,25.085845,-3.3242,0.031,9.47658,9.47658
1421.00,9.44510,25.188239,0.000329,25.085866,-3.3242,0.031,9.48490,9.48490
1422.00,9.44945,25.188261,0.000330,25.085842,-3.3243,0.031,9.49005,9.49005
1423.00,9.45335,25.188268,0.000330,25.085851,-3.3243,0.031,9.49132,9.49132
1424.00,9.45860,25.188368,0.000332,25.085898,-3.3243,0.031,9.48932,9.48932
1425.00,9.46319,25.188487,0.000337,25.085940,-3.3244,0.031,9.48635,9.48635
1426.00,9.46659,25.188541,0.000339,25.085923,-3.3245,0.031,9.48170,9.48170
1427.00,9.47086,25.188595,0.000343,25.085945,-3.3242,0.031,9.47968,9.47968
1428.00,9.47572,25.188618,0.000346,25.085950,-3.3240,0.031,9.47718,9.47718
1429.00,9.47604,25.188647,0.000348,25.085921,-3.3237,0.031,9.47822,9.47822
1430.00,9.47688,25.188648,0.000348,25.085833,-3.3234,0.031,9.47733,9.47733
1431.00,9.48005,25.188666,0.000349,25.085838,-3.3231,0.031,9.47687,9.47687
1432.00,9.48357,25.188833,0.000355,25.085881,-3.3231,0.031,9.47661,9.47661
1433.00,9.48475,25.188882,0.000357,25.085800,-3.3233,0.031,9.47638,9.47638
1434.00,9.48340,25.188879,0.000362,25.085734,-3.3235,0.031,9.47521,9.47521
1435.00,9.48223,25.188954,0.000363,25.085760,-3.3238,0.031,9.47415,9.47415
1436.00,9.48150,25.189030,0.000365,25.085841,-3.3239,0.031,9.47342,9.47342
1437.00,9.48018,25.188870,0.000357,25.085765,-3.3238,0.031,9.47083,9.47083
1438.00,9.47904,25.188913,0.000352,25.085877,-3.3235,0.031,9.46950,9.46950
1439.00,9.47859,25.189016,0.000351,25.086000,-3.3229,0.032,9.47136,9.47136
1440.00,9.47851,25.188951,0.000348,25.085970,-3.3223,0.032,9.47496,9.47496
1441.00,9.47744,25.188968,0.000348,25.085916,-3.3222,0.032,9.47383,9.47383
1442.00,9.47554,25.189110,0.000351,25.085925,-3.3221,0.032,9.47154,9.47154
1443.00,9.47405,25.189110,0.000352,25.085869,-3.3219,0.032,9.47134,9.47134
1444.00,9.47368,25.189069,0.000350,25.085782,-3.3219,0.032,9.47023,9.47023
1445.00,9.47386,25.189188,0.000352,25.085818,-3.3219,0.032,9.46989,9.46989
1446.00,9.47335,25.189187,0.000351,25.085785,-3.3218,0.032,9.47472,9.47472
1447.00,9.47273,25.189266,0.000354,25.085841,-3.3218,0.032,9.47964,9.47964
1448.00,9.47247,25.189313,0.000354,25.085826,-3.3220,0.032,9.48090,9.48090
1449.00,9.47157,25.189421,0.000354,25.085905,-3.3221,0.032,9.47996,9.47996
1450.00,9.47152,25.189407,0.000356,25.085922,-3.3221,0.032,9.47862,9.47862
1451.00,9.47289,25.189526,0.000356,25.085961,-3.3220,0.032,9.47506,9.47506
1452.00,9.47475,25.189566,0.000357,25.085986,-3.3220,0.032,9.47154,9.47154
1453.00,9.47538,25.189656,0.000362,25.085987,-3.3219,0.032,9.47200,9.47200
1454.00,9.47572,25.189767,0.000368,25.086010,-3.3218,0.032,9.47295,9.47295
1455.00,9.47537,25.189825,0.000368,25.085970,-3.3217,0.032,9.47349,9.47349
1456.00,9.47446,25.189918,0.000374,25.086057,-3.3215,0.032,9.47376,9.47376
1457.00,9.47455,25.189922,0.000374,25.086046,-3.3212,0.032,9.47497,9.47497
1458.00,9.47409,25.189979,0.000375,25.086126,-3.3209,0.032,9.47139,9.47139
1459.00,9.47349,25.189946,0.000372,25.086061,-3.3205,0.032,9.46727,9.46727
1460.00,9.47188,25.189974,0.000372,25.086127,-3.3203,0.033,9.46326,9.46326
1461.00,9.47120,25.189966,0.000368,25.086120,-3.3202,0.033,9.46152,9.46152
1462.00,9.47147,25.189964,0.000367,25.086121,-3.3202,0.033,9.45948,9.45948
1463.00,9.47183,25.189974,0.000365,25.086121,-3.3203,0.033,9.46091,9.46091
1464.00,9.47091,25.190038,0.000368,25.086156,-3.3204,0.033,9.46456,9.46456
1465.00,9.46954,25.190179,0.000370,25.086164,-3.3207,0.033,9.46894,9.46894
1466.00,9.46826,25.190160,0.000365,25.086028,-3.3206,0.033,9.47013,9.47013
1467.00,9.46781,25.190254,0.000364,25.086011,-3.3204,0.033,9.47079,9.47079
1468.00,9.46804,25.190393,0.000365,25.086044,-3.3204,0.033,9.47207,9.47207
1469.00,9.46831,25.190421,0.000363,25.086020,-3.3203,0.033,9.47160,9.47160
1470.00,9.46830,25.190430,0.000359,25.086008,-3.3201,0.033,9.46794,9.46794
1471.00,9.46829,25.190533,0.000362,25.086111,-3.3199,0.033,9.46685,9.46685
1472.00,9.46798,25.190497,0.000360,25.086086,-3.3198,0.034,9.46796,9.46796
1473.00,9.46678,25.190390,0.000357,25.086009,-3.3197,0.034,9.46470,9.46470
1474.00,9.46604,25.190411,0.000357,25.086035,-3.3198,0.034,9.46166,9.46166
1475.00,9.46607,25.190461,0.000360,25.086018,-3.3199,0.034,9.46034,9.46034
1476.00,9.46518,25.190503,0.000362,25.085968,-3.3202,0.034,9.45912,9.45912
1477.00,9.46435,25.190619,0.000361,25.085985,-3.3203,0.034,9.45939,9.45939
1478.00,9.46460,25.190718,0.000359,25.085976,-3.3202,0.034,9.46142,9.46142
1479.00,9.46500,25.190767,0.000355,25.085962,-3.3203,0.034,9.46349,9.46349
1480.00,9.46553,25.190798,0.000350,25.085997,-3.3204,0.034,9.46501,9.46501
1481.00,9.46539,25.190842,0.000347,25.085998,-3.3204,0.035,9.46518,9.46518
1482.00,9.46548,25.190839,0.000346,25.085944,-3.3203,0.035,9.46432,9.46432
1483.00,9.46559,25.190903,0.000344,25.085956,-3.3204,0.035,9.46399,9.46399
1484.00,9.46443,25.190989,0.000343,25.085977,-3.3203,0.035,9.46407,9.46407
1485.00,9.46412,25.190926,0.000343,25.085901,-3.3201,0.035,9.46526,9.46526
1486.00,9.46422,25.190921,0.000344,25.085893,-3.3199,0.036,9.46857,9.46857
1487.00,9.46521,25.190998,0.000345,25.085916,-3.3197,0.036,9.47102,9.47102
1488.00,9.46593,25.191093,0.000348,25.085952,-3.3195,0.036,9.47414,9.47414
1489.00,9.46614,25.191087,0.000350,25.085867,-3.3192,0.036,9.47603,9.47603
1490.00,9.46704,25.191211,0.000347,25.085900,-3.3188,0.036,9.47982,9.47982
1491.00,9.46777,25.191272,0.000346,25.085916,-3.3186,0.036,9.47882,9.47882
1492.00,9.46823,25.191324,0.000348,25.085923,-3.3183,0.036,9.47947,9.47947
1493.00,9.46904,25.191313,0.000347,25.085877,-3.3179,0.036,9.47832,9.47832
1494.00,9.46981,25.191417,0.000352,25.086019,-3.3175,0.036,9.47673,9.47673
1495.00,9.47078,25.191480,0.000355,25.086053,-3.3173,0.036,9.47377,9.47377
1496.00,9.47145,25.191518,0.000357,25.086080,-3.3170,0.036,9.47282,9.47282
1497.00,9.47153,25.191525,0.000356,25.086113,-3.3170,0.037,9.47151,9.47151
1498.00,9.47184,25.191500,0.000354,25.086102,-3.3171,0.037,9.47142,9.47142
1499.00,9.47224,25.191475,0.000350,25.085978,-3.3171,0.037,9.47001,9.47001
1500.00,9.47174,25.191538,0.000351,25.085961,-3.3171,0.037,9.46858,9.46858
1501.00,9.47208,25.191564,0.000350,25.085917,-3.3171,0.037,9.46761,9.46761
1502.00,9.47192,25.191684,0.000350,25.085938,-3.3171,0.037,9.46485,9.46485
1503.00,9.47163,25.191859,0.000355,25.086040,-3.3169,0.037,9.46275,9.46275
1504.00,9.47163,25.191950,0.000358,25.086113,-3.3169,0.037,9.46396,9.46396
1505.00,9.47186,25.191947,0.000356,25.086094,-3.3170,0.037,9.46556,9.46556
1506.00,9.47180,25.191992,0.000357,25.086093,-3.3172,0.037,9.46713,9.46713
1507.00,9.47144,25.191946,0.000356,25.086033,-3.3173,0.037,9.46893,9.46893
1508.00,9.47087,25.191818,0.000352,25.085911,-3.3174,0.038,9.46989,9.46989
1509.00,9.47055,25.191817,0.000350,25.085918,-3.3174,0.038,9.47088,9.47088
1510.00,9.46998,25.191800,0.000351,25.085891,-3.3174,0.038,9.47001,9.47001
1511.00,9.46945,25.191862,0.000349,25.085942,-3.3172,0.038,9.47025,9.47025
1512.00,9.46912,25.191938,0.000347,25.086000,-3.3172,0.038,9.47195,9.47195
1513.00,9.46892,25.192091,0.000347,25.086099,-3.3172,0.039,9.47260,9.47260
1514.00,9.46914,25.192124,0.000345,25.086072,-3.3173,0.039,9.47199,9.47199
1515.00,9.46913,25.192260,0.000346,25.086085,-3.3171,0.039,9.47180,9.47180
1516.00,9.46887,25.192271,0.000346,25.086022,-3.3169,0.039,9.47002,9.47002
1517.00,9.46825,25.192293,0.000346,25.085970,-3.3166,0.039,9.46529,9.46529
1518.00,9.46751,25.192333,0.000347,25.085959,-3.3164,0.039,9.46400,9.46400
1519.00,9.46729,25.192339,0.000347,25.085978,-3.3164,0.039,9.46281,9.46281
1520.00,9.46736,25.192308,0.000345,25.085986,-3.3163,0.039,9.46150,9.46150
1521.00,9.46707,25.192396,0.000345,25.086028,-3.3162,0.039,9.46145,9.46145
1522.00,9.46764,25.192459,0.000344,25.086054,-3.3161,0.040,9.46626,9.46626
1523.00,9.46871,25.192494,0.000346,25.086067,-3.3159,0.040,9.47073,9.47073
1524.00,9.46986,25.192571,0.000347,25.086056,-3.3157,0.040,9.47678,9.47678
1525.00,9.46984,25.192605,0.000351,25.086068,-3.3156,0.040,9.48271,9.48271
1526.00,9.47082,25.192647,0.000355,25.086108,-3.3153,0.040,9.48699,9.48699
1527.00,9.47186,25.192688,0.000360,25.086086,-3.3149,0.039,9.48723,9.48723
1528.00,9.47195,25.192683,0.000358,25.086010,-3.3147,0.040,9.48568,9.48568
1529.00,9.47169,25.192748,0.000356,25.086001,-3.3143,0.040,9.48090,9.48090
1530.00,9.47183,25.192867,0.000355,25.086036,-3.3142,0.040,9.47352,9.47352
1531.00,9.47341,25.192864,0.000352,25.085993,-3.3143,0.040,9.46691,9.46691
1532.00,9.47719,25.192942,0.000353,25.086041,-3.3144,0.040,9.46241,9.46241
1533.00,9.47914,25.192942,0.000353,25.086011,-3.3145,0.040,9.45871,9.45871
1534.00,9.47876,25.192956,0.000355,25.086016,-3.3144,0.040,9.45665,9.45665
1535.00,9.47545,25.192943,0.000354,25.085989,-3.3142,0.040,9.45853,9.45853
1536.00,9.47269,25.192924,0.000355,25.085903,-3.3142,0.040,9.46317,9.46317
1537.00,9.47341,25.192934,0.000355,25.085894,-3.3141,0.040,9.46568,9.46568
1538.00,9.47338,25.193061,0.000352,25.085968,-3.3139,0.041,9.46770,9.46770
1539.00,9.46933,25.193083,0.000350,25.085906,-3.3139,0.041,9.46889,9.46889
1540.00,9.46630,25.193046,0.000349,25.085861,-3.3141,0.041,9.46858,9.46858
1541.00,9.46669,25.193190,0.000350,25.085970,-3.3142,0.041,9.46610,9.46610
1542.00,9.46720,25.193225,0.000347,25.085947,-3.3144,0.041,9.46494,9.46494
1543.00,9.46689,25.193362,0.000351,25.085979,-3.3147,0.041,9.46401,9.46401
1544.00,9.46641,25.193539,0.000353,25.086091,-3.3150,0.041,9.46367,9.46367
1545.00,9.46616,25.193721,0.000353,25.086153,-3.3153,0.041,9.46352,9.46352
1546.00,9.46538,25.193799,0.000353,25.086197,-3.3153,0.042,9.46550,9.46550
1547.00,9.46458,25.193825,0.000354,25.086195,-3.3152,0.042,9.46777,9.46777
1548.00,9.46509,25.193735,0.000354,25.086114,-3.3151,0.042,9.46962,9.46962
1549.00,9.46524,25.193643,0.000354,25.086040,-3.3148,0.042,9.47299,9.47299
1550.00,9.46619,25.193628,0.000355,25.086010,-3.3143,0.042,9.47633,9.47633
1551.00,9.46718,25.193653,0.000354,25.085974,-3.3139,0.042,9.47626,9.47626
1552.00,9.46830,25.193767,0.000356,25.086046,-3.3137,0.042,9.47781,9.47781
1553.00,9.46926,25.193862,0.000354,25.086083,-3.3135,0.042,9.48059,9.48059
1554.00,9.46960,25.193917,0.000354,25.086089,-3.3133,0.042,9.48054,9.48054
1555.00,9.46946,25.193979,0.000353,25.086111,-3.3131,0.042,9.47669,9.47669
1556.00,9.47005,25.193977,0.000351,25.086101,-3.3128,0.042,9.47083,9.47083
1557.00,9.47159,25.193964,0.000351,25.086076,-3.3124,0.043,9.46181,9.46181
1558.00,9.47337,25.194022,0.000352,25.086143,-3.3120,0.043,9.45056,9.45056
1559.00,9.47601,25.194128,0.000352,25.086231,-3.3117,0.043,9.44200,9.44200
1560.00,9.47689,25.194135,0.000349,25.086251,-3.3115,0.043,9.44181,9.44181
1561.00,9.47422,25.194104,0.000344,25.086192,-3.3116,0.043,9.44566,9.44566
@11,3.0002,6.0, 1560.05099999999 
1562.00,9.48149,25.194161,0.000338,25.086184,-3.3117,0.044,9.44968,9.44968
1563.00,9.48588,25.194179,0.000333,25.086138,-3.3118,0.044,9.45423,9.45423
1564.00,9.48022,25.194091,0.000325,25.085985,-3.3118,0.045,9.45790,9.45790
1565.00,9.45933,25.194100,0.000325,25.085974,-3.3118,0.045,9.45879,9.45879
1566.00,9.44267,25.194167,0.000327,25.086037,-3.3117,0.045,9.45935,9.45935
1567.00,9.43812,25.194174,0.000326,25.085997,-3.3115,0.046,9.46281,9.46281
1568.00,9.44217,25.194284,0.000330,25.086025,-3.3116,0.046,9.46790,9.46790
1569.00,9.44688,25.194440,0.000334,25.086169,-3.3118,0.046,9.47510,9.47510
1570.00,9.44880,25.194556,0.000331,25.086091,-3.3119,0.046,9.48030,9.48030
1571.00,9.45135,25.194669,0.000331,25.086103,-3.3122,0.046,9.48285,9.48285
1572.00,9.45506,25.194747,0.000334,25.086161,-3.3124,0.046,9.48491,9.48491
1573.00,9.45983,25.194686,0.000330,25.086097,-3.3123,0.047,9.48634,9.48634
1574.00,9.46266,25.194712,0.000334,25.086034,-3.3122,0.047,9.48676,9.48676
1575.00,9.46616,25.194646,0.000340,25.086019,-3.3119,0.046,9.48740,9.48740
1576.00,9.47032,25.194659,0.000340,25.085959,-3.3117,0.046,9.49022,9.49022
1577.00,9.47249,25.194687,0.000342,25.085886,-3.3117,0.046,9.49129,9.49129
1578.00,9.47555,25.194757,0.000348,25.085857,-3.3117,0.046,9.49161,9.49161
1579.00,9.47833,25.194814,0.000346,25.085874,-3.3117,0.046,9.49177,9.49177
1580.00,9.48019,25.194942,0.000349,25.085915,-3.3119,0.046,9.49184,9.49184
1581.00,9.48159,25.194996,0.000354,25.085943,-3.3119,0.046,9.48948,9.48948
1582.00,9.48352,25.195096,0.000355,25.086012,-3.3117,0.046,9.48669,9.48669
1583.00,9.48484,25.195146,0.000354,25.086065,-3.3112,0.046,9.48255,9.48255
1584.00,9.48375,25.195149,0.000357,25.086036,-3.3108,0.046,9.47965,9.47965
1585.00,9.48387,25.195239,0.000360,25.086089,-3.3103,0.046,9.47843,9.47843
1586.00,9.48506,25.195226,0.000359,25.086097,-3.3099,0.046,9.48052,9.48052
1587.00,9.48635,25.195191,0.000360,25.086026,-3.3097,0.046,9.48485,9.48485
1588.00,9.48667,25.195175,0.000362,25.085976,-3.3096,0.046,9.49101,9.49101
1589.00,9.48677,25.195281,0.000363,25.086012,-3.3096,0.046,9.49470,9.49470
1590.00,9.48709,25.195336,0.000360,25.086016,-3.3097,0.047,9.49464,9.49464
1591.00,9.48640,25.195389,0.000361,25.085927,-3.3097,0.047,9.49331,9.49331
1592.00,9.48782,25.195436,0.000363,25.085966,-3.3097,0.047,9.49081,9.49081
1593.00,9.48827,25.195418,0.000366,25.085902,-3.3098,0.046,9.48596,9.48596
1594.00,9.48776,25.195414,0.000369,25.085918,-3.3098,0.046,9.47895,9.47895
1595.00,9.48750,25.195300,0.000368,25.085802,-3.3097,0.046,9.47227,9.47227
1596.00,9.48628,25.195330,0.000368,25.085900,-3.3096,0.046,9.46728,9.46728
1597.00,9.48349,25.195435,0.000367,25.085935,-3.3096,0.046,9.46343,9.46343
1598.00,9.48197,25.195627,0.000366,25.086084,-3.3096,0.047,9.46286,9.46286
1599.00,9.48078,25.195696,0.000364,25.086059,-3.3095,0.047,9.46632,9.46632
1600.00,9.48183,25.195861,0.000367,25.086152,-3.3094,0.047,9.47350,9.47350
1601.00,9.48143,25.196018,0.000370,25.086227,-3.3094,0.047,9.47968,9.47968
1602.00,9.47817,25.196056,0.000371,25.086278,-3.3092,0.047,9.48326,9.48326
1603.00,9.47228,25.196102,0.000374,25.086273,-3.3093,0.047,9.48386,9.48386
1604.00,9.46967,25.196227,0.000374,25.086349,-3.3096,0.047,9.48205,9.48205
1605.00,9.47137,25.196242,0.000373,25.086300,-3.3098,0.047,9.47636,9.47636
1606.00,9.47439,25.196194,0.000372,25.086203,-3.3100,0.047,9.46669,9.46669
1607.00,9.47505,25.196213,0.000369,25.086181,-3.3101,0.047,9.45868,9.45868
1608.00,9.47364,25.196194,0.000364,25.086147,-3.3100,0.047,9.45423,9.45423
1609.00,9.47247,25.196180,0.000366,25.086138,-3.3097,0.047,9.45079,9.45079
1610.00,9.47046,25.196179,0.000367,25.086133,-3.3095,0.047,9.45238,9.45238
1611.00,9.47272,25.196216,0.000364,25.086110,-3.3093,0.048,9.45950,9.45950
1612.00,9.47479,25.196272,0.000365,25.086083,-3.3091,0.048,9.46616,9.46616
1613.00,9.47353,25.196260,0.000365,25.086033,-3.3089,0.048,9.46998,9.46998
1614.00,9.46707,25.196268,0.000359,25.085977,-3.3088,0.048,9.47269,9.47269
1615.00,9.45813,25.196351,0.000358,25.086083,-3.3085,0.048,9.47190,9.47190
1616.00,9.45530,25.196438,0.000359,25.086156,-3.3083,0.048,9.47314,9.47314
1617.00,9.45775,25.196463,0.000359,25.086193,-3.3081,0.048,9.47733,9.47733
1618.00,9.46156,25.196536,0.000357,25.086183,-3.3080,0.048,9.48313,9.48313
1619.00,9.46281,25.196525,0.000359,25.086161,-3.3078,0.048,9.48482,9.48482
1620.00,9.46200,25.196523,0.000362,25.086095,-3.3077,0.048,9.48684,9.48684
1621.00,9.46430,25.196501,0.000363,25.086043,-3.3076,0.048,9.48356,9.48356
1622.00,9.46868,25.196503,0.000362,25.085977,-3.3076,0.048,9.47741,9.47741
1623.00,9.47260,25.196561,0.000365,25.086008,-3.3078,0.048,9.47059,9.47059
1624.00,9.47303,25.196543,0.000362,25.085924,-3.3080,0.048,9.46835,9.46835
1625.00,9.47200,25.196669,0.000360,25.085946,-3.3081,0.048,9.46741,9.46741
1626.00,9.48241,25.196754,0.000358,25.085949,-3.3079,0.049,9.46783,9.46783
1627.00,9.49515,25.196846,0.000358,25.085967,-3.3077,0.049,9.46802,9.46802
1628.00,9.48917,25.196882,0.000357,25.086017,-3.3075,0.049,9.46823,9.46823
1629.00,9.48321,25.197079,0.000361,25.086153,-3.3071,0.049,9.46987,9.46987
1630.00,9.47881,25.196996,0.000358,25.086066,-3.3069,0.049,9.47030,9.47030
1631.00,9.47604,25.197039,0.000357,25.086072,-3.3068,0.049,9.47017,9.47017
1632.00,9.47458,25.197046,0.000355,25.086042,-3.3068,0.050,9.46940,9.46940
1633.00,9.47386,25.197156,0.000355,25.086121,-3.3068,0.050,9.47080,9.47080
1634.00,9.47346,25.197103,0.000351,25.086044,-3.3069,0.050,9.47169,9.47169
1635.00,9.47286,25.197263,0.000355,25.086119,-3.3070,0.050,9.47295,9.47295
1636.00,9.47338,25.197221,0.000355,25.086019,-3.3071,0.050,9.47296,9.47296
1637.00,9.47299,25.197260,0.000357,25.086097,-3.3071,0.050,9.47457,9.47457
1638.00,9.47181,25.197221,0.000354,25.086000,-3.3071,0.050,9.47516,9.47516
1639.00,9.47123,25.197296,0.000354,25.086060,-3.3072,0.050,9.47690,9.47690
1640.00,9.47210,25.197263,0.000350,25.086040,-3.3073,0.050,9.47928,9.47928
1641.00,9.47283,25.197315,0.000352,25.086118,-3.3073,0.051,9.48235,9.48235
1642.00,9.47365,25.197389,0.000352,25.086079,-3.3075,0.051,9.48149,9.48149
1643.00,9.47430,25.197462,0.000354,25.086121,-3.3077,0.051,9.47783,9.47783
1644.00,9.47443,25.197506,0.000352,25.086098,-3.3076,0.051,9.46900,9.46900
1645.00,9.47411,25.197619,0.000354,25.086147,-3.3075,0.051,9.45855,9.45855
1646.00,9.47470,25.197756,0.000355,25.086153,-3.3075,0.051,9.44971,9.44971
1647.00,9.47515,25.197740,0.000355,25.086050,-3.3076,0.051,9.44404,9.44404
1648.00,9.47653,25.197856,0.000356,25.086000,-3.3075,0.051,9.44084,9.44084
1649.00,9.47649,25.197883,0.000357,25.085976,-3.3074,0.051,9.43807,9.43807
1650.00,9.47760,25.197929,0.000355,25.085971,-3.3074,0.052,9.43664,9.43664
1651.00,9.47788,25.197896,0.000354,25.085933,-3.3072,0.052,9.43551,9.43551
1652.00,9.47053,25.197974,0.000355,25.086002,-3.3068,0.052,9.43355,9.43355
1653.00,9.45951,25.197980,0.000354,25.086010,-3.3064,0.052,9.42959,9.42959
1654.00,9.44816,25.198009,0.000355,25.086019,-3.3061,0.052,9.43110,9.43110
1655.00,9.44508,25.198033,0.000356,25.086021,-3.3060,0.052,9.43564,9.43564
1656.00,9.44254,25.198168,0.000357,25.086099,-3.3058,0.052,9.43824,9.43824
1657.00,9.44020,25.198203,0.000354,25.086099,-3.3058,0.052,9.44235,9.44235
1658.00,9.43816,25.198193,0.000353,25.086096,-3.3057,0.052,9.44746,9.44746
1659.00,9.43918,25.198279,0.000354,25.086124,-3.3056,0.052,9.44942,9.44942
1660.00,9.44046,25.198437,0.000357,25.086179,-3.3056,0.052,9.44477,9.44477
1661.00,9.44050,25.198537,0.000358,25.086215,-3.3057,0.052,9.44317,9.44317
1662.00,9.43959,25.198539,0.000358,25.086167,-3.3058,0.053,9.44237,9.44237
1663.00,9.43971,25.198618,0.000359,25.086129,-3.3060,0.053,9.44217,9.44217
1664.00,9.43932,25.198627,0.000355,25.086080,-3.3059,0.053,9.44156,9.44156
1665.00,9.43865,25.198471,0.000350,25.085933,-3.3057,0.053,9.44501,9.44501
1666.00,9.43964,25.198418,0.000350,25.085889,-3.3053,0.053,9.44710,9.44710
1667.00,9.44054,25.198499,0.000352,25.085952,-3.3050,0.053,9.44774,9.44774
1668.00,9.44188,25.198463,0.000350,25.086002,-3.3047,0.053,9.44772,9.44772
1669.00,9.44312,25.198596,0.000353,25.086119,-3.3045,0.054,9.44886,9.44886
1670.00,9.44419,25.198733,0.000357,25.086233,-3.3043,0.054,9.44821,9.44821
1671.00,9.44584,25.198768,0.000355,25.086222,-3.3042,0.054,9.44460,9.44460
1672.00,9.44625,25.198783,0.000354,25.086169,-3.3041,0.054,9.44008,9.44008
1673.00,9.44473,25.198826,0.000356,25.086139,-3.3041,0.054,9.43781,9.43781
1674.00,9.44416,25.198893,0.000360,25.086149,-3.3041,0.054,9.43706,9.43706
1675.00,9.44417,25.198783,0.000355,25.086007,-3.3040,0.054,9.44041,9.44041
1676.00,9.44374,25.198845,0.000354,25.086065,-3.3040,0.054,9.44834,9.44834
1677.00,9.44306,25.198852,0.000354,25.086053,-3.3040,0.054,9.45357,9.45357
1678.00,9.44400,25.198919,0.000353,25.085995,-3.3039,0.054,9.45273,9.45273
1679.00,9.44382,25.198880,0.000349,25.085881,-3.3038,0.054,9.44912,9.44912
1680.00,9.44382,25.199070,0.000352,25.085940,-3.3038,0.054,9.44455,9.44455
1681.00,9.44596,25.199081,0.000355,25.085881,-3.3038,0.054,9.43817,9.43817
1682.00,9.44523,25.199170,0.000357,25.085907,-3.3038,0.054,9.43682,9.43682
1683.00,9.44427,25.199183,0.000355,25.085918,-3.3038,0.055,9.43794,9.43794
1684.00,9.44809,25.199231,0.000359,25.086021,-3.3040,0.055,9.43884,9.43884
1685.00,9.45522,25.199216,0.000358,25.086060,-3.3040,0.055,9.43938,9.43938
1686.00,9.46317,25.199261,0.000358,25.086092,-3.3039,0.055,9.43869,9.43869
1687.00,9.45371,25.199347,0.000357,25.086168,-3.3036,0.055,9.43535,9.43535
1688.00,9.43559,25.199393,0.000359,25.086151,-3.3034,0.055,9.43475,9.43475
1689.00,9.43393,25.199489,0.000357,25.086108,-3.3031,0.055,9.43611,9.43611
1690.00,9.43706,25.199579,0.000354,25.086070,-3.3029,0.055,9.43710,9.43710
1691.00,9.43699,25.199639,0.000353,25.086097,-3.3028,0.056,9.44107,9.44107
1692.00,9.43679,25.199662,0.000354,25.086103,-3.3028,0.056,9.44429,9.44429
1693.00,9.43636,25.199724,0.000353,25.086187,-3.3030,0.056,9.44495,9.44495
1694.00,9.43750,25.199657,0.000351,25.086150,-3.3032,0.056,9.44528,9.44528
1695.00,9.43890,25.199603,0.000353,25.086120,-3.3034,0.056,9.44415,9.44415
1696.00,9.43907,25.199650,0.000352,25.086047,-3.3034,0.056,9.43923,9.43923
1697.00,9.43874,25.199677,0.000354,25.086009,-3.3033,0.056,9.43841,9.43841
1698.00,9.43929,25.199734,0.000355,25.086031,-3.3031,0.056,9.44089,9.44089
1699.00,9.43960,25.199764,0.000358,25.086037,-3.3029,0.056,9.44547,9.44547
1700.00,9.43965,25.199798,0.000362,25.086071,-3.3027,0.056,9.44944,9.44944
1701.00,9.44128,25.199793,0.000361,25.086101,-3.3027,0.056,9.45336,9.45336
1702.00,9.44278,25.199885,0.000361,25.086154,-3.3025,0.056,9.45632,9.45632
1703.00,9.44362,25.199976,0.000361,25.086123,-3.3024,0.056,9.45522,9.45522
1704.00,9.44522,25.200053,0.000359,25.086104,-3.3024,0.057,9.44747,9.44747
1705.00,9.44655,25.200192,0.000356,25.086125,-3.3023,0.057,9.43881,9.43881
1706.00,9.44595,25.200266,0.000354,25.086106,-3.3023,0.057,9.43044,9.43044
1707.00,9.44686,25.200293,0.000349,25.086035,-3.3022,0.057,9.42252,9.42252
1708.00,9.44818,25.200350,0.000346,25.086081,-3.3023,0.058,9.41762,9.41762
1709.00,9.45179,25.200411,0.000342,25.086133,-3.3024,0.058,9.41723,9.41723
1710.00,9.45665,25.200432,0.000336,25.086157,-3.3026,0.058,9.41891,9.41891
1711.00,9.45345,25.200493,0.000330,25.086146,-3.3025,0.059,9.42271,9.42271
@12,3.0002,6.0, 1710.095 
1712.00,9.45508,25.200519,0.000325,25.086161,-3.3025,0.059,9.42464,9.42464
1713.00,9.44453,25.200499,0.000319,25.086082,-3.3024,0.060,9.42620,9.42620
1714.00,9.42518,25.200531,0.000315,25.086041,-3.3023,0.060,9.43005,9.43005
1715.00,9.41641,25.200643,0.000319,25.086069,-3.3021,0.060,9.43586,9.43586
1716.00,9.41580,25.200686,0.000323,25.086076,-3.3021,0.060,9.44282,9.44282
1717.00,9.41829,25.200671,0.000324,25.086018,-3.3022,0.061,9.44879,9.44879
1718.00,9.42026,25.200719,0.000327,25.086036,-3.3026,0.061,9.45534,9.45534
1719.00,9.42266,25.200715,0.000332,25.086045,-3.3028,0.061,9.45946,9.45946
1720.00,9.42763,25.200754,0.000331,25.085992,-3.3030,0.061,9.46206,9.46206
1721.00,9.43155,25.200776,0.000332,25.085946,-3.3030,0.061,9.46261,9.46261
1722.00,9.43483,25.200894,0.000338,25.086033,-3.3030,0.061,9.46512,9.46512
1723.00,9.43850,25.200979,0.000342,25.086113,-3.3027,0.061,9.46704,9.46704
1724.00,9.44250,25.201048,0.000343,25.086100,-3.3024,0.061,9.46800,9.46800
1725.00,9.44735,25.201042,0.000343,25.086123,-3.3022,0.061,9.47030,9.47030
1726.00,9.45112,25.201100,0.000344,25.086164,-3.3019,0.061,9.47175,9.47175
1727.00,9.45414,25.201164,0.000344,25.086195,-3.3016,0.061,9.47160,9.47160
1728.00,9.45660,25.201147,0.000347,25.086169,-3.3015,0.061,9.47030,9.47030
1729.00,9.45888,25.201202,0.000352,25.086182,-3.3013,0.061,9.46756,9.46756
1730.00,9.45963,25.201209,0.000356,25.086161,-3.3011,0.061,9.46415,9.46415
1731.00,9.45958,25.201255,0.000361,25.086244,-3.3008,0.061,9.46265,9.46265
1732.00,9.46087,25.201179,0.000362,25.086155,-3.3004,0.061,9.46153,9.46153
1733.00,9.46230,25.201242,0.000362,25.086109,-3.3001,0.061,9.45966,9.45966
1734.00,9.46343,25.201311,0.000365,25.086110,-3.3002,0.061,9.46001,9.46001
1735.00,9.46405,25.201351,0.000367,25.086109,-3.3002,0.061,9.45861,9.45861
1736.00,9.46459,25.201348,0.000366,25.086043,-3.3003,0.061,9.45674,9.45674
1737.00,9.46495,25.201417,0.000369,25.086074,-3.3006,0.061,9.45668,9.45668
1738.00,9.46406,25.201454,0.000370,25.086162,-3.3009,0.061,9.45770,9.45770
1739.00,9.46368,25.201420,0.000366,25.086086,-3.3010,0.061,9.45674,9.45674
1740.00,9.46267,25.201498,0.000365,25.086084,-3.3011,0.061,9.45589,9.45589
1741.00,9.46215,25.201577,0.000366,25.086014,-3.3011,0.061,9.45339,9.45339
1742.00,9.46043,25.201649,0.000364,25.085966,-3.3009,0.061,9.44813,9.44813
1743.00,9.45876,25.201749,0.000364,25.085913,-3.3005,0.061,9.44504,9.44504
1744.00,9.45775,25.201809,0.000364,25.085951,-3.3002,0.061,9.44476,9.44476
1745.00,9.45648,25.201891,0.000360,25.086002,-3.2999,0.061,9.44434,9.44434
1746.00,9.45474,25.201876,0.000357,25.085990,-3.2998,0.062,9.44512,9.44512
1747.00,9.45364,25.201985,0.000362,25.086087,-3.2998,0.062,9.44486,9.44486
1748.00,9.45299,25.201940,0.000363,25.085985,-3.3001,0.061,9.44315,9.44315
1749.00,9.45165,25.202033,0.000364,25.085992,-3.3003,0.062,9.44012,9.44012
1750.00,9.44992,25.202074,0.000368,25.085944,-3.3004,0.061,9.43621,9.43621
1751.00,9.44816,25.202144,0.000371,25.086017,-3.3005,0.061,9.43402,9.43402
1752.00,9.44647,25.202118,0.000366,25.085928,-3.3005,0.062,9.43737,9.43737
1753.00,9.44604,25.202192,0.000363,25.086043,-3.3003,0.062,9.44381,9.44381
1754.00,9.44439,25.202150,0.000361,25.086031,-3.3002,0.062,9.44979,9.44979
1755.00,9.44202,25.202127,0.000359,25.086001,-3.3004,0.062,9.45534,9.45534
1756.00,9.44032,25.202188,0.000356,25.086045,-3.3004,0.063,9.45777,9.45777
1757.00,9.43997,25.202293,0.000359,25.086145,-3.3005,0.063,9.45678,9.45678
1758.00,9.43853,25.202260,0.000364,25.086098,-3.3008,0.063,9.45185,9.45185
1759.00,9.43540,25.202332,0.000365,25.086142,-3.3010,0.063,9.44875,9.44875
1760.00,9.43428,25.202457,0.000366,25.086248,-3.3007,0.063,9.44883,9.44883
1761.00,9.43724,25.202481,0.000371,25.086186,-3.3005,0.062,9.45107,9.45107
1762.00,9.45248,25.202377,0.000366,25.086004,-3.3004,0.062,9.45301,9.45301
1763.00,9.46189,25.202578,0.000364,25.086021,-3.3000,0.063,9.45507,9.45507
1764.00,9.45840,25.202770,0.000367,25.086068,-3.2997,0.063,9.45475,9.45475
1765.00,9.45481,25.202804,0.000368,25.086004,-3.2997,0.063,9.45086,9.45086
1766.00,9.45400,25.202849,0.000364,25.085996,-3.2998,0.063,9.44734,9.44734
1767.00,9.45467,25.203013,0.000368,25.086155,-3.2997,0.063,9.44747,9.44747
1768.00,9.45410,25.203032,0.000366,25.086104,-3.2997,0.063,9.44788,9.44788
1769.00,9.45235,25.202964,0.000363,25.086030,-3.3000,0.063,9.44907,9.44907
1770.00,9.45264,25.203021,0.000360,25.086079,-3.3002,0.063,9.45187,9.45187
1771.00,9.45266,25.203105,0.000359,25.086128,-3.3003,0.064,9.45161,9.45161
1772.00,9.45180,25.203226,0.000357,25.086139,-3.3005,0.064,9.44640,9.44640
1773.00,9.45056,25.203198,0.000356,25.086141,-3.3005,0.064,9.44233,9.44233
1774.00,9.45038,25.203199,0.000354,25.086120,-3.3002,0.064,9.43995,9.43995
1775.00,9.44922,25.203133,0.000352,25.086017,-3.2999,0.064,9.43600,9.43600
1776.00,9.44908,25.203143,0.000352,25.086014,-3.2995,0.064,9.43612,9.43612
1777.00,9.44789,25.203028,0.000355,25.085891,-3.2992,0.064,9.43814,9.43814
1778.00,9.44640,25.203114,0.000359,25.085913,-3.2990,0.064,9.43925,9.43925
1779.00,9.44502,25.203199,0.000360,25.085955,-3.2988,0.064,9.44013,9.44013
1780.00,9.44344,25.203276,0.000363,25.085963,-3.2989,0.064,9.44436,9.44436
1781.00,9.44296,25.203330,0.000366,25.085984,-3.2987,0.064,9.44640,9.44640
1782.00,9.44312,25.203349,0.000362,25.086012,-3.2987,0.064,9.44810,9.44810
1783.00,9.44404,25.203375,0.000358,25.086031,-3.2987,0.065,9.44880,9.44880
1784.00,9.44442,25.203382,0.000357,25.085983,-3.2987,0.065,9.44885,9.44885
1785.00,9.44496,25.203444,0.000359,25.086041,-3.2986,0.065,9.44975,9.44975
1786.00,9.44633,25.203564,0.000356,25.086088,-3.2986,0.065,9.45369,9.45369
1787.00,9.44743,25.203681,0.000356,25.086115,-3.2985,0.065,9.45825,9.45825
1788.00,9.44785,25.203637,0.000358,25.086048,-3.2984,0.065,9.46103,9.46103
1789.00,9.44749,25.203723,0.000360,25.086091,-3.2983,0.065,9.46190,9.46190
1790.00,9.44776,25.203792,0.000364,25.086107,-3.2983,0.065,9.46050,9.46050
1791.00,9.44943,25.203732,0.000367,25.086010,-3.2983,0.065,9.45551,9.45551
1792.00,9.45125,25.203778,0.000371,25.086013,-3.2982,0.065,9.45006,9.45006
1793.00,9.45332,25.203924,0.000371,25.086093,-3.2979,0.065,9.44669,9.44669
1794.00,9.45540,25.203947,0.000369,25.086072,-3.2978,0.065,9.44534,9.44534
1795.00,9.45650,25.203909,0.000367,25.086069,-3.2977,0.065,9.44457,9.44457
1796.00,9.45571,25.204040,0.000369,25.086135,-3.2977,0.065,9.44421,9.44421
1797.00,9.45385,25.204082,0.000367,25.086153,-3.2977,0.066,9.44326,9.44326
1798.00,9.45242,25.204113,0.000366,25.086165,-3.2977,0.066,9.44476,9.44476
1799.00,9.45181,25.204197,0.000369,25.086229,-3.2978,0.066,9.44581,9.44581
1800.00,9.45065,25.204255,0.000368,25.086166,-3.2978,0.066,9.44636,9.44636
1801.00,9.45041,25.204266,0.000361,25.086090,-3.2977,0.066,9.44619,9.44619
1802.00,9.44993,25.204322,0.000358,25.086038,-3.2980,0.066,9.44672,9.44672
1803.00,9.44948,25.204359,0.000357,25.086009,-3.2985,0.066,9.44571,9.44571
1804.00,9.44983,25.204358,0.000355,25.085928,-3.2989,0.066,9.44718,9.44718
1805.00,9.45023,25.204437,0.000356,25.085963,-3.2990,0.067,9.44953,9.44953
1806.00,9.44999,25.204484,0.000356,25.086016,-3.2991,0.067,9.45201,9.45201
1807.00,9.44889,25.204467,0.000358,25.086073,-3.2988,0.067,9.45269,9.45269
1808.00,9.44797,25.204449,0.000359,25.086051,-3.2982,0.067,9.45459,9.45459
1809.00,9.44775,25.204477,0.000358,25.086075,-3.2976,0.067,9.45314,9.45314
1810.00,9.44780,25.204544,0.000353,25.086075,-3.2972,0.067,9.45072,9.45072
1811.00,9.44785,25.204505,0.000351,25.085967,-3.2968,0.067,9.44811,9.44811
1812.00,9.44825,25.204588,0.000347,25.085922,-3.2967,0.068,9.44799,9.44799
1813.00,9.44875,25.204683,0.000344,25.085995,-3.2967,0.068,9.44457,9.44457
1814.00,9.44873,25.204786,0.000341,25.086056,-3.2969,0.068,9.44134,9.44134
1815.00,9.44865,25.204761,0.000343,25.086007,-3.2971,0.068,9.43962,9.43962
1816.00,9.44743,25.204807,0.000343,25.086000,-3.2973,0.068,9.44013,9.44013
1817.00,9.44689,25.204812,0.000344,25.085948,-3.2974,0.068,9.44024,9.44024
1818.00,9.44688,25.204834,0.000349,25.085872,-3.2975,0.068,9.44219,9.44219
1819.00,9.44684,25.204887,0.000357,25.085915,-3.2975,0.068,9.44675,9.44675
1820.00,9.44739,25.204942,0.000357,25.085961,-3.2976,0.068,9.45045,9.45045
1821.00,9.44789,25.205032,0.000360,25.086051,-3.2976,0.068,9.45266,9.45266
1822.00,9.44862,25.205198,0.000363,25.086194,-3.2976,0.068,9.45517,9.45517
1823.00,9.44889,25.205215,0.000362,25.086171,-3.2974,0.068,9.45635,9.45635
1824.00,9.44790,25.205201,0.000358,25.086088,-3.2974,0.068,9.45438,9.45438
1825.00,9.44803,25.205240,0.000358,25.086077,-3.2974,0.068,9.45033,9.45033
1826.00,9.44751,25.205225,0.000359,25.086045,-3.2972,0.068,9.44630,9.44630
1827.00,9.44677,25.205260,0.000361,25.086012,-3.2971,0.068,9.44433,9.44433
1828.00,9.44654,25.205418,0.000359,25.086117,-3.2969,0.069,9.44381,9.44381
1829.00,9.44674,25.205465,0.000360,25.086105,-3.2967,0.069,9.44583,9.44583
1830.00,9.44723,25.205529,0.000361,25.086138,-3.2965,0.069,9.45004,9.45004
1831.00,9.44758,25.205621,0.000359,25.086145,-3.2963,0.069,9.45346,9.45346
1832.00,9.44878,25.205576,0.000355,25.086092,-3.2962,0.069,9.45320,9.45320
1833.00,9.45012,25.205590,0.000354,25.086083,-3.2966,0.069,9.45219,9.45219
1834.00,9.45087,25.205698,0.000353,25.086150,-3.2970,0.069,9.45048,9.45048
1835.00,9.45100,25.205767,0.000352,25.086114,-3.2972,0.069,9.44807,9.44807
1836.00,9.45067,25.205820,0.000350,25.086179,-3.2974,0.070,9.44673,9.44673
1837.00,9.45000,25.205825,0.000351,25.086192,-3.2974,0.070,9.44674,9.44674
1838.00,9.44944,25.205776,0.000353,25.086147,-3.2969,0.070,9.44712,9.44712
1839.00,9.44917,25.205746,0.000353,25.086122,-3.2963,0.070,9.45015,9.45015
1840.00,9.44979,25.205744,0.000353,25.086136,-3.2957,0.070,9.45360,9.45360
1841.00,9.45058,25.205750,0.000354,25.086117,-3.2952,0.070,9.45632,9.45632
1842.00,9.45035,25.205838,0.000354,25.086135,-3.2949,0.070,9.45591,9.45591
1843.00,9.44977,25.205941,0.000354,25.086210,-3.2948,0.070,9.45564,9.45564
1844.00,9.44973,25.206080,0.000357,25.086288,-3.2949,0.070,9.45283,9.45283
1845.00,9.45009,25.206142,0.000357,25.086323,-3.2950,0.071,9.45009,9.45009
1846.00,9.45094,25.206153,0.000356,25.086314,-3.2951,0.071,9.44644,9.44644
1847.00,9.45122,25.206137,0.000355,25.086243,-3.2951,0.071,9.44661,9.44661
1848.00,9.45060,25.206149,0.000357,25.086152,-3.2950,0.071,9.44860,9.44860
1849.00,9.45028,25.206086,0.000357,25.085990,-3.2952,0.071,9.45093,9.45093
1850.00,9.45069,25.206120,0.000357,25.085953,-3.2954,0.071,9.45273,9.45273
1851.00,9.45035,25.206214,0.000363,25.085959,-3.2957,0.071,9.45591,9.45591
1852.00,9.45127,25.206350,0.000367,25.086080,-3.2960,0.071,9.45714,9.45714
1853.00,9.45209,25.206502,0.000364,25.086222,-3.2963,0.071,9.45533,9.45533
1854.00,9.45263,25.206555,0.000362,25.086278,-3.2966,0.071,9.44840,9.44840
1855.00,9.45337,25.206629,0.000360,25.086345,-3.2967,0.071,9.44015,9.44015
1856.00,9.45266,25.206737,0.000356,25.086427,-3.2968,0.072,9.43315,9.43315
1857.00,9.45153,25.206763,0.000350,25.086395,-3.2965,0.072,9.42689,9.42689
1858.00,9.45268,25.206762,0.000347,25.086325,-3.2963,0.072,9.42165,9.42165
1859.00,9.45423,25.206804,0.000345,25.086317,-3.2959,0.073,9.42289,9.42289
1860.00,9.45742,25.206786,0.000343,25.086198,-3.2955,0.073,9.42665,9.42665
1861.00,9.45657,25.206766,0.000341,25.086073,-3.2951,0.073,9.42848,9.42848
@13,3.0002,6.0, 1860.027 
1862.00,9.45317,25.206752,0.000339,25.086016,-3.2951,0.073,9.43056,9.43056
1863.00,9.44300,25.206725,0.000336,25.085948,-3.2951,0.074,9.43402,9.43402
1864.00,9.43276,25.206770,0.000333,25.085953,-3.2950,0.074,9.43663,9.43663
1865.00,9.42929,25.206872,0.000332,25.086080,-3.2949,0.074,9.43861,9.43861
1866.00,9.42967,25.206951,0.000332,25.086209,-3.2947,0.074,9.44277,9.44277
1867.00,9.43030,25.207009,0.000335,25.086299,-3.2945,0.075,9.45098,9.45098
1868.00,9.43173,25.206970,0.000337,25.086319,-3.2945,0.075,9.45704,9.45704
1869.00,9.43414,25.206996,0.000338,25.086356,-3.2947,0.075,9.46207,9.46207
1870.00,9.43822,25.207065,0.000340,25.086379,-3.2949,0.075,9.46694,9.46694
1871.00,9.44074,25.207076,0.000341,25.086302,-3.2951,0.075,9.46879,9.46879
1872.00,9.44101,25.207047,0.000341,25.086201,-3.2953,0.075,9.46930,9.46930
1873.00,9.44390,25.207190,0.000345,25.086255,-3.2953,0.075,9.47136,9.47136
1874.00,9.44767,25.207217,0.000348,25.086212,-3.2953,0.075,9.47326,9.47326
1875.00,9.45113,25.207187,0.000349,25.086149,-3.2951,0.075,9.47329,9.47329
1876.00,9.45508,25.207169,0.000352,25.086148,-3.2948,0.075,9.47685,9.47685
1877.00,9.45766,25.207302,0.000357,25.086240,-3.2945,0.075,9.47951,9.47951
1878.00,9.46091,25.207334,0.000360,25.086193,-3.2944,0.075,9.48217,9.48217
1879.00,9.46302,25.207436,0.000367,25.086274,-3.2944,0.075,9.48323,9.48323
1880.00,9.46608,25.207437,0.000372,25.086250,-3.2945,0.074,9.48550,9.48550
1881.00,9.46834,25.207512,0.000372,25.086251,-3.2947,0.074,9.48344,9.48344
1882.00,9.47172,25.207584,0.000373,25.086290,-3.2948,0.074,9.47900,9.47900
1883.00,9.47404,25.207643,0.000372,25.086322,-3.2946,0.074,9.47469,9.47469
1884.00,9.47414,25.207744,0.000370,25.086330,-3.2945,0.074,9.47042,9.47042
1885.00,9.47545,25.207895,0.000368,25.086375,-3.2942,0.075,9.46479,9.46479
1886.00,9.47628,25.207953,0.000369,25.086367,-3.2938,0.075,9.45968,9.45968
1887.00,9.47583,25.207948,0.000369,25.086276,-3.2935,0.075,9.45425,9.45425
1888.00,9.47430,25.207951,0.000368,25.086252,-3.2933,0.075,9.45051,9.45051
1889.00,9.47504,25.207849,0.000366,25.086141,-3.2933,0.075,9.44839,9.44839
1890.00,9.47362,25.207796,0.000365,25.086071,-3.2935,0.075,9.44521,9.44521
1891.00,9.46951,25.207779,0.000367,25.086004,-3.2940,0.075,9.44451,9.44451
1892.00,9.46780,25.207868,0.000368,25.086068,-3.2945,0.075,9.44708,9.44708
1893.00,9.46591,25.207898,0.000370,25.086023,-3.2947,0.075,9.44835,9.44835
1894.00,9.46127,25.208021,0.000369,25.086104,-3.2947,0.075,9.45136,9.45136
1895.00,9.45681,25.208060,0.000370,25.086167,-3.2947,0.075,9.45508,9.45508
1896.00,9.45385,25.208119,0.000365,25.086185,-3.2946,0.075,9.45762,9.45762
1897.00,9.45403,25.208089,0.000363,25.086127,-3.2943,0.075,9.45530,9.45530
1898.00,9.45496,25.208142,0.000361,25.086200,-3.2941,0.076,9.44939,9.44939
1899.00,9.45380,25.208096,0.000360,25.086122,-3.2940,0.076,9.44089,9.44089
1900.00,9.45151,25.208125,0.000358,25.086090,-3.2936,0.076,9.43739,9.43739
1901.00,9.45076,25.208207,0.000359,25.086172,-3.2931,0.076,9.43927,9.43927
1902.00,9.45241,25.208294,0.000360,25.086209,-3.2928,0.076,9.44574,9.44574
1903.00,9.45042,25.208337,0.000360,25.086199,-3.2925,0.076,9.45338,9.45338
1904.00,9.44666,25.208445,0.000360,25.086277,-3.2925,0.076,9.45991,9.45991
1905.00,9.44603,25.208576,0.000364,25.086325,-3.2926,0.076,9.46056,9.46056
1906.00,9.44660,25.208594,0.000366,25.086255,-3.2929,0.076,9.45745,9.45745
1907.00,9.44228,25.208608,0.000367,25.086202,-3.2932,0.076,9.45075,9.45075
1908.00,9.43469,25.208671,0.000370,25.086211,-3.2935,0.076,9.44655,9.44655
1909.00,9.42872,25.208675,0.000375,25.086142,-3.2937,0.076,9.44400,9.44400
1910.00,9.44031,25.208717,0.000373,25.086151,-3.2940,0.076,9.44492,9.44492
1911.00,9.46226,25.208742,0.000371,25.086157,-3.2941,0.076,9.44601,9.44601
1912.00,9.46810,25.208803,0.000369,25.086194,-3.2942,0.076,9.44829,9.44829
1913.00,9.46190,25.208826,0.000366,25.086165,-3.2942,0.077,9.45111,9.45111
1914.00,9.45620,25.208859,0.000361,25.086185,-3.2940,0.077,9.45481,9.45481
1915.00,9.45351,25.208876,0.000359,25.086152,-3.2939,0.077,9.45445,9.45445
1916.00,9.45253,25.208970,0.000362,25.086168,-3.2936,0.077,9.45159,9.45159
1917.00,9.45295,25.209025,0.000359,25.086169,-3.2931,0.077,9.45062,9.45062
1918.00,9.45332,25.209060,0.000360,25.086152,-3.2928,0.077,9.44893,9.44893
1919.00,9.45200,25.209065,0.000361,25.086079,-3.2926,0.077,9.44744,9.44744
1920.00,9.45202,25.209145,0.000361,25.086101,-3.2922,0.077,9.44845,9.44845
1921.00,9.45117,25.209163,0.000354,25.086184,-3.2922,0.078,9.45098,9.45098
1922.00,9.44924,25.209210,0.000355,25.086161,-3.2925,0.078,9.45334,9.45334
1923.00,9.44927,25.209319,0.000351,25.086205,-3.2927,0.078,9.45609,9.45609
1924.00,9.45030,25.209444,0.000353,25.086300,-3.2930,0.078,9.45617,9.45617
1925.00,9.45086,25.209510,0.000351,25.086302,-3.2933,0.078,9.45727,9.45727
1926.00,9.45172,25.209529,0.000352,25.086191,-3.2934,0.079,9.45772,9.45772
1927.00,9.45279,25.209597,0.000353,25.086231,-3.2934,0.079,9.45712,9.45712
1928.00,9.45310,25.209611,0.000359,25.086233,-3.2933,0.078,9.45466,9.45466
1929.00,9.45320,25.209610,0.000357,25.086176,-3.2934,0.078,9.45472,9.45472
1930.00,9.45351,25.209598,0.000354,25.086149,-3.2935,0.079,9.45293,9.45293
1931.00,9.45356,25.209733,0.000358,25.086185,-3.2934,0.079,9.45016,9.45016
1932.00,9.45290,25.209778,0.000354,25.086155,-3.2933,0.079,9.44792,9.44792
1933.00,9.45219,25.209826,0.000351,25.086118,-3.2931,0.079,9.44861,9.44861
1934.00,9.45178,25.209936,0.000353,25.086173,-3.2929,0.079,9.44879,9.44879
1935.00,9.45197,25.209951,0.000358,25.086140,-3.2927,0.079,9.45062,9.45062
1936.00,9.45261,25.209881,0.000358,25.086095,-3.2927,0.079,9.45305,9.45305
1937.00,9.45303,25.209840,0.000362,25.086044,-3.2929,0.079,9.45387,9.45387
1938.00,9.45304,25.209831,0.000360,25.086060,-3.2931,0.079,9.45143,9.45143
1939.00,9.45304,25.209921,0.000360,25.086100,-3.2933,0.080,9.44829,9.44829
1940.00,9.45294,25.210013,0.000361,25.086147,-3.2935,0.080,9.44425,9.44425
1941.00,9.45170,25.210081,0.000361,25.086155,-3.2936,0.080,9.44223,9.44223
1942.00,9.45064,25.210207,0.000362,25.086270,-3.2933,0.080,9.44311,9.44311
1943.00,9.44945,25.210248,0.000362,25.086252,-3.2930,0.080,9.44672,9.44672
1944.00,9.44867,25.210168,0.000358,25.086156,-3.2927,0.080,9.45211,9.45211
1945.00,9.44998,25.210113,0.000354,25.086050,-3.2922,0.080,9.45696,9.45696
1946.00,9.45100,25.210145,0.000353,25.086049,-3.2918,0.080,9.46075,9.46075
1947.00,9.45093,25.210120,0.000349,25.085972,-3.2918,0.080,9.46052,9.46052
1948.00,9.45080,25.210144,0.000351,25.085969,-3.2920,0.080,9.45970,9.45970
1949.00,9.45201,25.210237,0.000360,25.086061,-3.2922,0.080,9.45819,9.45819
1950.00,9.45147,25.210293,0.000362,25.086135,-3.2925,0.080,9.45944,9.45944
1951.00,9.45091,25.210418,0.000366,25.086205,-3.2927,0.080,9.45924,9.45924
1952.00,9.45200,25.210533,0.000371,25.086234,-3.2926,0.080,9.45856,9.45856
1953.00,9.45271,25.210712,0.000370,25.086294,-3.2924,0.080,9.45719,9.45719
1954.00,9.45407,25.210790,0.000363,25.086234,-3.2922,0.081,9.45673,9.45673
1955.00,9.45496,25.210867,0.000360,25.086232,-3.2922,0.081,9.45235,9.45235
1956.00,9.45455,25.210910,0.000357,25.086252,-3.2922,0.081,9.45050,9.45050
1957.00,9.45414,25.210833,0.000353,25.086192,-3.2923,0.081,9.45185,9.45185
1958.00,9.45475,25.210789,0.000354,25.086182,-3.2926,0.081,9.45537,9.45537
1959.00,9.45670,25.210841,0.000359,25.086237,-3.2929,0.081,9.45543,9.45543
1960.00,9.45718,25.210899,0.000363,25.086216,-3.2928,0.081,9.45579,9.45579
1961.00,9.45779,25.210992,0.000366,25.086253,-3.2925,0.081,9.45418,9.45418
1962.00,9.45690,25.211087,0.000366,25.086287,-3.2924,0.081,9.45194,9.45194
1963.00,9.45531,25.211151,0.000367,25.086327,-3.2922,0.081,9.44700,9.44700
1964.00,9.45450,25.211162,0.000362,25.086302,-3.2919,0.081,9.44362,9.44362
1965.00,9.45440,25.211225,0.000358,25.086290,-3.2919,0.082,9.44389,9.44389
1966.00,9.45317,25.211239,0.000357,25.086259,-3.2918,0.082,9.44529,9.44529
1967.00,9.45148,25.211317,0.000358,25.086324,-3.2917,0.082,9.44742,9.44742
1968.00,9.45078,25.211329,0.000357,25.086163,-3.2916,0.082,9.45162,9.45162
1969.00,9.45034,25.211306,0.000355,25.086163,-3.2916,0.082,9.45656,9.45656
1970.00,9.44991,25.211245,0.000357,25.086207,-3.2917,0.082,9.45995,9.45995
1971.00,9.44976,25.211058,0.000351,25.086077,-3.2916,0.082,9.46149,9.46149
1972.00,9.45134,25.211070,0.000350,25.086069,-3.2914,0.083,9.46215,9.46215
1973.00,9.45309,25.211107,0.000348,25.086156,-3.2913,0.083,9.46044,9.46044
1974.00,9.45352,25.211227,0.000355,25.086175,-3.2911,0.083,9.45635,9.45635
1975.00,9.45359,25.211344,0.000354,25.086164,-3.2909,0.083,9.45420,9.45420
1976.00,9.45339,25.211462,0.000356,25.086176,-3.2910,0.083,9.45614,9.45614
1977.00,9.45223,25.211520,0.000359,25.086143,-3.2911,0.083,9.45683,9.45683
1978.00,9.45280,25.211633,0.000358,25.086173,-3.2912,0.083,9.45875,9.45875
1979.00,9.45428,25.211619,0.000352,25.086112,-3.2912,0.083,9.46250,9.46250
1980.00,9.45545,25.211728,0.000357,25.086215,-3.2914,0.083,9.46287,9.46287
1981.00,9.45624,25.211965,0.000362,25.086364,-3.2915,0.083,9.46055,9.46055
1982.00,9.45604,25.212077,0.000363,25.086426,-3.2914,0.083,9.45763,9.45763
1983.00,9.45588,25.212113,0.000366,25.086468,-3.2915,0.083,9.45330,9.45330
1984.00,9.45678,25.212149,0.000367,25.086504,-3.2915,0.083,9.45154,9.45154
1985.00,9.45735,25.212077,0.000361,25.086373,-3.2914,0.084,9.45480,9.45480
1986.00,9.45811,25.211974,0.000357,25.086238,-3.2914,0.084,9.45860,9.45860
1987.00,9.45939,25.211929,0.000359,25.086178,-3.2914,0.084,9.46314,9.46314
1988.00,9.45894,25.211904,0.000363,25.086145,-3.2915,0.084,9.46439,9.46439
1989.00,9.45855,25.211993,0.000367,25.086148,-3.2914,0.084,9.46165,9.46165
1990.00,9.45892,25.212062,0.000370,25.086124,-3.2914,0.083,9.45370,9.45370
1991.00,9.46013,25.212051,0.000369,25.086060,-3.2914,0.083,9.44755,9.44755
1992.00,9.45965,25.212077,0.000367,25.086007,-3.2915,0.084,9.44370,9.44370
1993.00,9.45838,25.212144,0.000365,25.085929,-3.2914,0.084,9.44488,9.44488
1994.00,9.45911,25.212169,0.000363,25.085949,-3.2913,0.084,9.44699,9.44699
1995.00,9.45844,25.212277,0.000365,25.086040,-3.2913,0.084,9.45150,9.45150
1996.00,9.45561,25.212395,0.000368,25.086113,-3.2912,0.084,9.45502,9.45502
1997.00,9.45786,25.212429,0.000369,25.086130,-3.2911,0.084,9.45675,9.45675
1998.00,9.45355,25.212457,0.000367,25.086159,-3.2911,0.084,9.45520,9.45520
1999.00,9.44854,25.212546,0.000365,25.086189,-3.2911,0.084,9.45308,9.45308
2000.00,9.44978,25.212481,0.000363,25.086102,-3.2910,0.084,9.45191,9.45191
2001.00,9.45094,25.212512,0.000365,25.086113,-3.2910,0.084,9.45079,9.45079
2002.00,9.45209,25.212609,0.000367,25.086139,-3.2909,0.084,9.44838,9.44838
2003.00,9.45135,25.212704,0.000367,25.086186,-3.2907,0.085,9.44726,9.44726
2004.00,9.45127,25.212648,0.000367,25.086080,-3.2905,0.085,9.44953,9.44953
2005.00,9.45072,25.212794,0.000372,25.086142,-3.2906,0.085,9.44968,9.44968
2006.00,9.45024,25.212816,0.000369,25.086119,-3.2906,0.084,9.44859,9.44859
2007.00,9.44964,25.212931,0.000366,25.086181,-3.2907,0.085,9.44773,9.44773
2008.00,9.45046,25.212827,0.000364,25.086048,-3.2908,0.085,9.44955,9.44955
2009.00,9.45025,25.212816,0.000363,25.086005,-3.2909,0.085,9.45076,9.45076
2010.00,9.45083,25.212810,0.000360,25.086020,-3.2909,0.085,9.45179,9.45179
2011.00,9.45129,25.212866,0.000360,25.086060,-3.2908,0.085,9.45064,9.45064
