# Supplementary material for: CEP signaling coordinates plant immunity with nitrogen status
Source: Nat Commun. 2024 Dec 16;15:10686. doi: 10.1038/s41467-024-55194-x (PMC11649690; doi:10.1038/s41467-024-55194-x)
Supplement: Supplementary file 4 — Source Data [file 41467_2024_55194_MOESM4_ESM.zip › !Source_data/Source_data_ITC_SEC/Source_data_ITC/20221103_30uMRLK7 vs 300uMCEP4_2.itc]

$ITC
$ 13 
$NOT
$ 25 
$ 60 
$ 600 
$ 10 
$ 2 
$ADCGainCode:  0 
$False,True,True
$ 0.4 , 0.8 , 150 , 5 
$ 3 , 6 , 150 , 5 
$ 3 , 6 , 150 , 5 
$ 3 , 6 , 150 , 5 
$ 3 , 6 , 150 , 5 
$ 3 , 6 , 150 , 5 
$ 3 , 6 , 150 , 5 
$ 3 , 6 , 150 , 5 
$ 3 , 6 , 150 , 5 
$ 3 , 6 , 150 , 5 
$ 3 , 6 , 150 , 5 
$ 3 , 6 , 150 , 5 
$ 3 , 6 , 150 , 5 
# 0 
# 0.3 
# 0.03 
# 0.2035 
# 25 
# 4 
# 8.15 
# 1 
?30uM RLK7 vs 300uM CEP4, 20mM citrate pH5, 150mM NaCl
% MICROCALITC_MAL1177627
% 0.2035 
% 4 
%-0.586102 , 29.61604 
%-0.348256 , 29.40329 
% 0.8333333 
% 167740 , 167730 
% 0.25 , 81 
%-0.015695 ,-0.033946 
%-20 , 8 
% 0 , 0 
% 0 
% 128000       127744 
% 43.1 
% 500 , 750 , 1000 , 750 
% 0.06978023945 ,-0.002252194966 ,-3.244915618586E-05 , 1.349203907274E-06 ,-9.058983361606E-09 
% MicroCalITC Ver: 1.29.32 Run time:11/3/2022 2:02:46 PM
@0
5.00,9.57188,25.056645,0.000382,25.004713,-2.5442,0.003,9.57625,9.57625
6.00,9.57285,25.056717,0.000379,25.004783,-2.5442,0.003,9.57659,9.57659
7.00,9.57331,25.056694,0.000377,25.004695,-2.5442,0.003,9.57613,9.57613
8.00,9.57347,25.056779,0.000378,25.004746,-2.5443,0.004,9.57581,9.57581
9.00,9.57373,25.056815,0.000377,25.004727,-2.5443,0.004,9.57540,9.57540
10.00,9.57401,25.056829,0.000379,25.004673,-2.5441,0.004,9.57429,9.57429
11.00,9.57410,25.056844,0.000380,25.004601,-2.5439,0.004,9.57432,9.57432
12.00,9.57420,25.056969,0.000382,25.004686,-2.5438,0.004,9.57455,9.57455
13.00,9.57426,25.056958,0.000380,25.004646,-2.5438,0.004,9.57487,9.57487
14.00,9.57445,25.057090,0.000384,25.004728,-2.5438,0.004,9.57599,9.57599
15.00,9.57484,25.057132,0.000383,25.004738,-2.5440,0.004,9.57728,9.57728
16.00,9.57504,25.057110,0.000384,25.004702,-2.5441,0.004,9.57771,9.57771
17.00,9.57528,25.057144,0.000384,25.004684,-2.5442,0.004,9.57853,9.57853
18.00,9.57567,25.057206,0.000383,25.004735,-2.5442,0.004,9.57872,9.57872
19.00,9.57585,25.057252,0.000382,25.004728,-2.5442,0.005,9.57797,9.57797
20.00,9.57609,25.057275,0.000382,25.004690,-2.5439,0.005,9.57695,9.57695
21.00,9.57622,25.057343,0.000382,25.004651,-2.5437,0.005,9.57644,9.57644
22.00,9.57626,25.057416,0.000380,25.004651,-2.5436,0.005,9.57560,9.57560
23.00,9.57636,25.057481,0.000378,25.004630,-2.5434,0.005,9.57501,9.57501
24.00,9.57616,25.057453,0.000376,25.004590,-2.5433,0.005,9.57413,9.57413
25.00,9.57578,25.057569,0.000378,25.004663,-2.5432,0.005,9.57384,9.57384
26.00,9.57557,25.057641,0.000377,25.004746,-2.5432,0.005,9.57413,9.57413
27.00,9.57580,25.057627,0.000379,25.004767,-2.5433,0.005,9.57499,9.57499
28.00,9.57608,25.057528,0.000378,25.004629,-2.5432,0.005,9.57629,9.57629
29.00,9.57634,25.057511,0.000379,25.004604,-2.5432,0.005,9.57801,9.57801
30.00,9.57661,25.057410,0.000377,25.004502,-2.5433,0.005,9.57846,9.57846
31.00,9.57660,25.057418,0.000379,25.004469,-2.5434,0.005,9.57803,9.57803
32.00,9.57648,25.057483,0.000381,25.004437,-2.5433,0.005,9.57662,9.57662
33.00,9.57644,25.057640,0.000381,25.004538,-2.5433,0.005,9.57591,9.57591
34.00,9.57626,25.057743,0.000383,25.004624,-2.5432,0.005,9.57499,9.57499
35.00,9.57587,25.057998,0.000389,25.004828,-2.5431,0.005,9.57443,9.57443
36.00,9.57570,25.058141,0.000388,25.004869,-2.5430,0.006,9.57354,9.57354
37.00,9.57539,25.058117,0.000386,25.004811,-2.5430,0.006,9.57343,9.57343
38.00,9.57514,25.058123,0.000388,25.004804,-2.5430,0.006,9.57311,9.57311
39.00,9.57503,25.058144,0.000386,25.004746,-2.5430,0.006,9.57289,9.57289
40.00,9.57492,25.058012,0.000381,25.004539,-2.5430,0.006,9.57264,9.57264
41.00,9.57493,25.057901,0.000379,25.004441,-2.5428,0.006,9.57004,9.57004
42.00,9.57510,25.058026,0.000378,25.004535,-2.5425,0.006,9.56528,9.56528
43.00,9.57520,25.058091,0.000374,25.004554,-2.5423,0.007,9.56017,9.56017
44.00,9.57464,25.058048,0.000372,25.004455,-2.5423,0.007,9.55595,9.55595
45.00,9.57379,25.058161,0.000375,25.004585,-2.5423,0.007,9.55235,9.55235
46.00,9.57353,25.058212,0.000376,25.004622,-2.5424,0.007,9.55147,9.55147
47.00,9.57313,25.058115,0.000378,25.004514,-2.5425,0.007,9.55062,9.55062
48.00,9.57295,25.058118,0.000382,25.004497,-2.5426,0.007,9.55066,9.55066
49.00,9.57381,25.058174,0.000384,25.004581,-2.5425,0.007,9.55072,9.55072
50.00,9.57265,25.058140,0.000383,25.004537,-2.5425,0.007,9.55115,9.55115
51.00,9.55776,25.058205,0.000381,25.004569,-2.5425,0.007,9.55258,9.55258
52.00,9.54892,25.058252,0.000377,25.004591,-2.5425,0.007,9.55549,9.55549
53.00,9.54972,25.058225,0.000374,25.004517,-2.5426,0.008,9.55720,9.55720
54.00,9.55112,25.058279,0.000375,25.004500,-2.5426,0.008,9.55464,9.55464
55.00,9.55007,25.058346,0.000378,25.004474,-2.5427,0.008,9.55077,9.55077
56.00,9.55107,25.058348,0.000376,25.004432,-2.5427,0.008,9.54510,9.54510
57.00,9.55217,25.058447,0.000377,25.004477,-2.5427,0.008,9.53919,9.53919
58.00,9.55199,25.058564,0.000378,25.004524,-2.5426,0.008,9.53446,9.53446
59.00,9.55290,25.058652,0.000377,25.004531,-2.5426,0.008,9.53490,9.53490
60.00,9.55707,25.058698,0.000375,25.004547,-2.5426,0.008,9.53738,9.53738
@1,0.4000,0.8, 60.0590000000011 
61.00,9.55982,25.058826,0.000379,25.004631,-2.5425,0.008,9.54109,9.54109
62.00,9.55884,25.058865,0.000380,25.004604,-2.5425,0.008,9.54587,9.54587
63.00,9.55685,25.058867,0.000379,25.004584,-2.5424,0.008,9.55024,9.55024
64.00,9.54092,25.058896,0.000384,25.004577,-2.5422,0.008,9.55305,9.55305
65.00,9.53747,25.058925,0.000381,25.004515,-2.5422,0.008,9.55453,9.55453
66.00,9.53296,25.058993,0.000384,25.004436,-2.5423,0.008,9.55580,9.55580
67.00,9.53134,25.059058,0.000382,25.004436,-2.5423,0.008,9.55715,9.55715
68.00,9.53344,25.059210,0.000381,25.004535,-2.5424,0.008,9.55794,9.55794
69.00,9.54278,25.059207,0.000376,25.004488,-2.5425,0.009,9.55908,9.55908
70.00,9.54858,25.059279,0.000378,25.004593,-2.5423,0.009,9.55536,9.55536
71.00,9.55066,25.059178,0.000374,25.004586,-2.5421,0.009,9.54460,9.54460
72.00,9.55268,25.059192,0.000378,25.004668,-2.5419,0.009,9.52793,9.52793
73.00,9.55391,25.059190,0.000380,25.004652,-2.5419,0.009,9.50885,9.50885
74.00,9.55525,25.059243,0.000378,25.004662,-2.5418,0.009,9.48959,9.48959
75.00,9.55680,25.059249,0.000375,25.004597,-2.5419,0.009,9.47625,9.47625
76.00,9.55800,25.059336,0.000375,25.004625,-2.5422,0.009,9.47226,9.47226
77.00,9.55862,25.059405,0.000372,25.004588,-2.5423,0.010,9.47602,9.47602
78.00,9.55976,25.059433,0.000369,25.004564,-2.5423,0.010,9.48341,9.48341
79.00,9.56215,25.059522,0.000373,25.004669,-2.5422,0.010,9.49148,9.49148
80.00,9.53870,25.059561,0.000375,25.004675,-2.5422,0.010,9.49939,9.49939
81.00,9.50295,25.059521,0.000371,25.004563,-2.5421,0.010,9.50665,9.50665
82.00,9.47634,25.059546,0.000370,25.004549,-2.5421,0.010,9.51311,9.51311
83.00,9.46439,25.059505,0.000371,25.004504,-2.5420,0.010,9.51846,9.51846
84.00,9.46653,25.059503,0.000369,25.004436,-2.5421,0.010,9.52292,9.52292
85.00,9.47202,25.059559,0.000371,25.004453,-2.5421,0.010,9.52682,9.52682
86.00,9.48309,25.059681,0.000373,25.004530,-2.5420,0.010,9.52986,9.52986
87.00,9.49494,25.059663,0.000373,25.004434,-2.5420,0.010,9.53219,9.53219
88.00,9.50105,25.059806,0.000376,25.004461,-2.5419,0.010,9.53525,9.53525
89.00,9.50637,25.059921,0.000374,25.004501,-2.5419,0.011,9.53901,9.53901
90.00,9.51158,25.059980,0.000369,25.004500,-2.5419,0.011,9.54255,9.54255
91.00,9.51919,25.060119,0.000373,25.004579,-2.5419,0.011,9.54591,9.54591
92.00,9.52486,25.060176,0.000374,25.004588,-2.5420,0.011,9.54864,9.54864
93.00,9.52699,25.060205,0.000375,25.004641,-2.5420,0.011,9.55095,9.55095
94.00,9.52971,25.060269,0.000378,25.004651,-2.5419,0.011,9.55101,9.55101
95.00,9.53312,25.060333,0.000381,25.004684,-2.5418,0.011,9.55010,9.55010
96.00,9.53634,25.060314,0.000378,25.004627,-2.5418,0.011,9.54928,9.54928
97.00,9.53911,25.060445,0.000377,25.004731,-2.5417,0.011,9.54929,9.54929
98.00,9.54182,25.060475,0.000375,25.004709,-2.5416,0.012,9.54933,9.54933
99.00,9.54329,25.060520,0.000376,25.004769,-2.5415,0.012,9.55039,9.55039
100.00,9.54381,25.060459,0.000378,25.004714,-2.5413,0.012,9.55286,9.55286
101.00,9.54507,25.060447,0.000378,25.004718,-2.5412,0.012,9.55527,9.55527
102.00,9.54641,25.060392,0.000380,25.004650,-2.5412,0.012,9.55707,9.55707
103.00,9.54852,25.060505,0.000384,25.004696,-2.5411,0.012,9.55796,9.55796
104.00,9.55030,25.060429,0.000384,25.004588,-2.5412,0.012,9.55821,9.55821
105.00,9.55169,25.060561,0.000384,25.004688,-2.5414,0.012,9.55658,9.55658
106.00,9.55262,25.060703,0.000387,25.004747,-2.5416,0.012,9.55563,9.55563
107.00,9.55329,25.060703,0.000385,25.004786,-2.5417,0.012,9.55446,9.55446
108.00,9.55337,25.060542,0.000380,25.004635,-2.5417,0.012,9.55320,9.55320
109.00,9.55337,25.060581,0.000380,25.004655,-2.5418,0.012,9.55312,9.55312
110.00,9.55352,25.060562,0.000381,25.004619,-2.5417,0.012,9.55372,9.55372
111.00,9.55374,25.060397,0.000379,25.004514,-2.5416,0.013,9.55305,9.55305
112.00,9.55507,25.060406,0.000378,25.004376,-2.5416,0.013,9.55206,9.55206
113.00,9.55565,25.060527,0.000381,25.004423,-2.5417,0.013,9.55224,9.55224
114.00,9.55556,25.060573,0.000382,25.004379,-2.5417,0.013,9.55183,9.55183
115.00,9.55498,25.060632,0.000378,25.004348,-2.5418,0.013,9.55163,9.55163
116.00,9.55450,25.060806,0.000377,25.004445,-2.5417,0.013,9.55159,9.55159
117.00,9.55421,25.060998,0.000378,25.004645,-2.5415,0.013,9.55115,9.55115
118.00,9.55377,25.061052,0.000376,25.004648,-2.5414,0.013,9.55030,9.55030
119.00,9.55336,25.061096,0.000373,25.004621,-2.5413,0.013,9.55004,9.55004
120.00,9.55320,25.061171,0.000374,25.004620,-2.5410,0.014,9.55007,9.55007
121.00,9.55276,25.061218,0.000377,25.004594,-2.5410,0.014,9.55026,9.55026
122.00,9.55251,25.061215,0.000376,25.004528,-2.5412,0.014,9.55197,9.55197
123.00,9.55232,25.061319,0.000377,25.004622,-2.5412,0.014,9.55275,9.55275
124.00,9.55210,25.061386,0.000376,25.004689,-2.5414,0.014,9.55365,9.55365
125.00,9.55231,25.061394,0.000378,25.004676,-2.5415,0.014,9.55444,9.55444
126.00,9.55245,25.061444,0.000376,25.004640,-2.5415,0.014,9.55455,9.55455
127.00,9.55229,25.061520,0.000377,25.004628,-2.5414,0.014,9.55381,9.55381
128.00,9.55231,25.061546,0.000378,25.004553,-2.5413,0.014,9.55402,9.55402
129.00,9.55231,25.061644,0.000383,25.004558,-2.5412,0.014,9.55354,9.55354
130.00,9.55232,25.061794,0.000385,25.004587,-2.5412,0.014,9.55384,9.55384
131.00,9.55256,25.061900,0.000386,25.004611,-2.5412,0.014,9.55523,9.55523
132.00,9.55319,25.061924,0.000385,25.004609,-2.5412,0.014,9.55676,9.55676
133.00,9.55358,25.061989,0.000382,25.004688,-2.5411,0.014,9.55838,9.55838
134.00,9.55406,25.061948,0.000377,25.004677,-2.5410,0.015,9.55986,9.55986
135.00,9.55451,25.061853,0.000374,25.004607,-2.5408,0.015,9.56051,9.56051
136.00,9.55489,25.061728,0.000371,25.004535,-2.5406,0.015,9.56035,9.56035
137.00,9.55534,25.061724,0.000372,25.004535,-2.5405,0.015,9.56012,9.56012
138.00,9.55593,25.061709,0.000374,25.004449,-2.5405,0.015,9.55940,9.55940
139.00,9.55650,25.061708,0.000376,25.004370,-2.5404,0.015,9.55874,9.55874
140.00,9.55700,25.061803,0.000375,25.004431,-2.5406,0.015,9.55825,9.55825
141.00,9.55711,25.061930,0.000378,25.004518,-2.5407,0.015,9.55784,9.55784
142.00,9.55713,25.061984,0.000379,25.004581,-2.5408,0.015,9.55673,9.55673
143.00,9.55694,25.062042,0.000379,25.004609,-2.5408,0.015,9.55593,9.55593
144.00,9.55691,25.062098,0.000378,25.004669,-2.5409,0.016,9.55540,9.55540
145.00,9.55696,25.062117,0.000382,25.004665,-2.5409,0.016,9.55542,9.55542
146.00,9.55702,25.062177,0.000381,25.004665,-2.5408,0.016,9.55482,9.55482
147.00,9.55703,25.062185,0.000376,25.004574,-2.5409,0.016,9.55445,9.55445
148.00,9.55689,25.062194,0.000371,25.004546,-2.5407,0.016,9.55344,9.55344
149.00,9.55667,25.062255,0.000373,25.004538,-2.5404,0.016,9.55255,9.55255
150.00,9.55638,25.062320,0.000371,25.004600,-2.5403,0.017,9.55052,9.55052
151.00,9.55603,25.062305,0.000369,25.004591,-2.5403,0.017,9.55053,9.55053
152.00,9.55568,25.062393,0.000375,25.004656,-2.5403,0.017,9.55076,9.55076
153.00,9.55528,25.062491,0.000380,25.004709,-2.5407,0.017,9.55131,9.55131
154.00,9.55482,25.062453,0.000381,25.004651,-2.5410,0.017,9.55178,9.55178
155.00,9.55439,25.062366,0.000382,25.004500,-2.5410,0.017,9.55271,9.55271
156.00,9.55393,25.062504,0.000385,25.004513,-2.5409,0.017,9.55252,9.55252
157.00,9.55349,25.062547,0.000382,25.004486,-2.5408,0.017,9.55264,9.55264
158.00,9.55344,25.062586,0.000383,25.004485,-2.5404,0.017,9.55283,9.55283
159.00,9.55328,25.062684,0.000382,25.004481,-2.5401,0.017,9.55353,9.55353
160.00,9.55323,25.062766,0.000379,25.004518,-2.5400,0.017,9.55410,9.55410
161.00,9.55306,25.062685,0.000376,25.004476,-2.5399,0.017,9.55429,9.55429
162.00,9.55300,25.062734,0.000375,25.004487,-2.5399,0.017,9.55436,9.55436
163.00,9.55316,25.062786,0.000374,25.004483,-2.5401,0.018,9.55512,9.55512
164.00,9.55322,25.062859,0.000374,25.004519,-2.5402,0.018,9.55517,9.55517
165.00,9.55322,25.062966,0.000377,25.004553,-2.5403,0.018,9.55538,9.55538
166.00,9.55317,25.063115,0.000379,25.004585,-2.5406,0.018,9.55538,9.55538
167.00,9.55315,25.063129,0.000381,25.004558,-2.5408,0.018,9.55492,9.55492
168.00,9.55313,25.063163,0.000380,25.004520,-2.5407,0.018,9.55350,9.55350
169.00,9.55334,25.063243,0.000379,25.004547,-2.5407,0.018,9.55347,9.55347
170.00,9.55371,25.063246,0.000375,25.004531,-2.5406,0.018,9.55360,9.55360
171.00,9.55400,25.063244,0.000375,25.004518,-2.5405,0.018,9.55405,9.55405
172.00,9.55414,25.063321,0.000378,25.004561,-2.5404,0.018,9.55490,9.55490
173.00,9.55438,25.063308,0.000379,25.004550,-2.5403,0.018,9.55671,9.55671
174.00,9.55470,25.063317,0.000381,25.004591,-2.5403,0.018,9.55705,9.55705
175.00,9.55479,25.063334,0.000383,25.004641,-2.5401,0.018,9.55612,9.55612
176.00,9.55487,25.063367,0.000384,25.004634,-2.5399,0.018,9.55566,9.55566
177.00,9.55481,25.063304,0.000381,25.004581,-2.5399,0.019,9.55494,9.55494
178.00,9.55480,25.063270,0.000377,25.004521,-2.5399,0.019,9.55397,9.55397
179.00,9.55478,25.063295,0.000377,25.004504,-2.5399,0.019,9.55337,9.55337
180.00,9.55473,25.063401,0.000378,25.004523,-2.5399,0.019,9.55359,9.55359
181.00,9.55463,25.063404,0.000377,25.004525,-2.5399,0.019,9.55324,9.55324
182.00,9.55452,25.063513,0.000378,25.004565,-2.5398,0.019,9.55216,9.55216
183.00,9.55420,25.063630,0.000381,25.004625,-2.5399,0.019,9.55135,9.55135
184.00,9.55383,25.063678,0.000379,25.004595,-2.5399,0.019,9.54994,9.54994
185.00,9.55343,25.063691,0.000375,25.004485,-2.5400,0.019,9.54893,9.54893
186.00,9.55292,25.063777,0.000374,25.004513,-2.5399,0.019,9.54833,9.54833
187.00,9.55282,25.063803,0.000370,25.004481,-2.5400,0.020,9.54924,9.54924
188.00,9.55290,25.063887,0.000369,25.004483,-2.5399,0.020,9.54974,9.54974
189.00,9.55280,25.063984,0.000369,25.004541,-2.5397,0.020,9.55039,9.55039
190.00,9.55252,25.064022,0.000370,25.004597,-2.5396,0.020,9.55048,9.55048
191.00,9.55213,25.064099,0.000370,25.004630,-2.5396,0.020,9.55070,9.55070
192.00,9.55183,25.064212,0.000373,25.004693,-2.5394,0.020,9.55019,9.55019
193.00,9.55138,25.064285,0.000373,25.004764,-2.5395,0.020,9.54929,9.54929
194.00,9.55085,25.064282,0.000371,25.004717,-2.5396,0.021,9.54886,9.54886
195.00,9.55064,25.064393,0.000375,25.004769,-2.5394,0.021,9.54969,9.54969
196.00,9.55055,25.064345,0.000373,25.004654,-2.5393,0.021,9.55007,9.55007
197.00,9.55056,25.064388,0.000375,25.004600,-2.5394,0.021,9.55089,9.55089
198.00,9.55045,25.064400,0.000375,25.004561,-2.5393,0.021,9.55151,9.55151
199.00,9.55033,25.064510,0.000378,25.004574,-2.5393,0.021,9.55139,9.55139
200.00,9.55012,25.064578,0.000380,25.004556,-2.5392,0.021,9.55123,9.55123
201.00,9.55002,25.064635,0.000381,25.004556,-2.5391,0.021,9.55042,9.55042
202.00,9.55010,25.064635,0.000379,25.004557,-2.5390,0.021,9.54876,9.54876
203.00,9.55035,25.064642,0.000379,25.004518,-2.5390,0.021,9.54528,9.54528
204.00,9.55047,25.064538,0.000379,25.004473,-2.5390,0.021,9.53761,9.53761
205.00,9.55022,25.064455,0.000378,25.004463,-2.5391,0.021,9.52145,9.52145
206.00,9.55044,25.064440,0.000380,25.004475,-2.5392,0.021,9.49720,9.49720
207.00,9.55076,25.064493,0.000383,25.004513,-2.5393,0.021,9.46650,9.46650
208.00,9.55112,25.064560,0.000384,25.004590,-2.5391,0.021,9.43173,9.43173
209.00,9.55041,25.064645,0.000384,25.004625,-2.5390,0.021,9.39770,9.39770
210.00,9.54997,25.064667,0.000386,25.004535,-2.5389,0.021,9.37135,9.37135
@2,3.0002,6.0, 210.006000000001 
211.00,9.54770,25.064771,0.000389,25.004550,-2.5389,0.021,9.35607,9.35607
212.00,9.54527,25.064765,0.000388,25.004532,-2.5388,0.021,9.35213,9.35213
213.00,9.53406,25.064799,0.000389,25.004517,-2.5389,0.021,9.35949,9.35949
214.00,9.50945,25.064906,0.000389,25.004592,-2.5389,0.021,9.37555,9.37555
215.00,9.47037,25.064978,0.000388,25.004622,-2.5390,0.022,9.39433,9.39433
216.00,9.42659,25.065143,0.000388,25.004743,-2.5389,0.022,9.41343,9.41343
217.00,9.39179,25.065274,0.000387,25.004757,-2.5387,0.022,9.43019,9.43019
218.00,9.36047,25.065329,0.000386,25.004739,-2.5386,0.022,9.44379,9.44379
219.00,9.33967,25.065324,0.000386,25.004611,-2.5384,0.022,9.45399,9.45399
220.00,9.33865,25.065326,0.000386,25.004581,-2.5384,0.022,9.46258,9.46258
221.00,9.35031,25.065239,0.000383,25.004499,-2.5385,0.022,9.46983,9.46983
222.00,9.37218,25.065245,0.000380,25.004481,-2.5386,0.022,9.47597,9.47597
223.00,9.39712,25.065220,0.000381,25.004438,-2.5387,0.022,9.48142,9.48142
224.00,9.41965,25.065290,0.000383,25.004476,-2.5389,0.022,9.48731,9.48731
225.00,9.43262,25.065443,0.000382,25.004568,-2.5388,0.023,9.49315,9.49315
226.00,9.44546,25.065524,0.000381,25.004525,-2.5385,0.023,9.49847,9.49847
227.00,9.45592,25.065496,0.000380,25.004495,-2.5385,0.023,9.50359,9.50359
228.00,9.46508,25.065582,0.000381,25.004576,-2.5384,0.023,9.50755,9.50755
229.00,9.47033,25.065579,0.000382,25.004583,-2.5383,0.023,9.51055,9.51055
230.00,9.47602,25.065544,0.000384,25.004550,-2.5383,0.023,9.51339,9.51339
231.00,9.48136,25.065603,0.000387,25.004590,-2.5385,0.023,9.51668,9.51668
232.00,9.48663,25.065666,0.000389,25.004603,-2.5384,0.023,9.52003,9.52003
233.00,9.49242,25.065723,0.000387,25.004529,-2.5383,0.023,9.52374,9.52374
234.00,9.49961,25.065773,0.000383,25.004509,-2.5381,0.023,9.52732,9.52732
235.00,9.50456,25.065929,0.000383,25.004550,-2.5379,0.023,9.53048,9.53048
236.00,9.50762,25.065942,0.000382,25.004507,-2.5378,0.023,9.53264,9.53264
237.00,9.51032,25.066001,0.000381,25.004510,-2.5379,0.024,9.53451,9.53451
238.00,9.51390,25.066004,0.000382,25.004493,-2.5378,0.024,9.53631,9.53631
239.00,9.51730,25.066098,0.000384,25.004570,-2.5378,0.024,9.53782,9.53782
240.00,9.52041,25.066029,0.000382,25.004529,-2.5378,0.024,9.53910,9.53910
241.00,9.52346,25.066012,0.000380,25.004536,-2.5376,0.024,9.54022,9.54022
242.00,9.52595,25.066030,0.000382,25.004564,-2.5374,0.024,9.54103,9.54103
243.00,9.52826,25.066056,0.000383,25.004599,-2.5374,0.024,9.54126,9.54126
244.00,9.53011,25.065908,0.000378,25.004423,-2.5375,0.024,9.54096,9.54096
245.00,9.53157,25.065881,0.000378,25.004406,-2.5375,0.024,9.54037,9.54037
246.00,9.53252,25.065924,0.000383,25.004442,-2.5377,0.024,9.54008,9.54008
247.00,9.53361,25.065995,0.000383,25.004445,-2.5378,0.024,9.53984,9.53984
248.00,9.53462,25.066081,0.000386,25.004464,-2.5380,0.024,9.53984,9.53984
249.00,9.53593,25.066275,0.000389,25.004632,-2.5380,0.024,9.54056,9.54056
250.00,9.53731,25.066409,0.000388,25.004710,-2.5379,0.024,9.54190,9.54190
251.00,9.53847,25.066448,0.000384,25.004674,-2.5380,0.025,9.54290,9.54290
252.00,9.53938,25.066476,0.000380,25.004655,-2.5379,0.025,9.54385,9.54385
253.00,9.54026,25.066438,0.000374,25.004622,-2.5377,0.025,9.54523,9.54523
254.00,9.54098,25.066384,0.000372,25.004532,-2.5377,0.025,9.54602,9.54602
255.00,9.54159,25.066382,0.000374,25.004486,-2.5377,0.025,9.54614,9.54614
256.00,9.54205,25.066416,0.000373,25.004479,-2.5376,0.025,9.54584,9.54584
257.00,9.54246,25.066458,0.000375,25.004495,-2.5375,0.025,9.54561,9.54561
258.00,9.54280,25.066509,0.000375,25.004516,-2.5375,0.025,9.54591,9.54591
259.00,9.54321,25.066570,0.000378,25.004544,-2.5375,0.025,9.54581,9.54581
260.00,9.54350,25.066677,0.000376,25.004541,-2.5373,0.025,9.54612,9.54612
261.00,9.54377,25.066786,0.000375,25.004539,-2.5373,0.026,9.54669,9.54669
262.00,9.54402,25.066817,0.000372,25.004516,-2.5372,0.026,9.54744,9.54744
263.00,9.54438,25.066851,0.000371,25.004491,-2.5372,0.026,9.54714,9.54714
264.00,9.54464,25.067005,0.000369,25.004567,-2.5372,0.026,9.54666,9.54666
265.00,9.54497,25.066983,0.000366,25.004503,-2.5373,0.026,9.54661,9.54661
266.00,9.54541,25.066961,0.000367,25.004495,-2.5372,0.026,9.54644,9.54644
267.00,9.54555,25.067062,0.000370,25.004555,-2.5371,0.026,9.54599,9.54599
268.00,9.54593,25.067190,0.000374,25.004587,-2.5370,0.026,9.54650,9.54650
269.00,9.54641,25.067158,0.000375,25.004477,-2.5370,0.026,9.54780,9.54780
270.00,9.54669,25.067253,0.000375,25.004547,-2.5371,0.026,9.54830,9.54830
271.00,9.54685,25.067373,0.000376,25.004618,-2.5371,0.027,9.54869,9.54869
272.00,9.54697,25.067396,0.000375,25.004544,-2.5371,0.027,9.54902,9.54902
273.00,9.54701,25.067392,0.000371,25.004495,-2.5371,0.027,9.54833,9.54833
274.00,9.54703,25.067554,0.000372,25.004634,-2.5368,0.027,9.54810,9.54810
275.00,9.54711,25.067614,0.000377,25.004638,-2.5367,0.027,9.54757,9.54757
276.00,9.54713,25.067634,0.000379,25.004576,-2.5369,0.027,9.54677,9.54677
277.00,9.54718,25.067603,0.000375,25.004519,-2.5369,0.027,9.54609,9.54609
278.00,9.54707,25.067606,0.000378,25.004489,-2.5370,0.027,9.54501,9.54501
279.00,9.54688,25.067491,0.000380,25.004323,-2.5371,0.027,9.54321,9.54321
280.00,9.54635,25.067525,0.000377,25.004349,-2.5371,0.027,9.54259,9.54259
281.00,9.54622,25.067540,0.000378,25.004356,-2.5371,0.027,9.54289,9.54289
282.00,9.54608,25.067576,0.000381,25.004399,-2.5371,0.027,9.54251,9.54251
283.00,9.54570,25.067596,0.000379,25.004442,-2.5369,0.027,9.54224,9.54224
284.00,9.54542,25.067707,0.000380,25.004584,-2.5368,0.028,9.54249,9.54249
285.00,9.54531,25.067707,0.000378,25.004530,-2.5367,0.028,9.54253,9.54253
286.00,9.54523,25.067820,0.000379,25.004568,-2.5365,0.028,9.54256,9.54256
287.00,9.54524,25.067946,0.000381,25.004623,-2.5364,0.028,9.54295,9.54295
288.00,9.54500,25.068043,0.000384,25.004617,-2.5365,0.028,9.54382,9.54382
289.00,9.54464,25.068150,0.000383,25.004608,-2.5367,0.028,9.54384,9.54384
290.00,9.54439,25.068260,0.000385,25.004631,-2.5368,0.028,9.54443,9.54443
291.00,9.54415,25.068317,0.000383,25.004691,-2.5368,0.028,9.54390,9.54390
292.00,9.54402,25.068298,0.000379,25.004653,-2.5368,0.028,9.54435,9.54435
293.00,9.54401,25.068375,0.000371,25.004664,-2.5367,0.029,9.54505,9.54505
294.00,9.54391,25.068397,0.000369,25.004645,-2.5366,0.029,9.54545,9.54545
295.00,9.54366,25.068405,0.000372,25.004683,-2.5364,0.029,9.54480,9.54480
296.00,9.54365,25.068429,0.000377,25.004624,-2.5361,0.029,9.54535,9.54535
297.00,9.54367,25.068457,0.000381,25.004590,-2.5360,0.029,9.54477,9.54477
298.00,9.54365,25.068501,0.000386,25.004616,-2.5360,0.029,9.54369,9.54369
299.00,9.54385,25.068466,0.000385,25.004569,-2.5360,0.029,9.54420,9.54420
300.00,9.54399,25.068505,0.000384,25.004511,-2.5360,0.029,9.54427,9.54427
301.00,9.54407,25.068528,0.000377,25.004494,-2.5361,0.029,9.54472,9.54472
302.00,9.54429,25.068595,0.000376,25.004548,-2.5362,0.029,9.54585,9.54585
303.00,9.54466,25.068611,0.000376,25.004477,-2.5361,0.029,9.54653,9.54653
304.00,9.54488,25.068746,0.000377,25.004511,-2.5361,0.029,9.54658,9.54658
305.00,9.54512,25.068789,0.000375,25.004508,-2.5362,0.029,9.54715,9.54715
306.00,9.54517,25.068862,0.000379,25.004501,-2.5364,0.029,9.54675,9.54675
307.00,9.54517,25.068991,0.000380,25.004509,-2.5363,0.029,9.54561,9.54561
308.00,9.54505,25.069128,0.000381,25.004658,-2.5362,0.029,9.54461,9.54461
309.00,9.54503,25.069147,0.000382,25.004670,-2.5361,0.029,9.54430,9.54430
310.00,9.54513,25.069186,0.000381,25.004678,-2.5359,0.029,9.54450,9.54450
311.00,9.54523,25.069161,0.000380,25.004636,-2.5357,0.030,9.54414,9.54414
312.00,9.54511,25.069106,0.000379,25.004527,-2.5356,0.030,9.54365,9.54365
313.00,9.54482,25.069027,0.000376,25.004413,-2.5355,0.030,9.54382,9.54382
314.00,9.54461,25.068999,0.000373,25.004365,-2.5355,0.030,9.54338,9.54338
315.00,9.54458,25.068992,0.000376,25.004387,-2.5355,0.030,9.54224,9.54224
316.00,9.54454,25.069028,0.000372,25.004428,-2.5355,0.030,9.54280,9.54280
317.00,9.54471,25.069073,0.000372,25.004520,-2.5355,0.031,9.54421,9.54421
318.00,9.54506,25.069137,0.000374,25.004564,-2.5354,0.031,9.54618,9.54618
319.00,9.54541,25.069226,0.000375,25.004628,-2.5352,0.031,9.54755,9.54755
320.00,9.54551,25.069279,0.000374,25.004602,-2.5352,0.031,9.54833,9.54833
321.00,9.54554,25.069299,0.000375,25.004596,-2.5354,0.031,9.54879,9.54879
322.00,9.54551,25.069347,0.000372,25.004554,-2.5355,0.031,9.54831,9.54831
323.00,9.54532,25.069366,0.000371,25.004508,-2.5355,0.031,9.54644,9.54644
324.00,9.54520,25.069432,0.000374,25.004482,-2.5355,0.031,9.54518,9.54518
325.00,9.54514,25.069445,0.000375,25.004459,-2.5354,0.031,9.54530,9.54530
326.00,9.54546,25.069486,0.000375,25.004482,-2.5351,0.031,9.54506,9.54506
327.00,9.54543,25.069497,0.000378,25.004509,-2.5348,0.031,9.54487,9.54487
328.00,9.54552,25.069438,0.000378,25.004427,-2.5349,0.031,9.54604,9.54604
329.00,9.54567,25.069380,0.000376,25.004352,-2.5350,0.031,9.54726,9.54726
330.00,9.54592,25.069412,0.000374,25.004391,-2.5351,0.031,9.54804,9.54804
331.00,9.54606,25.069474,0.000376,25.004352,-2.5352,0.031,9.54803,9.54803
332.00,9.54635,25.069625,0.000378,25.004397,-2.5351,0.031,9.54824,9.54824
333.00,9.54676,25.069799,0.000377,25.004492,-2.5350,0.032,9.54767,9.54767
334.00,9.54675,25.069930,0.000377,25.004547,-2.5349,0.032,9.54713,9.54713
335.00,9.54684,25.070017,0.000380,25.004582,-2.5347,0.032,9.54591,9.54591
336.00,9.54680,25.070035,0.000380,25.004645,-2.5347,0.032,9.54510,9.54510
337.00,9.54667,25.069933,0.000377,25.004580,-2.5348,0.032,9.54489,9.54489
338.00,9.54642,25.069975,0.000379,25.004587,-2.5348,0.032,9.54496,9.54496
339.00,9.54609,25.069990,0.000378,25.004573,-2.5349,0.032,9.54421,9.54421
340.00,9.54588,25.070021,0.000377,25.004564,-2.5349,0.032,9.54419,9.54419
341.00,9.54577,25.070107,0.000375,25.004507,-2.5348,0.033,9.54448,9.54448
342.00,9.54556,25.070208,0.000375,25.004511,-2.5348,0.033,9.54393,9.54393
343.00,9.54550,25.070242,0.000377,25.004496,-2.5348,0.033,9.54310,9.54310
344.00,9.54537,25.070287,0.000379,25.004535,-2.5348,0.033,9.54294,9.54294
345.00,9.54530,25.070378,0.000382,25.004545,-2.5347,0.033,9.54246,9.54246
346.00,9.54502,25.070437,0.000384,25.004617,-2.5346,0.033,9.54199,9.54199
347.00,9.54482,25.070472,0.000386,25.004624,-2.5346,0.033,9.54207,9.54207
348.00,9.54468,25.070452,0.000384,25.004585,-2.5346,0.033,9.54242,9.54242
349.00,9.54438,25.070460,0.000388,25.004508,-2.5346,0.033,9.54246,9.54246
350.00,9.54403,25.070479,0.000387,25.004478,-2.5349,0.033,9.54286,9.54286
351.00,9.54380,25.070541,0.000387,25.004487,-2.5349,0.033,9.54353,9.54353
352.00,9.54357,25.070615,0.000389,25.004587,-2.5348,0.033,9.54315,9.54315
353.00,9.54332,25.070661,0.000390,25.004620,-2.5348,0.033,9.54123,9.54123
354.00,9.54323,25.070737,0.000387,25.004685,-2.5346,0.033,9.53398,9.53398
355.00,9.54297,25.070724,0.000387,25.004702,-2.5345,0.033,9.52015,9.52015
356.00,9.54279,25.070689,0.000385,25.004688,-2.5346,0.033,9.49810,9.49810
357.00,9.54274,25.070760,0.000384,25.004713,-2.5346,0.033,9.47144,9.47144
358.00,9.54306,25.070869,0.000385,25.004835,-2.5344,0.033,9.44052,9.44052
359.00,9.54349,25.070947,0.000386,25.004879,-2.5343,0.033,9.41085,9.41085
360.00,9.54404,25.071083,0.000384,25.004846,-2.5342,0.034,9.38650,9.38650
@3,3.0002,6.0, 360.043999999994 
361.00,9.54523,25.071188,0.000383,25.004831,-2.5341,0.034,9.37210,9.37210
362.00,9.54079,25.071160,0.000380,25.004682,-2.5340,0.034,9.36678,9.36678
363.00,9.53355,25.071230,0.000377,25.004614,-2.5340,0.034,9.37109,9.37109
364.00,9.50588,25.071230,0.000373,25.004572,-2.5340,0.035,9.38348,9.38348
365.00,9.47452,25.071382,0.000376,25.004699,-2.5340,0.035,9.40015,9.40015
366.00,9.43561,25.071362,0.000374,25.004631,-2.5340,0.035,9.41739,9.41739
367.00,9.40736,25.071320,0.000373,25.004595,-2.5341,0.035,9.43340,9.43340
368.00,9.37933,25.071328,0.000374,25.004556,-2.5342,0.035,9.44634,9.44634
369.00,9.35770,25.071263,0.000372,25.004471,-2.5344,0.035,9.45686,9.45686
370.00,9.35305,25.071149,0.000369,25.004349,-2.5344,0.035,9.46584,9.46584
371.00,9.36344,25.071282,0.000373,25.004450,-2.5344,0.035,9.47334,9.47334
372.00,9.38092,25.071504,0.000376,25.004587,-2.5344,0.035,9.47906,9.47906
373.00,9.40084,25.071515,0.000375,25.004615,-2.5344,0.035,9.48465,9.48465
374.00,9.41927,25.071635,0.000379,25.004645,-2.5342,0.036,9.48934,9.48934
375.00,9.43627,25.071622,0.000378,25.004630,-2.5342,0.036,9.49294,9.49294
376.00,9.44963,25.071602,0.000376,25.004541,-2.5342,0.036,9.49653,9.49653
377.00,9.46075,25.071663,0.000379,25.004579,-2.5342,0.036,9.50112,9.50112
378.00,9.46559,25.071727,0.000378,25.004564,-2.5341,0.036,9.50494,9.50494
379.00,9.47194,25.071775,0.000376,25.004620,-2.5340,0.036,9.50984,9.50984
380.00,9.48122,25.071908,0.000378,25.004671,-2.5338,0.037,9.51309,9.51309
381.00,9.48645,25.072003,0.000382,25.004745,-2.5336,0.037,9.51504,9.51504
382.00,9.48977,25.071887,0.000379,25.004562,-2.5333,0.037,9.51615,9.51615
383.00,9.49300,25.072018,0.000384,25.004587,-2.5332,0.037,9.51817,9.51817
384.00,9.49689,25.072049,0.000384,25.004501,-2.5334,0.037,9.51952,9.51952
385.00,9.50038,25.072109,0.000384,25.004478,-2.5336,0.037,9.52209,9.52209
386.00,9.50524,25.072021,0.000383,25.004395,-2.5339,0.037,9.52525,9.52525
387.00,9.50952,25.072240,0.000387,25.004585,-2.5341,0.037,9.52744,9.52744
388.00,9.51137,25.072140,0.000386,25.004495,-2.5342,0.037,9.52944,9.52944
389.00,9.51340,25.072162,0.000386,25.004586,-2.5342,0.037,9.53055,9.53055
390.00,9.51592,25.072055,0.000387,25.004535,-2.5340,0.037,9.53116,9.53116
391.00,9.51839,25.072177,0.000389,25.004618,-2.5337,0.037,9.53185,9.53185
392.00,9.52095,25.072066,0.000390,25.004575,-2.5334,0.037,9.53251,9.53251
393.00,9.52275,25.072146,0.000394,25.004690,-2.5331,0.037,9.53229,9.53229
394.00,9.52417,25.072178,0.000396,25.004621,-2.5330,0.037,9.53162,9.53162
395.00,9.52533,25.072289,0.000394,25.004650,-2.5329,0.037,9.53153,9.53153
396.00,9.52589,25.072277,0.000391,25.004602,-2.5330,0.037,9.53166,9.53166
397.00,9.52666,25.072319,0.000387,25.004513,-2.5330,0.037,9.53289,9.53289
398.00,9.52793,25.072370,0.000383,25.004477,-2.5329,0.037,9.53452,9.53452
399.00,9.52903,25.072439,0.000384,25.004545,-2.5327,0.038,9.53616,9.53616
400.00,9.53005,25.072545,0.000384,25.004652,-2.5327,0.038,9.53775,9.53775
401.00,9.53111,25.072606,0.000385,25.004675,-2.5327,0.038,9.53763,9.53763
402.00,9.53228,25.072660,0.000388,25.004711,-2.5327,0.038,9.53637,9.53637
403.00,9.53320,25.072685,0.000389,25.004714,-2.5327,0.038,9.53546,9.53546
404.00,9.53374,25.072657,0.000389,25.004653,-2.5326,0.038,9.53555,9.53555
405.00,9.53418,25.072610,0.000392,25.004571,-2.5326,0.038,9.53612,9.53612
406.00,9.53436,25.072574,0.000389,25.004512,-2.5326,0.038,9.53766,9.53766
407.00,9.53446,25.072569,0.000390,25.004445,-2.5326,0.038,9.54008,9.54008
408.00,9.53520,25.072556,0.000383,25.004391,-2.5327,0.038,9.54136,9.54136
409.00,9.53607,25.072698,0.000381,25.004440,-2.5328,0.038,9.54189,9.54189
410.00,9.53656,25.072824,0.000379,25.004458,-2.5328,0.039,9.54165,9.54165
411.00,9.53694,25.072876,0.000378,25.004407,-2.5327,0.039,9.54159,9.54159
412.00,9.53752,25.072985,0.000375,25.004443,-2.5326,0.039,9.54045,9.54045
413.00,9.53848,25.073105,0.000377,25.004502,-2.5326,0.039,9.53991,9.53991
414.00,9.53893,25.073028,0.000374,25.004389,-2.5326,0.039,9.53936,9.53936
415.00,9.53895,25.072952,0.000375,25.004289,-2.5326,0.039,9.53922,9.53922
416.00,9.53890,25.072948,0.000374,25.004283,-2.5325,0.039,9.53792,9.53792
417.00,9.53872,25.073010,0.000375,25.004369,-2.5325,0.039,9.53782,9.53782
418.00,9.53870,25.073017,0.000376,25.004339,-2.5324,0.039,9.53820,9.53820
419.00,9.53888,25.073090,0.000377,25.004366,-2.5324,0.039,9.53919,9.53919
420.00,9.53915,25.073269,0.000373,25.004458,-2.5323,0.039,9.54039,9.54039
421.00,9.53966,25.073399,0.000375,25.004534,-2.5322,0.039,9.54254,9.54254
422.00,9.54015,25.073387,0.000376,25.004439,-2.5322,0.039,9.54314,9.54314
423.00,9.54046,25.073339,0.000373,25.004399,-2.5320,0.039,9.54282,9.54282
424.00,9.54067,25.073461,0.000374,25.004522,-2.5318,0.040,9.54248,9.54248
425.00,9.54070,25.073345,0.000374,25.004490,-2.5317,0.040,9.54163,9.54163
426.00,9.54068,25.073411,0.000374,25.004508,-2.5316,0.040,9.54139,9.54139
427.00,9.54044,25.073404,0.000372,25.004514,-2.5317,0.040,9.54173,9.54173
428.00,9.54056,25.073430,0.000374,25.004491,-2.5318,0.040,9.54243,9.54243
429.00,9.54075,25.073408,0.000376,25.004410,-2.5318,0.040,9.54276,9.54276
430.00,9.54095,25.073513,0.000380,25.004396,-2.5318,0.040,9.54305,9.54305
431.00,9.54109,25.073488,0.000383,25.004355,-2.5319,0.040,9.54241,9.54241
432.00,9.54122,25.073607,0.000385,25.004402,-2.5319,0.040,9.54201,9.54201
433.00,9.54130,25.073782,0.000383,25.004500,-2.5319,0.040,9.54244,9.54244
434.00,9.54165,25.073840,0.000383,25.004537,-2.5320,0.040,9.54246,9.54246
435.00,9.54162,25.073949,0.000382,25.004610,-2.5320,0.040,9.54124,9.54124
436.00,9.54164,25.074073,0.000377,25.004652,-2.5319,0.041,9.54061,9.54061
437.00,9.54159,25.074052,0.000372,25.004608,-2.5317,0.041,9.53898,9.53898
438.00,9.54132,25.074086,0.000373,25.004619,-2.5314,0.041,9.53726,9.53726
439.00,9.54115,25.074133,0.000373,25.004593,-2.5310,0.041,9.53652,9.53652
440.00,9.54095,25.074071,0.000374,25.004515,-2.5306,0.042,9.53752,9.53752
441.00,9.54076,25.074030,0.000379,25.004464,-2.5305,0.041,9.53814,9.53814
442.00,9.54061,25.074087,0.000385,25.004506,-2.5304,0.041,9.53984,9.53984
443.00,9.54069,25.074032,0.000388,25.004463,-2.5306,0.041,9.54140,9.54140
444.00,9.54057,25.074009,0.000385,25.004481,-2.5308,0.041,9.54325,9.54325
445.00,9.54027,25.074061,0.000383,25.004537,-2.5308,0.041,9.54365,9.54365
446.00,9.54068,25.074056,0.000379,25.004551,-2.5308,0.041,9.54388,9.54388
447.00,9.54101,25.074124,0.000376,25.004538,-2.5308,0.042,9.54434,9.54434
448.00,9.54083,25.074251,0.000374,25.004545,-2.5306,0.042,9.54435,9.54435
449.00,9.54084,25.074245,0.000375,25.004452,-2.5304,0.042,9.54369,9.54369
450.00,9.54116,25.074326,0.000374,25.004407,-2.5304,0.042,9.54346,9.54346
451.00,9.54146,25.074393,0.000376,25.004391,-2.5304,0.042,9.54372,9.54372
452.00,9.54157,25.074398,0.000380,25.004380,-2.5303,0.042,9.54305,9.54305
453.00,9.54135,25.074435,0.000381,25.004378,-2.5303,0.042,9.54202,9.54202
454.00,9.54110,25.074561,0.000383,25.004480,-2.5304,0.042,9.54041,9.54041
455.00,9.54103,25.074626,0.000385,25.004585,-2.5304,0.042,9.53954,9.53954
456.00,9.54102,25.074766,0.000387,25.004654,-2.5303,0.042,9.53852,9.53852
457.00,9.54113,25.074932,0.000385,25.004763,-2.5302,0.043,9.53797,9.53797
458.00,9.54140,25.074965,0.000385,25.004698,-2.5304,0.043,9.53811,9.53811
459.00,9.54165,25.075056,0.000385,25.004668,-2.5304,0.043,9.54023,9.54023
460.00,9.54199,25.074989,0.000382,25.004526,-2.5303,0.043,9.54113,9.54113
461.00,9.54196,25.074951,0.000380,25.004397,-2.5303,0.043,9.54134,9.54134
462.00,9.54190,25.074790,0.000379,25.004206,-2.5303,0.043,9.54142,9.54142
463.00,9.54151,25.074804,0.000378,25.004210,-2.5302,0.043,9.54155,9.54155
464.00,9.54140,25.074770,0.000378,25.004173,-2.5303,0.043,9.54109,9.54109
465.00,9.54128,25.074823,0.000380,25.004227,-2.5304,0.043,9.54087,9.54087
466.00,9.54109,25.074902,0.000378,25.004347,-2.5303,0.043,9.54103,9.54103
467.00,9.54069,25.074942,0.000377,25.004388,-2.5303,0.044,9.54139,9.54139
468.00,9.54046,25.074991,0.000378,25.004463,-2.5302,0.044,9.54030,9.54030
469.00,9.54039,25.075075,0.000378,25.004515,-2.5301,0.044,9.53897,9.53897
470.00,9.54017,25.075148,0.000380,25.004496,-2.5300,0.044,9.53791,9.53791
471.00,9.54003,25.075229,0.000385,25.004520,-2.5298,0.044,9.53690,9.53690
472.00,9.53967,25.075342,0.000387,25.004565,-2.5297,0.044,9.53632,9.53632
473.00,9.53930,25.075408,0.000386,25.004572,-2.5295,0.044,9.53725,9.53725
474.00,9.53942,25.075446,0.000389,25.004623,-2.5294,0.044,9.53809,9.53809
475.00,9.53967,25.075463,0.000388,25.004621,-2.5293,0.044,9.53917,9.53917
476.00,9.53985,25.075517,0.000388,25.004628,-2.5294,0.044,9.54017,9.54017
477.00,9.54000,25.075604,0.000391,25.004668,-2.5294,0.044,9.54090,9.54090
478.00,9.54004,25.075649,0.000391,25.004646,-2.5293,0.044,9.54104,9.54104
479.00,9.53989,25.075667,0.000391,25.004568,-2.5293,0.044,9.54057,9.54057
480.00,9.53960,25.075786,0.000390,25.004661,-2.5292,0.044,9.54039,9.54039
481.00,9.53962,25.075757,0.000385,25.004603,-2.5292,0.044,9.54043,9.54043
482.00,9.53965,25.075771,0.000381,25.004560,-2.5291,0.045,9.54013,9.54013
483.00,9.53937,25.075841,0.000384,25.004626,-2.5292,0.045,9.54080,9.54080
484.00,9.53952,25.075897,0.000382,25.004646,-2.5290,0.045,9.54090,9.54090
485.00,9.53965,25.075933,0.000384,25.004605,-2.5289,0.045,9.54107,9.54107
486.00,9.53947,25.075973,0.000389,25.004609,-2.5288,0.045,9.53982,9.53982
487.00,9.53917,25.075972,0.000388,25.004557,-2.5288,0.045,9.53894,9.53894
488.00,9.53912,25.075946,0.000386,25.004470,-2.5287,0.045,9.53793,9.53793
489.00,9.53923,25.075997,0.000387,25.004476,-2.5287,0.045,9.53701,9.53701
490.00,9.53904,25.075968,0.000386,25.004417,-2.5287,0.045,9.53531,9.53531
491.00,9.53903,25.075994,0.000385,25.004428,-2.5288,0.046,9.53622,9.53622
492.00,9.53928,25.076081,0.000389,25.004496,-2.5289,0.045,9.53732,9.53732
493.00,9.53925,25.076225,0.000392,25.004597,-2.5289,0.045,9.53738,9.53738
494.00,9.53894,25.076156,0.000388,25.004506,-2.5289,0.045,9.53797,9.53797
495.00,9.53881,25.076126,0.000386,25.004500,-2.5288,0.045,9.53877,9.53877
496.00,9.53877,25.076268,0.000389,25.004589,-2.5287,0.045,9.53885,9.53885
497.00,9.53872,25.076237,0.000384,25.004532,-2.5287,0.046,9.53869,9.53869
498.00,9.53870,25.076139,0.000382,25.004407,-2.5287,0.046,9.53861,9.53861
499.00,9.53863,25.076217,0.000385,25.004460,-2.5286,0.046,9.53815,9.53815
500.00,9.53837,25.076331,0.000381,25.004465,-2.5286,0.046,9.53762,9.53762
501.00,9.53817,25.076283,0.000380,25.004351,-2.5287,0.046,9.53700,9.53700
502.00,9.53783,25.076351,0.000384,25.004406,-2.5287,0.046,9.53621,9.53621
503.00,9.53736,25.076406,0.000387,25.004441,-2.5287,0.046,9.53451,9.53451
504.00,9.53748,25.076499,0.000387,25.004540,-2.5287,0.046,9.52888,9.52888
505.00,9.53760,25.076571,0.000390,25.004627,-2.5288,0.046,9.51782,9.51782
506.00,9.53802,25.076618,0.000387,25.004640,-2.5287,0.046,9.50023,9.50023
507.00,9.53771,25.076658,0.000386,25.004678,-2.5285,0.046,9.47669,9.47669
508.00,9.53744,25.076680,0.000379,25.004671,-2.5283,0.047,9.44888,9.44888
509.00,9.53685,25.076651,0.000377,25.004530,-2.5281,0.047,9.42195,9.42195
510.00,9.53558,25.076711,0.000377,25.004501,-2.5280,0.047,9.40034,9.40034
@4,3.0002,6.0, 510.085999999996 
511.00,9.53602,25.076796,0.000375,25.004551,-2.5280,0.047,9.38584,9.38584
512.00,9.53513,25.076860,0.000373,25.004514,-2.5280,0.047,9.38094,9.38094
513.00,9.52990,25.076985,0.000380,25.004585,-2.5278,0.047,9.38532,9.38532
514.00,9.50817,25.077125,0.000381,25.004733,-2.5279,0.048,9.39626,9.39626
515.00,9.47941,25.077149,0.000377,25.004726,-2.5279,0.048,9.41011,9.41011
516.00,9.44827,25.077054,0.000374,25.004592,-2.5279,0.048,9.42508,9.42508
517.00,9.41746,25.077155,0.000372,25.004621,-2.5278,0.048,9.43874,9.43874
518.00,9.39106,25.077163,0.000366,25.004540,-2.5280,0.049,9.44969,9.44969
519.00,9.37387,25.077214,0.000365,25.004464,-2.5278,0.049,9.45836,9.45836
520.00,9.37139,25.077220,0.000367,25.004416,-2.5277,0.049,9.46649,9.46649
521.00,9.37600,25.077253,0.000368,25.004414,-2.5276,0.049,9.47384,9.47384
522.00,9.39289,25.077237,0.000367,25.004414,-2.5274,0.049,9.47925,9.47925
523.00,9.41280,25.077180,0.000368,25.004421,-2.5273,0.049,9.48480,9.48480
524.00,9.42835,25.077149,0.000369,25.004452,-2.5273,0.049,9.49061,9.49061
525.00,9.44056,25.077097,0.000365,25.004394,-2.5272,0.049,9.49520,9.49520
526.00,9.45075,25.077129,0.000368,25.004409,-2.5273,0.049,9.49838,9.49838
527.00,9.46102,25.077147,0.000371,25.004364,-2.5274,0.049,9.50157,9.50157
528.00,9.46769,25.077254,0.000373,25.004316,-2.5272,0.049,9.50481,9.50481
529.00,9.47183,25.077353,0.000376,25.004352,-2.5271,0.049,9.50773,9.50773
530.00,9.48104,25.077401,0.000379,25.004396,-2.5271,0.049,9.51083,9.51083
531.00,9.48623,25.077538,0.000377,25.004472,-2.5269,0.049,9.51406,9.51406
532.00,9.49060,25.077589,0.000378,25.004484,-2.5268,0.049,9.51748,9.51748
533.00,9.49496,25.077643,0.000378,25.004593,-2.5267,0.050,9.51962,9.51962
534.00,9.49801,25.077684,0.000377,25.004602,-2.5265,0.050,9.52143,9.52143
535.00,9.50117,25.077832,0.000379,25.004657,-2.5264,0.050,9.52250,9.52250
536.00,9.50472,25.077828,0.000381,25.004610,-2.5263,0.050,9.52392,9.52392
537.00,9.50836,25.077893,0.000383,25.004658,-2.5262,0.050,9.52535,9.52535
538.00,9.51106,25.077927,0.000382,25.004630,-2.5262,0.050,9.52734,9.52734
539.00,9.51362,25.077922,0.000381,25.004575,-2.5263,0.050,9.52855,9.52855
540.00,9.51585,25.077955,0.000380,25.004615,-2.5263,0.050,9.52976,9.52976
541.00,9.51769,25.077991,0.000383,25.004644,-2.5262,0.050,9.53027,9.53027
542.00,9.51959,25.077992,0.000382,25.004600,-2.5264,0.050,9.53148,9.53148
543.00,9.52116,25.078074,0.000381,25.004640,-2.5266,0.050,9.53129,9.53129
544.00,9.52239,25.078178,0.000383,25.004672,-2.5267,0.050,9.53221,9.53221
545.00,9.52380,25.078247,0.000384,25.004595,-2.5268,0.051,9.53277,9.53277
546.00,9.52591,25.078372,0.000384,25.004602,-2.5268,0.051,9.53369,9.53369
547.00,9.52704,25.078447,0.000383,25.004593,-2.5267,0.051,9.53358,9.53358
548.00,9.52775,25.078552,0.000386,25.004618,-2.5266,0.051,9.53429,9.53429
549.00,9.52867,25.078521,0.000384,25.004564,-2.5264,0.051,9.53429,9.53429
550.00,9.52952,25.078526,0.000382,25.004554,-2.5262,0.051,9.53451,9.53451
551.00,9.53023,25.078531,0.000384,25.004548,-2.5262,0.051,9.53453,9.53453
552.00,9.53094,25.078594,0.000384,25.004562,-2.5262,0.051,9.53465,9.53465
553.00,9.53154,25.078546,0.000382,25.004498,-2.5261,0.051,9.53434,9.53434
554.00,9.53204,25.078579,0.000382,25.004490,-2.5260,0.052,9.53423,9.53423
555.00,9.53247,25.078557,0.000386,25.004448,-2.5260,0.052,9.53342,9.53342
556.00,9.53269,25.078610,0.000389,25.004502,-2.5258,0.052,9.53276,9.53276
557.00,9.53299,25.078621,0.000396,25.004483,-2.5258,0.051,9.53296,9.53296
558.00,9.53313,25.078653,0.000396,25.004505,-2.5257,0.051,9.53266,9.53266
559.00,9.53331,25.078703,0.000394,25.004485,-2.5257,0.051,9.53323,9.53323
560.00,9.53362,25.078822,0.000391,25.004569,-2.5256,0.052,9.53428,9.53428
561.00,9.53382,25.078751,0.000385,25.004486,-2.5256,0.052,9.53437,9.53437
562.00,9.53365,25.078780,0.000379,25.004503,-2.5254,0.052,9.53287,9.53287
563.00,9.53349,25.078736,0.000376,25.004450,-2.5251,0.053,9.53276,9.53276
564.00,9.53344,25.078744,0.000382,25.004486,-2.5249,0.052,9.53169,9.53169
565.00,9.53325,25.078777,0.000383,25.004497,-2.5247,0.052,9.53045,9.53045
566.00,9.53311,25.078919,0.000388,25.004562,-2.5246,0.052,9.53077,9.53077
567.00,9.53308,25.079028,0.000390,25.004618,-2.5246,0.052,9.53156,9.53156
568.00,9.53291,25.079145,0.000393,25.004631,-2.5246,0.052,9.53160,9.53160
569.00,9.53269,25.079163,0.000392,25.004602,-2.5246,0.052,9.53182,9.53182
570.00,9.53247,25.079159,0.000391,25.004592,-2.5248,0.052,9.53199,9.53199
571.00,9.53229,25.079257,0.000392,25.004661,-2.5250,0.053,9.53236,9.53236
572.00,9.53226,25.079265,0.000391,25.004636,-2.5250,0.053,9.53320,9.53320
573.00,9.53244,25.079220,0.000388,25.004559,-2.5251,0.053,9.53344,9.53344
574.00,9.53258,25.079344,0.000386,25.004591,-2.5250,0.053,9.53376,9.53376
575.00,9.53279,25.079375,0.000390,25.004583,-2.5249,0.053,9.53499,9.53499
576.00,9.53301,25.079339,0.000388,25.004482,-2.5248,0.053,9.53490,9.53490
577.00,9.53312,25.079219,0.000388,25.004425,-2.5248,0.053,9.53467,9.53467
578.00,9.53311,25.079289,0.000392,25.004510,-2.5246,0.053,9.53488,9.53488
579.00,9.53318,25.079276,0.000390,25.004489,-2.5247,0.053,9.53526,9.53526
580.00,9.53310,25.079280,0.000388,25.004493,-2.5247,0.053,9.53476,9.53476
581.00,9.53309,25.079331,0.000389,25.004560,-2.5245,0.053,9.53487,9.53487
582.00,9.53343,25.079459,0.000387,25.004594,-2.5244,0.054,9.53496,9.53496
583.00,9.53372,25.079550,0.000385,25.004619,-2.5241,0.054,9.53541,9.53541
584.00,9.53392,25.079607,0.000389,25.004671,-2.5237,0.054,9.53522,9.53522
585.00,9.53415,25.079621,0.000387,25.004642,-2.5235,0.054,9.53522,9.53522
586.00,9.53422,25.079635,0.000385,25.004619,-2.5233,0.054,9.53480,9.53480
587.00,9.53428,25.079688,0.000388,25.004638,-2.5233,0.054,9.53473,9.53473
588.00,9.53456,25.079715,0.000388,25.004648,-2.5234,0.054,9.53490,9.53490
589.00,9.53467,25.079667,0.000386,25.004595,-2.5236,0.054,9.53465,9.53465
590.00,9.53481,25.079821,0.000389,25.004683,-2.5237,0.054,9.53465,9.53465
591.00,9.53491,25.079846,0.000389,25.004616,-2.5237,0.054,9.53485,9.53485
592.00,9.53488,25.079907,0.000387,25.004594,-2.5236,0.055,9.53535,9.53535
593.00,9.53501,25.079904,0.000386,25.004526,-2.5234,0.055,9.53510,9.53510
594.00,9.53513,25.080029,0.000388,25.004576,-2.5233,0.055,9.53546,9.53546
595.00,9.53515,25.080017,0.000389,25.004522,-2.5233,0.055,9.53601,9.53601
596.00,9.53527,25.080048,0.000391,25.004588,-2.5231,0.055,9.53677,9.53677
597.00,9.53537,25.080053,0.000394,25.004609,-2.5232,0.055,9.53654,9.53654
598.00,9.53542,25.080213,0.000398,25.004763,-2.5233,0.055,9.53619,9.53619
599.00,9.53525,25.080198,0.000395,25.004739,-2.5231,0.055,9.53519,9.53519
600.00,9.53507,25.080215,0.000395,25.004708,-2.5230,0.055,9.53441,9.53441
601.00,9.53514,25.080268,0.000394,25.004682,-2.5231,0.055,9.53424,9.53424
602.00,9.53509,25.080266,0.000395,25.004665,-2.5230,0.055,9.53359,9.53359
603.00,9.53508,25.080216,0.000394,25.004597,-2.5228,0.055,9.53420,9.53420
604.00,9.53521,25.080289,0.000395,25.004580,-2.5227,0.055,9.53589,9.53589
605.00,9.53546,25.080325,0.000394,25.004562,-2.5226,0.055,9.53734,9.53734
606.00,9.53576,25.080343,0.000392,25.004550,-2.5226,0.055,9.53767,9.53767
607.00,9.53590,25.080379,0.000388,25.004497,-2.5225,0.056,9.53827,9.53827
608.00,9.53590,25.080412,0.000386,25.004472,-2.5226,0.056,9.53836,9.53836
609.00,9.53605,25.080483,0.000388,25.004511,-2.5228,0.056,9.53693,9.53693
610.00,9.53585,25.080538,0.000386,25.004553,-2.5229,0.056,9.53534,9.53534
611.00,9.53571,25.080587,0.000385,25.004550,-2.5227,0.056,9.53394,9.53394
612.00,9.53564,25.080689,0.000384,25.004580,-2.5225,0.056,9.53269,9.53269
613.00,9.53554,25.080700,0.000382,25.004490,-2.5223,0.056,9.53194,9.53194
614.00,9.53510,25.080774,0.000381,25.004506,-2.5220,0.056,9.53229,9.53229
615.00,9.53499,25.080881,0.000383,25.004595,-2.5217,0.056,9.53272,9.53272
616.00,9.53489,25.080929,0.000386,25.004635,-2.5214,0.056,9.53339,9.53339
617.00,9.53474,25.080979,0.000386,25.004698,-2.5210,0.057,9.53427,9.53427
618.00,9.53471,25.081059,0.000390,25.004789,-2.5207,0.056,9.53448,9.53448
619.00,9.53488,25.081145,0.000392,25.004836,-2.5207,0.056,9.53406,9.53406
620.00,9.53489,25.081164,0.000390,25.004823,-2.5209,0.057,9.53453,9.53453
621.00,9.53506,25.081253,0.000388,25.004878,-2.5211,0.057,9.53544,9.53544
622.00,9.53534,25.081274,0.000393,25.004860,-2.5214,0.057,9.53687,9.53687
623.00,9.53555,25.081292,0.000389,25.004857,-2.5215,0.057,9.53749,9.53749
624.00,9.53555,25.081202,0.000386,25.004771,-2.5214,0.057,9.53873,9.53873
625.00,9.53539,25.081199,0.000385,25.004648,-2.5213,0.057,9.53870,9.53870
626.00,9.53541,25.081203,0.000386,25.004557,-2.5212,0.057,9.53899,9.53899
627.00,9.53551,25.081219,0.000382,25.004515,-2.5211,0.057,9.53840,9.53840
628.00,9.53551,25.081350,0.000383,25.004583,-2.5211,0.057,9.53903,9.53903
629.00,9.53583,25.081484,0.000389,25.004660,-2.5210,0.057,9.53867,9.53867
630.00,9.53649,25.081544,0.000392,25.004755,-2.5209,0.057,9.53843,9.53843
631.00,9.53693,25.081574,0.000392,25.004771,-2.5207,0.057,9.53781,9.53781
632.00,9.53689,25.081597,0.000389,25.004736,-2.5207,0.057,9.53813,9.53813
633.00,9.53712,25.081531,0.000389,25.004656,-2.5207,0.057,9.53805,9.53805
634.00,9.53735,25.081479,0.000385,25.004579,-2.5206,0.058,9.53846,9.53846
635.00,9.53756,25.081569,0.000382,25.004576,-2.5206,0.058,9.53883,9.53883
636.00,9.53768,25.081601,0.000382,25.004557,-2.5206,0.058,9.53900,9.53900
637.00,9.53801,25.081772,0.000387,25.004700,-2.5203,0.058,9.53941,9.53941
638.00,9.53828,25.081781,0.000384,25.004650,-2.5199,0.058,9.53916,9.53916
639.00,9.53868,25.081772,0.000382,25.004602,-2.5196,0.058,9.53996,9.53996
640.00,9.53909,25.081748,0.000382,25.004590,-2.5194,0.058,9.54054,9.54054
641.00,9.53919,25.081775,0.000381,25.004592,-2.5191,0.059,9.54125,9.54125
642.00,9.53922,25.081730,0.000380,25.004511,-2.5190,0.059,9.54066,9.54066
643.00,9.53914,25.081917,0.000385,25.004601,-2.5191,0.059,9.54037,9.54037
644.00,9.53912,25.082098,0.000392,25.004721,-2.5191,0.058,9.53953,9.53953
645.00,9.53925,25.082098,0.000389,25.004629,-2.5192,0.058,9.53931,9.53931
646.00,9.53918,25.082214,0.000390,25.004728,-2.5192,0.059,9.53820,9.53820
647.00,9.53908,25.082156,0.000388,25.004672,-2.5193,0.059,9.53827,9.53827
648.00,9.53913,25.082039,0.000386,25.004628,-2.5192,0.059,9.53882,9.53882
649.00,9.53919,25.082041,0.000383,25.004576,-2.5192,0.059,9.53943,9.53943
650.00,9.53946,25.082084,0.000385,25.004618,-2.5193,0.059,9.53915,9.53915
651.00,9.53945,25.082015,0.000385,25.004508,-2.5193,0.059,9.53932,9.53932
652.00,9.53941,25.082166,0.000388,25.004593,-2.5194,0.059,9.53849,9.53849
653.00,9.53945,25.082192,0.000386,25.004541,-2.5195,0.059,9.53228,9.53228
654.00,9.53956,25.082106,0.000381,25.004487,-2.5194,0.060,9.52359,9.52359
655.00,9.53938,25.082119,0.000379,25.004446,-2.5192,0.060,9.51284,9.51284
656.00,9.53898,25.082153,0.000377,25.004404,-2.5191,0.060,9.49827,9.49827
657.00,9.53878,25.082115,0.000373,25.004327,-2.5190,0.060,9.47908,9.47908
658.00,9.53890,25.082250,0.000375,25.004380,-2.5188,0.061,9.46151,9.46151
659.00,9.53930,25.082402,0.000378,25.004401,-2.5188,0.061,9.44240,9.44240
660.00,9.53863,25.082538,0.000381,25.004473,-2.5188,0.061,9.42472,9.42472
@5,3.0002,6.0, 660.019999999997 
661.00,9.53717,25.082629,0.000384,25.004569,-2.5187,0.061,9.41204,9.41204
662.00,9.53492,25.082783,0.000386,25.004640,-2.5187,0.061,9.40504,9.40504
663.00,9.50966,25.082807,0.000382,25.004620,-2.5185,0.061,9.40483,9.40483
664.00,9.49788,25.082858,0.000379,25.004649,-2.5183,0.061,9.41080,9.41080
665.00,9.48462,25.082847,0.000376,25.004577,-2.5181,0.061,9.42020,9.42020
666.00,9.46404,25.082946,0.000371,25.004563,-2.5179,0.062,9.43131,9.43131
667.00,9.43954,25.082939,0.000367,25.004511,-2.5177,0.062,9.44371,9.44371
668.00,9.42132,25.082935,0.000369,25.004490,-2.5176,0.062,9.45447,9.45447
669.00,9.40256,25.082975,0.000372,25.004462,-2.5177,0.062,9.46337,9.46337
670.00,9.39638,25.083013,0.000371,25.004467,-2.5177,0.062,9.47152,9.47152
671.00,9.40065,25.082988,0.000371,25.004358,-2.5178,0.062,9.47799,9.47799
672.00,9.40459,25.083012,0.000369,25.004352,-2.5180,0.062,9.48253,9.48253
673.00,9.42027,25.083155,0.000369,25.004372,-2.5180,0.062,9.48568,9.48568
674.00,9.43229,25.083192,0.000368,25.004344,-2.5181,0.062,9.48905,9.48905
675.00,9.44323,25.083271,0.000370,25.004398,-2.5182,0.063,9.49203,9.49203
676.00,9.45624,25.083391,0.000374,25.004501,-2.5182,0.063,9.49460,9.49460
677.00,9.46643,25.083389,0.000380,25.004517,-2.5180,0.063,9.49797,9.49797
678.00,9.47397,25.083372,0.000379,25.004550,-2.5178,0.063,9.50200,9.50200
679.00,9.47823,25.083333,0.000376,25.004561,-2.5176,0.063,9.50530,9.50530
680.00,9.48248,25.083340,0.000373,25.004545,-2.5173,0.063,9.50781,9.50781
681.00,9.48526,25.083333,0.000371,25.004514,-2.5171,0.063,9.51105,9.51105
682.00,9.48851,25.083405,0.000370,25.004525,-2.5171,0.063,9.51352,9.51352
683.00,9.49205,25.083463,0.000373,25.004490,-2.5171,0.063,9.51581,9.51581
684.00,9.49568,25.083516,0.000377,25.004513,-2.5170,0.063,9.51802,9.51802
685.00,9.49861,25.083581,0.000383,25.004536,-2.5171,0.063,9.52025,9.52025
686.00,9.50124,25.083561,0.000384,25.004585,-2.5171,0.063,9.52133,9.52133
687.00,9.50423,25.083570,0.000383,25.004566,-2.5171,0.063,9.52275,9.52275
688.00,9.50687,25.083526,0.000384,25.004540,-2.5170,0.063,9.52333,9.52333
689.00,9.50904,25.083676,0.000388,25.004607,-2.5170,0.063,9.52511,9.52511
690.00,9.51159,25.083599,0.000385,25.004430,-2.5168,0.063,9.52672,9.52672
691.00,9.51442,25.083680,0.000384,25.004363,-2.5165,0.064,9.52750,9.52750
692.00,9.51627,25.083733,0.000383,25.004337,-2.5161,0.064,9.52710,9.52710
693.00,9.51788,25.083780,0.000382,25.004312,-2.5159,0.064,9.52742,9.52742
694.00,9.51868,25.083714,0.000375,25.004234,-2.5160,0.064,9.52701,9.52701
695.00,9.51966,25.083824,0.000374,25.004377,-2.5160,0.064,9.52668,9.52668
696.00,9.52107,25.083910,0.000376,25.004483,-2.5162,0.064,9.52725,9.52725
697.00,9.52266,25.084024,0.000379,25.004591,-2.5165,0.064,9.52842,9.52842
698.00,9.52407,25.084156,0.000378,25.004652,-2.5164,0.065,9.52896,9.52896
699.00,9.52478,25.084222,0.000381,25.004646,-2.5163,0.065,9.52949,9.52949
700.00,9.52571,25.084364,0.000384,25.004726,-2.5163,0.065,9.53019,9.53019
701.00,9.52652,25.084452,0.000386,25.004744,-2.5162,0.065,9.53078,9.53078
702.00,9.52715,25.084480,0.000388,25.004719,-2.5159,0.065,9.53078,9.53078
703.00,9.52752,25.084589,0.000393,25.004864,-2.5160,0.065,9.53117,9.53117
704.00,9.52802,25.084579,0.000392,25.004892,-2.5157,0.065,9.53170,9.53170
705.00,9.52858,25.084579,0.000392,25.004902,-2.5153,0.065,9.53167,9.53167
706.00,9.52904,25.084592,0.000394,25.004925,-2.5151,0.065,9.53147,9.53147
707.00,9.52939,25.084543,0.000392,25.004836,-2.5150,0.065,9.53169,9.53169
708.00,9.52957,25.084453,0.000390,25.004642,-2.5148,0.065,9.53093,9.53093
709.00,9.52956,25.084499,0.000392,25.004613,-2.5149,0.065,9.52937,9.52937
710.00,9.52938,25.084528,0.000392,25.004536,-2.5151,0.065,9.52939,9.52939
711.00,9.52964,25.084513,0.000389,25.004449,-2.5151,0.065,9.52976,9.52976
712.00,9.52991,25.084576,0.000390,25.004448,-2.5151,0.065,9.52930,9.52930
713.00,9.53015,25.084629,0.000390,25.004472,-2.5152,0.065,9.53001,9.53001
714.00,9.53034,25.084751,0.000391,25.004549,-2.5152,0.065,9.53114,9.53114
715.00,9.53052,25.084712,0.000390,25.004437,-2.5150,0.065,9.53093,9.53093
716.00,9.53057,25.084731,0.000390,25.004419,-2.5149,0.065,9.53024,9.53024
717.00,9.53071,25.084758,0.000390,25.004424,-2.5147,0.065,9.53101,9.53101
718.00,9.53074,25.084820,0.000392,25.004443,-2.5145,0.065,9.53157,9.53157
719.00,9.53075,25.084853,0.000391,25.004386,-2.5143,0.066,9.53223,9.53223
720.00,9.53082,25.084950,0.000391,25.004508,-2.5141,0.066,9.53163,9.53163
721.00,9.53080,25.084949,0.000389,25.004511,-2.5138,0.066,9.53152,9.53152
722.00,9.53082,25.084990,0.000389,25.004547,-2.5137,0.066,9.53184,9.53184
723.00,9.53108,25.084980,0.000390,25.004574,-2.5136,0.066,9.53212,9.53212
724.00,9.53115,25.084980,0.000393,25.004592,-2.5137,0.066,9.53173,9.53173
725.00,9.53133,25.085054,0.000396,25.004676,-2.5137,0.066,9.53429,9.53429
726.00,9.53179,25.085179,0.000400,25.004743,-2.5137,0.066,9.53627,9.53627
727.00,9.53202,25.085186,0.000400,25.004695,-2.5137,0.066,9.53620,9.53620
728.00,9.53219,25.085171,0.000394,25.004638,-2.5136,0.066,9.53540,9.53540
729.00,9.53245,25.085192,0.000388,25.004504,-2.5134,0.066,9.53506,9.53506
730.00,9.53257,25.085168,0.000383,25.004373,-2.5134,0.067,9.53259,9.53259
731.00,9.53254,25.085107,0.000381,25.004266,-2.5132,0.067,9.53088,9.53088
732.00,9.53244,25.085205,0.000380,25.004299,-2.5131,0.067,9.53045,9.53045
733.00,9.53257,25.085311,0.000385,25.004296,-2.5131,0.067,9.53098,9.53098
734.00,9.53270,25.085251,0.000382,25.004298,-2.5129,0.067,9.53233,9.53233
735.00,9.53285,25.085399,0.000387,25.004393,-2.5127,0.067,9.53399,9.53399
736.00,9.53279,25.085498,0.000388,25.004431,-2.5125,0.067,9.53427,9.53427
737.00,9.53323,25.085550,0.000388,25.004453,-2.5124,0.067,9.53464,9.53464
738.00,9.53364,25.085521,0.000383,25.004409,-2.5124,0.067,9.53402,9.53402
739.00,9.53372,25.085593,0.000386,25.004424,-2.5124,0.067,9.53324,9.53324
740.00,9.53350,25.085558,0.000385,25.004354,-2.5124,0.067,9.53204,9.53204
741.00,9.53337,25.085489,0.000385,25.004257,-2.5125,0.067,9.53222,9.53222
742.00,9.53335,25.085414,0.000383,25.004184,-2.5125,0.067,9.53289,9.53289
743.00,9.53345,25.085435,0.000385,25.004258,-2.5123,0.067,9.53391,9.53391
744.00,9.53360,25.085464,0.000383,25.004321,-2.5122,0.067,9.53371,9.53371
745.00,9.53325,25.085461,0.000383,25.004336,-2.5120,0.068,9.53389,9.53389
746.00,9.53279,25.085607,0.000382,25.004446,-2.5120,0.068,9.53375,9.53375
747.00,9.53278,25.085649,0.000381,25.004422,-2.5120,0.068,9.53366,9.53366
748.00,9.53308,25.085843,0.000385,25.004486,-2.5121,0.068,9.53408,9.53408
749.00,9.53342,25.085964,0.000386,25.004524,-2.5119,0.068,9.53508,9.53508
750.00,9.53374,25.086020,0.000388,25.004521,-2.5118,0.068,9.53588,9.53588
751.00,9.53413,25.086071,0.000387,25.004542,-2.5117,0.068,9.53700,9.53700
752.00,9.53447,25.086199,0.000388,25.004623,-2.5115,0.069,9.53734,9.53734
753.00,9.53473,25.086124,0.000386,25.004534,-2.5113,0.068,9.53729,9.53729
754.00,9.53480,25.086108,0.000387,25.004476,-2.5112,0.068,9.53679,9.53679
755.00,9.53462,25.086122,0.000384,25.004447,-2.5112,0.069,9.53653,9.53653
756.00,9.53467,25.086139,0.000386,25.004439,-2.5113,0.069,9.53635,9.53635
757.00,9.53494,25.086186,0.000384,25.004433,-2.5113,0.069,9.53631,9.53631
758.00,9.53515,25.086244,0.000383,25.004458,-2.5113,0.069,9.53572,9.53572
759.00,9.53535,25.086249,0.000384,25.004485,-2.5112,0.069,9.53609,9.53609
760.00,9.53551,25.086316,0.000386,25.004610,-2.5110,0.069,9.53641,9.53641
761.00,9.53575,25.086312,0.000387,25.004559,-2.5106,0.069,9.53574,9.53574
762.00,9.53558,25.086348,0.000389,25.004609,-2.5105,0.069,9.53481,9.53481
763.00,9.53548,25.086385,0.000393,25.004654,-2.5105,0.069,9.53457,9.53457
764.00,9.53534,25.086501,0.000392,25.004723,-2.5104,0.069,9.53339,9.53339
765.00,9.53546,25.086476,0.000392,25.004663,-2.5104,0.069,9.53346,9.53346
766.00,9.53559,25.086517,0.000390,25.004671,-2.5104,0.070,9.53329,9.53329
767.00,9.53554,25.086546,0.000394,25.004599,-2.5104,0.070,9.53354,9.53354
768.00,9.53546,25.086525,0.000391,25.004515,-2.5101,0.070,9.53415,9.53415
769.00,9.53528,25.086527,0.000390,25.004454,-2.5100,0.070,9.53429,9.53429
770.00,9.53504,25.086513,0.000387,25.004341,-2.5099,0.070,9.53334,9.53334
771.00,9.53477,25.086501,0.000387,25.004302,-2.5098,0.070,9.53289,9.53289
772.00,9.53441,25.086561,0.000384,25.004331,-2.5096,0.070,9.53330,9.53330
773.00,9.53426,25.086660,0.000382,25.004389,-2.5095,0.070,9.53402,9.53402
774.00,9.53459,25.086789,0.000384,25.004458,-2.5093,0.071,9.53480,9.53480
775.00,9.53465,25.086895,0.000386,25.004445,-2.5091,0.070,9.53521,9.53521
776.00,9.53457,25.087002,0.000386,25.004491,-2.5090,0.071,9.53607,9.53607
777.00,9.53441,25.086977,0.000383,25.004464,-2.5090,0.071,9.53582,9.53582
778.00,9.53439,25.087035,0.000385,25.004472,-2.5089,0.071,9.53500,9.53500
779.00,9.53431,25.086958,0.000387,25.004436,-2.5088,0.071,9.53452,9.53452
780.00,9.53421,25.087044,0.000388,25.004558,-2.5088,0.071,9.53429,9.53429
781.00,9.53433,25.087027,0.000388,25.004530,-2.5087,0.071,9.53538,9.53538
782.00,9.53434,25.087061,0.000392,25.004528,-2.5086,0.070,9.53661,9.53661
783.00,9.53490,25.087056,0.000393,25.004546,-2.5084,0.070,9.53746,9.53746
784.00,9.53535,25.087114,0.000389,25.004583,-2.5084,0.071,9.53834,9.53834
785.00,9.53556,25.087119,0.000386,25.004533,-2.5084,0.071,9.53972,9.53972
786.00,9.53582,25.087205,0.000384,25.004544,-2.5085,0.071,9.53970,9.53970
787.00,9.53613,25.087317,0.000382,25.004612,-2.5086,0.071,9.53899,9.53899
788.00,9.53617,25.087432,0.000380,25.004605,-2.5087,0.072,9.53803,9.53803
789.00,9.53653,25.087454,0.000383,25.004528,-2.5087,0.072,9.53794,9.53794
790.00,9.53702,25.087492,0.000386,25.004561,-2.5086,0.071,9.53728,9.53728
791.00,9.53684,25.087547,0.000388,25.004642,-2.5084,0.071,9.53631,9.53631
792.00,9.53681,25.087564,0.000386,25.004661,-2.5083,0.072,9.53612,9.53612
793.00,9.53675,25.087512,0.000384,25.004599,-2.5080,0.072,9.53638,9.53638
794.00,9.53670,25.087661,0.000384,25.004645,-2.5077,0.072,9.53599,9.53599
795.00,9.53668,25.087720,0.000384,25.004645,-2.5075,0.072,9.53568,9.53568
796.00,9.53677,25.087796,0.000381,25.004625,-2.5073,0.072,9.53555,9.53555
797.00,9.53685,25.087833,0.000380,25.004574,-2.5071,0.072,9.53550,9.53550
798.00,9.53687,25.087848,0.000380,25.004552,-2.5070,0.073,9.53567,9.53567
799.00,9.53692,25.087721,0.000377,25.004447,-2.5068,0.073,9.53600,9.53600
800.00,9.53724,25.087771,0.000377,25.004432,-2.5067,0.073,9.53663,9.53663
801.00,9.53721,25.087656,0.000374,25.004262,-2.5068,0.073,9.53685,9.53685
802.00,9.53688,25.087607,0.000379,25.004159,-2.5067,0.073,9.53689,9.53689
803.00,9.53663,25.087695,0.000383,25.004191,-2.5068,0.073,9.53661,9.53661
804.00,9.53622,25.087852,0.000385,25.004278,-2.5068,0.073,9.53332,9.53332
805.00,9.53622,25.087871,0.000381,25.004333,-2.5068,0.073,9.52547,9.52547
806.00,9.53615,25.088096,0.000387,25.004591,-2.5067,0.073,9.51306,9.51306
807.00,9.53614,25.088261,0.000385,25.004754,-2.5067,0.073,9.49614,9.49614
808.00,9.53637,25.088256,0.000380,25.004731,-2.5068,0.074,9.47487,9.47487
809.00,9.53684,25.088383,0.000381,25.004805,-2.5068,0.074,9.45401,9.45401
810.00,9.53711,25.088440,0.000381,25.004787,-2.5067,0.074,9.43563,9.43563
@6,3.0002,6.0, 810.060999999994 
811.00,9.53640,25.088362,0.000373,25.004652,-2.5065,0.074,9.42273,9.42273
812.00,9.53670,25.088304,0.000374,25.004542,-2.5063,0.074,9.41579,9.41579
813.00,9.53528,25.088370,0.000373,25.004540,-2.5060,0.074,9.41612,9.41612
814.00,9.52029,25.088334,0.000370,25.004454,-2.5058,0.075,9.42171,9.42171
815.00,9.49885,25.088387,0.000370,25.004418,-2.5056,0.075,9.43114,9.43114
816.00,9.47419,25.088459,0.000373,25.004422,-2.5054,0.075,9.44228,9.44228
817.00,9.45159,25.088523,0.000373,25.004440,-2.5051,0.075,9.45328,9.45328
818.00,9.42942,25.088593,0.000377,25.004462,-2.5050,0.075,9.46221,9.46221
819.00,9.41607,25.088648,0.000376,25.004475,-2.5048,0.075,9.46964,9.46964
820.00,9.40714,25.088707,0.000379,25.004500,-2.5049,0.075,9.47640,9.47640
821.00,9.40973,25.088723,0.000377,25.004481,-2.5051,0.075,9.48251,9.48251
822.00,9.41700,25.088697,0.000374,25.004464,-2.5053,0.075,9.48742,9.48742
823.00,9.43098,25.088735,0.000371,25.004472,-2.5053,0.076,9.49199,9.49199
824.00,9.44410,25.088744,0.000372,25.004473,-2.5053,0.076,9.49601,9.49601
825.00,9.45401,25.088742,0.000370,25.004457,-2.5052,0.076,9.49973,9.49973
826.00,9.46530,25.088701,0.000371,25.004408,-2.5051,0.076,9.50237,9.50237
827.00,9.47206,25.088780,0.000372,25.004445,-2.5052,0.076,9.50484,9.50484
828.00,9.47605,25.088724,0.000372,25.004396,-2.5050,0.076,9.50705,9.50705
829.00,9.48126,25.088721,0.000375,25.004334,-2.5048,0.076,9.50952,9.50952
830.00,9.48778,25.088786,0.000378,25.004314,-2.5046,0.076,9.51115,9.51115
831.00,9.49431,25.088891,0.000382,25.004340,-2.5044,0.076,9.51275,9.51275
832.00,9.49650,25.089105,0.000384,25.004442,-2.5041,0.076,9.51500,9.51500
833.00,9.49959,25.089206,0.000385,25.004452,-2.5041,0.077,9.51800,9.51800
834.00,9.50199,25.089351,0.000383,25.004509,-2.5039,0.077,9.52046,9.52046
835.00,9.50416,25.089464,0.000384,25.004512,-2.5037,0.077,9.52219,9.52219
836.00,9.50636,25.089543,0.000386,25.004445,-2.5034,0.077,9.52362,9.52362
837.00,9.50881,25.089521,0.000388,25.004336,-2.5033,0.077,9.52471,9.52471
838.00,9.51072,25.089551,0.000386,25.004324,-2.5030,0.076,9.52561,9.52561
839.00,9.51262,25.089508,0.000388,25.004300,-2.5029,0.076,9.52647,9.52647
840.00,9.51475,25.089414,0.000383,25.004245,-2.5029,0.077,9.52783,9.52783
841.00,9.51696,25.089487,0.000384,25.004365,-2.5029,0.077,9.52936,9.52936
842.00,9.51889,25.089538,0.000381,25.004465,-2.5029,0.077,9.52898,9.52898
843.00,9.52045,25.089521,0.000382,25.004418,-2.5028,0.077,9.52823,9.52823
844.00,9.52153,25.089653,0.000379,25.004424,-2.5028,0.077,9.52798,9.52798
845.00,9.52203,25.089700,0.000379,25.004474,-2.5027,0.077,9.52873,9.52873
846.00,9.52317,25.089726,0.000375,25.004486,-2.5026,0.078,9.52929,9.52929
847.00,9.52467,25.089609,0.000376,25.004316,-2.5025,0.078,9.53172,9.53172
848.00,9.52595,25.089729,0.000375,25.004358,-2.5023,0.078,9.53314,9.53314
849.00,9.52677,25.089665,0.000375,25.004325,-2.5022,0.078,9.53315,9.53315
850.00,9.52797,25.089735,0.000375,25.004342,-2.5020,0.078,9.53193,9.53193
851.00,9.52888,25.089838,0.000375,25.004364,-2.5018,0.078,9.53102,9.53102
852.00,9.52947,25.089962,0.000374,25.004450,-2.5018,0.078,9.52994,9.52994
853.00,9.53031,25.089997,0.000381,25.004505,-2.5018,0.078,9.52964,9.52964
854.00,9.53062,25.090031,0.000384,25.004558,-2.5017,0.078,9.52937,9.52937
855.00,9.53031,25.090064,0.000387,25.004603,-2.5018,0.078,9.53048,9.53048
856.00,9.53033,25.089967,0.000384,25.004534,-2.5016,0.078,9.53178,9.53178
857.00,9.53027,25.089952,0.000381,25.004521,-2.5015,0.078,9.53261,9.53261
858.00,9.53067,25.090043,0.000379,25.004557,-2.5014,0.079,9.53252,9.53252
859.00,9.53093,25.090092,0.000380,25.004578,-2.5013,0.079,9.53342,9.53342
860.00,9.53102,25.090065,0.000377,25.004464,-2.5011,0.079,9.53277,9.53277
861.00,9.53089,25.090153,0.000380,25.004502,-2.5008,0.079,9.53101,9.53101
862.00,9.53095,25.090159,0.000386,25.004433,-2.5007,0.079,9.53073,9.53073
863.00,9.53152,25.090165,0.000389,25.004411,-2.5006,0.078,9.53155,9.53155
864.00,9.53164,25.090138,0.000388,25.004314,-2.5007,0.079,9.53199,9.53199
865.00,9.53137,25.090209,0.000391,25.004372,-2.5008,0.079,9.53274,9.53274
866.00,9.53155,25.090183,0.000393,25.004318,-2.5010,0.079,9.53353,9.53353
867.00,9.53160,25.090299,0.000392,25.004447,-2.5009,0.079,9.53293,9.53293
868.00,9.53149,25.090346,0.000388,25.004428,-2.5007,0.079,9.53241,9.53241
869.00,9.53168,25.090350,0.000385,25.004406,-2.5003,0.079,9.53253,9.53253
870.00,9.53207,25.090387,0.000382,25.004355,-2.5001,0.079,9.53328,9.53328
871.00,9.53250,25.090457,0.000378,25.004339,-2.4999,0.080,9.53461,9.53461
872.00,9.53276,25.090508,0.000379,25.004232,-2.5000,0.080,9.53568,9.53568
873.00,9.53311,25.090583,0.000380,25.004248,-2.5002,0.080,9.53669,9.53669
874.00,9.53347,25.090722,0.000383,25.004272,-2.5004,0.080,9.53683,9.53683
875.00,9.53390,25.090768,0.000385,25.004253,-2.5003,0.080,9.53756,9.53756
876.00,9.53425,25.090896,0.000388,25.004289,-2.5000,0.080,9.53840,9.53840
877.00,9.53450,25.090927,0.000384,25.004303,-2.4998,0.080,9.53971,9.53971
878.00,9.53483,25.090912,0.000381,25.004224,-2.4994,0.080,9.53992,9.53992
879.00,9.53545,25.090930,0.000381,25.004161,-2.4989,0.080,9.54023,9.54023
880.00,9.53580,25.090991,0.000382,25.004174,-2.4986,0.080,9.53984,9.53984
881.00,9.53609,25.091076,0.000383,25.004225,-2.4985,0.080,9.53872,9.53872
882.00,9.53643,25.091127,0.000387,25.004261,-2.4983,0.080,9.53707,9.53707
883.00,9.53660,25.091254,0.000390,25.004370,-2.4982,0.080,9.53658,9.53658
884.00,9.53662,25.091313,0.000392,25.004449,-2.4982,0.080,9.53608,9.53608
885.00,9.53698,25.091447,0.000396,25.004587,-2.4983,0.081,9.53525,9.53525
886.00,9.53703,25.091366,0.000396,25.004533,-2.4982,0.080,9.53504,9.53504
887.00,9.53710,25.091327,0.000393,25.004451,-2.4980,0.080,9.53599,9.53599
888.00,9.53730,25.091336,0.000391,25.004433,-2.4978,0.080,9.53655,9.53655
889.00,9.53748,25.091405,0.000388,25.004441,-2.4976,0.081,9.53699,9.53699
890.00,9.53747,25.091386,0.000384,25.004366,-2.4977,0.081,9.53691,9.53691
891.00,9.53724,25.091509,0.000386,25.004452,-2.4976,0.081,9.53632,9.53632
892.00,9.53708,25.091612,0.000387,25.004516,-2.4977,0.081,9.53555,9.53555
893.00,9.53708,25.091688,0.000389,25.004532,-2.4976,0.081,9.53540,9.53540
894.00,9.53716,25.091824,0.000390,25.004619,-2.4974,0.081,9.53545,9.53545
895.00,9.53712,25.091805,0.000391,25.004612,-2.4970,0.081,9.53595,9.53595
896.00,9.53683,25.091698,0.000387,25.004412,-2.4967,0.081,9.53645,9.53645
897.00,9.53649,25.091705,0.000387,25.004405,-2.4964,0.082,9.53668,9.53668
898.00,9.53631,25.091640,0.000383,25.004376,-2.4963,0.082,9.53680,9.53680
899.00,9.53636,25.091566,0.000383,25.004361,-2.4963,0.082,9.53722,9.53722
900.00,9.53640,25.091550,0.000381,25.004294,-2.4964,0.082,9.53752,9.53752
901.00,9.53651,25.091675,0.000383,25.004460,-2.4964,0.082,9.53864,9.53864
902.00,9.53667,25.091666,0.000386,25.004444,-2.4965,0.082,9.53849,9.53849
903.00,9.53662,25.091724,0.000388,25.004391,-2.4965,0.082,9.53745,9.53745
904.00,9.53641,25.091786,0.000385,25.004383,-2.4962,0.082,9.53579,9.53579
905.00,9.53639,25.091900,0.000389,25.004483,-2.4961,0.082,9.53544,9.53544
906.00,9.53652,25.091946,0.000390,25.004482,-2.4958,0.082,9.53474,9.53474
907.00,9.53650,25.092034,0.000388,25.004489,-2.4955,0.082,9.53522,9.53522
908.00,9.53644,25.091995,0.000385,25.004470,-2.4952,0.082,9.53582,9.53582
909.00,9.53638,25.092141,0.000391,25.004531,-2.4952,0.082,9.53763,9.53763
910.00,9.53661,25.092192,0.000387,25.004495,-2.4951,0.082,9.53724,9.53724
911.00,9.53674,25.092159,0.000382,25.004436,-2.4951,0.083,9.53701,9.53701
912.00,9.53670,25.092247,0.000382,25.004511,-2.4953,0.083,9.53714,9.53714
913.00,9.53678,25.092422,0.000386,25.004631,-2.4954,0.083,9.53751,9.53751
914.00,9.53682,25.092247,0.000384,25.004498,-2.4951,0.083,9.53685,9.53685
915.00,9.53687,25.092312,0.000387,25.004569,-2.4950,0.083,9.53766,9.53766
916.00,9.53701,25.092439,0.000392,25.004610,-2.4948,0.083,9.53765,9.53765
917.00,9.53699,25.092431,0.000392,25.004537,-2.4946,0.083,9.53694,9.53694
918.00,9.53689,25.092327,0.000390,25.004458,-2.4946,0.083,9.53658,9.53658
919.00,9.53673,25.092401,0.000387,25.004431,-2.4947,0.083,9.53610,9.53610
920.00,9.53648,25.092390,0.000383,25.004384,-2.4947,0.083,9.53514,9.53514
921.00,9.53631,25.092364,0.000380,25.004410,-2.4946,0.083,9.53538,9.53538
922.00,9.53619,25.092401,0.000381,25.004468,-2.4945,0.083,9.53564,9.53564
923.00,9.53628,25.092535,0.000384,25.004523,-2.4942,0.083,9.53574,9.53574
924.00,9.53664,25.092608,0.000385,25.004610,-2.4939,0.083,9.53665,9.53665
925.00,9.53683,25.092672,0.000386,25.004604,-2.4936,0.084,9.53734,9.53734
926.00,9.53687,25.092802,0.000388,25.004604,-2.4935,0.084,9.53748,9.53748
927.00,9.53686,25.092771,0.000387,25.004532,-2.4934,0.084,9.53755,9.53755
928.00,9.53685,25.092770,0.000383,25.004485,-2.4934,0.084,9.53786,9.53786
929.00,9.53692,25.092754,0.000383,25.004442,-2.4933,0.084,9.53768,9.53768
930.00,9.53674,25.092799,0.000383,25.004493,-2.4932,0.084,9.53694,9.53694
931.00,9.53677,25.092763,0.000379,25.004483,-2.4931,0.084,9.53622,9.53622
932.00,9.53646,25.092829,0.000377,25.004470,-2.4929,0.085,9.53513,9.53513
933.00,9.53624,25.092843,0.000381,25.004492,-2.4927,0.085,9.53451,9.53451
934.00,9.53621,25.092924,0.000380,25.004535,-2.4925,0.085,9.53446,9.53446
935.00,9.53626,25.092882,0.000378,25.004444,-2.4924,0.085,9.53549,9.53549
936.00,9.53624,25.092907,0.000381,25.004421,-2.4924,0.085,9.53594,9.53594
937.00,9.53624,25.092995,0.000386,25.004469,-2.4925,0.085,9.53656,9.53656
938.00,9.53613,25.093024,0.000384,25.004464,-2.4925,0.085,9.53606,9.53606
939.00,9.53607,25.093066,0.000386,25.004449,-2.4924,0.085,9.53585,9.53585
940.00,9.53618,25.093060,0.000387,25.004387,-2.4922,0.085,9.53600,9.53600
941.00,9.53637,25.093068,0.000385,25.004341,-2.4918,0.085,9.53614,9.53614
942.00,9.53647,25.093074,0.000386,25.004349,-2.4914,0.085,9.53606,9.53606
943.00,9.53629,25.093163,0.000388,25.004392,-2.4911,0.085,9.53625,9.53625
944.00,9.53608,25.093188,0.000389,25.004368,-2.4910,0.085,9.53645,9.53645
945.00,9.53598,25.093296,0.000390,25.004413,-2.4909,0.085,9.53633,9.53633
946.00,9.53590,25.093353,0.000390,25.004440,-2.4908,0.085,9.53685,9.53685
947.00,9.53612,25.093393,0.000387,25.004428,-2.4907,0.085,9.53790,9.53790
948.00,9.53620,25.093446,0.000384,25.004434,-2.4906,0.086,9.53893,9.53893
949.00,9.53632,25.093521,0.000383,25.004463,-2.4905,0.086,9.53895,9.53895
950.00,9.53652,25.093505,0.000380,25.004433,-2.4904,0.086,9.53859,9.53859
951.00,9.53688,25.093530,0.000380,25.004462,-2.4903,0.086,9.53778,9.53778
952.00,9.53705,25.093562,0.000381,25.004396,-2.4903,0.086,9.53744,9.53744
953.00,9.53703,25.093592,0.000382,25.004403,-2.4902,0.086,9.53639,9.53639
954.00,9.53695,25.093568,0.000380,25.004362,-2.4902,0.086,9.53374,9.53374
955.00,9.53743,25.093664,0.000382,25.004383,-2.4903,0.086,9.52796,9.52796
956.00,9.53735,25.093692,0.000380,25.004318,-2.4903,0.087,9.51807,9.51807
957.00,9.53775,25.093726,0.000377,25.004368,-2.4902,0.087,9.50450,9.50450
958.00,9.53831,25.093619,0.000375,25.004272,-2.4901,0.087,9.48750,9.48750
959.00,9.53785,25.093683,0.000374,25.004317,-2.4901,0.087,9.46918,9.46918
960.00,9.53713,25.093690,0.000373,25.004390,-2.4900,0.087,9.45224,9.45224
@7,3.0002,6.0, 960.106999999996 
961.00,9.53648,25.093655,0.000370,25.004455,-2.4899,0.088,9.43994,9.43994
962.00,9.53638,25.093644,0.000370,25.004461,-2.4900,0.088,9.43262,9.43262
963.00,9.53334,25.093738,0.000366,25.004442,-2.4900,0.088,9.43222,9.43222
964.00,9.52451,25.093701,0.000365,25.004367,-2.4899,0.088,9.43709,9.43709
965.00,9.50856,25.093812,0.000365,25.004383,-2.4896,0.088,9.44541,9.44541
966.00,9.48680,25.093959,0.000365,25.004363,-2.4893,0.088,9.45592,9.45592
967.00,9.46927,25.094035,0.000366,25.004336,-2.4890,0.089,9.46614,9.46614
968.00,9.44840,25.094056,0.000368,25.004344,-2.4887,0.089,9.47491,9.47491
969.00,9.43311,25.094199,0.000367,25.004459,-2.4885,0.089,9.48202,9.48202
970.00,9.42397,25.094145,0.000365,25.004421,-2.4884,0.089,9.48827,9.48827
971.00,9.42504,25.094204,0.000368,25.004407,-2.4884,0.089,9.49216,9.49216
972.00,9.43299,25.094262,0.000369,25.004452,-2.4883,0.089,9.49541,9.49541
973.00,9.44615,25.094322,0.000370,25.004465,-2.4882,0.089,9.49867,9.49867
974.00,9.45725,25.094312,0.000372,25.004380,-2.4881,0.089,9.50127,9.50127
975.00,9.46563,25.094387,0.000373,25.004359,-2.4881,0.089,9.50318,9.50318
976.00,9.47758,25.094394,0.000373,25.004417,-2.4881,0.089,9.50584,9.50584
977.00,9.48393,25.094386,0.000373,25.004406,-2.4880,0.090,9.50822,9.50822
978.00,9.48934,25.094484,0.000378,25.004511,-2.4879,0.090,9.51078,9.51078
979.00,9.49257,25.094451,0.000377,25.004507,-2.4879,0.090,9.51409,9.51409
980.00,9.49541,25.094476,0.000382,25.004555,-2.4878,0.090,9.51701,9.51701
981.00,9.49801,25.094490,0.000384,25.004555,-2.4878,0.090,9.51941,9.51941
982.00,9.50040,25.094589,0.000385,25.004592,-2.4878,0.090,9.52080,9.52080
983.00,9.50339,25.094554,0.000380,25.004503,-2.4878,0.090,9.52206,9.52206
984.00,9.50608,25.094689,0.000382,25.004576,-2.4876,0.090,9.52318,9.52318
985.00,9.50878,25.094710,0.000380,25.004546,-2.4874,0.090,9.52476,9.52476
986.00,9.51136,25.094818,0.000382,25.004583,-2.4871,0.090,9.52629,9.52629
987.00,9.51397,25.094769,0.000382,25.004505,-2.4868,0.090,9.52845,9.52845
988.00,9.51553,25.094854,0.000384,25.004506,-2.4865,0.090,9.52922,9.52922
989.00,9.51749,25.094841,0.000383,25.004455,-2.4865,0.090,9.53016,9.53016
990.00,9.51928,25.094904,0.000384,25.004469,-2.4863,0.090,9.53013,9.53013
991.00,9.52068,25.094917,0.000382,25.004410,-2.4864,0.091,9.53021,9.53021
992.00,9.52199,25.095095,0.000381,25.004510,-2.4865,0.091,9.52989,9.52989
993.00,9.52401,25.095139,0.000381,25.004532,-2.4865,0.091,9.53088,9.53088
994.00,9.52548,25.095182,0.000384,25.004514,-2.4864,0.091,9.53152,9.53152
995.00,9.52615,25.095135,0.000384,25.004435,-2.4862,0.091,9.53276,9.53276
996.00,9.52712,25.095147,0.000383,25.004441,-2.4861,0.091,9.53295,9.53295
997.00,9.52780,25.095078,0.000382,25.004346,-2.4859,0.091,9.53412,9.53412
998.00,9.52868,25.095153,0.000387,25.004372,-2.4858,0.091,9.53371,9.53371
999.00,9.52925,25.095195,0.000384,25.004380,-2.4857,0.091,9.53332,9.53332
1000.00,9.52980,25.095321,0.000386,25.004429,-2.4855,0.091,9.53282,9.53282
1001.00,9.53045,25.095348,0.000388,25.004410,-2.4854,0.091,9.53323,9.53323
1002.00,9.53131,25.095343,0.000393,25.004463,-2.4854,0.091,9.53324,9.53324
1003.00,9.53182,25.095332,0.000393,25.004436,-2.4854,0.091,9.53372,9.53372
1004.00,9.53214,25.095341,0.000397,25.004460,-2.4854,0.091,9.53377,9.53377
1005.00,9.53243,25.095237,0.000396,25.004390,-2.4853,0.091,9.53495,9.53495
1006.00,9.53284,25.095208,0.000393,25.004359,-2.4851,0.091,9.53560,9.53560
1007.00,9.53313,25.095229,0.000394,25.004259,-2.4849,0.091,9.53586,9.53586
1008.00,9.53339,25.095343,0.000393,25.004297,-2.4846,0.092,9.53588,9.53588
1009.00,9.53378,25.095421,0.000393,25.004329,-2.4843,0.092,9.53726,9.53726
1010.00,9.53423,25.095552,0.000393,25.004399,-2.4842,0.092,9.53764,9.53764
1011.00,9.53483,25.095695,0.000395,25.004494,-2.4842,0.092,9.53877,9.53877
1012.00,9.53547,25.095790,0.000391,25.004583,-2.4842,0.092,9.53995,9.53995
1013.00,9.53592,25.095762,0.000390,25.004567,-2.4838,0.092,9.54066,9.54066
1014.00,9.53593,25.095881,0.000391,25.004588,-2.4835,0.092,9.53906,9.53906
1015.00,9.53583,25.095919,0.000388,25.004567,-2.4833,0.092,9.53795,9.53795
1016.00,9.53590,25.095951,0.000386,25.004510,-2.4830,0.093,9.53610,9.53610
1017.00,9.53603,25.095983,0.000387,25.004484,-2.4828,0.093,9.53461,9.53461
1018.00,9.53602,25.096080,0.000388,25.004514,-2.4829,0.093,9.53332,9.53332
1019.00,9.53621,25.095999,0.000385,25.004420,-2.4830,0.093,9.53364,9.53364
1020.00,9.53619,25.096045,0.000389,25.004443,-2.4830,0.093,9.53453,9.53453
1021.00,9.53637,25.096056,0.000391,25.004475,-2.4829,0.093,9.53560,9.53560
1022.00,9.53662,25.095946,0.000387,25.004378,-2.4827,0.093,9.53677,9.53677
1023.00,9.53663,25.095864,0.000383,25.004326,-2.4826,0.093,9.53818,9.53818
1024.00,9.53689,25.095889,0.000384,25.004338,-2.4824,0.093,9.53896,9.53896
1025.00,9.53714,25.095852,0.000381,25.004286,-2.4824,0.093,9.53875,9.53875
1026.00,9.53722,25.095850,0.000379,25.004209,-2.4824,0.093,9.53843,9.53843
1027.00,9.53725,25.096011,0.000383,25.004261,-2.4823,0.093,9.53784,9.53784
1028.00,9.53736,25.096101,0.000387,25.004322,-2.4821,0.093,9.53766,9.53766
1029.00,9.53707,25.096169,0.000386,25.004387,-2.4819,0.093,9.53713,9.53713
1030.00,9.53684,25.096298,0.000391,25.004453,-2.4816,0.093,9.53747,9.53747
1031.00,9.53700,25.096275,0.000390,25.004387,-2.4814,0.093,9.53822,9.53822
1032.00,9.53704,25.096282,0.000387,25.004370,-2.4813,0.093,9.53843,9.53843
1033.00,9.53689,25.096249,0.000384,25.004268,-2.4813,0.094,9.53855,9.53855
1034.00,9.53701,25.096258,0.000384,25.004220,-2.4811,0.094,9.53864,9.53864
1035.00,9.53710,25.096281,0.000382,25.004211,-2.4810,0.094,9.53792,9.53792
1036.00,9.53723,25.096450,0.000383,25.004369,-2.4807,0.094,9.53699,9.53699
1037.00,9.53732,25.096546,0.000385,25.004447,-2.4805,0.094,9.53646,9.53646
1038.00,9.53755,25.096752,0.000389,25.004523,-2.4805,0.094,9.53642,9.53642
1039.00,9.53779,25.096861,0.000391,25.004515,-2.4806,0.094,9.53668,9.53668
1040.00,9.53777,25.096908,0.000390,25.004464,-2.4806,0.094,9.53657,9.53657
1041.00,9.53766,25.096854,0.000391,25.004333,-2.4807,0.094,9.53676,9.53676
1042.00,9.53762,25.096868,0.000391,25.004280,-2.4806,0.094,9.53775,9.53775
1043.00,9.53764,25.096769,0.000388,25.004166,-2.4802,0.094,9.53820,9.53820
1044.00,9.53787,25.096816,0.000389,25.004171,-2.4799,0.095,9.53939,9.53939
1045.00,9.53797,25.096920,0.000392,25.004246,-2.4798,0.095,9.53956,9.53956
1046.00,9.53782,25.096934,0.000392,25.004211,-2.4797,0.095,9.53939,9.53939
1047.00,9.53793,25.097055,0.000394,25.004257,-2.4797,0.095,9.53922,9.53922
1048.00,9.53791,25.097283,0.000400,25.004482,-2.4797,0.095,9.53821,9.53821
1049.00,9.53776,25.097283,0.000398,25.004461,-2.4798,0.095,9.53605,9.53605
1050.00,9.53750,25.097257,0.000393,25.004404,-2.4796,0.095,9.53511,9.53511
1051.00,9.53719,25.097356,0.000390,25.004456,-2.4794,0.095,9.53464,9.53464
1052.00,9.53710,25.097324,0.000389,25.004443,-2.4792,0.095,9.53424,9.53424
1053.00,9.53717,25.097173,0.000386,25.004234,-2.4791,0.095,9.53490,9.53490
1054.00,9.53694,25.097185,0.000387,25.004261,-2.4788,0.095,9.53568,9.53568
1055.00,9.53703,25.097169,0.000388,25.004261,-2.4787,0.095,9.53638,9.53638
1056.00,9.53692,25.097223,0.000393,25.004283,-2.4786,0.095,9.53650,9.53650
1057.00,9.53688,25.097310,0.000390,25.004343,-2.4784,0.096,9.53690,9.53690
1058.00,9.53682,25.097308,0.000386,25.004358,-2.4782,0.096,9.53675,9.53675
1059.00,9.53697,25.097317,0.000384,25.004376,-2.4781,0.096,9.53744,9.53744
1060.00,9.53718,25.097302,0.000385,25.004329,-2.4779,0.096,9.53837,9.53837
1061.00,9.53705,25.097215,0.000382,25.004246,-2.4777,0.096,9.53974,9.53974
1062.00,9.53710,25.097187,0.000381,25.004192,-2.4775,0.096,9.54067,9.54067
1063.00,9.53756,25.097223,0.000381,25.004228,-2.4774,0.096,9.54123,9.54123
1064.00,9.53751,25.097247,0.000380,25.004142,-2.4774,0.096,9.54099,9.54099
1065.00,9.53769,25.097345,0.000380,25.004238,-2.4772,0.096,9.54165,9.54165
1066.00,9.53799,25.097424,0.000380,25.004256,-2.4772,0.097,9.54130,9.54130
1067.00,9.53799,25.097417,0.000379,25.004168,-2.4771,0.097,9.53994,9.53994
1068.00,9.53799,25.097507,0.000378,25.004167,-2.4770,0.097,9.53954,9.53954
1069.00,9.53825,25.097613,0.000381,25.004242,-2.4769,0.097,9.53970,9.53970
1070.00,9.53861,25.097704,0.000380,25.004182,-2.4770,0.097,9.53865,9.53865
1071.00,9.53885,25.097796,0.000383,25.004219,-2.4771,0.097,9.53848,9.53848
1072.00,9.53905,25.097935,0.000389,25.004372,-2.4772,0.097,9.53851,9.53851
1073.00,9.53887,25.097977,0.000394,25.004420,-2.4773,0.097,9.53761,9.53761
1074.00,9.53877,25.098000,0.000394,25.004439,-2.4773,0.097,9.53702,9.53702
1075.00,9.53890,25.097992,0.000395,25.004464,-2.4772,0.097,9.53762,9.53762
1076.00,9.53919,25.098075,0.000393,25.004575,-2.4771,0.097,9.53751,9.53751
1077.00,9.53924,25.098086,0.000389,25.004503,-2.4769,0.098,9.53773,9.53773
1078.00,9.53922,25.098133,0.000381,25.004448,-2.4767,0.098,9.53876,9.53876
1079.00,9.53932,25.098207,0.000379,25.004385,-2.4763,0.098,9.53957,9.53957
1080.00,9.53933,25.098229,0.000379,25.004350,-2.4759,0.098,9.53956,9.53956
1081.00,9.53949,25.098207,0.000377,25.004244,-2.4755,0.098,9.54098,9.54098
1082.00,9.53958,25.098287,0.000379,25.004226,-2.4752,0.098,9.54187,9.54187
1083.00,9.53948,25.098368,0.000383,25.004245,-2.4751,0.098,9.54216,9.54216
1084.00,9.53955,25.098388,0.000383,25.004247,-2.4751,0.098,9.54201,9.54201
1085.00,9.53949,25.098507,0.000383,25.004294,-2.4752,0.098,9.54167,9.54167
1086.00,9.53925,25.098615,0.000383,25.004354,-2.4754,0.098,9.53953,9.53953
1087.00,9.53901,25.098700,0.000383,25.004477,-2.4756,0.099,9.53755,9.53755
1088.00,9.53882,25.098756,0.000387,25.004559,-2.4754,0.099,9.53644,9.53644
1089.00,9.53874,25.098768,0.000385,25.004597,-2.4754,0.099,9.53617,9.53617
1090.00,9.53866,25.098770,0.000386,25.004557,-2.4753,0.099,9.53594,9.53594
1091.00,9.53879,25.098706,0.000387,25.004451,-2.4750,0.099,9.53713,9.53713
1092.00,9.53878,25.098668,0.000388,25.004363,-2.4747,0.099,9.53816,9.53816
1093.00,9.53894,25.098669,0.000386,25.004304,-2.4746,0.099,9.53869,9.53869
1094.00,9.53911,25.098685,0.000385,25.004250,-2.4744,0.099,9.53835,9.53835
1095.00,9.53908,25.098784,0.000385,25.004291,-2.4744,0.099,9.53842,9.53842
1096.00,9.53910,25.098909,0.000390,25.004349,-2.4745,0.099,9.53840,9.53840
1097.00,9.53898,25.099055,0.000393,25.004394,-2.4744,0.099,9.53934,9.53934
1098.00,9.53919,25.099101,0.000393,25.004314,-2.4743,0.099,9.53974,9.53974
1099.00,9.53916,25.099242,0.000398,25.004375,-2.4742,0.099,9.54037,9.54037
1100.00,9.53915,25.099343,0.000398,25.004444,-2.4738,0.099,9.54014,9.54014
1101.00,9.53898,25.099507,0.000395,25.004588,-2.4735,0.100,9.54053,9.54053
1102.00,9.53869,25.099530,0.000393,25.004580,-2.4733,0.100,9.54001,9.54001
1103.00,9.53846,25.099514,0.000395,25.004606,-2.4731,0.100,9.54037,9.54037
1104.00,9.53870,25.099556,0.000394,25.004652,-2.4730,0.100,9.53941,9.53941
1105.00,9.53930,25.099485,0.000395,25.004617,-2.4730,0.100,9.53613,9.53613
1106.00,9.53949,25.099438,0.000397,25.004560,-2.4730,0.100,9.52779,9.52779
1107.00,9.53961,25.099369,0.000395,25.004559,-2.4731,0.100,9.51607,9.51607
1108.00,9.54015,25.099442,0.000392,25.004582,-2.4732,0.100,9.50162,9.50162
1109.00,9.54038,25.099458,0.000389,25.004601,-2.4731,0.100,9.48580,9.48580
1110.00,9.53974,25.099522,0.000387,25.004598,-2.4731,0.100,9.47084,9.47084
@8,3.0002,6.0, 1110.053 
1111.00,9.54153,25.099531,0.000382,25.004567,-2.4730,0.101,9.45998,9.45998
1112.00,9.54136,25.099651,0.000380,25.004557,-2.4729,0.101,9.45324,9.45324
1113.00,9.54067,25.099769,0.000376,25.004589,-2.4729,0.101,9.44995,9.44995
1114.00,9.53528,25.099846,0.000373,25.004501,-2.4729,0.101,9.45137,9.45137
1115.00,9.52065,25.099914,0.000367,25.004476,-2.4727,0.102,9.45637,9.45637
1116.00,9.50056,25.099966,0.000363,25.004457,-2.4724,0.102,9.46270,9.46270
1117.00,9.48180,25.100058,0.000360,25.004525,-2.4721,0.102,9.46982,9.46982
1118.00,9.46976,25.100023,0.000361,25.004491,-2.4718,0.102,9.47707,9.47707
1119.00,9.45647,25.100026,0.000364,25.004521,-2.4716,0.102,9.48408,9.48408
1120.00,9.44598,25.100008,0.000365,25.004485,-2.4715,0.103,9.49095,9.49095
1121.00,9.44602,25.100053,0.000366,25.004478,-2.4714,0.103,9.49665,9.49665
1122.00,9.44835,25.099961,0.000367,25.004371,-2.4714,0.103,9.50116,9.50116
1123.00,9.45341,25.099920,0.000366,25.004327,-2.4712,0.103,9.50448,9.50448
1124.00,9.46342,25.099875,0.000363,25.004283,-2.4710,0.103,9.50650,9.50650
1125.00,9.47092,25.099895,0.000362,25.004366,-2.4709,0.103,9.50783,9.50783
1126.00,9.47773,25.099921,0.000363,25.004401,-2.4710,0.103,9.50972,9.50972
1127.00,9.48371,25.099976,0.000362,25.004411,-2.4709,0.104,9.51180,9.51180
1128.00,9.48951,25.100173,0.000370,25.004491,-2.4710,0.104,9.51487,9.51487
1129.00,9.49836,25.100202,0.000371,25.004462,-2.4710,0.104,9.51817,9.51817
1130.00,9.50414,25.100260,0.000380,25.004415,-2.4709,0.103,9.52074,9.52074
1131.00,9.50526,25.100223,0.000380,25.004325,-2.4707,0.103,9.52267,9.52267
1132.00,9.50644,25.100281,0.000385,25.004328,-2.4704,0.103,9.52530,9.52530
1133.00,9.50856,25.100194,0.000380,25.004223,-2.4702,0.103,9.52691,9.52691
1134.00,9.51106,25.100390,0.000385,25.004362,-2.4702,0.103,9.52761,9.52761
1135.00,9.51342,25.100393,0.000376,25.004320,-2.4701,0.104,9.52903,9.52903
1136.00,9.51560,25.100488,0.000376,25.004387,-2.4700,0.104,9.53093,9.53093
1137.00,9.51752,25.100488,0.000375,25.004387,-2.4699,0.104,9.53205,9.53205
1138.00,9.51921,25.100633,0.000379,25.004500,-2.4699,0.104,9.53400,9.53400
1139.00,9.52107,25.100639,0.000379,25.004490,-2.4698,0.104,9.53697,9.53697
1140.00,9.52304,25.100807,0.000383,25.004562,-2.4696,0.104,9.53886,9.53886
1141.00,9.52504,25.100824,0.000385,25.004463,-2.4695,0.104,9.54025,9.54025
1142.00,9.52676,25.100880,0.000387,25.004473,-2.4693,0.104,9.54104,9.54104
1143.00,9.52836,25.100706,0.000381,25.004320,-2.4691,0.104,9.54105,9.54105
1144.00,9.53005,25.100665,0.000381,25.004220,-2.4689,0.105,9.53961,9.53961
1145.00,9.53201,25.100545,0.000377,25.004100,-2.4687,0.105,9.53842,9.53842
1146.00,9.53351,25.100556,0.000380,25.004116,-2.4684,0.105,9.53718,9.53718
1147.00,9.53470,25.100582,0.000377,25.004080,-2.4682,0.105,9.53619,9.53619
1148.00,9.53530,25.100731,0.000378,25.004120,-2.4680,0.105,9.53561,9.53561
1149.00,9.53531,25.100820,0.000378,25.004217,-2.4680,0.105,9.53624,9.53624
1150.00,9.53556,25.100965,0.000381,25.004315,-2.4679,0.105,9.53680,9.53680
1151.00,9.53601,25.101004,0.000379,25.004358,-2.4680,0.105,9.53680,9.53680
1152.00,9.53651,25.100998,0.000381,25.004332,-2.4679,0.105,9.53765,9.53765
1153.00,9.53696,25.101084,0.000383,25.004401,-2.4680,0.105,9.53811,9.53811
1154.00,9.53743,25.101030,0.000382,25.004247,-2.4680,0.105,9.53791,9.53791
1155.00,9.53791,25.101000,0.000382,25.004170,-2.4679,0.105,9.53825,9.53825
1156.00,9.53813,25.101105,0.000384,25.004168,-2.4679,0.105,9.53870,9.53870
1157.00,9.53837,25.101148,0.000386,25.004117,-2.4678,0.105,9.53887,9.53887
1158.00,9.53844,25.101234,0.000389,25.004082,-2.4675,0.105,9.53881,9.53881
1159.00,9.53828,25.101259,0.000393,25.004130,-2.4670,0.105,9.53858,9.53858
1160.00,9.53794,25.101279,0.000393,25.004126,-2.4666,0.105,9.53782,9.53782
1161.00,9.53769,25.101320,0.000391,25.004166,-2.4663,0.105,9.53770,9.53770
1162.00,9.53755,25.101344,0.000387,25.004219,-2.4660,0.106,9.53733,9.53733
1163.00,9.53750,25.101273,0.000385,25.004238,-2.4659,0.106,9.53746,9.53746
1164.00,9.53752,25.101315,0.000385,25.004204,-2.4660,0.106,9.53738,9.53738
1165.00,9.53759,25.101305,0.000386,25.004198,-2.4661,0.106,9.53807,9.53807
1166.00,9.53787,25.101337,0.000391,25.004221,-2.4662,0.106,9.53850,9.53850
1167.00,9.53792,25.101418,0.000392,25.004241,-2.4662,0.106,9.53811,9.53811
1168.00,9.53805,25.101517,0.000389,25.004293,-2.4662,0.106,9.53818,9.53818
1169.00,9.53816,25.101650,0.000385,25.004403,-2.4660,0.106,9.53852,9.53852
1170.00,9.53806,25.101810,0.000386,25.004473,-2.4659,0.106,9.53827,9.53827
1171.00,9.53815,25.101848,0.000382,25.004479,-2.4656,0.107,9.53786,9.53786
1172.00,9.53809,25.101872,0.000386,25.004491,-2.4655,0.107,9.53759,9.53759
1173.00,9.53790,25.101915,0.000386,25.004446,-2.4655,0.107,9.53681,9.53681
1174.00,9.53771,25.101851,0.000388,25.004315,-2.4655,0.106,9.53585,9.53585
1175.00,9.53740,25.101754,0.000389,25.004219,-2.4654,0.106,9.53501,9.53501
1176.00,9.53724,25.101586,0.000388,25.004055,-2.4654,0.106,9.53456,9.53456
1177.00,9.53711,25.101588,0.000382,25.004020,-2.4653,0.107,9.53555,9.53555
1178.00,9.53719,25.101559,0.000381,25.003973,-2.4652,0.107,9.53629,9.53629
1179.00,9.53715,25.101590,0.000378,25.004026,-2.4650,0.107,9.53712,9.53712
1180.00,9.53730,25.101712,0.000376,25.004125,-2.4648,0.107,9.53805,9.53805
1181.00,9.53732,25.101914,0.000380,25.004242,-2.4647,0.107,9.53813,9.53813
1182.00,9.53716,25.102034,0.000384,25.004307,-2.4645,0.107,9.53704,9.53704
1183.00,9.53701,25.102098,0.000385,25.004324,-2.4643,0.107,9.53652,9.53652
1184.00,9.53696,25.102119,0.000386,25.004260,-2.4642,0.107,9.53665,9.53665
1185.00,9.53704,25.102158,0.000385,25.004219,-2.4644,0.107,9.53703,9.53703
1186.00,9.53693,25.102239,0.000385,25.004292,-2.4646,0.108,9.53738,9.53738
1187.00,9.53706,25.102254,0.000386,25.004284,-2.4648,0.108,9.53823,9.53823
1188.00,9.53710,25.102309,0.000391,25.004315,-2.4648,0.107,9.53874,9.53874
1189.00,9.53715,25.102372,0.000391,25.004423,-2.4647,0.108,9.53913,9.53913
1190.00,9.53730,25.102486,0.000393,25.004536,-2.4644,0.108,9.53924,9.53924
1191.00,9.53738,25.102399,0.000389,25.004416,-2.4641,0.108,9.53999,9.53999
1192.00,9.53774,25.102376,0.000386,25.004316,-2.4639,0.108,9.54073,9.54073
1193.00,9.53808,25.102358,0.000382,25.004293,-2.4638,0.108,9.54077,9.54077
1194.00,9.53836,25.102335,0.000380,25.004208,-2.4637,0.108,9.54060,9.54060
1195.00,9.53854,25.102338,0.000380,25.004142,-2.4635,0.108,9.54024,9.54024
1196.00,9.53870,25.102454,0.000380,25.004143,-2.4633,0.108,9.53960,9.53960
1197.00,9.53881,25.102534,0.000381,25.004219,-2.4630,0.108,9.53931,9.53931
1198.00,9.53887,25.102650,0.000381,25.004246,-2.4628,0.108,9.53977,9.53977
1199.00,9.53912,25.102688,0.000383,25.004207,-2.4628,0.109,9.54055,9.54055
1200.00,9.53947,25.102631,0.000381,25.004128,-2.4628,0.109,9.54206,9.54206
1201.00,9.53982,25.102662,0.000382,25.004163,-2.4628,0.109,9.54307,9.54307
1202.00,9.54027,25.102666,0.000381,25.004162,-2.4627,0.109,9.54402,9.54402
1203.00,9.54079,25.102616,0.000379,25.004110,-2.4626,0.109,9.54441,9.54441
1204.00,9.54097,25.102674,0.000379,25.004149,-2.4623,0.109,9.54383,9.54383
1205.00,9.54110,25.102642,0.000377,25.004093,-2.4622,0.109,9.54305,9.54305
1206.00,9.54135,25.102627,0.000377,25.004084,-2.4621,0.109,9.54386,9.54386
1207.00,9.54178,25.102613,0.000373,25.004037,-2.4620,0.109,9.54438,9.54438
1208.00,9.54201,25.102768,0.000376,25.004123,-2.4619,0.109,9.54438,9.54438
1209.00,9.54238,25.102865,0.000379,25.004191,-2.4618,0.109,9.54469,9.54469
1210.00,9.54241,25.102981,0.000380,25.004231,-2.4615,0.110,9.54460,9.54460
1211.00,9.54256,25.103044,0.000382,25.004257,-2.4613,0.110,9.54375,9.54375
1212.00,9.54256,25.103220,0.000387,25.004386,-2.4612,0.110,9.54271,9.54271
1213.00,9.54261,25.103133,0.000386,25.004323,-2.4611,0.110,9.54202,9.54202
1214.00,9.54280,25.103252,0.000391,25.004357,-2.4612,0.110,9.54192,9.54192
1215.00,9.54324,25.103342,0.000389,25.004419,-2.4614,0.110,9.54165,9.54165
1216.00,9.54330,25.103298,0.000388,25.004389,-2.4614,0.110,9.54178,9.54178
1217.00,9.54325,25.103218,0.000388,25.004329,-2.4613,0.110,9.54140,9.54140
1218.00,9.54329,25.103224,0.000386,25.004341,-2.4611,0.110,9.54218,9.54218
1219.00,9.54317,25.103206,0.000382,25.004354,-2.4607,0.110,9.54155,9.54155
1220.00,9.54274,25.103228,0.000387,25.004443,-2.4605,0.110,9.54081,9.54081
1221.00,9.54238,25.103324,0.000389,25.004519,-2.4602,0.110,9.53954,9.53954
1222.00,9.54211,25.103341,0.000386,25.004423,-2.4602,0.110,9.53955,9.53955
1223.00,9.54200,25.103400,0.000389,25.004388,-2.4601,0.110,9.53931,9.53931
1224.00,9.54200,25.103363,0.000389,25.004285,-2.4602,0.110,9.53979,9.53979
1225.00,9.54189,25.103386,0.000386,25.004172,-2.4601,0.110,9.54013,9.54013
1226.00,9.54176,25.103520,0.000386,25.004165,-2.4601,0.111,9.54151,9.54151
1227.00,9.54153,25.103682,0.000390,25.004252,-2.4600,0.110,9.54270,9.54270
1228.00,9.54170,25.103819,0.000389,25.004350,-2.4601,0.110,9.54378,9.54378
1229.00,9.54173,25.103976,0.000384,25.004471,-2.4601,0.111,9.54518,9.54518
1230.00,9.54176,25.104050,0.000385,25.004605,-2.4600,0.111,9.54679,9.54679
1231.00,9.54217,25.104004,0.000381,25.004544,-2.4599,0.111,9.54775,9.54775
1232.00,9.54273,25.104136,0.000380,25.004644,-2.4595,0.111,9.54817,9.54817
1233.00,9.54318,25.104183,0.000379,25.004647,-2.4591,0.111,9.54820,9.54820
1234.00,9.54348,25.104113,0.000381,25.004566,-2.4588,0.111,9.54834,9.54834
1235.00,9.54365,25.104110,0.000378,25.004482,-2.4587,0.112,9.54843,9.54843
1236.00,9.54386,25.104175,0.000383,25.004531,-2.4587,0.112,9.54712,9.54712
1237.00,9.54435,25.104065,0.000384,25.004478,-2.4587,0.112,9.54621,9.54621
1238.00,9.54438,25.104053,0.000387,25.004475,-2.4587,0.112,9.54519,9.54519
1239.00,9.54426,25.104132,0.000390,25.004525,-2.4589,0.112,9.54374,9.54374
1240.00,9.54442,25.104112,0.000391,25.004486,-2.4588,0.112,9.54312,9.54312
1241.00,9.54477,25.104111,0.000384,25.004423,-2.4587,0.112,9.54346,9.54346
1242.00,9.54510,25.104169,0.000381,25.004417,-2.4585,0.112,9.54373,9.54373
1243.00,9.54523,25.104294,0.000381,25.004496,-2.4583,0.112,9.54391,9.54391
1244.00,9.54543,25.104342,0.000376,25.004494,-2.4581,0.112,9.54438,9.54438
1245.00,9.54579,25.104501,0.000376,25.004635,-2.4580,0.113,9.54427,9.54427
1246.00,9.54561,25.104558,0.000380,25.004606,-2.4579,0.113,9.54375,9.54375
1247.00,9.54544,25.104514,0.000380,25.004467,-2.4577,0.113,9.54300,9.54300
1248.00,9.54504,25.104411,0.000378,25.004291,-2.4576,0.113,9.54218,9.54218
1249.00,9.54484,25.104449,0.000379,25.004238,-2.4574,0.113,9.54254,9.54254
1250.00,9.54471,25.104424,0.000382,25.004091,-2.4571,0.113,9.54278,9.54278
1251.00,9.54454,25.104600,0.000383,25.004255,-2.4570,0.113,9.54337,9.54337
1252.00,9.54422,25.104806,0.000387,25.004446,-2.4570,0.113,9.54322,9.54322
1253.00,9.54372,25.104865,0.000387,25.004424,-2.4570,0.113,9.54273,9.54273
1254.00,9.54347,25.104930,0.000389,25.004449,-2.4572,0.113,9.54123,9.54123
1255.00,9.54349,25.105046,0.000386,25.004533,-2.4573,0.113,9.53793,9.53793
1256.00,9.54359,25.105053,0.000384,25.004537,-2.4573,0.114,9.53210,9.53210
1257.00,9.54337,25.104877,0.000378,25.004367,-2.4573,0.114,9.52353,9.52353
1258.00,9.54313,25.104977,0.000378,25.004508,-2.4573,0.114,9.51209,9.51209
1259.00,9.54326,25.105054,0.000379,25.004668,-2.4571,0.114,9.49867,9.49867
1260.00,9.54439,25.104864,0.000376,25.004533,-2.4570,0.114,9.48597,9.48597
1261.00,9.54419,25.104779,0.000375,25.004436,-2.4568,0.114,9.47497,9.47497
@9,3.0002,6.0, 1260.31099999999 
1262.00,9.54157,25.104934,0.000380,25.004516,-2.4567,0.114,9.46786,9.46786
1263.00,9.53893,25.104885,0.000374,25.004437,-2.4565,0.114,9.46600,9.46600
1264.00,9.53780,25.104742,0.000364,25.004214,-2.4563,0.115,9.46779,9.46779
1265.00,9.52867,25.104820,0.000360,25.004186,-2.4562,0.115,9.47257,9.47257
1266.00,9.51516,25.104895,0.000357,25.004242,-2.4560,0.116,9.48039,9.48039
1267.00,9.49806,25.104938,0.000351,25.004279,-2.4557,0.116,9.48910,9.48910
1268.00,9.48063,25.104973,0.000350,25.004226,-2.4556,0.116,9.49704,9.49704
1269.00,9.47098,25.105083,0.000356,25.004313,-2.4553,0.116,9.50430,9.50430
1270.00,9.46497,25.105269,0.000363,25.004466,-2.4548,0.116,9.51047,9.51047
1271.00,9.46247,25.105333,0.000366,25.004401,-2.4546,0.116,9.51555,9.51555
1272.00,9.46291,25.105365,0.000372,25.004378,-2.4545,0.116,9.51902,9.51902
1273.00,9.47133,25.105446,0.000375,25.004446,-2.4544,0.116,9.52163,9.52163
1274.00,9.47989,25.105492,0.000374,25.004405,-2.4544,0.116,9.52361,9.52361
1275.00,9.48893,25.105570,0.000375,25.004437,-2.4542,0.116,9.52546,9.52546
1276.00,9.49917,25.105543,0.000373,25.004420,-2.4542,0.116,9.52683,9.52683
1277.00,9.50599,25.105626,0.000370,25.004490,-2.4541,0.117,9.52847,9.52847
1278.00,9.51111,25.105667,0.000371,25.004461,-2.4539,0.117,9.52987,9.52987
1279.00,9.51556,25.105667,0.000369,25.004434,-2.4538,0.117,9.53186,9.53186
1280.00,9.51832,25.105698,0.000374,25.004419,-2.4536,0.117,9.53301,9.53301
1281.00,9.52035,25.105752,0.000375,25.004436,-2.4536,0.117,9.53362,9.53362
1282.00,9.52242,25.105805,0.000385,25.004441,-2.4535,0.117,9.53432,9.53432
1283.00,9.52410,25.105842,0.000388,25.004462,-2.4535,0.117,9.53518,9.53518
1284.00,9.52566,25.105958,0.000394,25.004516,-2.4535,0.117,9.53518,9.53518
1285.00,9.52681,25.105894,0.000391,25.004425,-2.4535,0.117,9.53515,9.53515
1286.00,9.52779,25.105938,0.000390,25.004408,-2.4534,0.117,9.53535,9.53535
1287.00,9.52866,25.105886,0.000387,25.004362,-2.4532,0.117,9.53554,9.53554
1288.00,9.53001,25.105904,0.000385,25.004310,-2.4531,0.117,9.53600,9.53600
1289.00,9.53113,25.105841,0.000382,25.004200,-2.4530,0.117,9.53588,9.53588
1290.00,9.53218,25.105945,0.000382,25.004273,-2.4529,0.117,9.53718,9.53718
1291.00,9.53310,25.105970,0.000385,25.004241,-2.4528,0.117,9.53804,9.53804
1292.00,9.53379,25.105875,0.000379,25.004088,-2.4527,0.117,9.53808,9.53808
1293.00,9.53431,25.105924,0.000384,25.004136,-2.4526,0.117,9.53731,9.53731
1294.00,9.53486,25.106004,0.000386,25.004270,-2.4525,0.117,9.53768,9.53768
1295.00,9.53543,25.105892,0.000384,25.004169,-2.4525,0.117,9.53746,9.53746
1296.00,9.53590,25.105954,0.000382,25.004239,-2.4525,0.118,9.53722,9.53722
1297.00,9.53628,25.106094,0.000384,25.004331,-2.4524,0.118,9.53814,9.53814
1298.00,9.53680,25.106142,0.000386,25.004384,-2.4522,0.118,9.53996,9.53996
1299.00,9.53732,25.106171,0.000387,25.004305,-2.4521,0.118,9.54109,9.54109
1300.00,9.53761,25.106288,0.000390,25.004343,-2.4520,0.118,9.54120,9.54120
1301.00,9.53794,25.106332,0.000386,25.004358,-2.4518,0.118,9.54116,9.54116
1302.00,9.53820,25.106405,0.000385,25.004408,-2.4517,0.118,9.54142,9.54142
1303.00,9.53846,25.106450,0.000381,25.004422,-2.4515,0.118,9.54171,9.54171
1304.00,9.53885,25.106492,0.000378,25.004451,-2.4514,0.119,9.54216,9.54216
1305.00,9.53937,25.106513,0.000377,25.004465,-2.4513,0.119,9.54262,9.54262
1306.00,9.53978,25.106499,0.000384,25.004443,-2.4512,0.119,9.54329,9.54329
1307.00,9.54004,25.106495,0.000388,25.004411,-2.4510,0.118,9.54316,9.54316
1308.00,9.54027,25.106450,0.000386,25.004296,-2.4511,0.119,9.54248,9.54248
1309.00,9.54060,25.106537,0.000387,25.004380,-2.4509,0.119,9.54248,9.54248
1310.00,9.54097,25.106624,0.000388,25.004398,-2.4507,0.119,9.54320,9.54320
1311.00,9.54121,25.106724,0.000385,25.004398,-2.4507,0.119,9.54427,9.54427
1312.00,9.54184,25.106816,0.000385,25.004445,-2.4505,0.119,9.54559,9.54559
1313.00,9.54252,25.106945,0.000388,25.004532,-2.4504,0.119,9.54716,9.54716
1314.00,9.54310,25.107041,0.000390,25.004510,-2.4502,0.119,9.54777,9.54777
1315.00,9.54352,25.107075,0.000388,25.004457,-2.4500,0.119,9.54752,9.54752
1316.00,9.54373,25.107050,0.000385,25.004410,-2.4498,0.119,9.54688,9.54688
1317.00,9.54407,25.107082,0.000382,25.004380,-2.4497,0.119,9.54636,9.54636
1318.00,9.54418,25.107070,0.000380,25.004326,-2.4496,0.119,9.54504,9.54504
1319.00,9.54418,25.107068,0.000382,25.004317,-2.4495,0.119,9.54444,9.54444
1320.00,9.54428,25.107069,0.000384,25.004395,-2.4495,0.119,9.54369,9.54369
1321.00,9.54443,25.107114,0.000386,25.004369,-2.4494,0.119,9.54410,9.54410
1322.00,9.54481,25.107122,0.000386,25.004337,-2.4494,0.119,9.54456,9.54456
1323.00,9.54492,25.107125,0.000385,25.004303,-2.4494,0.119,9.54506,9.54506
1324.00,9.54493,25.107186,0.000382,25.004321,-2.4494,0.120,9.54467,9.54467
1325.00,9.54489,25.107310,0.000382,25.004341,-2.4494,0.120,9.54546,9.54546
1326.00,9.54511,25.107354,0.000382,25.004370,-2.4493,0.120,9.54562,9.54562
1327.00,9.54522,25.107420,0.000383,25.004404,-2.4493,0.120,9.54447,9.54447
1328.00,9.54529,25.107558,0.000387,25.004487,-2.4491,0.120,9.54429,9.54429
1329.00,9.54545,25.107619,0.000386,25.004475,-2.4490,0.120,9.54505,9.54505
1330.00,9.54543,25.107612,0.000388,25.004411,-2.4488,0.120,9.54477,9.54477
1331.00,9.54530,25.107671,0.000390,25.004428,-2.4487,0.120,9.54441,9.54441
1332.00,9.54515,25.107643,0.000385,25.004361,-2.4487,0.120,9.54556,9.54556
1333.00,9.54515,25.107704,0.000380,25.004410,-2.4487,0.120,9.54588,9.54588
1334.00,9.54499,25.107512,0.000380,25.004301,-2.4487,0.121,9.54542,9.54542
1335.00,9.54484,25.107506,0.000376,25.004277,-2.4486,0.121,9.54538,9.54538
1336.00,9.54480,25.107547,0.000375,25.004316,-2.4484,0.121,9.54490,9.54490
1337.00,9.54464,25.107643,0.000380,25.004399,-2.4480,0.121,9.54360,9.54360
1338.00,9.54442,25.107558,0.000380,25.004337,-2.4476,0.121,9.54226,9.54226
1339.00,9.54428,25.107760,0.000385,25.004423,-2.4473,0.121,9.54166,9.54166
1340.00,9.54416,25.107813,0.000390,25.004445,-2.4471,0.121,9.54146,9.54146
1341.00,9.54436,25.107920,0.000389,25.004444,-2.4471,0.121,9.54263,9.54263
1342.00,9.54446,25.107964,0.000382,25.004367,-2.4471,0.121,9.54432,9.54432
1343.00,9.54461,25.108106,0.000383,25.004322,-2.4472,0.122,9.54621,9.54621
1344.00,9.54480,25.108164,0.000379,25.004301,-2.4472,0.122,9.54775,9.54775
1345.00,9.54507,25.108236,0.000375,25.004322,-2.4470,0.122,9.54885,9.54885
1346.00,9.54506,25.108259,0.000377,25.004345,-2.4467,0.122,9.54864,9.54864
1347.00,9.54530,25.108263,0.000381,25.004321,-2.4465,0.122,9.54802,9.54802
1348.00,9.54530,25.108359,0.000384,25.004435,-2.4463,0.122,9.54790,9.54790
1349.00,9.54530,25.108413,0.000385,25.004490,-2.4461,0.122,9.54745,9.54745
1350.00,9.54525,25.108492,0.000390,25.004534,-2.4458,0.122,9.54726,9.54726
1351.00,9.54548,25.108514,0.000390,25.004511,-2.4458,0.122,9.54735,9.54735
1352.00,9.54570,25.108560,0.000390,25.004556,-2.4457,0.122,9.54806,9.54806
1353.00,9.54603,25.108495,0.000386,25.004440,-2.4456,0.122,9.54813,9.54813
1354.00,9.54624,25.108567,0.000384,25.004387,-2.4456,0.122,9.54843,9.54843
1355.00,9.54635,25.108540,0.000378,25.004310,-2.4456,0.122,9.54809,9.54809
1356.00,9.54650,25.108555,0.000379,25.004330,-2.4455,0.122,9.54785,9.54785
1357.00,9.54674,25.108631,0.000383,25.004360,-2.4454,0.122,9.54754,9.54754
1358.00,9.54734,25.108725,0.000386,25.004440,-2.4454,0.122,9.54843,9.54843
1359.00,9.54792,25.108653,0.000388,25.004412,-2.4453,0.122,9.54891,9.54891
1360.00,9.54838,25.108697,0.000391,25.004377,-2.4452,0.122,9.54979,9.54979
1361.00,9.54840,25.108788,0.000389,25.004370,-2.4451,0.122,9.54937,9.54937
1362.00,9.54817,25.108912,0.000388,25.004380,-2.4448,0.122,9.54866,9.54866
1363.00,9.54805,25.108856,0.000385,25.004258,-2.4445,0.122,9.54783,9.54783
1364.00,9.54801,25.108939,0.000387,25.004272,-2.4443,0.122,9.54700,9.54700
1365.00,9.54790,25.108983,0.000386,25.004341,-2.4440,0.122,9.54621,9.54621
1366.00,9.54786,25.108934,0.000380,25.004275,-2.4438,0.123,9.54608,9.54608
1367.00,9.54782,25.108871,0.000380,25.004237,-2.4438,0.123,9.54566,9.54566
1368.00,9.54751,25.108979,0.000384,25.004371,-2.4437,0.123,9.54442,9.54442
1369.00,9.54752,25.109003,0.000382,25.004407,-2.4436,0.123,9.54388,9.54388
1370.00,9.54720,25.109034,0.000381,25.004421,-2.4436,0.123,9.54418,9.54418
1371.00,9.54686,25.109048,0.000384,25.004456,-2.4437,0.123,9.54479,9.54479
1372.00,9.54687,25.108985,0.000378,25.004408,-2.4437,0.124,9.54562,9.54562
1373.00,9.54696,25.109060,0.000375,25.004376,-2.4436,0.124,9.54743,9.54743
1374.00,9.54704,25.109073,0.000375,25.004336,-2.4437,0.124,9.54857,9.54857
1375.00,9.54720,25.109122,0.000378,25.004306,-2.4436,0.124,9.54877,9.54877
1376.00,9.54724,25.109174,0.000377,25.004274,-2.4435,0.124,9.54888,9.54888
1377.00,9.54731,25.109339,0.000383,25.004373,-2.4433,0.124,9.54928,9.54928
1378.00,9.54726,25.109412,0.000386,25.004465,-2.4431,0.124,9.54897,9.54897
1379.00,9.54705,25.109396,0.000383,25.004425,-2.4429,0.124,9.54856,9.54856
1380.00,9.54699,25.109334,0.000378,25.004336,-2.4427,0.124,9.54870,9.54870
1381.00,9.54701,25.109388,0.000377,25.004297,-2.4425,0.125,9.54890,9.54890
1382.00,9.54738,25.109324,0.000377,25.004190,-2.4423,0.125,9.54960,9.54960
1383.00,9.54757,25.109337,0.000379,25.004167,-2.4421,0.125,9.54945,9.54945
1384.00,9.54760,25.109496,0.000383,25.004279,-2.4421,0.125,9.54944,9.54944
1385.00,9.54760,25.109620,0.000388,25.004385,-2.4420,0.125,9.54882,9.54882
1386.00,9.54763,25.109739,0.000391,25.004527,-2.4419,0.124,9.54819,9.54819
1387.00,9.54783,25.109878,0.000394,25.004647,-2.4419,0.124,9.54749,9.54749
1388.00,9.54814,25.109810,0.000387,25.004540,-2.4417,0.125,9.54745,9.54745
1389.00,9.54844,25.109718,0.000382,25.004436,-2.4415,0.125,9.54743,9.54743
1390.00,9.54854,25.109680,0.000377,25.004383,-2.4412,0.125,9.54827,9.54827
1391.00,9.54886,25.109673,0.000379,25.004348,-2.4410,0.125,9.55004,9.55004
1392.00,9.54915,25.109713,0.000379,25.004332,-2.4407,0.125,9.55053,9.55053
1393.00,9.54915,25.109848,0.000383,25.004400,-2.4405,0.125,9.55063,9.55063
1394.00,9.54906,25.109902,0.000385,25.004365,-2.4404,0.125,9.55022,9.55022
1395.00,9.54880,25.109956,0.000387,25.004347,-2.4404,0.125,9.54932,9.54932
1396.00,9.54877,25.109859,0.000380,25.004260,-2.4404,0.125,9.54764,9.54764
1397.00,9.54855,25.109784,0.000372,25.004155,-2.4406,0.126,9.54602,9.54602
1398.00,9.54830,25.109690,0.000368,25.004064,-2.4407,0.126,9.54544,9.54544
1399.00,9.54826,25.109791,0.000369,25.004142,-2.4406,0.126,9.54605,9.54605
1400.00,9.54824,25.109914,0.000368,25.004203,-2.4403,0.126,9.54662,9.54662
1401.00,9.54806,25.109985,0.000369,25.004166,-2.4399,0.126,9.54748,9.54748
1402.00,9.54793,25.110173,0.000375,25.004264,-2.4396,0.126,9.54908,9.54908
1403.00,9.54807,25.110334,0.000378,25.004371,-2.4393,0.126,9.54908,9.54908
1404.00,9.54837,25.110363,0.000378,25.004388,-2.4392,0.126,9.54765,9.54765
1405.00,9.54841,25.110333,0.000380,25.004355,-2.4392,0.126,9.54458,9.54458
1406.00,9.54832,25.110492,0.000385,25.004482,-2.4393,0.126,9.53954,9.53954
1407.00,9.54746,25.110508,0.000381,25.004539,-2.4392,0.126,9.53128,9.53128
1408.00,9.54718,25.110494,0.000383,25.004458,-2.4389,0.126,9.52095,9.52095
1409.00,9.54768,25.110534,0.000380,25.004494,-2.4389,0.127,9.50954,9.50954
1410.00,9.54915,25.110619,0.000377,25.004539,-2.4387,0.127,9.49735,9.49735
1411.00,9.55022,25.110544,0.000372,25.004457,-2.4386,0.127,9.48660,9.48660
@10,3.0002,6.0, 1410.04 
1412.00,9.55081,25.110496,0.000371,25.004399,-2.4386,0.128,9.47982,9.47982
1413.00,9.54686,25.110456,0.000365,25.004343,-2.4385,0.128,9.47748,9.47748
1414.00,9.54116,25.110489,0.000366,25.004341,-2.4381,0.128,9.47918,9.47918
1415.00,9.53345,25.110529,0.000367,25.004371,-2.4380,0.128,9.48474,9.48474
1416.00,9.52489,25.110615,0.000369,25.004415,-2.4381,0.128,9.49184,9.49184
1417.00,9.51013,25.110668,0.000368,25.004429,-2.4378,0.128,9.49904,9.49904
1418.00,9.49468,25.110748,0.000370,25.004533,-2.4378,0.129,9.50572,9.50572
1419.00,9.48448,25.110740,0.000370,25.004510,-2.4378,0.129,9.51082,9.51082
1420.00,9.47288,25.110686,0.000369,25.004447,-2.4376,0.129,9.51484,9.51484
1421.00,9.47269,25.110604,0.000366,25.004379,-2.4374,0.129,9.51756,9.51756
1422.00,9.47708,25.110578,0.000365,25.004339,-2.4373,0.129,9.51977,9.51977
1423.00,9.48297,25.110613,0.000370,25.004346,-2.4372,0.129,9.52136,9.52136
1424.00,9.49293,25.110555,0.000369,25.004235,-2.4372,0.129,9.52257,9.52257
1425.00,9.50029,25.110560,0.000368,25.004237,-2.4371,0.129,9.52394,9.52394
1426.00,9.50705,25.110671,0.000371,25.004336,-2.4368,0.129,9.52614,9.52614
1427.00,9.51158,25.110830,0.000374,25.004443,-2.4366,0.129,9.52763,9.52763
1428.00,9.51454,25.110777,0.000369,25.004393,-2.4363,0.130,9.52902,9.52902
1429.00,9.51665,25.110904,0.000370,25.004496,-2.4361,0.130,9.53105,9.53105
1430.00,9.51841,25.111037,0.000376,25.004532,-2.4358,0.130,9.53227,9.53227
1431.00,9.52034,25.111038,0.000376,25.004507,-2.4357,0.130,9.53216,9.53216
1432.00,9.52202,25.110920,0.000374,25.004380,-2.4357,0.130,9.51575,9.51575
1433.00,9.52403,25.111070,0.000375,25.004437,-2.4357,0.130,9.48732,9.48732
1434.00,9.52598,25.111153,0.000377,25.004431,-2.4357,0.130,9.45871,9.45871
1435.00,9.52750,25.111264,0.000375,25.004519,-2.4355,0.130,9.43528,9.43528
1436.00,9.52908,25.111318,0.000376,25.004486,-2.4351,0.130,9.41764,9.41764
1437.00,9.53080,25.111519,0.000377,25.004546,-2.4347,0.131,9.42047,9.42047
1438.00,9.53218,25.111532,0.000379,25.004493,-2.4345,0.131,9.43793,9.43793
1439.00,9.53364,25.111562,0.000380,25.004495,-2.4345,0.131,9.45663,9.45663
1440.00,9.53348,25.111599,0.000385,25.004473,-2.4345,0.131,9.47065,9.47065
1441.00,9.52941,25.111566,0.000386,25.004422,-2.4347,0.130,9.47959,9.47959
1442.00,9.44950,25.111547,0.000388,25.004425,-2.4348,0.130,9.48511,9.48511
1443.00,9.38961,25.111579,0.000391,25.004445,-2.4349,0.130,9.48732,9.48732
1444.00,9.39180,25.111687,0.000389,25.004473,-2.4347,0.130,9.48778,9.48778
1445.00,9.41632,25.111703,0.000384,25.004417,-2.4345,0.131,9.48875,9.48875
1446.00,9.44256,25.111838,0.000385,25.004491,-2.4343,0.131,9.49102,9.49102
1447.00,9.46280,25.111780,0.000380,25.004435,-2.4340,0.131,9.49313,9.49313
1448.00,9.47618,25.111768,0.000377,25.004385,-2.4335,0.131,9.49583,9.49583
1449.00,9.48454,25.111700,0.000377,25.004326,-2.4334,0.131,9.49884,9.49884
1450.00,9.48650,25.111665,0.000380,25.004325,-2.4335,0.131,9.50147,9.50147
1451.00,9.48732,25.111700,0.000377,25.004259,-2.4336,0.131,9.50281,9.50281
1452.00,9.48805,25.111836,0.000381,25.004297,-2.4337,0.131,9.50349,9.50349
1453.00,9.49048,25.111917,0.000385,25.004287,-2.4339,0.131,9.50517,9.50517
1454.00,9.49227,25.112006,0.000386,25.004312,-2.4338,0.131,9.50790,9.50790
1455.00,9.49398,25.112017,0.000380,25.004246,-2.4336,0.132,9.50996,9.50996
1456.00,9.49561,25.112095,0.000381,25.004276,-2.4333,0.132,9.51150,9.51150
1457.00,9.49748,25.112113,0.000381,25.004260,-2.4330,0.132,9.51314,9.51314
1458.00,9.49942,25.112129,0.000381,25.004286,-2.4327,0.132,9.51431,9.51431
1459.00,9.50182,25.112132,0.000381,25.004241,-2.4325,0.132,9.51452,9.51452
1460.00,9.50374,25.112200,0.000382,25.004269,-2.4323,0.132,9.51493,9.51493
1461.00,9.50566,25.112241,0.000383,25.004292,-2.4322,0.132,9.51531,9.51531
1462.00,9.50758,25.112283,0.000379,25.004241,-2.4323,0.132,9.51534,9.51534
1463.00,9.50894,25.112384,0.000374,25.004301,-2.4322,0.133,9.51450,9.51450
1464.00,9.51011,25.112453,0.000374,25.004363,-2.4321,0.133,9.51412,9.51412
1465.00,9.51069,25.112512,0.000376,25.004325,-2.4319,0.133,9.51414,9.51414
1466.00,9.51135,25.112555,0.000376,25.004329,-2.4318,0.133,9.51397,9.51397
1467.00,9.51220,25.112590,0.000378,25.004369,-2.4316,0.133,9.51343,9.51343
1468.00,9.51291,25.112491,0.000379,25.004222,-2.4315,0.133,9.51289,9.51289
1469.00,9.51326,25.112475,0.000379,25.004184,-2.4313,0.133,9.51162,9.51162
1470.00,9.51347,25.112465,0.000375,25.004209,-2.4312,0.133,9.51015,9.51015
1471.00,9.51381,25.112401,0.000380,25.004170,-2.4311,0.133,9.50957,9.50957
1472.00,9.51346,25.112300,0.000378,25.004089,-2.4311,0.133,9.50922,9.50922
1473.00,9.51319,25.112396,0.000378,25.004176,-2.4310,0.133,9.50933,9.50933
1474.00,9.51289,25.112546,0.000381,25.004280,-2.4310,0.133,9.50926,9.50926
1475.00,9.51258,25.112557,0.000383,25.004263,-2.4310,0.133,9.50933,9.50933
1476.00,9.51218,25.112696,0.000378,25.004382,-2.4310,0.134,9.50931,9.50931
1477.00,9.51154,25.112837,0.000382,25.004454,-2.4311,0.134,9.50966,9.50966
1478.00,9.51115,25.112867,0.000383,25.004398,-2.4313,0.133,9.50968,9.50968
1479.00,9.51083,25.112841,0.000378,25.004292,-2.4313,0.134,9.50954,9.50954
1480.00,9.51083,25.112854,0.000377,25.004259,-2.4311,0.134,9.50901,9.50901
1481.00,9.51060,25.112871,0.000379,25.004236,-2.4309,0.134,9.50782,9.50782
1482.00,9.50995,25.112939,0.000376,25.004262,-2.4305,0.134,9.50751,9.50751
1483.00,9.50940,25.113000,0.000380,25.004352,-2.4301,0.134,9.50782,9.50782
1484.00,9.50898,25.112941,0.000382,25.004321,-2.4298,0.134,9.50850,9.50850
1485.00,9.50879,25.113000,0.000383,25.004379,-2.4296,0.134,9.50918,9.50918
1486.00,9.50888,25.112998,0.000387,25.004332,-2.4294,0.134,9.51080,9.51080
1487.00,9.50907,25.113050,0.000390,25.004357,-2.4293,0.134,9.51205,9.51205
1488.00,9.50900,25.113090,0.000390,25.004286,-2.4293,0.134,9.51284,9.51284
1489.00,9.50914,25.113143,0.000389,25.004233,-2.4293,0.134,9.51325,9.51325
1490.00,9.50950,25.113279,0.000392,25.004253,-2.4293,0.134,9.51369,9.51369
1491.00,9.50988,25.113382,0.000390,25.004268,-2.4294,0.134,9.51305,9.51305
1492.00,9.51030,25.113382,0.000385,25.004218,-2.4295,0.134,9.51190,9.51190
1493.00,9.51058,25.113503,0.000386,25.004345,-2.4294,0.134,9.51151,9.51151
1494.00,9.51061,25.113698,0.000389,25.004514,-2.4292,0.135,9.51171,9.51171
1495.00,9.51055,25.113809,0.000389,25.004529,-2.4289,0.135,9.51199,9.51199
1496.00,9.51073,25.113841,0.000391,25.004536,-2.4285,0.135,9.51339,9.51339
1497.00,9.51115,25.113879,0.000397,25.004579,-2.4281,0.135,9.51440,9.51440
1498.00,9.51162,25.113765,0.000394,25.004452,-2.4279,0.135,9.51413,9.51413
1499.00,9.51239,25.113895,0.000396,25.004529,-2.4278,0.135,9.51301,9.51301
1500.00,9.51279,25.113804,0.000391,25.004483,-2.4279,0.135,9.51272,9.51272
1501.00,9.51296,25.113807,0.000389,25.004452,-2.4280,0.135,9.51222,9.51222
1502.00,9.51290,25.113848,0.000386,25.004423,-2.4281,0.135,9.51270,9.51270
1503.00,9.51281,25.114007,0.000391,25.004521,-2.4282,0.135,9.51403,9.51403
1504.00,9.51291,25.113870,0.000390,25.004408,-2.4281,0.135,9.51554,9.51554
1505.00,9.51301,25.114000,0.000395,25.004524,-2.4280,0.135,9.51628,9.51628
1506.00,9.51329,25.114042,0.000397,25.004576,-2.4278,0.135,9.51617,9.51617
1507.00,9.51343,25.113983,0.000396,25.004537,-2.4275,0.135,9.51550,9.51550
1508.00,9.51371,25.113836,0.000391,25.004430,-2.4272,0.135,9.51509,9.51509
1509.00,9.51414,25.113724,0.000388,25.004300,-2.4272,0.135,9.51499,9.51499
1510.00,9.51426,25.113633,0.000387,25.004246,-2.4270,0.135,9.51529,9.51529
1511.00,9.51442,25.113593,0.000381,25.004142,-2.4268,0.136,9.51552,9.51552
1512.00,9.51457,25.113750,0.000383,25.004242,-2.4268,0.136,9.51671,9.51671
1513.00,9.51473,25.113891,0.000384,25.004309,-2.4267,0.136,9.51707,9.51707
1514.00,9.51478,25.114040,0.000383,25.004412,-2.4265,0.136,9.51668,9.51668
1515.00,9.51502,25.114056,0.000378,25.004346,-2.4264,0.136,9.51596,9.51596
1516.00,9.51543,25.114058,0.000380,25.004335,-2.4265,0.136,9.51664,9.51664
1517.00,9.51579,25.114091,0.000381,25.004316,-2.4264,0.137,9.51695,9.51695
1518.00,9.51584,25.114173,0.000383,25.004364,-2.4263,0.137,9.51628,9.51628
1519.00,9.51618,25.114193,0.000385,25.004350,-2.4262,0.137,9.51683,9.51683
1520.00,9.51633,25.114193,0.000388,25.004308,-2.4261,0.137,9.51728,9.51728
1521.00,9.51618,25.114347,0.000392,25.004426,-2.4259,0.137,9.51681,9.51681
1522.00,9.51619,25.114305,0.000391,25.004349,-2.4257,0.137,9.51675,9.51675
1523.00,9.51617,25.114320,0.000391,25.004293,-2.4258,0.137,9.51787,9.51787
1524.00,9.51634,25.114385,0.000390,25.004347,-2.4256,0.137,9.51804,9.51804
1525.00,9.51678,25.114471,0.000389,25.004368,-2.4254,0.137,9.51864,9.51864
1526.00,9.51705,25.114343,0.000381,25.004223,-2.4254,0.137,9.51914,9.51914
1527.00,9.51720,25.114421,0.000380,25.004265,-2.4255,0.137,9.51783,9.51783
1528.00,9.51733,25.114398,0.000379,25.004247,-2.4253,0.137,9.51696,9.51696
1529.00,9.51744,25.114390,0.000379,25.004183,-2.4251,0.137,9.51684,9.51684
1530.00,9.51714,25.114443,0.000380,25.004246,-2.4250,0.137,9.51592,9.51592
1531.00,9.51703,25.114503,0.000383,25.004302,-2.4249,0.137,9.51588,9.51588
1532.00,9.51701,25.114520,0.000382,25.004328,-2.4247,0.137,9.51614,9.51614
1533.00,9.51725,25.114457,0.000379,25.004234,-2.4247,0.138,9.51687,9.51687
1534.00,9.51728,25.114542,0.000381,25.004350,-2.4246,0.138,9.51801,9.51801
1535.00,9.51706,25.114490,0.000383,25.004305,-2.4244,0.138,9.51931,9.51931
1536.00,9.51726,25.114626,0.000387,25.004322,-2.4244,0.138,9.51983,9.51983
1537.00,9.51758,25.114714,0.000389,25.004358,-2.4243,0.138,9.52150,9.52150
1538.00,9.51796,25.114820,0.000392,25.004405,-2.4243,0.138,9.52217,9.52217
1539.00,9.51833,25.114855,0.000390,25.004303,-2.4242,0.138,9.52141,9.52141
1540.00,9.51847,25.115055,0.000390,25.004340,-2.4240,0.138,9.52069,9.52069
1541.00,9.51868,25.115045,0.000388,25.004337,-2.4238,0.138,9.51969,9.51969
1542.00,9.51874,25.114967,0.000388,25.004252,-2.4236,0.138,9.51823,9.51823
1543.00,9.51860,25.114995,0.000388,25.004292,-2.4234,0.138,9.51652,9.51652
1544.00,9.51832,25.115018,0.000391,25.004325,-2.4233,0.138,9.51552,9.51552
1545.00,9.51813,25.114913,0.000390,25.004281,-2.4233,0.138,9.51545,9.51545
1546.00,9.51820,25.115012,0.000392,25.004348,-2.4231,0.138,9.51621,9.51621
1547.00,9.51820,25.115041,0.000391,25.004256,-2.4230,0.138,9.51690,9.51690
1548.00,9.51838,25.115077,0.000390,25.004176,-2.4229,0.138,9.51711,9.51711
1549.00,9.51858,25.115089,0.000387,25.004180,-2.4231,0.139,9.51742,9.51742
1550.00,9.51872,25.115135,0.000386,25.004145,-2.4230,0.139,9.51734,9.51734
1551.00,9.51860,25.115043,0.000382,25.004013,-2.4228,0.139,9.51662,9.51662
1552.00,9.51817,25.115059,0.000381,25.004065,-2.4226,0.139,9.51647,9.51647
1553.00,9.51777,25.115182,0.000380,25.004208,-2.4224,0.139,9.51655,9.51655
1554.00,9.51741,25.115254,0.000377,25.004143,-2.4221,0.139,9.51791,9.51791
1555.00,9.51695,25.115389,0.000377,25.004244,-2.4219,0.140,9.51940,9.51940
1556.00,9.51656,25.115617,0.000380,25.004369,-2.4219,0.140,9.51977,9.51977
1557.00,9.51661,25.115794,0.000383,25.004423,-2.4219,0.140,9.51618,9.51618
1558.00,9.51716,25.115878,0.000383,25.004367,-2.4218,0.140,9.51123,9.51123
1559.00,9.51704,25.115902,0.000388,25.004406,-2.4217,0.140,9.50297,9.50297
1560.00,9.51652,25.115842,0.000386,25.004346,-2.4216,0.140,9.49112,9.49112
1561.00,9.51741,25.115776,0.000381,25.004280,-2.4215,0.140,9.47906,9.47906
@11,3.0002,6.0, 1560.087 
1562.00,9.51846,25.115804,0.000375,25.004278,-2.4214,0.141,9.47091,9.47091
1563.00,9.51884,25.115845,0.000373,25.004306,-2.4212,0.141,9.46547,9.46547
1564.00,9.52097,25.115786,0.000365,25.004229,-2.4211,0.141,9.46257,9.46257
1565.00,9.52399,25.115741,0.000362,25.004169,-2.4210,0.142,9.46416,9.46416
1566.00,9.51804,25.115752,0.000364,25.004141,-2.4209,0.142,9.46946,9.46946
1567.00,9.50093,25.115689,0.000361,25.004065,-2.4208,0.142,9.47489,9.47489
1568.00,9.49044,25.115700,0.000362,25.004090,-2.4206,0.142,9.48031,9.48031
1569.00,9.48087,25.115712,0.000360,25.004063,-2.4204,0.142,9.48532,9.48532
1570.00,9.46544,25.115964,0.000364,25.004273,-2.4202,0.142,9.49007,9.49007
1571.00,9.45838,25.115945,0.000362,25.004295,-2.4202,0.142,9.49289,9.49289
1572.00,9.46052,25.116045,0.000366,25.004364,-2.4201,0.142,9.49523,9.49523
1573.00,9.46323,25.116043,0.000366,25.004308,-2.4200,0.143,9.49750,9.49750
1574.00,9.46680,25.116026,0.000365,25.004232,-2.4198,0.143,9.49932,9.49932
1575.00,9.47334,25.115931,0.000362,25.004068,-2.4196,0.143,9.50059,9.50059
1576.00,9.48413,25.116113,0.000364,25.004111,-2.4195,0.143,9.50230,9.50230
1577.00,9.48799,25.116164,0.000365,25.004103,-2.4194,0.143,9.50416,9.50416
1578.00,9.49027,25.116246,0.000366,25.004146,-2.4193,0.143,9.50560,9.50560
1579.00,9.49292,25.116372,0.000371,25.004278,-2.4194,0.143,9.50663,9.50663
1580.00,9.49485,25.116481,0.000373,25.004331,-2.4194,0.143,9.50740,9.50740
1581.00,9.49659,25.116520,0.000379,25.004384,-2.4192,0.143,9.50813,9.50813
1582.00,9.49849,25.116518,0.000382,25.004410,-2.4188,0.143,9.50870,9.50870
1583.00,9.49972,25.116491,0.000385,25.004383,-2.4184,0.143,9.51003,9.51003
1584.00,9.50099,25.116589,0.000389,25.004425,-2.4181,0.143,9.51183,9.51183
1585.00,9.50260,25.116637,0.000387,25.004433,-2.4180,0.143,9.51225,9.51225
1586.00,9.50430,25.116720,0.000384,25.004421,-2.4181,0.143,9.51296,9.51296
1587.00,9.50524,25.116706,0.000380,25.004349,-2.4183,0.143,9.51344,9.51344
1588.00,9.50606,25.116786,0.000378,25.004337,-2.4186,0.144,9.51252,9.51252
1589.00,9.50708,25.116836,0.000377,25.004336,-2.4186,0.144,9.51118,9.51118
1590.00,9.50825,25.116810,0.000378,25.004259,-2.4184,0.144,9.51185,9.51185
1591.00,9.50928,25.116715,0.000378,25.004188,-2.4181,0.144,9.51187,9.51187
1592.00,9.50970,25.116954,0.000386,25.004347,-2.4178,0.144,9.51231,9.51231
1593.00,9.51028,25.116979,0.000390,25.004434,-2.4174,0.144,9.51343,9.51343
1594.00,9.51089,25.116946,0.000392,25.004408,-2.4172,0.144,9.51485,9.51485
1595.00,9.51140,25.116958,0.000396,25.004469,-2.4170,0.144,9.51495,9.51495
1596.00,9.51163,25.116991,0.000394,25.004501,-2.4169,0.144,9.51378,9.51378
1597.00,9.51182,25.116872,0.000389,25.004435,-2.4169,0.144,9.51225,9.51225
1598.00,9.51172,25.116831,0.000385,25.004336,-2.4169,0.144,9.51078,9.51078
1599.00,9.51220,25.116916,0.000384,25.004365,-2.4171,0.144,9.50903,9.50903
1600.00,9.51249,25.117015,0.000381,25.004371,-2.4171,0.144,9.50919,9.50919
1601.00,9.51220,25.117029,0.000380,25.004310,-2.4170,0.144,9.51105,9.51105
1602.00,9.51228,25.117068,0.000379,25.004319,-2.4169,0.144,9.51289,9.51289
1603.00,9.51257,25.117078,0.000383,25.004273,-2.4167,0.144,9.51459,9.51459
1604.00,9.51259,25.117090,0.000383,25.004223,-2.4164,0.144,9.51665,9.51665
1605.00,9.51285,25.117127,0.000387,25.004248,-2.4163,0.144,9.51696,9.51696
1606.00,9.51315,25.117214,0.000392,25.004278,-2.4163,0.144,9.51669,9.51669
1607.00,9.51331,25.117198,0.000392,25.004175,-2.4163,0.144,9.51688,9.51688
1608.00,9.51371,25.117235,0.000386,25.004173,-2.4161,0.145,9.51687,9.51687
1609.00,9.51358,25.117252,0.000386,25.004220,-2.4159,0.145,9.51694,9.51694
1610.00,9.51323,25.117247,0.000382,25.004206,-2.4158,0.145,9.51726,9.51726
1611.00,9.51350,25.117279,0.000378,25.004200,-2.4155,0.145,9.51681,9.51681
1612.00,9.51407,25.117321,0.000383,25.004235,-2.4153,0.145,9.51585,9.51585
1613.00,9.51433,25.117511,0.000387,25.004374,-2.4150,0.145,9.51537,9.51537
1614.00,9.51432,25.117677,0.000391,25.004456,-2.4148,0.145,9.51533,9.51533
1615.00,9.51461,25.117711,0.000395,25.004418,-2.4146,0.145,9.51599,9.51599
1616.00,9.51517,25.117838,0.000399,25.004506,-2.4144,0.145,9.51716,9.51716
1617.00,9.51565,25.117947,0.000396,25.004511,-2.4142,0.145,9.51798,9.51798
1618.00,9.51608,25.117950,0.000395,25.004447,-2.4142,0.146,9.51831,9.51831
1619.00,9.51657,25.117970,0.000396,25.004409,-2.4142,0.146,9.51850,9.51850
1620.00,9.51689,25.117981,0.000396,25.004401,-2.4143,0.146,9.51733,9.51733
1621.00,9.51680,25.117896,0.000392,25.004318,-2.4143,0.146,9.51615,9.51615
1622.00,9.51664,25.117947,0.000393,25.004365,-2.4143,0.145,9.51576,9.51576
1623.00,9.51658,25.117893,0.000394,25.004348,-2.4143,0.145,9.51709,9.51709
1624.00,9.51669,25.117875,0.000394,25.004282,-2.4142,0.145,9.51752,9.51752
1625.00,9.51713,25.117870,0.000389,25.004195,-2.4140,0.146,9.51825,9.51825
1626.00,9.51726,25.117970,0.000387,25.004249,-2.4138,0.146,9.51884,9.51884
1627.00,9.51716,25.118054,0.000386,25.004291,-2.4137,0.146,9.51871,9.51871
1628.00,9.51702,25.118252,0.000385,25.004425,-2.4136,0.146,9.51724,9.51724
1629.00,9.51700,25.118179,0.000381,25.004362,-2.4134,0.146,9.51626,9.51626
1630.00,9.51713,25.118299,0.000382,25.004482,-2.4134,0.147,9.51526,9.51526
1631.00,9.51747,25.118353,0.000387,25.004512,-2.4134,0.146,9.51465,9.51465
1632.00,9.51742,25.118198,0.000387,25.004354,-2.4133,0.146,9.51460,9.51460
1633.00,9.51697,25.118098,0.000386,25.004236,-2.4131,0.146,9.51432,9.51432
1634.00,9.51674,25.118242,0.000388,25.004354,-2.4130,0.146,9.51482,9.51482
1635.00,9.51656,25.118346,0.000389,25.004397,-2.4128,0.146,9.51629,9.51629
1636.00,9.51676,25.118317,0.000387,25.004333,-2.4125,0.147,9.51772,9.51772
1637.00,9.51699,25.118380,0.000385,25.004336,-2.4125,0.147,9.51941,9.51941
1638.00,9.51739,25.118518,0.000384,25.004402,-2.4125,0.147,9.52180,9.52180
1639.00,9.51772,25.118588,0.000383,25.004406,-2.4124,0.147,9.52282,9.52282
1640.00,9.51813,25.118599,0.000381,25.004389,-2.4123,0.147,9.52403,9.52403
1641.00,9.51890,25.118700,0.000380,25.004443,-2.4123,0.147,9.52604,9.52604
1642.00,9.51965,25.118835,0.000382,25.004545,-2.4121,0.148,9.52703,9.52703
1643.00,9.51965,25.118796,0.000383,25.004509,-2.4120,0.148,9.52705,9.52705
1644.00,9.51987,25.118767,0.000384,25.004473,-2.4120,0.147,9.52739,9.52739
1645.00,9.52040,25.118675,0.000384,25.004313,-2.4119,0.147,9.52637,9.52637
1646.00,9.52105,25.118657,0.000389,25.004260,-2.4118,0.147,9.52456,9.52456
1647.00,9.52126,25.118683,0.000390,25.004255,-2.4116,0.147,9.52391,9.52391
1648.00,9.52170,25.118764,0.000387,25.004304,-2.4115,0.147,9.52348,9.52348
1649.00,9.52219,25.118795,0.000385,25.004320,-2.4113,0.148,9.52359,9.52359
1650.00,9.52311,25.119068,0.000390,25.004577,-2.4111,0.148,9.52490,9.52490
1651.00,9.52390,25.119200,0.000391,25.004640,-2.4109,0.148,9.52555,9.52555
1652.00,9.52443,25.119179,0.000389,25.004603,-2.4106,0.148,9.52534,9.52534
1653.00,9.52486,25.119178,0.000392,25.004574,-2.4104,0.148,9.52492,9.52492
1654.00,9.52499,25.119173,0.000390,25.004510,-2.4103,0.148,9.52483,9.52483
1655.00,9.52500,25.119126,0.000388,25.004408,-2.4102,0.148,9.52417,9.52417
1656.00,9.52515,25.119139,0.000388,25.004423,-2.4103,0.148,9.52420,9.52420
1657.00,9.52512,25.119259,0.000389,25.004439,-2.4103,0.149,9.52481,9.52481
1658.00,9.52525,25.119286,0.000389,25.004393,-2.4104,0.149,9.52653,9.52653
1659.00,9.52519,25.119387,0.000393,25.004454,-2.4104,0.149,9.52671,9.52671
1660.00,9.52500,25.119455,0.000395,25.004482,-2.4105,0.149,9.52579,9.52579
1661.00,9.52511,25.119388,0.000393,25.004367,-2.4104,0.149,9.52472,9.52472
1662.00,9.52473,25.119313,0.000394,25.004351,-2.4103,0.149,9.52346,9.52346
1663.00,9.52441,25.119273,0.000392,25.004317,-2.4101,0.149,9.52175,9.52175
1664.00,9.52447,25.119432,0.000395,25.004425,-2.4100,0.149,9.52154,9.52154
1665.00,9.52443,25.119501,0.000396,25.004420,-2.4099,0.149,9.52160,9.52160
1666.00,9.52442,25.119572,0.000393,25.004413,-2.4098,0.149,9.52229,9.52229
1667.00,9.52426,25.119696,0.000396,25.004425,-2.4097,0.149,9.52211,9.52211
1668.00,9.52389,25.119772,0.000397,25.004403,-2.4096,0.149,9.52235,9.52235
1669.00,9.52378,25.119676,0.000393,25.004289,-2.4094,0.149,9.52228,9.52228
1670.00,9.52376,25.119553,0.000385,25.004187,-2.4092,0.149,9.52292,9.52292
1671.00,9.52354,25.119633,0.000391,25.004236,-2.4089,0.149,9.52285,9.52285
1672.00,9.52359,25.119669,0.000389,25.004299,-2.4086,0.149,9.52346,9.52346
1673.00,9.52350,25.119791,0.000389,25.004449,-2.4084,0.150,9.52321,9.52321
1674.00,9.52332,25.119789,0.000391,25.004410,-2.4084,0.150,9.52302,9.52302
1675.00,9.52321,25.119924,0.000396,25.004536,-2.4084,0.150,9.52326,9.52326
1676.00,9.52281,25.119992,0.000393,25.004632,-2.4084,0.150,9.52387,9.52387
1677.00,9.52263,25.120124,0.000394,25.004713,-2.4086,0.150,9.52404,9.52404
1678.00,9.52261,25.120181,0.000397,25.004732,-2.4086,0.150,9.52445,9.52445
1679.00,9.52293,25.120268,0.000398,25.004791,-2.4086,0.150,9.52464,9.52464
1680.00,9.52317,25.120254,0.000397,25.004700,-2.4085,0.150,9.52438,9.52438
1681.00,9.52334,25.120215,0.000395,25.004627,-2.4084,0.150,9.52313,9.52313
1682.00,9.52342,25.120192,0.000390,25.004554,-2.4082,0.150,9.52321,9.52321
1683.00,9.52329,25.120150,0.000384,25.004446,-2.4080,0.150,9.52364,9.52364
1684.00,9.52329,25.120249,0.000386,25.004507,-2.4077,0.151,9.52383,9.52383
1685.00,9.52356,25.120299,0.000385,25.004570,-2.4075,0.151,9.52443,9.52443
1686.00,9.52377,25.120249,0.000385,25.004480,-2.4073,0.151,9.52538,9.52538
1687.00,9.52391,25.120258,0.000389,25.004526,-2.4071,0.151,9.52546,9.52546
1688.00,9.52402,25.120358,0.000391,25.004612,-2.4069,0.151,9.52459,9.52459
1689.00,9.52414,25.120328,0.000388,25.004518,-2.4068,0.151,9.52504,9.52504
1690.00,9.52421,25.120370,0.000391,25.004538,-2.4066,0.151,9.52562,9.52562
1691.00,9.52425,25.120430,0.000393,25.004561,-2.4064,0.151,9.52592,9.52592
1692.00,9.52453,25.120396,0.000389,25.004512,-2.4063,0.151,9.52557,9.52557
1693.00,9.52473,25.120381,0.000388,25.004477,-2.4062,0.151,9.52593,9.52593
1694.00,9.52483,25.120409,0.000390,25.004549,-2.4061,0.151,9.52545,9.52545
1695.00,9.52477,25.120432,0.000388,25.004530,-2.4062,0.151,9.52473,9.52473
1696.00,9.52473,25.120588,0.000390,25.004659,-2.4062,0.151,9.52486,9.52486
1697.00,9.52478,25.120682,0.000391,25.004624,-2.4062,0.151,9.52586,9.52586
1698.00,9.52493,25.120683,0.000393,25.004611,-2.4060,0.151,9.52712,9.52712
1699.00,9.52540,25.120765,0.000394,25.004590,-2.4058,0.151,9.52800,9.52800
1700.00,9.52547,25.120826,0.000397,25.004567,-2.4056,0.151,9.52781,9.52781
1701.00,9.52580,25.120816,0.000392,25.004497,-2.4054,0.151,9.52651,9.52651
1702.00,9.52616,25.120803,0.000391,25.004468,-2.4052,0.151,9.52497,9.52497
1703.00,9.52607,25.120842,0.000388,25.004393,-2.4050,0.152,9.52308,9.52308
1704.00,9.52586,25.120841,0.000387,25.004328,-2.4048,0.152,9.52232,9.52232
1705.00,9.52569,25.120821,0.000383,25.004274,-2.4047,0.152,9.52352,9.52352
1706.00,9.52557,25.120867,0.000383,25.004303,-2.4045,0.152,9.52533,9.52533
1707.00,9.52542,25.121003,0.000383,25.004410,-2.4046,0.152,9.52535,9.52535
1708.00,9.52580,25.121001,0.000383,25.004408,-2.4046,0.152,9.52222,9.52222
1709.00,9.52580,25.121042,0.000381,25.004486,-2.4046,0.153,9.51600,9.51600
1710.00,9.52469,25.121150,0.000382,25.004697,-2.4045,0.153,9.50668,9.50668
1711.00,9.52100,25.121156,0.000378,25.004686,-2.4045,0.153,9.49479,9.49479
@12,3.0002,6.0, 1710.019 
1712.00,9.51967,25.121152,0.000376,25.004611,-2.4042,0.153,9.48465,9.48465
1713.00,9.52222,25.121195,0.000376,25.004642,-2.4040,0.153,9.47820,9.47820
1714.00,9.52552,25.121304,0.000379,25.004689,-2.4038,0.153,9.47447,9.47447
1715.00,9.52849,25.121292,0.000376,25.004551,-2.4037,0.154,9.47290,9.47290
1716.00,9.52926,25.121310,0.000377,25.004535,-2.4036,0.154,9.47564,9.47564
1717.00,9.52002,25.121408,0.000377,25.004653,-2.4036,0.154,9.48056,9.48056
1718.00,9.50519,25.121518,0.000377,25.004701,-2.4037,0.154,9.48577,9.48577
1719.00,9.49446,25.121454,0.000372,25.004584,-2.4035,0.154,9.49087,9.49087
1720.00,9.48432,25.121445,0.000368,25.004560,-2.4034,0.155,9.49675,9.49675
1721.00,9.47023,25.121608,0.000373,25.004599,-2.4031,0.155,9.50262,9.50262
1722.00,9.47012,25.121667,0.000373,25.004583,-2.4029,0.155,9.50625,9.50625
1723.00,9.47267,25.121669,0.000368,25.004489,-2.4025,0.155,9.50830,9.50830
1724.00,9.47511,25.121825,0.000372,25.004566,-2.4023,0.155,9.51001,9.51001
1725.00,9.47743,25.122057,0.000378,25.004680,-2.4021,0.155,9.51062,9.51062
1726.00,9.48372,25.122030,0.000374,25.004615,-2.4021,0.155,9.51022,9.51022
1727.00,9.49358,25.121930,0.000369,25.004523,-2.4022,0.155,9.50996,9.50996
1728.00,9.49871,25.121942,0.000375,25.004589,-2.4024,0.155,9.51060,9.51060
1729.00,9.50257,25.121888,0.000377,25.004506,-2.4023,0.155,9.51154,9.51154
1730.00,9.50565,25.121692,0.000374,25.004381,-2.4023,0.155,9.51374,9.51374
1731.00,9.50661,25.121671,0.000376,25.004392,-2.4022,0.155,9.51553,9.51553
1732.00,9.50737,25.121795,0.000383,25.004431,-2.4020,0.155,9.51777,9.51777
1733.00,9.50824,25.121785,0.000381,25.004356,-2.4017,0.155,9.51969,9.51969
1734.00,9.50971,25.121767,0.000377,25.004381,-2.4017,0.156,9.52122,9.52122
1735.00,9.51119,25.121949,0.000380,25.004478,-2.4016,0.156,9.52121,9.52121
1736.00,9.51238,25.121914,0.000380,25.004398,-2.4014,0.156,9.52122,9.52122
1737.00,9.51383,25.121997,0.000382,25.004483,-2.4013,0.156,9.52098,9.52098
1738.00,9.51511,25.122158,0.000385,25.004636,-2.4010,0.156,9.52032,9.52032
1739.00,9.51558,25.122249,0.000389,25.004683,-2.4007,0.156,9.51976,9.51976
1740.00,9.51615,25.122131,0.000387,25.004516,-2.4004,0.156,9.52008,9.52008
1741.00,9.51655,25.122198,0.000388,25.004566,-2.4003,0.156,9.52034,9.52034
1742.00,9.51704,25.122026,0.000386,25.004322,-2.4003,0.156,9.52065,9.52065
1743.00,9.51764,25.121889,0.000384,25.004158,-2.4004,0.156,9.52127,9.52127
1744.00,9.51824,25.121987,0.000384,25.004198,-2.4005,0.156,9.52169,9.52169
1745.00,9.51883,25.122064,0.000385,25.004302,-2.4005,0.156,9.52165,9.52165
1746.00,9.51944,25.122139,0.000388,25.004333,-2.4006,0.156,9.52173,9.52173
1747.00,9.51988,25.122281,0.000389,25.004517,-2.4006,0.156,9.52093,9.52093
1748.00,9.52029,25.122465,0.000391,25.004680,-2.4005,0.157,9.52088,9.52088
1749.00,9.52079,25.122352,0.000388,25.004590,-2.4003,0.157,9.52152,9.52152
1750.00,9.52107,25.122425,0.000387,25.004545,-2.4002,0.157,9.52099,9.52099
1751.00,9.52086,25.122622,0.000388,25.004652,-2.3999,0.157,9.51974,9.51974
1752.00,9.52063,25.122647,0.000388,25.004568,-2.3994,0.157,9.51961,9.51961
1753.00,9.52045,25.122670,0.000387,25.004522,-2.3992,0.157,9.51900,9.51900
1754.00,9.52038,25.122763,0.000389,25.004568,-2.3989,0.157,9.51871,9.51871
1755.00,9.52054,25.122805,0.000390,25.004590,-2.3986,0.157,9.52013,9.52013
1756.00,9.52088,25.122647,0.000385,25.004454,-2.3985,0.157,9.52210,9.52210
1757.00,9.52107,25.122845,0.000387,25.004600,-2.3985,0.157,9.52319,9.52319
1758.00,9.52123,25.122910,0.000384,25.004602,-2.3983,0.158,9.52322,9.52322
1759.00,9.52132,25.123031,0.000385,25.004650,-2.3982,0.158,9.52285,9.52285
1760.00,9.52124,25.122918,0.000383,25.004555,-2.3980,0.158,9.52156,9.52156
1761.00,9.52107,25.122973,0.000387,25.004538,-2.3978,0.158,9.52054,9.52054
1762.00,9.52097,25.122834,0.000386,25.004468,-2.3979,0.158,9.51950,9.51950
1763.00,9.52089,25.122888,0.000394,25.004485,-2.3980,0.158,9.51989,9.51989
1764.00,9.52071,25.122865,0.000397,25.004421,-2.3981,0.157,9.52010,9.52010
1765.00,9.52061,25.123026,0.000399,25.004520,-2.3982,0.157,9.52179,9.52179
1766.00,9.52096,25.123057,0.000396,25.004552,-2.3981,0.157,9.52291,9.52291
1767.00,9.52133,25.123077,0.000394,25.004432,-2.3979,0.158,9.52397,9.52397
1768.00,9.52158,25.123014,0.000388,25.004359,-2.3974,0.158,9.52422,9.52422
1769.00,9.52151,25.123079,0.000384,25.004371,-2.3971,0.158,9.52401,9.52401
1770.00,9.52141,25.123213,0.000388,25.004444,-2.3967,0.159,9.52249,9.52249
1771.00,9.52182,25.123408,0.000394,25.004559,-2.3964,0.159,9.52151,9.52151
1772.00,9.52221,25.123484,0.000396,25.004681,-2.3962,0.159,9.52096,9.52096
1773.00,9.52193,25.123582,0.000400,25.004752,-2.3962,0.158,9.52071,9.52071
1774.00,9.52160,25.123562,0.000401,25.004697,-2.3962,0.158,9.52144,9.52144
1775.00,9.52146,25.123508,0.000397,25.004673,-2.3962,0.159,9.52220,9.52220
1776.00,9.52171,25.123492,0.000399,25.004692,-2.3961,0.159,9.52284,9.52284
1777.00,9.52189,25.123436,0.000399,25.004586,-2.3961,0.159,9.52324,9.52324
1778.00,9.52203,25.123506,0.000399,25.004615,-2.3961,0.159,9.52380,9.52380
1779.00,9.52230,25.123563,0.000401,25.004626,-2.3960,0.159,9.52434,9.52434
1780.00,9.52270,25.123551,0.000402,25.004536,-2.3959,0.159,9.52528,9.52528
1781.00,9.52317,25.123493,0.000398,25.004433,-2.3957,0.159,9.52600,9.52600
1782.00,9.52335,25.123546,0.000395,25.004446,-2.3956,0.159,9.52570,9.52570
1783.00,9.52349,25.123589,0.000395,25.004405,-2.3955,0.159,9.52511,9.52511
1784.00,9.52348,25.123612,0.000394,25.004352,-2.3956,0.159,9.52443,9.52443
1785.00,9.52350,25.123717,0.000394,25.004397,-2.3956,0.159,9.52379,9.52379
1786.00,9.52344,25.123778,0.000397,25.004405,-2.3957,0.159,9.52334,9.52334
1787.00,9.52345,25.123965,0.000401,25.004489,-2.3956,0.159,9.52377,9.52377
1788.00,9.52355,25.123888,0.000397,25.004422,-2.3953,0.159,9.52460,9.52460
1789.00,9.52377,25.123871,0.000393,25.004426,-2.3950,0.159,9.52471,9.52471
1790.00,9.52409,25.123821,0.000388,25.004308,-2.3948,0.159,9.52394,9.52394
1791.00,9.52446,25.123908,0.000387,25.004329,-2.3944,0.160,9.52328,9.52328
1792.00,9.52447,25.123810,0.000383,25.004209,-2.3943,0.160,9.52332,9.52332
1793.00,9.52424,25.123901,0.000384,25.004243,-2.3942,0.160,9.52338,9.52338
1794.00,9.52418,25.123966,0.000385,25.004294,-2.3942,0.160,9.52340,9.52340
1795.00,9.52424,25.124076,0.000393,25.004384,-2.3941,0.160,9.52395,9.52395
1796.00,9.52427,25.124054,0.000392,25.004382,-2.3941,0.160,9.52485,9.52485
1797.00,9.52440,25.124155,0.000394,25.004483,-2.3940,0.160,9.52495,9.52495
1798.00,9.52455,25.124096,0.000393,25.004447,-2.3939,0.160,9.52562,9.52562
1799.00,9.52464,25.124193,0.000396,25.004548,-2.3937,0.160,9.52560,9.52560
1800.00,9.52455,25.124211,0.000391,25.004573,-2.3934,0.160,9.52632,9.52632
1801.00,9.52441,25.124204,0.000391,25.004519,-2.3931,0.160,9.52580,9.52580
1802.00,9.52437,25.124225,0.000390,25.004499,-2.3930,0.160,9.52564,9.52564
1803.00,9.52441,25.124352,0.000393,25.004570,-2.3930,0.160,9.52432,9.52432
1804.00,9.52450,25.124370,0.000392,25.004473,-2.3929,0.161,9.52404,9.52404
1805.00,9.52434,25.124425,0.000392,25.004483,-2.3929,0.161,9.52307,9.52307
1806.00,9.52446,25.124491,0.000392,25.004529,-2.3930,0.161,9.52455,9.52455
1807.00,9.52479,25.124503,0.000392,25.004480,-2.3929,0.161,9.52579,9.52579
1808.00,9.52489,25.124549,0.000391,25.004453,-2.3928,0.161,9.52596,9.52596
1809.00,9.52479,25.124580,0.000389,25.004495,-2.3926,0.161,9.52615,9.52615
1810.00,9.52485,25.124608,0.000394,25.004455,-2.3923,0.161,9.52638,9.52638
1811.00,9.52502,25.124639,0.000395,25.004415,-2.3920,0.161,9.52499,9.52499
1812.00,9.52513,25.124670,0.000392,25.004374,-2.3920,0.161,9.52437,9.52437
1813.00,9.52516,25.124788,0.000389,25.004440,-2.3919,0.161,9.52520,9.52520
1814.00,9.52515,25.124842,0.000394,25.004412,-2.3918,0.161,9.52698,9.52698
1815.00,9.52522,25.124845,0.000392,25.004368,-2.3916,0.161,9.52833,9.52833
1816.00,9.52560,25.124939,0.000395,25.004406,-2.3914,0.161,9.52978,9.52978
1817.00,9.52591,25.124969,0.000398,25.004478,-2.3912,0.161,9.53052,9.53052
1818.00,9.52596,25.124840,0.000399,25.004347,-2.3912,0.161,9.53114,9.53114
1819.00,9.52648,25.124819,0.000394,25.004320,-2.3913,0.161,9.52996,9.52996
1820.00,9.52672,25.124807,0.000388,25.004367,-2.3916,0.161,9.52926,9.52926
1821.00,9.52694,25.124889,0.000384,25.004433,-2.3918,0.162,9.52856,9.52856
1822.00,9.52747,25.124903,0.000385,25.004375,-2.3918,0.162,9.52897,9.52897
1823.00,9.52786,25.125053,0.000390,25.004446,-2.3915,0.162,9.52969,9.52969
1824.00,9.52824,25.125203,0.000394,25.004542,-2.3913,0.162,9.53058,9.53058
1825.00,9.52868,25.125372,0.000399,25.004615,-2.3910,0.162,9.53175,9.53175
1826.00,9.52900,25.125520,0.000403,25.004637,-2.3907,0.162,9.53262,9.53262
1827.00,9.52900,25.125683,0.000401,25.004714,-2.3906,0.162,9.53237,9.53237
1828.00,9.52927,25.125692,0.000397,25.004698,-2.3905,0.162,9.53198,9.53198
1829.00,9.52959,25.125700,0.000398,25.004645,-2.3905,0.162,9.53104,9.53104
1830.00,9.52988,25.125661,0.000395,25.004581,-2.3906,0.162,9.52958,9.52958
1831.00,9.53012,25.125614,0.000394,25.004527,-2.3906,0.162,9.52899,9.52899
1832.00,9.53022,25.125612,0.000394,25.004516,-2.3904,0.162,9.52928,9.52928
1833.00,9.53039,25.125652,0.000389,25.004501,-2.3900,0.163,9.52903,9.52903
1834.00,9.53036,25.125620,0.000385,25.004427,-2.3897,0.163,9.52914,9.52914
1835.00,9.53015,25.125647,0.000384,25.004384,-2.3895,0.163,9.53014,9.53014
1836.00,9.53020,25.125690,0.000385,25.004412,-2.3892,0.163,9.53046,9.53046
1837.00,9.53010,25.125703,0.000389,25.004424,-2.3890,0.163,9.52937,9.52937
1838.00,9.53007,25.125760,0.000391,25.004508,-2.3889,0.163,9.52819,9.52819
1839.00,9.52978,25.125863,0.000390,25.004591,-2.3888,0.163,9.52791,9.52791
1840.00,9.52980,25.125928,0.000391,25.004643,-2.3887,0.163,9.52728,9.52728
1841.00,9.52979,25.125837,0.000387,25.004549,-2.3889,0.164,9.52673,9.52673
1842.00,9.52962,25.125879,0.000387,25.004518,-2.3890,0.164,9.52737,9.52737
1843.00,9.52948,25.125903,0.000389,25.004448,-2.3890,0.164,9.52817,9.52817
1844.00,9.52920,25.125905,0.000387,25.004425,-2.3889,0.164,9.52797,9.52797
1845.00,9.52877,25.125924,0.000391,25.004431,-2.3887,0.164,9.52759,9.52759
1846.00,9.52838,25.125905,0.000390,25.004316,-2.3882,0.164,9.52888,9.52888
1847.00,9.52816,25.125887,0.000387,25.004293,-2.3880,0.164,9.52946,9.52946
1848.00,9.52865,25.125905,0.000387,25.004282,-2.3880,0.164,9.53040,9.53040
1849.00,9.52907,25.125887,0.000385,25.004194,-2.3879,0.164,9.53206,9.53206
1850.00,9.52944,25.125944,0.000384,25.004164,-2.3877,0.164,9.53351,9.53351
1851.00,9.52960,25.126147,0.000387,25.004353,-2.3878,0.164,9.53215,9.53215
1852.00,9.52947,25.126172,0.000385,25.004322,-2.3878,0.164,9.53185,9.53185
1853.00,9.52945,25.126317,0.000387,25.004409,-2.3880,0.164,9.53139,9.53139
1854.00,9.52935,25.126439,0.000395,25.004498,-2.3880,0.164,9.53128,9.53128
1855.00,9.52966,25.126468,0.000395,25.004520,-2.3880,0.164,9.53246,9.53246
1856.00,9.53024,25.126388,0.000393,25.004385,-2.3880,0.164,9.53321,9.53321
1857.00,9.53057,25.126476,0.000390,25.004380,-2.3878,0.165,9.53212,9.53212
1858.00,9.53122,25.126294,0.000385,25.004205,-2.3873,0.165,9.52885,9.52885
1859.00,9.53222,25.126316,0.000380,25.004222,-2.3870,0.165,9.52205,9.52205
1860.00,9.53175,25.126330,0.000369,25.004204,-2.3867,0.166,9.51270,9.51270
1861.00,9.53030,25.126367,0.000363,25.004227,-2.3863,0.166,9.50250,9.50250
@13,3.0002,6.0, 1860.06 
1862.00,9.53089,25.126382,0.000366,25.004205,-2.3861,0.166,9.49305,9.49305
1863.00,9.53190,25.126383,0.000363,25.004150,-2.3860,0.166,9.48689,9.48689
1864.00,9.53357,25.126408,0.000361,25.004134,-2.3860,0.167,9.48540,9.48540
1865.00,9.53473,25.126447,0.000364,25.004136,-2.3859,0.167,9.48646,9.48646
1866.00,9.53194,25.126480,0.000363,25.004199,-2.3858,0.167,9.49141,9.49141
1867.00,9.52556,25.126504,0.000364,25.004274,-2.3857,0.167,9.49693,9.49693
1868.00,9.51450,25.126657,0.000365,25.004426,-2.3855,0.167,9.50142,9.50142
1869.00,9.49896,25.126688,0.000366,25.004466,-2.3853,0.167,9.50579,9.50579
1870.00,9.49237,25.126745,0.000371,25.004505,-2.3852,0.167,9.50988,9.50988
1871.00,9.48160,25.126779,0.000373,25.004464,-2.3852,0.167,9.51261,9.51261
1872.00,9.48100,25.126815,0.000374,25.004475,-2.3851,0.167,9.51514,9.51514
1873.00,9.48401,25.126901,0.000377,25.004540,-2.3853,0.167,9.51718,9.51718
1874.00,9.49150,25.126916,0.000380,25.004500,-2.3853,0.167,9.51813,9.51813
1875.00,9.49820,25.127025,0.000380,25.004589,-2.3852,0.167,9.51834,9.51834
1876.00,9.50341,25.127041,0.000383,25.004586,-2.3851,0.167,9.51800,9.51800
1877.00,9.50586,25.127076,0.000381,25.004593,-2.3849,0.167,9.51823,9.51823
1878.00,9.50955,25.127027,0.000378,25.004450,-2.3847,0.168,9.51934,9.51934
1879.00,9.51209,25.127078,0.000380,25.004476,-2.3847,0.168,9.51968,9.51968
1880.00,9.51359,25.127041,0.000376,25.004371,-2.3846,0.168,9.51954,9.51954
1881.00,9.51453,25.127114,0.000373,25.004442,-2.3846,0.168,9.51953,9.51953
1882.00,9.51544,25.127212,0.000377,25.004504,-2.3847,0.168,9.51963,9.51963
1883.00,9.51598,25.127236,0.000378,25.004559,-2.3846,0.168,9.52006,9.52006
1884.00,9.51637,25.127200,0.000377,25.004508,-2.3843,0.168,9.52162,9.52162
1885.00,9.51729,25.127033,0.000376,25.004362,-2.3841,0.168,9.52341,9.52341
1886.00,9.51834,25.127022,0.000377,25.004312,-2.3840,0.168,9.52518,9.52518
1887.00,9.51935,25.126919,0.000373,25.004191,-2.3838,0.168,9.52683,9.52683
1888.00,9.52062,25.126859,0.000371,25.004103,-2.3836,0.169,9.52843,9.52843
1889.00,9.52167,25.126933,0.000371,25.004134,-2.3836,0.169,9.52894,9.52894
1890.00,9.52211,25.127144,0.000377,25.004276,-2.3835,0.169,9.52843,9.52843
1891.00,9.52265,25.127107,0.000381,25.004187,-2.3833,0.169,9.52770,9.52770
1892.00,9.52333,25.127242,0.000387,25.004264,-2.3832,0.169,9.52718,9.52718
1893.00,9.52407,25.127400,0.000389,25.004371,-2.3832,0.169,9.52635,9.52635
1894.00,9.52413,25.127380,0.000387,25.004291,-2.3831,0.169,9.52541,9.52541
1895.00,9.52439,25.127496,0.000387,25.004314,-2.3831,0.169,9.52488,9.52488
1896.00,9.52442,25.127630,0.000385,25.004391,-2.3832,0.169,9.52552,9.52552
1897.00,9.52478,25.127618,0.000384,25.004328,-2.3832,0.169,9.52496,9.52496
1898.00,9.52537,25.127606,0.000385,25.004292,-2.3832,0.169,9.52466,9.52466
1899.00,9.52633,25.127670,0.000387,25.004358,-2.3830,0.169,9.52531,9.52531
1900.00,9.52641,25.127672,0.000384,25.004357,-2.3828,0.169,9.52632,9.52632
1901.00,9.52647,25.127710,0.000382,25.004322,-2.3825,0.169,9.52546,9.52546
1902.00,9.52636,25.127781,0.000379,25.004320,-2.3824,0.170,9.52601,9.52601
1903.00,9.52635,25.127870,0.000380,25.004344,-2.3823,0.170,9.52618,9.52618
1904.00,9.52642,25.127932,0.000381,25.004357,-2.3821,0.170,9.52610,9.52610
1905.00,9.52637,25.127878,0.000380,25.004293,-2.3819,0.170,9.52559,9.52559
1906.00,9.52629,25.127967,0.000384,25.004384,-2.3819,0.170,9.52640,9.52640
1907.00,9.52619,25.128040,0.000388,25.004479,-2.3818,0.170,9.52626,9.52626
1908.00,9.52595,25.128150,0.000388,25.004606,-2.3817,0.170,9.52663,9.52663
1909.00,9.52567,25.128098,0.000388,25.004529,-2.3816,0.170,9.52655,9.52655
1910.00,9.52591,25.128154,0.000389,25.004619,-2.3815,0.170,9.52744,9.52744
1911.00,9.52617,25.128065,0.000386,25.004569,-2.3813,0.170,9.52773,9.52773
1912.00,9.52628,25.127959,0.000384,25.004439,-2.3811,0.170,9.52811,9.52811
1913.00,9.52628,25.128034,0.000387,25.004410,-2.3809,0.170,9.52799,9.52799
1914.00,9.52650,25.128135,0.000390,25.004422,-2.3808,0.170,9.52870,9.52870
1915.00,9.52693,25.128221,0.000392,25.004382,-2.3806,0.170,9.52945,9.52945
1916.00,9.52734,25.128393,0.000398,25.004435,-2.3803,0.170,9.53040,9.53040
1917.00,9.52781,25.128579,0.000398,25.004547,-2.3801,0.170,9.53183,9.53183
1918.00,9.52815,25.128523,0.000396,25.004428,-2.3800,0.171,9.53206,9.53206
1919.00,9.52830,25.128556,0.000394,25.004429,-2.3799,0.171,9.53201,9.53201
1920.00,9.52834,25.128604,0.000394,25.004435,-2.3799,0.171,9.53103,9.53103
1921.00,9.52847,25.128624,0.000390,25.004434,-2.3800,0.171,9.53005,9.53005
1922.00,9.52861,25.128654,0.000392,25.004434,-2.3799,0.171,9.52768,9.52768
1923.00,9.52842,25.128706,0.000391,25.004484,-2.3798,0.171,9.52513,9.52513
1924.00,9.52795,25.128799,0.000391,25.004485,-2.3797,0.171,9.52226,9.52226
1925.00,9.52717,25.128850,0.000394,25.004467,-2.3795,0.171,9.52038,9.52038
1926.00,9.52688,25.128959,0.000398,25.004476,-2.3792,0.171,9.51892,9.51892
1927.00,9.52680,25.128997,0.000396,25.004457,-2.3792,0.171,9.51896,9.51896
1928.00,9.52663,25.128940,0.000394,25.004370,-2.3791,0.171,9.52073,9.52073
1929.00,9.52645,25.128785,0.000393,25.004278,-2.3791,0.171,9.52206,9.52206
1930.00,9.52621,25.128807,0.000397,25.004340,-2.3790,0.171,9.52332,9.52332
1931.00,9.52524,25.128722,0.000396,25.004329,-2.3790,0.171,9.52420,9.52420
1932.00,9.52379,25.128753,0.000398,25.004352,-2.3789,0.171,9.52482,9.52482
1933.00,9.52366,25.128857,0.000401,25.004467,-2.3788,0.171,9.52457,9.52457
1934.00,9.52378,25.129033,0.000402,25.004633,-2.3787,0.171,9.52325,9.52325
1935.00,9.52385,25.128988,0.000395,25.004573,-2.3786,0.171,9.51134,9.51134
1936.00,9.52313,25.128825,0.000387,25.004393,-2.3784,0.172,9.49094,9.49094
1937.00,9.52223,25.128816,0.000385,25.004301,-2.3782,0.172,9.46863,9.46863
1938.00,9.52226,25.128866,0.000381,25.004310,-2.3780,0.172,9.44943,9.44943
1939.00,9.52353,25.128982,0.000383,25.004332,-2.3778,0.172,9.43655,9.43655
1940.00,9.52455,25.129076,0.000386,25.004358,-2.3777,0.172,9.43723,9.43723
1941.00,9.52466,25.129285,0.000393,25.004475,-2.3776,0.172,9.45058,9.45058
1942.00,9.52492,25.129268,0.000391,25.004494,-2.3777,0.172,9.46805,9.46805
1943.00,9.52459,25.129303,0.000391,25.004471,-2.3777,0.172,9.48388,9.48388
1944.00,9.51613,25.129177,0.000388,25.004365,-2.3777,0.172,9.49565,9.49565
1945.00,9.46594,25.129111,0.000385,25.004286,-2.3777,0.172,9.50525,9.50525
1946.00,9.42241,25.129190,0.000383,25.004365,-2.3775,0.172,9.51171,9.51171
1947.00,9.41438,25.129275,0.000385,25.004422,-2.3772,0.173,9.51535,9.51535
1948.00,9.42872,25.129270,0.000389,25.004418,-2.3770,0.172,9.51700,9.51700
1949.00,9.45213,25.129417,0.000390,25.004482,-2.3766,0.173,9.51710,9.51710
1950.00,9.46917,25.129593,0.000391,25.004543,-2.3763,0.173,9.51699,9.51699
1951.00,9.48882,25.129598,0.000391,25.004407,-2.3761,0.173,9.51668,9.51668
1952.00,9.50135,25.129662,0.000390,25.004377,-2.3760,0.173,9.51613,9.51613
1953.00,9.50733,25.129690,0.000387,25.004286,-2.3760,0.173,9.51651,9.51651
1954.00,9.51187,25.129635,0.000385,25.004218,-2.3761,0.173,9.51788,9.51788
1955.00,9.51534,25.129558,0.000380,25.004157,-2.3761,0.174,9.51898,9.51898
1956.00,9.51523,25.129642,0.000377,25.004217,-2.3762,0.174,9.52092,9.52092
1957.00,9.51559,25.129677,0.000379,25.004204,-2.3763,0.174,9.52360,9.52360
1958.00,9.51601,25.129705,0.000381,25.004211,-2.3762,0.174,9.52631,9.52631
1959.00,9.51671,25.129767,0.000384,25.004230,-2.3759,0.174,9.52834,9.52834
1960.00,9.51836,25.129759,0.000389,25.004198,-2.3756,0.174,9.52994,9.52994
1961.00,9.51978,25.129715,0.000390,25.004242,-2.3754,0.174,9.53032,9.53032
1962.00,9.52104,25.129751,0.000393,25.004331,-2.3752,0.174,9.53069,9.53069
1963.00,9.52163,25.129709,0.000393,25.004304,-2.3752,0.174,9.53137,9.53137
1964.00,9.52214,25.129756,0.000391,25.004303,-2.3752,0.174,9.53291,9.53291
1965.00,9.52375,25.129808,0.000388,25.004349,-2.3752,0.174,9.53351,9.53351
1966.00,9.52499,25.129935,0.000388,25.004368,-2.3753,0.174,9.53372,9.53372
1967.00,9.52624,25.129938,0.000383,25.004285,-2.3755,0.174,9.53369,9.53369
1968.00,9.52752,25.130034,0.000384,25.004307,-2.3755,0.174,9.53321,9.53321
1969.00,9.52815,25.130194,0.000388,25.004399,-2.3753,0.175,9.53310,9.53310
1970.00,9.52871,25.130218,0.000388,25.004325,-2.3752,0.175,9.53412,9.53412
1971.00,9.52957,25.130243,0.000388,25.004330,-2.3749,0.175,9.53512,9.53512
1972.00,9.53064,25.130311,0.000389,25.004354,-2.3744,0.175,9.53731,9.53731
1973.00,9.53193,25.130427,0.000387,25.004472,-2.3740,0.175,9.53896,9.53896
1974.00,9.53296,25.130321,0.000386,25.004352,-2.3739,0.175,9.53968,9.53968
1975.00,9.53397,25.130586,0.000393,25.004601,-2.3737,0.175,9.54001,9.54001
1976.00,9.53464,25.130658,0.000397,25.004594,-2.3735,0.175,9.54039,9.54039
1977.00,9.53500,25.130710,0.000396,25.004650,-2.3734,0.175,9.53889,9.53889
1978.00,9.53532,25.130748,0.000398,25.004634,-2.3733,0.175,9.53800,9.53800
1979.00,9.53571,25.130802,0.000394,25.004679,-2.3732,0.175,9.53744,9.53744
1980.00,9.53611,25.130616,0.000385,25.004489,-2.3731,0.175,9.53727,9.53727
1981.00,9.53649,25.130637,0.000386,25.004511,-2.3732,0.175,9.53564,9.53564
1982.00,9.53607,25.130580,0.000385,25.004412,-2.3732,0.176,9.53372,9.53372
1983.00,9.53577,25.130535,0.000385,25.004395,-2.3733,0.175,9.53236,9.53236
1984.00,9.53534,25.130569,0.000384,25.004395,-2.3732,0.175,9.53024,9.53024
1985.00,9.53507,25.130701,0.000388,25.004465,-2.3731,0.175,9.52917,9.52917
1986.00,9.53525,25.130541,0.000384,25.004324,-2.3728,0.175,9.52993,9.52993
1987.00,9.53555,25.130521,0.000384,25.004302,-2.3726,0.175,9.53224,9.53224
1988.00,9.53555,25.130557,0.000383,25.004321,-2.3724,0.176,9.53477,9.53477
1989.00,9.53509,25.130605,0.000387,25.004347,-2.3721,0.176,9.53727,9.53727
1990.00,9.53411,25.130584,0.000388,25.004358,-2.3720,0.176,9.53809,9.53809
1991.00,9.53340,25.130633,0.000390,25.004401,-2.3719,0.175,9.53796,9.53796
1992.00,9.53420,25.130836,0.000389,25.004530,-2.3718,0.176,9.53584,9.53584
1993.00,9.53476,25.130864,0.000385,25.004421,-2.3719,0.176,9.53319,9.53319
1994.00,9.53457,25.130920,0.000382,25.004412,-2.3719,0.176,9.53149,9.53149
1995.00,9.53430,25.130949,0.000380,25.004340,-2.3718,0.176,9.53120,9.53120
1996.00,9.53360,25.131102,0.000380,25.004417,-2.3720,0.177,9.53210,9.53210
1997.00,9.53287,25.131047,0.000383,25.004385,-2.3719,0.177,9.53503,9.53503
1998.00,9.53291,25.130975,0.000386,25.004374,-2.3716,0.177,9.53764,9.53764
1999.00,9.53336,25.130922,0.000387,25.004335,-2.3715,0.177,9.53921,9.53921
2000.00,9.53433,25.130907,0.000385,25.004317,-2.3713,0.177,9.53919,9.53919
2001.00,9.53521,25.130900,0.000384,25.004277,-2.3709,0.177,9.53825,9.53825
2002.00,9.53602,25.130907,0.000384,25.004205,-2.3709,0.177,9.53652,9.53652
2003.00,9.53616,25.131031,0.000384,25.004251,-2.3709,0.177,9.53518,9.53518
2004.00,9.53596,25.131074,0.000385,25.004258,-2.3708,0.177,9.53487,9.53487
2005.00,9.53540,25.131176,0.000390,25.004304,-2.3707,0.177,9.53440,9.53440
2006.00,9.53513,25.131310,0.000392,25.004329,-2.3707,0.177,9.53437,9.53437
2007.00,9.53512,25.131310,0.000390,25.004258,-2.3706,0.177,9.53454,9.53454
2008.00,9.53501,25.131338,0.000396,25.004258,-2.3706,0.177,9.53440,9.53440
2009.00,9.53483,25.131370,0.000396,25.004206,-2.3706,0.177,9.53414,9.53414
2010.00,9.53485,25.131447,0.000396,25.004191,-2.3705,0.177,9.53436,9.53436
2011.00,9.53488,25.131368,0.000392,25.004115,-2.3704,0.177,9.53535,9.53535
