# Supplementary material for: CEP signaling coordinates plant immunity with nitrogen status
Source: Nat Commun. 2024 Dec 16;15:10686. doi: 10.1038/s41467-024-55194-x (PMC11649690; doi:10.1038/s41467-024-55194-x)
Supplement: Supplementary file 4 — Source Data [file 41467_2024_55194_MOESM4_ESM.zip › !Source_data/Source_data_ITC_SEC/Source_data_ITC/20221101_30uMRLK7 vs 300uMPIP1_1.itc]

$ITC
$ 13 
$NOT
$ 25 
$ 60 
$ 600 
$ 10 
$ 2 
$ADCGainCode:  0 
$False,True,True
$ 0.4 , 0.8 , 150 , 5 
$ 3 , 6 , 150 , 5 
$ 3 , 6 , 150 , 5 
$ 3 , 6 , 150 , 5 
$ 3 , 6 , 150 , 5 
$ 3 , 6 , 150 , 5 
$ 3 , 6 , 150 , 5 
$ 3 , 6 , 150 , 5 
$ 3 , 6 , 150 , 5 
$ 3 , 6 , 150 , 5 
$ 3 , 6 , 150 , 5 
$ 3 , 6 , 150 , 5 
$ 3 , 6 , 150 , 5 
# 0 
# 0.3 
# 0.03 
# 0.2035 
# 25 
# 4 
# 8.15 
# 1 
?30uM RLK7 vs 300uM PIP1, 20mM citrate pH5, 150mM NaCl
% MICROCALITC_MAL1177627
% 0.2035 
% 4 
%-0.586102 , 29.61604 
%-0.348256 , 29.40329 
% 0.8333333 
% 167740 , 167730 
% 0.25 , 81 
%-0.015695 ,-0.033946 
%-20 , 8 
% 0 , 0 
% 0 
% 128000       127744 
% 43.1 
% 500 , 750 , 1000 , 750 
% 0.06978023945 ,-0.002252194966 ,-3.244915618586E-05 , 1.349203907274E-06 ,-9.058983361606E-09 
% MicroCalITC Ver: 1.29.32 Run time:11/1/2022 11:11:12 AM
@0
5.00,9.52599,25.050200,0.000392,24.995442,-2.1561,0.038,9.52450,9.52450
6.00,9.52559,25.050283,0.000387,24.995440,-2.1562,0.038,9.52448,9.52448
7.00,9.52553,25.050270,0.000391,24.995343,-2.1564,0.038,9.52588,9.52588
8.00,9.52592,25.050328,0.000393,24.995374,-2.1565,0.038,9.52748,9.52748
9.00,9.52627,25.050413,0.000386,24.995343,-2.1566,0.038,9.52903,9.52903
10.00,9.52644,25.050377,0.000384,24.995292,-2.1567,0.039,9.52973,9.52973
11.00,9.52646,25.050352,0.000383,24.995247,-2.1567,0.039,9.53047,9.53047
12.00,9.52651,25.050377,0.000377,24.995232,-2.1566,0.039,9.53024,9.53024
13.00,9.52670,25.050355,0.000371,24.995119,-2.1565,0.039,9.52924,9.52924
14.00,9.52692,25.050345,0.000374,24.995089,-2.1565,0.039,9.52842,9.52842
15.00,9.52740,25.050411,0.000373,24.995121,-2.1564,0.039,9.52851,9.52851
16.00,9.52750,25.050428,0.000374,24.995114,-2.1564,0.039,9.52802,9.52802
17.00,9.52755,25.050446,0.000372,24.995125,-2.1566,0.040,9.52758,9.52758
18.00,9.52755,25.050366,0.000374,24.995108,-2.1568,0.040,9.52822,9.52822
19.00,9.52772,25.050457,0.000372,24.995215,-2.1571,0.040,9.52880,9.52880
20.00,9.52790,25.050413,0.000376,24.995145,-2.1574,0.040,9.52911,9.52911
21.00,9.52811,25.050388,0.000377,24.995134,-2.1575,0.040,9.52991,9.52991
22.00,9.52837,25.050363,0.000379,24.995103,-2.1576,0.040,9.53042,9.53042
23.00,9.52854,25.050478,0.000377,24.995143,-2.1575,0.040,9.52938,9.52938
24.00,9.52852,25.050389,0.000379,24.995004,-2.1571,0.040,9.52801,9.52801
25.00,9.52860,25.050463,0.000376,24.995075,-2.1569,0.040,9.52741,9.52741
26.00,9.52872,25.050592,0.000378,24.995132,-2.1568,0.040,9.52656,9.52656
27.00,9.52865,25.050752,0.000376,24.995235,-2.1567,0.041,9.52580,9.52580
28.00,9.52851,25.050811,0.000383,24.995243,-2.1567,0.040,9.52714,9.52714
29.00,9.52837,25.050920,0.000381,24.995293,-2.1568,0.041,9.52785,9.52785
30.00,9.52833,25.051016,0.000380,24.995286,-2.1569,0.041,9.52869,9.52869
31.00,9.52841,25.050971,0.000380,24.995238,-2.1570,0.041,9.52883,9.52883
32.00,9.52832,25.051043,0.000386,24.995225,-2.1570,0.041,9.52883,9.52883
33.00,9.52826,25.051141,0.000381,24.995257,-2.1572,0.041,9.52772,9.52772
34.00,9.52812,25.051127,0.000382,24.995218,-2.1572,0.041,9.52783,9.52783
35.00,9.52808,25.051138,0.000383,24.995181,-2.1574,0.041,9.52679,9.52679
36.00,9.52798,25.051391,0.000386,24.995343,-2.1575,0.041,9.52650,9.52650
37.00,9.52783,25.051393,0.000378,24.995245,-2.1575,0.041,9.52610,9.52610
38.00,9.52766,25.051432,0.000383,24.995242,-2.1574,0.041,9.52577,9.52577
39.00,9.52746,25.051558,0.000386,24.995304,-2.1573,0.041,9.52660,9.52660
40.00,9.52756,25.051600,0.000385,24.995289,-2.1571,0.041,9.52704,9.52704
41.00,9.52728,25.051535,0.000385,24.995153,-2.1570,0.041,9.52653,9.52653
42.00,9.52697,25.051688,0.000391,24.995327,-2.1570,0.041,9.52664,9.52664
43.00,9.52696,25.051619,0.000389,24.995205,-2.1571,0.041,9.52766,9.52766
44.00,9.52719,25.051772,0.000390,24.995265,-2.1571,0.042,9.52695,9.52695
45.00,9.52729,25.051777,0.000390,24.995262,-2.1572,0.042,9.52612,9.52612
46.00,9.52711,25.051857,0.000385,24.995307,-2.1572,0.042,9.52646,9.52646
47.00,9.52711,25.051765,0.000384,24.995223,-2.1573,0.042,9.52689,9.52689
48.00,9.52691,25.051861,0.000383,24.995303,-2.1574,0.042,9.52647,9.52647
49.00,9.52671,25.051775,0.000384,24.995256,-2.1577,0.042,9.52625,9.52625
50.00,9.52668,25.051681,0.000379,24.995145,-2.1578,0.042,9.52621,9.52621
51.00,9.52650,25.051605,0.000378,24.995016,-2.1579,0.042,9.52612,9.52612
52.00,9.52636,25.051695,0.000377,24.995045,-2.1580,0.042,9.52503,9.52503
53.00,9.52631,25.051717,0.000380,24.995034,-2.1579,0.042,9.52175,9.52175
54.00,9.52642,25.051772,0.000375,24.995017,-2.1578,0.043,9.51517,9.51517
55.00,9.52639,25.051975,0.000376,24.995113,-2.1578,0.043,9.50583,9.50583
56.00,9.52610,25.052071,0.000379,24.995176,-2.1580,0.043,9.49425,9.49425
57.00,9.52612,25.052088,0.000380,24.995113,-2.1579,0.043,9.48367,9.48367
58.00,9.52569,25.052215,0.000382,24.995185,-2.1580,0.043,9.47738,9.47738
59.00,9.52581,25.052242,0.000385,24.995134,-2.1580,0.043,9.47591,9.47591
@1,0.4000,0.8, 60.0869999999995 
60.00,9.52412,25.052340,0.000389,24.995200,-2.1578,0.043,9.47912,9.47912
61.00,9.52337,25.052350,0.000391,24.995195,-2.1577,0.043,9.48626,9.48626
62.00,9.52176,25.052405,0.000389,24.995218,-2.1577,0.043,9.49265,9.49265
63.00,9.51115,25.052397,0.000385,24.995204,-2.1579,0.043,9.49760,9.49760
64.00,9.49378,25.052555,0.000384,24.995339,-2.1579,0.043,9.50231,9.50231
65.00,9.47773,25.052532,0.000383,24.995259,-2.1579,0.043,9.50526,9.50526
66.00,9.46780,25.052597,0.000379,24.995239,-2.1579,0.044,9.50721,9.50721
67.00,9.47075,25.052646,0.000382,24.995272,-2.1578,0.044,9.50872,9.50872
68.00,9.47933,25.052781,0.000382,24.995336,-2.1577,0.044,9.50884,9.50884
69.00,9.48662,25.052791,0.000383,24.995344,-2.1576,0.044,9.50872,9.50872
70.00,9.49408,25.052851,0.000387,24.995471,-2.1577,0.044,9.50950,9.50950
71.00,9.49870,25.052920,0.000388,24.995537,-2.1577,0.044,9.50992,9.50992
72.00,9.50188,25.052918,0.000390,24.995439,-2.1577,0.044,9.51122,9.51122
73.00,9.50421,25.052771,0.000390,24.995285,-2.1576,0.044,9.51268,9.51268
74.00,9.50488,25.052711,0.000389,24.995175,-2.1577,0.044,9.51440,9.51440
75.00,9.50598,25.052846,0.000392,24.995150,-2.1579,0.044,9.51564,9.51564
76.00,9.50718,25.052885,0.000392,24.995154,-2.1580,0.044,9.51678,9.51678
77.00,9.50834,25.053002,0.000391,24.995251,-2.1580,0.044,9.51832,9.51832
78.00,9.50980,25.053248,0.000391,24.995422,-2.1580,0.044,9.52087,9.52087
79.00,9.51137,25.053304,0.000388,24.995409,-2.1580,0.045,9.52235,9.52235
80.00,9.51276,25.053342,0.000383,24.995390,-2.1581,0.045,9.52329,9.52329
81.00,9.51403,25.053399,0.000384,24.995371,-2.1582,0.045,9.52388,9.52388
82.00,9.51503,25.053336,0.000385,24.995216,-2.1583,0.045,9.52420,9.52420
83.00,9.51617,25.053194,0.000381,24.995039,-2.1584,0.045,9.52405,9.52405
84.00,9.51698,25.053242,0.000386,24.995066,-2.1585,0.045,9.52379,9.52379
85.00,9.51773,25.053150,0.000386,24.995025,-2.1584,0.045,9.52348,9.52348
86.00,9.51828,25.053107,0.000388,24.994927,-2.1583,0.045,9.52327,9.52327
87.00,9.51926,25.053218,0.000384,24.995085,-2.1582,0.045,9.52382,9.52382
88.00,9.51993,25.053374,0.000391,24.995175,-2.1582,0.045,9.52346,9.52346
89.00,9.52046,25.053429,0.000386,24.995212,-2.1581,0.045,9.52214,9.52214
90.00,9.52084,25.053518,0.000387,24.995263,-2.1581,0.045,9.52155,9.52155
91.00,9.52114,25.053632,0.000387,24.995374,-2.1581,0.045,9.52138,9.52138
92.00,9.52148,25.053587,0.000393,24.995268,-2.1581,0.045,9.52017,9.52017
93.00,9.52191,25.053473,0.000390,24.995221,-2.1582,0.045,9.51983,9.51983
94.00,9.52221,25.053466,0.000394,24.995232,-2.1585,0.045,9.52110,9.52110
95.00,9.52253,25.053544,0.000396,24.995318,-2.1586,0.045,9.52280,9.52280
96.00,9.52295,25.053585,0.000396,24.995323,-2.1587,0.045,9.52379,9.52379
97.00,9.52311,25.053626,0.000390,24.995320,-2.1589,0.045,9.52508,9.52508
98.00,9.52295,25.053745,0.000392,24.995363,-2.1589,0.046,9.52632,9.52632
99.00,9.52323,25.053814,0.000389,24.995360,-2.1587,0.046,9.52656,9.52656
100.00,9.52350,25.053705,0.000383,24.995172,-2.1587,0.046,9.52652,9.52652
101.00,9.52374,25.053656,0.000382,24.995138,-2.1587,0.046,9.52687,9.52687
102.00,9.52385,25.053670,0.000383,24.995177,-2.1586,0.046,9.52631,9.52631
103.00,9.52379,25.053767,0.000385,24.995230,-2.1585,0.046,9.52629,9.52629
104.00,9.52396,25.053866,0.000384,24.995255,-2.1585,0.047,9.52606,9.52606
105.00,9.52404,25.053930,0.000389,24.995306,-2.1585,0.047,9.52511,9.52511
106.00,9.52409,25.054003,0.000386,24.995373,-2.1585,0.047,9.52423,9.52423
107.00,9.52397,25.054120,0.000393,24.995439,-2.1587,0.047,9.52388,9.52388
108.00,9.52387,25.054048,0.000388,24.995363,-2.1588,0.047,9.52336,9.52336
109.00,9.52410,25.054004,0.000394,24.995346,-2.1588,0.047,9.52363,9.52363
110.00,9.52450,25.054037,0.000394,24.995328,-2.1588,0.047,9.52425,9.52425
111.00,9.52470,25.054129,0.000396,24.995351,-2.1588,0.047,9.52412,9.52412
112.00,9.52488,25.054149,0.000391,24.995339,-2.1588,0.047,9.52490,9.52490
113.00,9.52517,25.054219,0.000391,24.995354,-2.1588,0.047,9.52505,9.52505
114.00,9.52530,25.054276,0.000387,24.995364,-2.1589,0.047,9.52528,9.52528
115.00,9.52548,25.054497,0.000387,24.995553,-2.1590,0.048,9.52601,9.52601
116.00,9.52557,25.054478,0.000385,24.995456,-2.1591,0.048,9.52757,9.52757
117.00,9.52569,25.054440,0.000383,24.995370,-2.1591,0.048,9.52728,9.52728
118.00,9.52561,25.054557,0.000385,24.995440,-2.1590,0.048,9.52792,9.52792
119.00,9.52572,25.054502,0.000384,24.995342,-2.1589,0.048,9.52778,9.52778
120.00,9.52556,25.054494,0.000384,24.995232,-2.1589,0.048,9.52643,9.52643
121.00,9.52530,25.054625,0.000383,24.995322,-2.1590,0.048,9.52483,9.52483
122.00,9.52512,25.054668,0.000383,24.995343,-2.1591,0.048,9.52431,9.52431
123.00,9.52509,25.054615,0.000383,24.995241,-2.1592,0.048,9.52420,9.52420
124.00,9.52525,25.054649,0.000380,24.995194,-2.1592,0.048,9.52450,9.52450
125.00,9.52530,25.054602,0.000381,24.995179,-2.1593,0.048,9.52455,9.52455
126.00,9.52529,25.054494,0.000380,24.995043,-2.1592,0.048,9.52504,9.52504
127.00,9.52547,25.054525,0.000379,24.995030,-2.1591,0.048,9.52579,9.52579
128.00,9.52557,25.054521,0.000375,24.994985,-2.1590,0.048,9.52526,9.52526
129.00,9.52555,25.054720,0.000384,24.995125,-2.1590,0.048,9.52425,9.52425
130.00,9.52545,25.054734,0.000378,24.995111,-2.1590,0.049,9.52355,9.52355
131.00,9.52534,25.054844,0.000384,24.995235,-2.1591,0.049,9.52306,9.52306
132.00,9.52508,25.054936,0.000386,24.995233,-2.1593,0.049,9.52281,9.52281
133.00,9.52506,25.054941,0.000388,24.995157,-2.1594,0.049,9.52283,9.52283
134.00,9.52496,25.054861,0.000383,24.995045,-2.1596,0.049,9.52297,9.52297
135.00,9.52479,25.054879,0.000385,24.994951,-2.1597,0.049,9.52406,9.52406
136.00,9.52440,25.054902,0.000381,24.994864,-2.1597,0.049,9.52332,9.52332
137.00,9.52391,25.054938,0.000377,24.994881,-2.1597,0.049,9.52233,9.52233
138.00,9.52367,25.055029,0.000376,24.994959,-2.1597,0.049,9.52205,9.52205
139.00,9.52356,25.055090,0.000375,24.994998,-2.1598,0.049,9.52265,9.52265
140.00,9.52367,25.055168,0.000378,24.995059,-2.1600,0.049,9.52331,9.52331
141.00,9.52399,25.055256,0.000374,24.995095,-2.1601,0.050,9.52517,9.52517
142.00,9.52428,25.055360,0.000378,24.995103,-2.1600,0.049,9.52647,9.52647
143.00,9.52427,25.055377,0.000378,24.995160,-2.1600,0.050,9.52652,9.52652
144.00,9.52404,25.055500,0.000382,24.995276,-2.1599,0.050,9.52571,9.52571
145.00,9.52391,25.055524,0.000378,24.995254,-2.1595,0.050,9.52489,9.52489
146.00,9.52398,25.055525,0.000383,24.995194,-2.1594,0.050,9.52459,9.52459
147.00,9.52388,25.055521,0.000380,24.995225,-2.1594,0.050,9.52412,9.52412
148.00,9.52398,25.055672,0.000382,24.995261,-2.1595,0.050,9.52443,9.52443
149.00,9.52416,25.055636,0.000376,24.995160,-2.1595,0.051,9.52560,9.52560
150.00,9.52446,25.055756,0.000379,24.995256,-2.1598,0.050,9.52640,9.52640
151.00,9.52468,25.055730,0.000375,24.995210,-2.1598,0.051,9.52584,9.52584
152.00,9.52473,25.055748,0.000377,24.995152,-2.1599,0.051,9.52669,9.52669
153.00,9.52493,25.055737,0.000376,24.995105,-2.1599,0.051,9.52697,9.52697
154.00,9.52510,25.055795,0.000377,24.995090,-2.1599,0.051,9.52646,9.52646
155.00,9.52505,25.055784,0.000372,24.994996,-2.1598,0.051,9.52562,9.52562
156.00,9.52531,25.055869,0.000375,24.995066,-2.1598,0.051,9.52706,9.52706
157.00,9.52591,25.055885,0.000373,24.995089,-2.1600,0.051,9.52719,9.52719
158.00,9.52612,25.055901,0.000372,24.995085,-2.1601,0.051,9.52674,9.52674
159.00,9.52615,25.055903,0.000374,24.995123,-2.1602,0.051,9.52678,9.52678
160.00,9.52621,25.055908,0.000377,24.995126,-2.1604,0.051,9.52795,9.52795
161.00,9.52615,25.056031,0.000375,24.995278,-2.1602,0.052,9.52680,9.52680
162.00,9.52602,25.056188,0.000378,24.995408,-2.1601,0.052,9.52590,9.52590
163.00,9.52610,25.056259,0.000382,24.995382,-2.1600,0.052,9.52556,9.52556
164.00,9.52636,25.056172,0.000379,24.995251,-2.1600,0.052,9.52536,9.52536
165.00,9.52621,25.056266,0.000383,24.995307,-2.1600,0.052,9.52461,9.52461
166.00,9.52613,25.056298,0.000389,24.995238,-2.1601,0.052,9.52460,9.52460
167.00,9.52621,25.056209,0.000387,24.995038,-2.1602,0.052,9.52440,9.52440
168.00,9.52602,25.056301,0.000385,24.995085,-2.1602,0.052,9.52375,9.52375
169.00,9.52557,25.056582,0.000390,24.995288,-2.1601,0.052,9.52305,9.52305
170.00,9.52531,25.056545,0.000384,24.995260,-2.1602,0.052,9.52284,9.52284
171.00,9.52538,25.056517,0.000384,24.995159,-2.1602,0.052,9.52361,9.52361
172.00,9.52524,25.056551,0.000377,24.995203,-2.1602,0.053,9.52415,9.52415
173.00,9.52537,25.056523,0.000379,24.995224,-2.1602,0.053,9.52592,9.52592
174.00,9.52565,25.056539,0.000375,24.995218,-2.1602,0.053,9.52784,9.52784
175.00,9.52575,25.056781,0.000384,24.995376,-2.1600,0.053,9.52764,9.52764
176.00,9.52562,25.056840,0.000378,24.995382,-2.1600,0.053,9.52681,9.52681
177.00,9.52531,25.057035,0.000388,24.995527,-2.1600,0.053,9.52628,9.52628
178.00,9.52523,25.057209,0.000392,24.995596,-2.1600,0.053,9.52660,9.52660
179.00,9.52497,25.057310,0.000393,24.995616,-2.1600,0.053,9.52587,9.52587
180.00,9.52505,25.057192,0.000387,24.995447,-2.1601,0.053,9.52576,9.52576
181.00,9.52527,25.057161,0.000385,24.995400,-2.1601,0.053,9.52633,9.52633
182.00,9.52532,25.057141,0.000381,24.995344,-2.1603,0.053,9.52651,9.52651
183.00,9.52524,25.056982,0.000382,24.995191,-2.1605,0.053,9.52460,9.52460
184.00,9.52520,25.056958,0.000387,24.995218,-2.1609,0.053,9.52376,9.52376
185.00,9.52515,25.056962,0.000390,24.995237,-2.1611,0.053,9.52408,9.52408
186.00,9.52523,25.057059,0.000393,24.995364,-2.1612,0.053,9.52287,9.52287
187.00,9.52506,25.057063,0.000392,24.995357,-2.1611,0.053,9.52214,9.52214
188.00,9.52479,25.057230,0.000393,24.995468,-2.1609,0.054,9.52169,9.52169
189.00,9.52479,25.057151,0.000384,24.995338,-2.1607,0.054,9.52180,9.52180
190.00,9.52484,25.057165,0.000379,24.995295,-2.1604,0.054,9.52162,9.52162
191.00,9.52467,25.057158,0.000381,24.995251,-2.1603,0.054,9.52232,9.52232
192.00,9.52446,25.057130,0.000384,24.995199,-2.1602,0.054,9.52379,9.52379
193.00,9.52400,25.057212,0.000380,24.995230,-2.1603,0.054,9.52454,9.52454
194.00,9.52411,25.057367,0.000384,24.995317,-2.1604,0.054,9.52440,9.52440
195.00,9.52403,25.057573,0.000386,24.995492,-2.1606,0.055,9.52474,9.52474
196.00,9.52406,25.057575,0.000383,24.995476,-2.1607,0.055,9.52476,9.52476
197.00,9.52384,25.057742,0.000378,24.995600,-2.1607,0.055,9.52429,9.52429
198.00,9.52370,25.057612,0.000379,24.995457,-2.1608,0.055,9.52452,9.52452
199.00,9.52372,25.057494,0.000376,24.995273,-2.1608,0.055,9.52450,9.52450
200.00,9.52362,25.057410,0.000379,24.995214,-2.1606,0.055,9.52411,9.52411
201.00,9.52347,25.057325,0.000377,24.995036,-2.1606,0.055,9.52418,9.52418
202.00,9.52350,25.057318,0.000383,24.994986,-2.1608,0.055,9.52300,9.52300
203.00,9.52359,25.057506,0.000383,24.995101,-2.1608,0.055,9.51815,9.51815
204.00,9.52383,25.057665,0.000391,24.995292,-2.1607,0.055,9.50466,9.50466
205.00,9.52437,25.057766,0.000391,24.995278,-2.1608,0.055,9.47682,9.47682
206.00,9.52441,25.058022,0.000398,24.995476,-2.1608,0.055,9.43208,9.43208
207.00,9.52411,25.057923,0.000393,24.995357,-2.1607,0.055,9.37261,9.37261
208.00,9.52429,25.057805,0.000387,24.995255,-2.1606,0.055,9.30544,9.30544
209.00,9.52375,25.057867,0.000384,24.995203,-2.1605,0.055,9.23997,9.23997
210.00,9.52397,25.057809,0.000376,24.995041,-2.1604,0.055,9.18746,9.18746
@2,3.0002,6.0, 210.034999999996 
211.00,9.52552,25.057724,0.000372,24.994968,-2.1604,0.056,9.15661,9.15661
212.00,9.51982,25.057771,0.000369,24.994976,-2.1605,0.056,9.14897,9.14897
213.00,9.49889,25.057761,0.000366,24.994923,-2.1606,0.056,9.16343,9.16343
214.00,9.45456,25.057721,0.000362,24.994864,-2.1607,0.057,9.19378,9.19378
215.00,9.38450,25.057848,0.000362,24.994961,-2.1608,0.057,9.23172,9.23172
216.00,9.30194,25.057906,0.000359,24.994933,-2.1608,0.057,9.26972,9.26972
217.00,9.22288,25.057990,0.000361,24.994933,-2.1609,0.057,9.30370,9.30370
218.00,9.16350,25.058190,0.000366,24.995050,-2.1609,0.057,9.33042,9.33042
219.00,9.12780,25.058350,0.000369,24.995154,-2.1609,0.057,9.35031,9.35031
220.00,9.12254,25.058296,0.000371,24.995076,-2.1609,0.057,9.36388,9.36388
221.00,9.14736,25.058426,0.000375,24.995177,-2.1611,0.057,9.37360,9.37360
222.00,9.18468,25.058485,0.000375,24.995215,-2.1613,0.058,9.38193,9.38193
223.00,9.23565,25.058504,0.000380,24.995266,-2.1613,0.058,9.38891,9.38891
224.00,9.27912,25.058424,0.000371,24.995189,-2.1613,0.058,9.39579,9.39579
225.00,9.31163,25.058545,0.000374,24.995347,-2.1615,0.058,9.40473,9.40473
226.00,9.33738,25.058535,0.000371,24.995311,-2.1615,0.058,9.41352,9.41352
227.00,9.35447,25.058503,0.000370,24.995246,-2.1614,0.059,9.42206,9.42206
228.00,9.36918,25.058469,0.000363,24.995135,-2.1614,0.059,9.42974,9.42974
229.00,9.37852,25.058604,0.000373,24.995180,-2.1614,0.058,9.43675,9.43675
230.00,9.37961,25.058720,0.000373,24.995251,-2.1615,0.059,9.44218,9.44218
231.00,9.38616,25.058779,0.000373,24.995274,-2.1615,0.059,9.44798,9.44798
232.00,9.39592,25.058955,0.000376,24.995387,-2.1616,0.059,9.45335,9.45335
233.00,9.40429,25.059037,0.000376,24.995444,-2.1617,0.059,9.45882,9.45882
234.00,9.41313,25.058975,0.000373,24.995336,-2.1615,0.059,9.46434,9.46434
235.00,9.42408,25.058975,0.000375,24.995261,-2.1612,0.059,9.46912,9.46912
236.00,9.42991,25.059051,0.000380,24.995267,-2.1610,0.059,9.47328,9.47328
237.00,9.43747,25.059086,0.000384,24.995282,-2.1610,0.059,9.47707,9.47707
238.00,9.44299,25.059197,0.000387,24.995346,-2.1610,0.059,9.48062,9.48062
239.00,9.44793,25.059261,0.000387,24.995425,-2.1611,0.059,9.48312,9.48312
240.00,9.45347,25.059228,0.000388,24.995393,-2.1613,0.059,9.48640,9.48640
241.00,9.45875,25.059253,0.000385,24.995463,-2.1615,0.059,9.48927,9.48927
242.00,9.46413,25.059283,0.000382,24.995454,-2.1616,0.059,9.49224,9.49224
243.00,9.46814,25.059284,0.000379,24.995403,-2.1616,0.060,9.49480,9.49480
244.00,9.47204,25.059262,0.000380,24.995310,-2.1615,0.060,9.49609,9.49609
245.00,9.47541,25.059396,0.000380,24.995342,-2.1614,0.060,9.49708,9.49708
246.00,9.47881,25.059516,0.000385,24.995355,-2.1613,0.060,9.49782,9.49782
247.00,9.48235,25.059504,0.000385,24.995249,-2.1611,0.060,9.49758,9.49758
248.00,9.48434,25.059556,0.000393,24.995267,-2.1610,0.059,9.49732,9.49732
249.00,9.48672,25.059756,0.000391,24.995387,-2.1611,0.059,9.49826,9.49826
250.00,9.48913,25.059730,0.000389,24.995341,-2.1613,0.060,9.49908,9.49908
251.00,9.49130,25.059653,0.000386,24.995203,-2.1613,0.060,9.49999,9.49999
252.00,9.49238,25.059741,0.000390,24.995255,-2.1615,0.060,9.50084,9.50084
253.00,9.49354,25.059787,0.000386,24.995252,-2.1616,0.060,9.50161,9.50161
254.00,9.49529,25.059793,0.000386,24.995263,-2.1615,0.060,9.50272,9.50272
255.00,9.49648,25.059897,0.000389,24.995335,-2.1613,0.060,9.50338,9.50338
256.00,9.49762,25.059985,0.000390,24.995384,-2.1614,0.060,9.50403,9.50403
257.00,9.49868,25.060016,0.000391,24.995394,-2.1613,0.060,9.50431,9.50431
258.00,9.49956,25.059997,0.000391,24.995310,-2.1614,0.060,9.50473,9.50473
259.00,9.50029,25.060010,0.000391,24.995270,-2.1613,0.060,9.50558,9.50558
260.00,9.50106,25.060028,0.000391,24.995238,-2.1616,0.060,9.50596,9.50596
261.00,9.50176,25.060089,0.000390,24.995218,-2.1615,0.060,9.50710,9.50710
262.00,9.50229,25.060089,0.000380,24.995173,-2.1615,0.060,9.50802,9.50802
263.00,9.50284,25.060238,0.000383,24.995287,-2.1614,0.060,9.50926,9.50926
264.00,9.50369,25.060318,0.000385,24.995273,-2.1615,0.061,9.50993,9.50993
265.00,9.50453,25.060339,0.000380,24.995150,-2.1614,0.061,9.51141,9.51141
266.00,9.50534,25.060338,0.000385,24.995145,-2.1613,0.061,9.51167,9.51167
267.00,9.50609,25.060429,0.000390,24.995176,-2.1613,0.061,9.51257,9.51257
268.00,9.50680,25.060394,0.000386,24.995090,-2.1613,0.061,9.51265,9.51265
269.00,9.50738,25.060405,0.000387,24.995109,-2.1612,0.061,9.51276,9.51276
270.00,9.50807,25.060447,0.000387,24.995129,-2.1613,0.061,9.51197,9.51197
271.00,9.50831,25.060465,0.000385,24.995127,-2.1615,0.061,9.51129,9.51129
272.00,9.50879,25.060453,0.000388,24.995125,-2.1617,0.061,9.51144,9.51144
273.00,9.50934,25.060447,0.000385,24.995096,-2.1618,0.061,9.51176,9.51176
274.00,9.50977,25.060403,0.000386,24.995035,-2.1618,0.061,9.51170,9.51170
275.00,9.51025,25.060415,0.000388,24.995050,-2.1618,0.061,9.51249,9.51249
276.00,9.51070,25.060504,0.000386,24.995046,-2.1618,0.062,9.51394,9.51394
277.00,9.51128,25.060575,0.000382,24.995064,-2.1619,0.062,9.51427,9.51427
278.00,9.51181,25.060672,0.000390,24.995140,-2.1620,0.062,9.51427,9.51427
279.00,9.51206,25.060854,0.000390,24.995239,-2.1622,0.062,9.51414,9.51414
280.00,9.51233,25.060919,0.000391,24.995290,-2.1623,0.062,9.51404,9.51404
281.00,9.51255,25.060896,0.000390,24.995265,-2.1623,0.062,9.51357,9.51357
282.00,9.51277,25.060861,0.000390,24.995154,-2.1621,0.062,9.51345,9.51345
283.00,9.51302,25.060843,0.000385,24.995090,-2.1620,0.062,9.51376,9.51376
284.00,9.51325,25.060856,0.000386,24.995079,-2.1619,0.062,9.51476,9.51476
285.00,9.51336,25.060837,0.000384,24.995030,-2.1617,0.062,9.51510,9.51510
286.00,9.51353,25.060913,0.000391,24.995113,-2.1616,0.062,9.51582,9.51582
287.00,9.51375,25.061034,0.000390,24.995243,-2.1618,0.062,9.51624,9.51624
288.00,9.51392,25.061084,0.000394,24.995264,-2.1619,0.062,9.51622,9.51622
289.00,9.51406,25.060953,0.000388,24.995133,-2.1619,0.062,9.51590,9.51590
290.00,9.51432,25.061131,0.000396,24.995260,-2.1619,0.062,9.51671,9.51671
291.00,9.51485,25.061211,0.000390,24.995265,-2.1620,0.063,9.51671,9.51671
292.00,9.51513,25.061197,0.000390,24.995177,-2.1618,0.063,9.51684,9.51684
293.00,9.51522,25.061328,0.000391,24.995296,-2.1617,0.063,9.51688,9.51688
294.00,9.51552,25.061507,0.000396,24.995414,-2.1617,0.063,9.51802,9.51802
295.00,9.51592,25.061458,0.000392,24.995287,-2.1616,0.063,9.51865,9.51865
296.00,9.51619,25.061480,0.000393,24.995285,-2.1617,0.063,9.51838,9.51838
297.00,9.51617,25.061540,0.000395,24.995372,-2.1618,0.063,9.51862,9.51862
298.00,9.51640,25.061488,0.000387,24.995238,-2.1620,0.063,9.51916,9.51916
299.00,9.51658,25.061520,0.000389,24.995215,-2.1620,0.063,9.51800,9.51800
300.00,9.51669,25.061558,0.000384,24.995261,-2.1621,0.063,9.51642,9.51642
301.00,9.51673,25.061555,0.000383,24.995215,-2.1621,0.063,9.51600,9.51600
302.00,9.51669,25.061711,0.000388,24.995271,-2.1622,0.063,9.51536,9.51536
303.00,9.51691,25.061830,0.000392,24.995338,-2.1622,0.063,9.51572,9.51572
304.00,9.51701,25.061812,0.000390,24.995282,-2.1622,0.063,9.51653,9.51653
305.00,9.51732,25.061848,0.000395,24.995238,-2.1623,0.063,9.51836,9.51836
306.00,9.51766,25.061808,0.000394,24.995163,-2.1623,0.063,9.51987,9.51987
307.00,9.51788,25.061769,0.000389,24.995109,-2.1623,0.063,9.52129,9.52129
308.00,9.51820,25.061727,0.000389,24.995046,-2.1624,0.063,9.52173,9.52173
309.00,9.51848,25.061774,0.000385,24.995064,-2.1624,0.064,9.52156,9.52156
310.00,9.51858,25.061778,0.000380,24.995047,-2.1624,0.064,9.52110,9.52110
311.00,9.51871,25.061876,0.000382,24.995135,-2.1624,0.064,9.52124,9.52124
312.00,9.51899,25.061841,0.000381,24.995077,-2.1623,0.064,9.52084,9.52084
313.00,9.51920,25.061833,0.000381,24.994974,-2.1622,0.064,9.51970,9.51970
314.00,9.51897,25.061757,0.000379,24.994893,-2.1622,0.064,9.51931,9.51931
315.00,9.51874,25.061861,0.000384,24.995040,-2.1622,0.064,9.51852,9.51852
316.00,9.51856,25.061840,0.000380,24.994969,-2.1623,0.064,9.51734,9.51734
317.00,9.51854,25.061964,0.000380,24.995039,-2.1624,0.064,9.51624,9.51624
318.00,9.51840,25.061991,0.000378,24.995159,-2.1625,0.065,9.51659,9.51659
319.00,9.51853,25.062114,0.000385,24.995264,-2.1625,0.065,9.51718,9.51718
320.00,9.51880,25.062150,0.000383,24.995214,-2.1623,0.065,9.51806,9.51806
321.00,9.51917,25.062209,0.000385,24.995264,-2.1622,0.065,9.51897,9.51897
322.00,9.51949,25.062224,0.000390,24.995302,-2.1620,0.065,9.51915,9.51915
323.00,9.51934,25.062310,0.000394,24.995327,-2.1619,0.065,9.51904,9.51904
324.00,9.51922,25.062390,0.000390,24.995333,-2.1621,0.065,9.51799,9.51799
325.00,9.51892,25.062370,0.000388,24.995289,-2.1621,0.065,9.51764,9.51764
326.00,9.51878,25.062471,0.000390,24.995303,-2.1622,0.065,9.51736,9.51736
327.00,9.51871,25.062594,0.000385,24.995371,-2.1623,0.066,9.51853,9.51853
328.00,9.51879,25.062512,0.000385,24.995286,-2.1623,0.066,9.52038,9.52038
329.00,9.51900,25.062490,0.000387,24.995250,-2.1621,0.066,9.52217,9.52217
330.00,9.51892,25.062608,0.000392,24.995359,-2.1620,0.065,9.52240,9.52240
331.00,9.51901,25.062552,0.000392,24.995245,-2.1621,0.065,9.52205,9.52205
332.00,9.51887,25.062519,0.000393,24.995078,-2.1622,0.065,9.52175,9.52175
333.00,9.51908,25.062627,0.000395,24.995071,-2.1623,0.065,9.52015,9.52015
334.00,9.51914,25.062704,0.000393,24.995095,-2.1623,0.065,9.51871,9.51871
335.00,9.51910,25.062797,0.000393,24.995079,-2.1624,0.065,9.51811,9.51811
336.00,9.51943,25.062833,0.000390,24.995110,-2.1625,0.066,9.51868,9.51868
337.00,9.51950,25.062780,0.000392,24.995091,-2.1626,0.066,9.51890,9.51890
338.00,9.51969,25.062955,0.000389,24.995212,-2.1626,0.066,9.51970,9.51970
339.00,9.51970,25.062951,0.000394,24.995159,-2.1625,0.066,9.52127,9.52127
340.00,9.51973,25.062915,0.000390,24.995128,-2.1624,0.066,9.52196,9.52196
341.00,9.51992,25.063036,0.000393,24.995236,-2.1623,0.066,9.52116,9.52116
342.00,9.51981,25.063160,0.000391,24.995346,-2.1622,0.066,9.52069,9.52069
343.00,9.52008,25.063149,0.000397,24.995344,-2.1622,0.066,9.52051,9.52051
344.00,9.52032,25.063260,0.000392,24.995391,-2.1623,0.066,9.51954,9.51954
345.00,9.52035,25.063258,0.000390,24.995310,-2.1624,0.067,9.51871,9.51871
346.00,9.52039,25.063323,0.000393,24.995294,-2.1625,0.066,9.52009,9.52009
347.00,9.52056,25.063392,0.000393,24.995272,-2.1625,0.067,9.52106,9.52106
348.00,9.52054,25.063405,0.000393,24.995230,-2.1627,0.066,9.52158,9.52158
349.00,9.52035,25.063372,0.000395,24.995173,-2.1629,0.066,9.52197,9.52197
350.00,9.52040,25.063360,0.000395,24.995157,-2.1630,0.066,9.52191,9.52191
351.00,9.52021,25.063409,0.000392,24.995166,-2.1631,0.067,9.52001,9.52001
352.00,9.52024,25.063268,0.000391,24.995043,-2.1629,0.067,9.51842,9.51842
353.00,9.52062,25.063319,0.000389,24.995072,-2.1628,0.067,9.51338,9.51338
354.00,9.52065,25.063405,0.000389,24.995159,-2.1626,0.067,9.50019,9.50019
355.00,9.52026,25.063495,0.000394,24.995296,-2.1624,0.067,9.47534,9.47534
356.00,9.52034,25.063449,0.000395,24.995264,-2.1625,0.067,9.43493,9.43493
357.00,9.52054,25.063522,0.000391,24.995315,-2.1626,0.067,9.38093,9.38093
358.00,9.52109,25.063416,0.000386,24.995245,-2.1626,0.067,9.31898,9.31898
359.00,9.52019,25.063353,0.000380,24.995181,-2.1626,0.067,9.25788,9.25788
360.00,9.51646,25.063386,0.000373,24.995160,-2.1627,0.068,9.20772,9.20772
@3,3.0002,6.0, 360.091 
361.00,9.51464,25.063472,0.000368,24.995192,-2.1626,0.068,9.17697,9.17697
362.00,9.51576,25.063496,0.000369,24.995157,-2.1626,0.068,9.16659,9.16659
363.00,9.49880,25.063606,0.000363,24.995160,-2.1626,0.069,9.17570,9.17570
364.00,9.45482,25.063805,0.000368,24.995259,-2.1627,0.069,9.20115,9.20115
365.00,9.39194,25.063754,0.000364,24.995136,-2.1628,0.069,9.23470,9.23470
366.00,9.31271,25.063704,0.000361,24.995042,-2.1628,0.069,9.26911,9.26911
367.00,9.24611,25.063768,0.000360,24.995081,-2.1629,0.069,9.30029,9.30029
368.00,9.18924,25.063794,0.000363,24.995108,-2.1629,0.070,9.32615,9.32615
369.00,9.15001,25.063745,0.000362,24.995036,-2.1630,0.070,9.34564,9.34564
370.00,9.14159,25.063828,0.000365,24.995075,-2.1629,0.070,9.36011,9.36011
371.00,9.15889,25.063906,0.000371,24.995168,-2.1629,0.070,9.37130,9.37130
372.00,9.19411,25.063982,0.000371,24.995179,-2.1629,0.070,9.37962,9.37962
373.00,9.23490,25.064029,0.000374,24.995153,-2.1630,0.070,9.38687,9.38687
374.00,9.27657,25.064075,0.000375,24.995228,-2.1630,0.070,9.39342,9.39342
375.00,9.30905,25.063997,0.000380,24.995201,-2.1632,0.070,9.39988,9.39988
376.00,9.33065,25.063958,0.000372,24.995154,-2.1632,0.070,9.40705,9.40705
377.00,9.34995,25.063963,0.000379,24.995177,-2.1632,0.070,9.41328,9.41328
378.00,9.36423,25.064028,0.000374,24.995238,-2.1631,0.070,9.42052,9.42052
379.00,9.37405,25.064038,0.000376,24.995201,-2.1631,0.070,9.42765,9.42765
380.00,9.38161,25.064241,0.000380,24.995330,-2.1632,0.070,9.43500,9.43500
381.00,9.38647,25.064470,0.000389,24.995459,-2.1633,0.070,9.44160,9.44160
382.00,9.39170,25.064544,0.000386,24.995489,-2.1633,0.070,9.44904,9.44904
383.00,9.40045,25.064551,0.000388,24.995424,-2.1636,0.070,9.45439,9.45439
384.00,9.40703,25.064600,0.000388,24.995430,-2.1639,0.071,9.45939,9.45939
385.00,9.41379,25.064506,0.000380,24.995301,-2.1639,0.071,9.46460,9.46460
386.00,9.42220,25.064539,0.000381,24.995312,-2.1641,0.071,9.46970,9.46970
387.00,9.42308,25.064561,0.000382,24.995245,-2.1643,0.071,9.47452,9.47452
388.00,9.43628,25.064644,0.000388,24.995256,-2.1643,0.071,9.47801,9.47801
389.00,9.44288,25.064711,0.000385,24.995217,-2.1642,0.071,9.48036,9.48036
390.00,9.44993,25.064879,0.000390,24.995238,-2.1643,0.071,9.48219,9.48219
391.00,9.45484,25.064905,0.000387,24.995184,-2.1642,0.071,9.48322,9.48322
392.00,9.45952,25.064961,0.000391,24.995165,-2.1641,0.071,9.48471,9.48471
393.00,9.46487,25.065009,0.000388,24.995213,-2.1640,0.071,9.48702,9.48702
394.00,9.46982,25.065018,0.000395,24.995177,-2.1640,0.071,9.48888,9.48888
395.00,9.47419,25.064917,0.000385,24.995096,-2.1639,0.071,9.48954,9.48954
396.00,9.47605,25.064927,0.000388,24.995027,-2.1640,0.071,9.49104,9.49104
397.00,9.47826,25.064990,0.000387,24.995063,-2.1639,0.071,9.49143,9.49143
398.00,9.48054,25.065079,0.000384,24.995093,-2.1637,0.071,9.49176,9.49176
399.00,9.48190,25.065149,0.000383,24.995128,-2.1635,0.072,9.49251,9.49251
400.00,9.48396,25.065321,0.000390,24.995226,-2.1634,0.072,9.49345,9.49345
401.00,9.48581,25.065422,0.000388,24.995287,-2.1633,0.072,9.49432,9.49432
402.00,9.48674,25.065525,0.000389,24.995317,-2.1633,0.072,9.49605,9.49605
403.00,9.48819,25.065589,0.000397,24.995371,-2.1634,0.072,9.49753,9.49753
404.00,9.48972,25.065716,0.000393,24.995491,-2.1634,0.072,9.49892,9.49892
405.00,9.49090,25.065746,0.000393,24.995489,-2.1635,0.072,9.49994,9.49994
406.00,9.49185,25.065659,0.000393,24.995406,-2.1635,0.072,9.50010,9.50010
407.00,9.49280,25.065654,0.000392,24.995416,-2.1636,0.072,9.49861,9.49861
408.00,9.49387,25.065590,0.000388,24.995267,-2.1636,0.072,9.49767,9.49767
409.00,9.49451,25.065502,0.000387,24.995148,-2.1636,0.072,9.49772,9.49772
410.00,9.49523,25.065579,0.000391,24.995252,-2.1635,0.072,9.49845,9.49845
411.00,9.49569,25.065667,0.000391,24.995327,-2.1635,0.072,9.49937,9.49937
412.00,9.49633,25.065565,0.000388,24.995241,-2.1635,0.072,9.50082,9.50082
413.00,9.49697,25.065568,0.000388,24.995241,-2.1634,0.073,9.50199,9.50199
414.00,9.49770,25.065592,0.000389,24.995251,-2.1634,0.073,9.50376,9.50376
415.00,9.49871,25.065473,0.000384,24.995089,-2.1635,0.073,9.50519,9.50519
416.00,9.49957,25.065474,0.000380,24.995063,-2.1635,0.073,9.50628,9.50628
417.00,9.50028,25.065611,0.000382,24.995072,-2.1633,0.073,9.50685,9.50685
418.00,9.50101,25.065718,0.000383,24.995087,-2.1633,0.073,9.50765,9.50765
419.00,9.50177,25.065847,0.000387,24.995137,-2.1633,0.073,9.50742,9.50742
420.00,9.50236,25.065993,0.000391,24.995228,-2.1633,0.073,9.50691,9.50691
421.00,9.50289,25.066102,0.000397,24.995243,-2.1634,0.073,9.50701,9.50701
422.00,9.50334,25.066178,0.000399,24.995387,-2.1638,0.073,9.50757,9.50757
423.00,9.50363,25.066159,0.000396,24.995375,-2.1639,0.073,9.50717,9.50717
424.00,9.50400,25.066125,0.000389,24.995318,-2.1641,0.073,9.50720,9.50720
425.00,9.50432,25.066077,0.000389,24.995249,-2.1642,0.073,9.50776,9.50776
426.00,9.50486,25.065992,0.000385,24.995196,-2.1642,0.073,9.50792,9.50792
427.00,9.50546,25.065977,0.000380,24.995093,-2.1640,0.073,9.50813,9.50813
428.00,9.50616,25.066024,0.000381,24.995099,-2.1638,0.073,9.50903,9.50903
429.00,9.50664,25.066095,0.000385,24.995163,-2.1636,0.073,9.50924,9.50924
430.00,9.50717,25.066209,0.000384,24.995232,-2.1636,0.074,9.50982,9.50982
431.00,9.50759,25.066287,0.000385,24.995269,-2.1636,0.074,9.50965,9.50965
432.00,9.50787,25.066392,0.000388,24.995318,-2.1636,0.074,9.50987,9.50987
433.00,9.50826,25.066481,0.000388,24.995362,-2.1637,0.074,9.50966,9.50966
434.00,9.50839,25.066546,0.000387,24.995346,-2.1638,0.074,9.50989,9.50989
435.00,9.50851,25.066563,0.000387,24.995299,-2.1637,0.074,9.50973,9.50973
436.00,9.50865,25.066595,0.000385,24.995262,-2.1637,0.074,9.51041,9.51041
437.00,9.50897,25.066579,0.000386,24.995252,-2.1638,0.074,9.51112,9.51112
438.00,9.50928,25.066569,0.000384,24.995227,-2.1640,0.074,9.51175,9.51175
439.00,9.50954,25.066603,0.000393,24.995242,-2.1640,0.074,9.51238,9.51238
440.00,9.50985,25.066696,0.000393,24.995314,-2.1639,0.074,9.51275,9.51275
441.00,9.51017,25.066795,0.000400,24.995435,-2.1639,0.074,9.51324,9.51324
442.00,9.51045,25.066736,0.000394,24.995360,-2.1639,0.074,9.51337,9.51337
443.00,9.51092,25.066869,0.000398,24.995493,-2.1640,0.074,9.51393,9.51393
444.00,9.51111,25.066825,0.000387,24.995455,-2.1642,0.075,9.51320,9.51320
445.00,9.51117,25.066819,0.000387,24.995397,-2.1645,0.075,9.51221,9.51221
446.00,9.51108,25.066853,0.000381,24.995342,-2.1647,0.075,9.51099,9.51099
447.00,9.51116,25.067113,0.000390,24.995470,-2.1647,0.075,9.51075,9.51075
448.00,9.51136,25.067110,0.000387,24.995321,-2.1647,0.075,9.51035,9.51035
449.00,9.51153,25.067233,0.000394,24.995269,-2.1646,0.075,9.51119,9.51119
450.00,9.51174,25.067318,0.000390,24.995250,-2.1647,0.075,9.51246,9.51246
451.00,9.51200,25.067361,0.000393,24.995249,-2.1646,0.075,9.51430,9.51430
452.00,9.51240,25.067352,0.000393,24.995217,-2.1645,0.075,9.51470,9.51470
453.00,9.51257,25.067404,0.000395,24.995284,-2.1645,0.075,9.51495,9.51495
454.00,9.51297,25.067462,0.000393,24.995377,-2.1644,0.075,9.51571,9.51571
455.00,9.51318,25.067476,0.000399,24.995414,-2.1643,0.075,9.51568,9.51568
456.00,9.51338,25.067505,0.000399,24.995430,-2.1641,0.075,9.51525,9.51525
457.00,9.51344,25.067602,0.000395,24.995464,-2.1641,0.075,9.51471,9.51471
458.00,9.51344,25.067675,0.000399,24.995455,-2.1642,0.075,9.51488,9.51488
459.00,9.51353,25.067688,0.000397,24.995424,-2.1644,0.075,9.51423,9.51423
460.00,9.51355,25.067708,0.000400,24.995390,-2.1644,0.075,9.51427,9.51427
461.00,9.51356,25.067718,0.000398,24.995385,-2.1645,0.076,9.51400,9.51400
462.00,9.51369,25.067598,0.000399,24.995357,-2.1645,0.076,9.51443,9.51443
463.00,9.51364,25.067552,0.000395,24.995391,-2.1645,0.076,9.51434,9.51434
464.00,9.51397,25.067646,0.000398,24.995454,-2.1644,0.076,9.51403,9.51403
465.00,9.51442,25.067704,0.000394,24.995456,-2.1644,0.076,9.51360,9.51360
466.00,9.51431,25.067847,0.000399,24.995476,-2.1644,0.076,9.51388,9.51388
467.00,9.51453,25.067890,0.000393,24.995386,-2.1643,0.076,9.51454,9.51454
468.00,9.51471,25.067989,0.000394,24.995349,-2.1642,0.076,9.51447,9.51447
469.00,9.51479,25.067994,0.000397,24.995312,-2.1643,0.076,9.51564,9.51564
470.00,9.51504,25.068078,0.000399,24.995374,-2.1644,0.076,9.51687,9.51687
471.00,9.51503,25.068031,0.000395,24.995317,-2.1645,0.076,9.51656,9.51656
472.00,9.51481,25.068080,0.000398,24.995336,-2.1647,0.076,9.51540,9.51540
473.00,9.51477,25.068076,0.000397,24.995328,-2.1648,0.076,9.51533,9.51533
474.00,9.51476,25.068008,0.000394,24.995205,-2.1648,0.076,9.51477,9.51477
475.00,9.51468,25.067978,0.000391,24.995141,-2.1648,0.077,9.51397,9.51397
476.00,9.51460,25.068003,0.000391,24.995163,-2.1648,0.077,9.51375,9.51375
477.00,9.51463,25.068030,0.000389,24.995163,-2.1647,0.077,9.51474,9.51474
478.00,9.51480,25.068031,0.000390,24.995109,-2.1649,0.077,9.51502,9.51502
479.00,9.51483,25.068069,0.000386,24.995155,-2.1651,0.077,9.51453,9.51453
480.00,9.51481,25.068159,0.000387,24.995234,-2.1653,0.077,9.51356,9.51356
481.00,9.51463,25.068203,0.000382,24.995214,-2.1655,0.077,9.51337,9.51337
482.00,9.51453,25.068224,0.000386,24.995249,-2.1656,0.077,9.51308,9.51308
483.00,9.51449,25.068331,0.000381,24.995376,-2.1654,0.077,9.51337,9.51337
484.00,9.51469,25.068449,0.000383,24.995468,-2.1652,0.077,9.51458,9.51458
485.00,9.51495,25.068505,0.000386,24.995495,-2.1652,0.078,9.51534,9.51534
486.00,9.51485,25.068560,0.000391,24.995556,-2.1652,0.077,9.51531,9.51531
487.00,9.51464,25.068694,0.000390,24.995566,-2.1654,0.077,9.51471,9.51471
488.00,9.51459,25.068754,0.000393,24.995479,-2.1655,0.077,9.51463,9.51463
489.00,9.51448,25.068809,0.000395,24.995466,-2.1656,0.077,9.51375,9.51375
490.00,9.51432,25.068717,0.000392,24.995287,-2.1657,0.077,9.51432,9.51432
491.00,9.51428,25.068778,0.000391,24.995215,-2.1658,0.077,9.51472,9.51472
492.00,9.51434,25.068749,0.000393,24.995186,-2.1658,0.078,9.51508,9.51508
493.00,9.51444,25.068792,0.000391,24.995269,-2.1658,0.078,9.51471,9.51471
494.00,9.51428,25.068791,0.000391,24.995264,-2.1656,0.078,9.51395,9.51395
495.00,9.51407,25.068889,0.000390,24.995357,-2.1655,0.078,9.51207,9.51207
496.00,9.51386,25.068880,0.000393,24.995342,-2.1653,0.078,9.51204,9.51204
497.00,9.51387,25.068970,0.000388,24.995360,-2.1653,0.078,9.51273,9.51273
498.00,9.51402,25.069018,0.000393,24.995303,-2.1653,0.078,9.51383,9.51383
499.00,9.51424,25.069074,0.000389,24.995256,-2.1655,0.078,9.51511,9.51511
500.00,9.51436,25.069125,0.000387,24.995181,-2.1656,0.078,9.51554,9.51554
501.00,9.51431,25.069229,0.000387,24.995222,-2.1656,0.079,9.51476,9.51476
502.00,9.51425,25.069234,0.000388,24.995210,-2.1656,0.079,9.51345,9.51345
503.00,9.51392,25.069254,0.000385,24.995231,-2.1653,0.079,9.50881,9.50881
504.00,9.51405,25.069313,0.000391,24.995247,-2.1652,0.079,9.49738,9.49738
505.00,9.51403,25.069354,0.000391,24.995310,-2.1653,0.079,9.47517,9.47517
506.00,9.51369,25.069352,0.000395,24.995333,-2.1653,0.079,9.43996,9.43996
507.00,9.51360,25.069406,0.000395,24.995406,-2.1655,0.079,9.39135,9.39135
508.00,9.51454,25.069307,0.000393,24.995343,-2.1657,0.079,9.33511,9.33511
509.00,9.51508,25.069402,0.000388,24.995407,-2.1659,0.079,9.27985,9.27985
510.00,9.51185,25.069416,0.000386,24.995404,-2.1659,0.079,9.23459,9.23459
@4,3.0002,6.0, 510.025999999998 
511.00,9.51034,25.069453,0.000377,24.995398,-2.1658,0.080,9.20472,9.20472
512.00,9.51056,25.069334,0.000371,24.995202,-2.1657,0.080,9.19319,9.19319
513.00,9.49556,25.069446,0.000367,24.995210,-2.1658,0.081,9.19902,9.19902
514.00,9.45988,25.069454,0.000368,24.995165,-2.1658,0.081,9.21700,9.21700
515.00,9.39900,25.069529,0.000366,24.995172,-2.1657,0.081,9.24361,9.24361
516.00,9.33400,25.069517,0.000364,24.995132,-2.1656,0.081,9.27173,9.27173
517.00,9.26805,25.069726,0.000367,24.995317,-2.1655,0.081,9.29786,9.29786
518.00,9.21496,25.069815,0.000370,24.995418,-2.1654,0.081,9.31906,9.31906
519.00,9.18371,25.069790,0.000367,24.995429,-2.1654,0.082,9.33601,9.33601
520.00,9.17283,25.069747,0.000369,24.995384,-2.1656,0.082,9.34861,9.34861
521.00,9.18506,25.069860,0.000372,24.995426,-2.1658,0.082,9.35894,9.35894
522.00,9.21042,25.069798,0.000371,24.995313,-2.1660,0.082,9.36733,9.36733
523.00,9.24359,25.069925,0.000373,24.995313,-2.1663,0.082,9.37622,9.37622
524.00,9.27371,25.069882,0.000373,24.995126,-2.1664,0.082,9.38393,9.38393
525.00,9.30540,25.070025,0.000376,24.995203,-2.1664,0.082,9.39190,9.39190
526.00,9.32543,25.070038,0.000377,24.995225,-2.1664,0.082,9.39978,9.39978
527.00,9.34083,25.070048,0.000380,24.995255,-2.1664,0.082,9.40837,9.40837
528.00,9.34962,25.069908,0.000379,24.995180,-2.1661,0.082,9.41585,9.41585
529.00,9.35847,25.070046,0.000380,24.995393,-2.1659,0.082,9.42439,9.42439
530.00,9.36880,25.070027,0.000378,24.995365,-2.1660,0.082,9.43167,9.43167
531.00,9.37697,25.069927,0.000376,24.995187,-2.1661,0.082,9.43824,9.43824
532.00,9.38275,25.070120,0.000377,24.995253,-2.1662,0.083,9.44305,9.44305
533.00,9.39398,25.070185,0.000378,24.995238,-2.1663,0.083,9.44858,9.44858
534.00,9.39724,25.070287,0.000380,24.995268,-2.1665,0.083,9.45309,9.45309
535.00,9.40841,25.070358,0.000384,24.995293,-2.1666,0.083,9.45709,9.45709
536.00,9.41645,25.070492,0.000388,24.995425,-2.1665,0.083,9.46083,9.46083
537.00,9.42563,25.070421,0.000385,24.995306,-2.1665,0.083,9.46429,9.46429
538.00,9.43172,25.070453,0.000382,24.995268,-2.1665,0.083,9.46735,9.46735
539.00,9.43878,25.070389,0.000386,24.995140,-2.1664,0.083,9.46993,9.46993
540.00,9.44333,25.070362,0.000383,24.995056,-2.1664,0.083,9.47289,9.47289
541.00,9.44814,25.070421,0.000382,24.995040,-2.1663,0.083,9.47608,9.47608
542.00,9.45263,25.070450,0.000385,24.995101,-2.1664,0.083,9.47938,9.47938
543.00,9.45611,25.070573,0.000384,24.995216,-2.1665,0.083,9.48128,9.48128
544.00,9.45960,25.070599,0.000380,24.995293,-2.1664,0.084,9.48372,9.48372
545.00,9.46300,25.070731,0.000382,24.995429,-2.1664,0.084,9.48594,9.48594
546.00,9.46638,25.070787,0.000382,24.995464,-2.1665,0.084,9.48669,9.48669
547.00,9.46951,25.070819,0.000381,24.995448,-2.1666,0.084,9.48825,9.48825
548.00,9.47231,25.070798,0.000388,24.995388,-2.1666,0.084,9.49056,9.49056
549.00,9.47519,25.070758,0.000386,24.995252,-2.1668,0.084,9.49180,9.49180
550.00,9.47746,25.070643,0.000386,24.995078,-2.1668,0.084,9.49216,9.49216
551.00,9.47956,25.070605,0.000384,24.994991,-2.1669,0.084,9.49320,9.49320
552.00,9.48131,25.070623,0.000385,24.994953,-2.1668,0.084,9.49454,9.49454
553.00,9.48314,25.070594,0.000382,24.994907,-2.1669,0.084,9.49479,9.49479
554.00,9.48487,25.070655,0.000382,24.994954,-2.1669,0.084,9.49472,9.49472
555.00,9.48611,25.070708,0.000380,24.994982,-2.1670,0.084,9.49450,9.49450
556.00,9.48781,25.070801,0.000384,24.995050,-2.1670,0.084,9.49484,9.49484
557.00,9.48888,25.070850,0.000381,24.995077,-2.1670,0.084,9.49615,9.49615
558.00,9.49038,25.070923,0.000381,24.995141,-2.1670,0.085,9.49785,9.49785
559.00,9.49191,25.071055,0.000387,24.995220,-2.1671,0.084,9.49935,9.49935
560.00,9.49301,25.071101,0.000387,24.995259,-2.1672,0.085,9.50070,9.50070
561.00,9.49385,25.071126,0.000389,24.995252,-2.1673,0.085,9.50089,9.50089
562.00,9.49495,25.071171,0.000395,24.995235,-2.1672,0.084,9.49910,9.49910
563.00,9.49581,25.071239,0.000395,24.995221,-2.1671,0.085,9.49720,9.49720
564.00,9.49665,25.071231,0.000391,24.995234,-2.1671,0.085,9.49670,9.49670
565.00,9.49715,25.071283,0.000395,24.995259,-2.1672,0.085,9.49638,9.49638
566.00,9.49799,25.071388,0.000395,24.995358,-2.1672,0.085,9.49658,9.49658
567.00,9.49778,25.071375,0.000393,24.995301,-2.1674,0.085,9.49763,9.49763
568.00,9.49754,25.071410,0.000392,24.995322,-2.1676,0.085,9.49912,9.49912
569.00,9.49748,25.071422,0.000389,24.995251,-2.1676,0.085,9.50106,9.50106
570.00,9.49788,25.071459,0.000388,24.995217,-2.1675,0.085,9.50274,9.50274
571.00,9.49876,25.071416,0.000388,24.995074,-2.1674,0.085,9.50429,9.50429
572.00,9.49931,25.071411,0.000385,24.995047,-2.1671,0.085,9.50536,9.50536
573.00,9.49970,25.071425,0.000389,24.994979,-2.1669,0.085,9.50523,9.50523
574.00,9.50007,25.071440,0.000396,24.994893,-2.1668,0.085,9.50411,9.50411
575.00,9.50081,25.071481,0.000395,24.994885,-2.1667,0.085,9.50388,9.50388
576.00,9.50082,25.071549,0.000398,24.994968,-2.1665,0.085,9.50362,9.50362
577.00,9.50065,25.071671,0.000397,24.995123,-2.1666,0.085,9.50317,9.50317
578.00,9.50098,25.071769,0.000398,24.995208,-2.1667,0.085,9.50366,9.50366
579.00,9.50130,25.071835,0.000394,24.995355,-2.1667,0.085,9.50449,9.50449
580.00,9.50176,25.071935,0.000394,24.995448,-2.1670,0.086,9.50519,9.50519
581.00,9.50221,25.071889,0.000390,24.995359,-2.1673,0.086,9.50526,9.50526
582.00,9.50261,25.071914,0.000389,24.995297,-2.1673,0.086,9.50503,9.50503
583.00,9.50298,25.071915,0.000390,24.995271,-2.1672,0.086,9.50491,9.50491
584.00,9.50345,25.071955,0.000387,24.995215,-2.1672,0.086,9.50489,9.50489
585.00,9.50389,25.071979,0.000386,24.995207,-2.1670,0.086,9.50478,9.50478
586.00,9.50439,25.072038,0.000381,24.995199,-2.1669,0.087,9.50537,9.50537
587.00,9.50482,25.072103,0.000385,24.995162,-2.1670,0.086,9.50648,9.50648
588.00,9.50509,25.072083,0.000380,24.995055,-2.1671,0.087,9.50676,9.50676
589.00,9.50505,25.072007,0.000386,24.994978,-2.1673,0.086,9.50616,9.50616
590.00,9.50507,25.072117,0.000390,24.995057,-2.1677,0.086,9.50701,9.50701
591.00,9.50538,25.072182,0.000397,24.995094,-2.1680,0.086,9.50748,9.50748
592.00,9.50532,25.072275,0.000396,24.995156,-2.1680,0.086,9.50621,9.50621
593.00,9.50523,25.072317,0.000399,24.995218,-2.1680,0.086,9.50602,9.50602
594.00,9.50541,25.072565,0.000393,24.995391,-2.1680,0.087,9.50643,9.50643
595.00,9.50555,25.072527,0.000390,24.995297,-2.1677,0.087,9.50531,9.50531
596.00,9.50568,25.072514,0.000387,24.995260,-2.1674,0.087,9.50517,9.50517
597.00,9.50592,25.072508,0.000392,24.995268,-2.1674,0.087,9.50600,9.50600
598.00,9.50596,25.072553,0.000387,24.995312,-2.1675,0.087,9.50666,9.50666
599.00,9.50616,25.072414,0.000390,24.995187,-2.1677,0.087,9.50775,9.50775
600.00,9.50624,25.072581,0.000389,24.995278,-2.1678,0.087,9.50837,9.50837
601.00,9.50644,25.072703,0.000394,24.995333,-2.1677,0.087,9.50769,9.50769
602.00,9.50664,25.072774,0.000390,24.995316,-2.1677,0.087,9.50718,9.50718
603.00,9.50659,25.072869,0.000394,24.995300,-2.1675,0.087,9.50585,9.50585
604.00,9.50634,25.073019,0.000395,24.995353,-2.1674,0.087,9.50525,9.50525
605.00,9.50645,25.072908,0.000394,24.995272,-2.1672,0.087,9.50528,9.50528
606.00,9.50657,25.072934,0.000390,24.995267,-2.1672,0.087,9.50615,9.50615
607.00,9.50667,25.072982,0.000390,24.995293,-2.1672,0.087,9.50758,9.50758
608.00,9.50690,25.072978,0.000391,24.995292,-2.1674,0.087,9.50954,9.50954
609.00,9.50709,25.072928,0.000386,24.995230,-2.1676,0.087,9.50966,9.50966
610.00,9.50694,25.072922,0.000391,24.995209,-2.1678,0.087,9.51023,9.51023
611.00,9.50731,25.072828,0.000388,24.995121,-2.1681,0.087,9.51026,9.51026
612.00,9.50764,25.072747,0.000389,24.995050,-2.1683,0.087,9.51112,9.51112
613.00,9.50812,25.072787,0.000386,24.995076,-2.1683,0.088,9.51146,9.51146
614.00,9.50852,25.072945,0.000390,24.995160,-2.1682,0.088,9.51203,9.51203
615.00,9.50882,25.072961,0.000385,24.995125,-2.1680,0.088,9.51225,9.51225
616.00,9.50914,25.073131,0.000389,24.995253,-2.1679,0.088,9.51275,9.51275
617.00,9.50933,25.073276,0.000386,24.995295,-2.1679,0.088,9.51195,9.51195
618.00,9.50951,25.073346,0.000386,24.995260,-2.1679,0.088,9.51107,9.51107
619.00,9.50939,25.073334,0.000384,24.995207,-2.1679,0.089,9.51029,9.51029
620.00,9.50930,25.073514,0.000384,24.995272,-2.1681,0.088,9.50953,9.50953
621.00,9.50939,25.073578,0.000385,24.995268,-2.1680,0.089,9.50899,9.50899
622.00,9.50970,25.073597,0.000387,24.995297,-2.1680,0.088,9.50912,9.50912
623.00,9.51039,25.073567,0.000388,24.995246,-2.1679,0.088,9.51106,9.51106
624.00,9.51102,25.073618,0.000392,24.995249,-2.1680,0.088,9.51276,9.51276
625.00,9.51125,25.073655,0.000392,24.995248,-2.1682,0.088,9.51320,9.51320
626.00,9.51137,25.073648,0.000391,24.995216,-2.1682,0.088,9.51367,9.51367
627.00,9.51149,25.073619,0.000391,24.995162,-2.1682,0.088,9.51394,9.51394
628.00,9.51149,25.073676,0.000389,24.995174,-2.1683,0.088,9.51253,9.51253
629.00,9.51163,25.073711,0.000385,24.995219,-2.1681,0.089,9.51166,9.51166
630.00,9.51175,25.073658,0.000386,24.995129,-2.1680,0.089,9.51184,9.51184
631.00,9.51167,25.073661,0.000381,24.995097,-2.1680,0.089,9.51156,9.51156
632.00,9.51159,25.073773,0.000383,24.995171,-2.1680,0.089,9.51020,9.51020
633.00,9.51153,25.073706,0.000381,24.995104,-2.1679,0.089,9.50944,9.50944
634.00,9.51111,25.073837,0.000388,24.995253,-2.1679,0.089,9.50896,9.50896
635.00,9.51080,25.073899,0.000387,24.995330,-2.1679,0.089,9.50824,9.50824
636.00,9.51072,25.073934,0.000393,24.995342,-2.1678,0.089,9.50905,9.50905
637.00,9.51087,25.073973,0.000390,24.995384,-2.1680,0.089,9.51048,9.51048
638.00,9.51106,25.074023,0.000397,24.995407,-2.1682,0.089,9.51187,9.51187
639.00,9.51155,25.073988,0.000397,24.995287,-2.1684,0.089,9.51379,9.51379
640.00,9.51194,25.073935,0.000400,24.995223,-2.1686,0.089,9.51526,9.51526
641.00,9.51218,25.073971,0.000393,24.995195,-2.1688,0.090,9.51454,9.51454
642.00,9.51218,25.074101,0.000397,24.995207,-2.1689,0.089,9.51380,9.51380
643.00,9.51182,25.074352,0.000394,24.995394,-2.1689,0.090,9.51244,9.51244
644.00,9.51136,25.074375,0.000391,24.995359,-2.1690,0.090,9.51024,9.51024
645.00,9.51111,25.074406,0.000388,24.995360,-2.1691,0.090,9.50883,9.50883
646.00,9.51106,25.074493,0.000395,24.995460,-2.1691,0.090,9.50927,9.50927
647.00,9.51116,25.074372,0.000392,24.995345,-2.1690,0.090,9.51044,9.51044
648.00,9.51137,25.074213,0.000391,24.995145,-2.1690,0.090,9.51211,9.51211
649.00,9.51137,25.074224,0.000388,24.995127,-2.1688,0.090,9.51376,9.51376
650.00,9.51155,25.074304,0.000391,24.995136,-2.1686,0.090,9.51485,9.51485
651.00,9.51214,25.074328,0.000390,24.995061,-2.1687,0.090,9.51587,9.51587
652.00,9.51253,25.074468,0.000392,24.995110,-2.1688,0.090,9.51461,9.51461
653.00,9.51298,25.074608,0.000392,24.995177,-2.1689,0.090,9.51075,9.51075
654.00,9.51305,25.074685,0.000393,24.995145,-2.1690,0.090,9.50136,9.50136
655.00,9.51265,25.074794,0.000389,24.995187,-2.1690,0.091,9.48282,9.48282
656.00,9.51222,25.074861,0.000388,24.995239,-2.1688,0.091,9.45291,9.45291
657.00,9.51296,25.074904,0.000385,24.995335,-2.1687,0.091,9.41519,9.41519
658.00,9.51454,25.074786,0.000384,24.995298,-2.1687,0.091,9.37221,9.37221
659.00,9.51567,25.074842,0.000382,24.995405,-2.1687,0.092,9.32758,9.32758
660.00,9.51538,25.074889,0.000381,24.995464,-2.1687,0.092,9.28914,9.28914
@5,3.0002,6.0, 660.061999999998 
661.00,9.51658,25.074840,0.000373,24.995379,-2.1685,0.092,9.26222,9.26222
662.00,9.50899,25.074832,0.000373,24.995282,-2.1684,0.093,9.24847,9.24847
663.00,9.49644,25.074952,0.000371,24.995319,-2.1682,0.093,9.24646,9.24646
664.00,9.46916,25.074894,0.000367,24.995170,-2.1681,0.093,9.25504,9.25504
665.00,9.42137,25.074879,0.000367,24.995046,-2.1681,0.093,9.27083,9.27083
666.00,9.36792,25.074950,0.000370,24.995048,-2.1682,0.093,9.28879,9.28879
667.00,9.32094,25.075002,0.000368,24.995011,-2.1685,0.093,9.30555,9.30555
668.00,9.28165,25.075111,0.000366,24.995003,-2.1686,0.094,9.31969,9.31969
669.00,9.24621,25.075178,0.000366,24.995056,-2.1689,0.094,9.33095,9.33095
670.00,9.22949,25.075267,0.000371,24.995155,-2.1691,0.094,9.34040,9.34040
671.00,9.23353,25.075324,0.000374,24.995205,-2.1693,0.094,9.34804,9.34804
672.00,9.25201,25.075399,0.000378,24.995271,-2.1695,0.094,9.35431,9.35431
673.00,9.27152,25.075414,0.000380,24.995304,-2.1698,0.094,9.36153,9.36153
674.00,9.28898,25.075482,0.000390,24.995347,-2.1698,0.093,9.36949,9.36949
675.00,9.30810,25.075569,0.000385,24.995348,-2.1697,0.094,9.37800,9.37800
676.00,9.32318,25.075717,0.000389,24.995438,-2.1696,0.094,9.38595,9.38595
677.00,9.33580,25.075704,0.000386,24.995341,-2.1695,0.094,9.39486,9.39486
678.00,9.34224,25.075756,0.000389,24.995327,-2.1693,0.094,9.40394,9.40394
679.00,9.34535,25.075853,0.000384,24.995382,-2.1693,0.094,9.41273,9.41273
680.00,9.35554,25.075855,0.000388,24.995369,-2.1692,0.094,9.41977,9.41977
681.00,9.36132,25.075765,0.000381,24.995264,-2.1693,0.094,9.42688,9.42688
682.00,9.36711,25.075890,0.000386,24.995451,-2.1693,0.095,9.43356,9.43356
683.00,9.37828,25.075948,0.000386,24.995506,-2.1693,0.095,9.43911,9.43911
684.00,9.38523,25.075870,0.000389,24.995375,-2.1693,0.094,9.44396,9.44396
685.00,9.39790,25.075813,0.000383,24.995286,-2.1692,0.095,9.44894,9.44894
686.00,9.40126,25.075877,0.000388,24.995321,-2.1691,0.095,9.45504,9.45504
687.00,9.41170,25.075751,0.000384,24.995138,-2.1690,0.095,9.46008,9.46008
688.00,9.42365,25.075858,0.000386,24.995175,-2.1690,0.095,9.46283,9.46283
689.00,9.42829,25.075861,0.000384,24.995169,-2.1689,0.095,9.46613,9.46613
690.00,9.43315,25.075794,0.000388,24.995090,-2.1688,0.095,9.46934,9.46934
691.00,9.43899,25.075828,0.000392,24.995102,-2.1689,0.095,9.47138,9.47138
692.00,9.44422,25.075901,0.000393,24.995139,-2.1690,0.095,9.47220,9.47220
693.00,9.44926,25.075811,0.000392,24.995044,-2.1691,0.095,9.47399,9.47399
694.00,9.45443,25.075887,0.000393,24.995090,-2.1694,0.095,9.47585,9.47585
695.00,9.45943,25.076124,0.000396,24.995263,-2.1697,0.095,9.47746,9.47746
696.00,9.46212,25.076147,0.000384,24.995199,-2.1700,0.095,9.47905,9.47905
697.00,9.46497,25.076198,0.000385,24.995212,-2.1701,0.095,9.48206,9.48206
698.00,9.46678,25.076248,0.000383,24.995220,-2.1702,0.096,9.48572,9.48572
699.00,9.46899,25.076403,0.000383,24.995315,-2.1704,0.096,9.48760,9.48760
700.00,9.47153,25.076343,0.000378,24.995222,-2.1703,0.096,9.48860,9.48860
701.00,9.47418,25.076390,0.000385,24.995252,-2.1701,0.096,9.49017,9.49017
702.00,9.47662,25.076367,0.000383,24.995164,-2.1701,0.096,9.49078,9.49078
703.00,9.47854,25.076359,0.000383,24.995067,-2.1700,0.096,9.48991,9.48991
704.00,9.48003,25.076346,0.000386,24.995018,-2.1697,0.096,9.49077,9.49077
705.00,9.48205,25.076521,0.000390,24.995147,-2.1697,0.096,9.49142,9.49142
706.00,9.48363,25.076611,0.000391,24.995231,-2.1698,0.096,9.49120,9.49120
707.00,9.48461,25.076758,0.000399,24.995352,-2.1700,0.096,9.49160,9.49160
708.00,9.48545,25.076867,0.000401,24.995470,-2.1703,0.096,9.49290,9.49290
709.00,9.48655,25.076847,0.000396,24.995431,-2.1705,0.096,9.49408,9.49408
710.00,9.48770,25.076792,0.000399,24.995338,-2.1704,0.096,9.49527,9.49527
711.00,9.48877,25.076822,0.000398,24.995229,-2.1702,0.096,9.49662,9.49662
712.00,9.49002,25.076890,0.000395,24.995205,-2.1699,0.096,9.49697,9.49697
713.00,9.49138,25.076994,0.000394,24.995246,-2.1697,0.096,9.49760,9.49760
714.00,9.49217,25.077001,0.000392,24.995179,-2.1697,0.096,9.49734,9.49734
715.00,9.49307,25.077074,0.000387,24.995156,-2.1698,0.097,9.49776,9.49776
716.00,9.49362,25.077068,0.000386,24.995105,-2.1699,0.097,9.49684,9.49684
717.00,9.49389,25.077056,0.000381,24.995039,-2.1700,0.097,9.49690,9.49690
718.00,9.49411,25.077133,0.000387,24.995005,-2.1698,0.097,9.49662,9.49662
719.00,9.49454,25.077289,0.000389,24.995087,-2.1697,0.097,9.49738,9.49738
720.00,9.49528,25.077312,0.000394,24.995122,-2.1697,0.097,9.49812,9.49812
721.00,9.49582,25.077434,0.000391,24.995246,-2.1697,0.097,9.49893,9.49893
722.00,9.49599,25.077439,0.000394,24.995234,-2.1698,0.097,9.49899,9.49899
723.00,9.49637,25.077384,0.000387,24.995130,-2.1700,0.097,9.49961,9.49961
724.00,9.49685,25.077342,0.000389,24.995067,-2.1700,0.097,9.49931,9.49931
725.00,9.49733,25.077364,0.000384,24.995023,-2.1699,0.097,9.49961,9.49961
726.00,9.49797,25.077344,0.000391,24.995003,-2.1700,0.097,9.50053,9.50053
727.00,9.49846,25.077457,0.000392,24.995108,-2.1701,0.097,9.50219,9.50219
728.00,9.49891,25.077525,0.000395,24.995193,-2.1704,0.097,9.50268,9.50268
729.00,9.49915,25.077605,0.000399,24.995268,-2.1708,0.097,9.50255,9.50255
730.00,9.49929,25.077610,0.000398,24.995341,-2.1710,0.097,9.50205,9.50205
731.00,9.49952,25.077617,0.000394,24.995311,-2.1709,0.097,9.50221,9.50221
732.00,9.49976,25.077689,0.000397,24.995336,-2.1708,0.097,9.50160,9.50160
733.00,9.50007,25.077731,0.000397,24.995399,-2.1705,0.097,9.50213,9.50213
734.00,9.50046,25.077719,0.000389,24.995364,-2.1703,0.098,9.50339,9.50339
735.00,9.50072,25.077745,0.000394,24.995319,-2.1703,0.098,9.50351,9.50351
736.00,9.50098,25.077785,0.000394,24.995321,-2.1704,0.098,9.50269,9.50269
737.00,9.50114,25.077738,0.000391,24.995302,-2.1707,0.098,9.50195,9.50195
738.00,9.50123,25.077704,0.000388,24.995247,-2.1708,0.098,9.50062,9.50062
739.00,9.50129,25.077764,0.000394,24.995301,-2.1709,0.098,9.49986,9.49986
740.00,9.50118,25.077760,0.000391,24.995272,-2.1709,0.098,9.49948,9.49948
741.00,9.50122,25.077847,0.000393,24.995333,-2.1707,0.098,9.50006,9.50006
742.00,9.50165,25.077860,0.000394,24.995276,-2.1704,0.098,9.50195,9.50195
743.00,9.50207,25.077933,0.000391,24.995262,-2.1703,0.098,9.50322,9.50322
744.00,9.50228,25.078008,0.000392,24.995236,-2.1703,0.098,9.50389,9.50389
745.00,9.50242,25.078156,0.000394,24.995293,-2.1704,0.098,9.50477,9.50477
746.00,9.50244,25.078221,0.000396,24.995286,-2.1705,0.098,9.50555,9.50555
747.00,9.50253,25.078228,0.000394,24.995275,-2.1708,0.098,9.50494,9.50494
748.00,9.50273,25.078298,0.000401,24.995309,-2.1709,0.098,9.50555,9.50555
749.00,9.50311,25.078406,0.000395,24.995359,-2.1709,0.098,9.50625,9.50625
750.00,9.50345,25.078396,0.000392,24.995295,-2.1709,0.099,9.50685,9.50685
751.00,9.50362,25.078546,0.000392,24.995405,-2.1709,0.099,9.50625,9.50625
752.00,9.50368,25.078656,0.000395,24.995442,-2.1709,0.099,9.50605,9.50605
753.00,9.50379,25.078764,0.000394,24.995505,-2.1711,0.099,9.50604,9.50604
754.00,9.50391,25.078690,0.000396,24.995454,-2.1712,0.099,9.50576,9.50576
755.00,9.50403,25.078719,0.000401,24.995488,-2.1713,0.098,9.50535,9.50535
756.00,9.50418,25.078614,0.000395,24.995354,-2.1714,0.099,9.50522,9.50522
757.00,9.50440,25.078762,0.000400,24.995418,-2.1715,0.099,9.50540,9.50540
758.00,9.50487,25.078753,0.000397,24.995379,-2.1714,0.099,9.50591,9.50591
759.00,9.50540,25.078786,0.000393,24.995325,-2.1714,0.099,9.50642,9.50642
760.00,9.50581,25.078866,0.000393,24.995370,-2.1713,0.099,9.50685,9.50685
761.00,9.50607,25.078908,0.000396,24.995419,-2.1713,0.099,9.50757,9.50757
762.00,9.50619,25.078775,0.000386,24.995323,-2.1713,0.099,9.50849,9.50849
763.00,9.50627,25.078724,0.000386,24.995254,-2.1712,0.099,9.50787,9.50787
764.00,9.50654,25.078792,0.000391,24.995248,-2.1712,0.099,9.50844,9.50844
765.00,9.50689,25.078866,0.000391,24.995176,-2.1713,0.099,9.50883,9.50883
766.00,9.50705,25.078894,0.000386,24.995130,-2.1713,0.100,9.50876,9.50876
767.00,9.50707,25.078946,0.000391,24.995136,-2.1713,0.100,9.50886,9.50886
768.00,9.50715,25.079015,0.000393,24.995169,-2.1713,0.100,9.50963,9.50963
769.00,9.50742,25.078988,0.000391,24.995160,-2.1714,0.100,9.50931,9.50931
770.00,9.50756,25.079020,0.000390,24.995175,-2.1713,0.100,9.50925,9.50925
771.00,9.50757,25.079022,0.000391,24.995064,-2.1713,0.100,9.50915,9.50915
772.00,9.50784,25.079071,0.000388,24.995037,-2.1714,0.100,9.50879,9.50879
773.00,9.50787,25.079034,0.000383,24.994970,-2.1714,0.100,9.50792,9.50792
774.00,9.50773,25.079101,0.000387,24.994996,-2.1713,0.100,9.50659,9.50659
775.00,9.50768,25.079093,0.000385,24.994989,-2.1714,0.101,9.50580,9.50580
776.00,9.50776,25.079085,0.000389,24.995052,-2.1715,0.100,9.50592,9.50592
777.00,9.50800,25.079178,0.000393,24.995191,-2.1717,0.100,9.50645,9.50645
778.00,9.50806,25.079297,0.000398,24.995257,-2.1721,0.100,9.50804,9.50804
779.00,9.50812,25.079318,0.000400,24.995280,-2.1725,0.100,9.50886,9.50886
780.00,9.50824,25.079276,0.000396,24.995242,-2.1727,0.100,9.50930,9.50930
781.00,9.50841,25.079401,0.000395,24.995271,-2.1725,0.100,9.50989,9.50989
782.00,9.50833,25.079453,0.000397,24.995195,-2.1722,0.100,9.50878,9.50878
783.00,9.50826,25.079487,0.000394,24.995158,-2.1719,0.101,9.50752,9.50752
784.00,9.50811,25.079572,0.000393,24.995124,-2.1717,0.101,9.50753,9.50753
785.00,9.50805,25.079795,0.000399,24.995246,-2.1715,0.101,9.50753,9.50753
786.00,9.50802,25.079780,0.000393,24.995187,-2.1716,0.101,9.50708,9.50708
787.00,9.50780,25.079741,0.000390,24.995116,-2.1717,0.101,9.50728,9.50728
788.00,9.50759,25.079722,0.000390,24.995077,-2.1718,0.101,9.50638,9.50638
789.00,9.50728,25.079793,0.000390,24.995136,-2.1719,0.101,9.50540,9.50540
790.00,9.50704,25.079758,0.000393,24.995087,-2.1721,0.101,9.50541,9.50541
791.00,9.50708,25.079771,0.000397,24.995133,-2.1722,0.101,9.50565,9.50565
792.00,9.50713,25.079709,0.000395,24.995094,-2.1722,0.101,9.50614,9.50614
793.00,9.50728,25.079658,0.000395,24.995129,-2.1722,0.101,9.50817,9.50817
794.00,9.50774,25.079574,0.000397,24.995098,-2.1722,0.101,9.50979,9.50979
795.00,9.50813,25.079563,0.000394,24.995130,-2.1721,0.101,9.51107,9.51107
796.00,9.50836,25.079548,0.000396,24.995083,-2.1721,0.101,9.51078,9.51078
797.00,9.50818,25.079662,0.000392,24.995113,-2.1721,0.101,9.50987,9.50987
798.00,9.50774,25.079798,0.000394,24.995082,-2.1720,0.101,9.50779,9.50779
799.00,9.50732,25.079948,0.000393,24.995127,-2.1722,0.101,9.50605,9.50605
800.00,9.50723,25.080011,0.000388,24.995077,-2.1723,0.102,9.50510,9.50510
801.00,9.50734,25.080010,0.000387,24.995022,-2.1725,0.102,9.50628,9.50628
802.00,9.50748,25.080024,0.000390,24.995022,-2.1725,0.102,9.50776,9.50776
803.00,9.50746,25.080031,0.000395,24.995018,-2.1724,0.102,9.50713,9.50713
804.00,9.50755,25.079988,0.000390,24.994948,-2.1721,0.102,9.50237,9.50237
805.00,9.50805,25.080122,0.000396,24.995021,-2.1718,0.102,9.48983,9.48983
806.00,9.50843,25.080334,0.000396,24.995174,-2.1716,0.102,9.46876,9.46876
807.00,9.50820,25.080459,0.000400,24.995260,-2.1715,0.102,9.43996,9.43996
808.00,9.50680,25.080486,0.000388,24.995242,-2.1715,0.103,9.40666,9.40666
809.00,9.50621,25.080501,0.000382,24.995164,-2.1716,0.103,9.37193,9.37193
810.00,9.50869,25.080427,0.000376,24.995103,-2.1719,0.103,9.34190,9.34190
@6,3.0002,6.0, 810.106999999996 
811.00,9.51276,25.080368,0.000369,24.995050,-2.1721,0.103,9.32037,9.32037
812.00,9.51086,25.080445,0.000366,24.995053,-2.1722,0.104,9.30983,9.30983
813.00,9.50008,25.080676,0.000371,24.995230,-2.1724,0.104,9.30851,9.30851
814.00,9.47866,25.080687,0.000374,24.995261,-2.1725,0.104,9.31584,9.31584
815.00,9.44610,25.080722,0.000369,24.995252,-2.1725,0.104,9.32675,9.32675
816.00,9.40711,25.080814,0.000372,24.995269,-2.1725,0.104,9.33800,9.33800
817.00,9.36759,25.080670,0.000364,24.995163,-2.1724,0.105,9.34754,9.34754
818.00,9.33371,25.080470,0.000354,24.994932,-2.1723,0.105,9.35478,9.35478
819.00,9.30554,25.080505,0.000354,24.994923,-2.1724,0.105,9.36017,9.36017
820.00,9.29600,25.080421,0.000354,24.994808,-2.1724,0.105,9.36575,9.36575
821.00,9.29966,25.080440,0.000354,24.994799,-2.1724,0.106,9.37154,9.37154
822.00,9.31461,25.080662,0.000361,24.994945,-2.1725,0.106,9.37804,9.37804
823.00,9.32724,25.080834,0.000367,24.995142,-2.1728,0.106,9.38553,9.38553
824.00,9.34174,25.080946,0.000368,24.995219,-2.1728,0.106,9.39265,9.39265
825.00,9.35052,25.081118,0.000371,24.995322,-2.1728,0.106,9.39933,9.39933
826.00,9.35585,25.081237,0.000376,24.995384,-2.1727,0.106,9.40650,9.40650
827.00,9.36223,25.081126,0.000377,24.995240,-2.1727,0.106,9.41383,9.41383
828.00,9.36342,25.081206,0.000380,24.995214,-2.1727,0.106,9.42112,9.42112
829.00,9.36881,25.081234,0.000381,24.995181,-2.1729,0.106,9.42932,9.42932
830.00,9.37842,25.081280,0.000385,24.995237,-2.1730,0.106,9.43711,9.43711
831.00,9.38485,25.081299,0.000382,24.995255,-2.1730,0.106,9.44425,9.44425
832.00,9.39478,25.081373,0.000385,24.995317,-2.1730,0.106,9.44935,9.44935
833.00,9.40060,25.081365,0.000386,24.995273,-2.1728,0.106,9.45368,9.45368
834.00,9.40460,25.081428,0.000388,24.995339,-2.1725,0.106,9.45576,9.45576
835.00,9.41189,25.081429,0.000388,24.995339,-2.1726,0.106,9.45882,9.45882
836.00,9.42066,25.081280,0.000387,24.995154,-2.1728,0.106,9.46182,9.46182
837.00,9.43143,25.081313,0.000388,24.995209,-2.1728,0.106,9.46557,9.46557
838.00,9.43738,25.081286,0.000390,24.995154,-2.1729,0.106,9.46897,9.46897
839.00,9.44453,25.081288,0.000388,24.995122,-2.1731,0.106,9.47206,9.47206
840.00,9.44996,25.081306,0.000387,24.995072,-2.1731,0.106,9.47315,9.47315
841.00,9.45249,25.081506,0.000389,24.995245,-2.1730,0.107,9.47447,9.47447
842.00,9.45561,25.081624,0.000387,24.995273,-2.1731,0.107,9.47491,9.47491
843.00,9.45959,25.081604,0.000385,24.995283,-2.1732,0.107,9.47606,9.47606
844.00,9.46274,25.081473,0.000381,24.995141,-2.1731,0.107,9.47863,9.47863
845.00,9.46531,25.081515,0.000383,24.995146,-2.1731,0.107,9.48086,9.48086
846.00,9.46883,25.081412,0.000380,24.995048,-2.1732,0.107,9.48298,9.48298
847.00,9.46995,25.081351,0.000382,24.994956,-2.1730,0.107,9.48611,9.48611
848.00,9.47163,25.081410,0.000378,24.994965,-2.1731,0.107,9.48759,9.48759
849.00,9.47357,25.081642,0.000385,24.995133,-2.1732,0.107,9.48900,9.48900
850.00,9.47549,25.081662,0.000384,24.995099,-2.1732,0.107,9.49119,9.49119
851.00,9.47762,25.081799,0.000389,24.995097,-2.1735,0.107,9.49249,9.49249
852.00,9.47947,25.081812,0.000384,24.995046,-2.1736,0.108,9.49232,9.49232
853.00,9.48157,25.081953,0.000389,24.995119,-2.1735,0.108,9.49297,9.49297
854.00,9.48304,25.081988,0.000390,24.995106,-2.1735,0.108,9.49258,9.49258
855.00,9.48448,25.082114,0.000392,24.995198,-2.1735,0.108,9.49147,9.49147
856.00,9.48544,25.082152,0.000392,24.995246,-2.1734,0.108,9.49047,9.49047
857.00,9.48587,25.082313,0.000397,24.995375,-2.1734,0.107,9.49001,9.49001
858.00,9.48640,25.082315,0.000398,24.995335,-2.1734,0.107,9.49015,9.49015
859.00,9.48725,25.082306,0.000395,24.995330,-2.1735,0.108,9.49072,9.49072
860.00,9.48840,25.082320,0.000397,24.995345,-2.1736,0.108,9.49191,9.49191
861.00,9.48935,25.082256,0.000392,24.995282,-2.1738,0.108,9.49338,9.49338
862.00,9.49027,25.082178,0.000394,24.995178,-2.1741,0.108,9.49459,9.49459
863.00,9.49118,25.082112,0.000393,24.995082,-2.1743,0.108,9.49479,9.49479
864.00,9.49173,25.082122,0.000392,24.995008,-2.1745,0.108,9.49562,9.49562
865.00,9.49245,25.082170,0.000387,24.994983,-2.1744,0.108,9.49627,9.49627
866.00,9.49302,25.082290,0.000391,24.995015,-2.1741,0.108,9.49660,9.49660
867.00,9.49317,25.082380,0.000391,24.995033,-2.1739,0.108,9.49577,9.49577
868.00,9.49328,25.082535,0.000394,24.995171,-2.1738,0.108,9.49578,9.49578
869.00,9.49344,25.082584,0.000399,24.995225,-2.1738,0.108,9.49505,9.49505
870.00,9.49363,25.082567,0.000403,24.995191,-2.1738,0.108,9.49552,9.49552
871.00,9.49377,25.082601,0.000403,24.995245,-2.1739,0.108,9.49596,9.49596
872.00,9.49426,25.082566,0.000400,24.995227,-2.1740,0.108,9.49759,9.49759
873.00,9.49470,25.082602,0.000398,24.995222,-2.1741,0.108,9.49904,9.49904
874.00,9.49516,25.082699,0.000397,24.995307,-2.1742,0.108,9.50011,9.50011
875.00,9.49575,25.082694,0.000395,24.995274,-2.1742,0.108,9.49984,9.49984
876.00,9.49623,25.082685,0.000394,24.995194,-2.1742,0.108,9.49942,9.49942
877.00,9.49675,25.082773,0.000392,24.995217,-2.1742,0.108,9.49867,9.49867
878.00,9.49716,25.082811,0.000391,24.995161,-2.1741,0.109,9.49787,9.49787
879.00,9.49732,25.082827,0.000388,24.995038,-2.1741,0.109,9.49774,9.49774
880.00,9.49731,25.082807,0.000387,24.994933,-2.1742,0.109,9.49799,9.49799
881.00,9.49738,25.082963,0.000389,24.995000,-2.1742,0.109,9.49822,9.49822
882.00,9.49771,25.083029,0.000393,24.995000,-2.1741,0.109,9.49976,9.49976
883.00,9.49823,25.083010,0.000388,24.995033,-2.1740,0.109,9.50153,9.50153
884.00,9.49874,25.083092,0.000394,24.995151,-2.1741,0.109,9.50274,9.50274
885.00,9.49895,25.083243,0.000394,24.995275,-2.1738,0.109,9.50248,9.50248
886.00,9.49890,25.083241,0.000390,24.995268,-2.1737,0.109,9.50189,9.50189
887.00,9.49893,25.083294,0.000392,24.995303,-2.1737,0.109,9.50018,9.50018
888.00,9.49934,25.083385,0.000395,24.995285,-2.1737,0.109,9.49848,9.49848
889.00,9.49953,25.083507,0.000396,24.995309,-2.1737,0.109,9.49824,9.49824
890.00,9.49967,25.083648,0.000398,24.995422,-2.1737,0.109,9.49876,9.49876
891.00,9.49957,25.083634,0.000401,24.995349,-2.1739,0.109,9.49868,9.49868
892.00,9.49955,25.083699,0.000399,24.995342,-2.1740,0.109,9.49931,9.49931
893.00,9.49955,25.083574,0.000392,24.995238,-2.1741,0.110,9.49977,9.49977
894.00,9.49953,25.083501,0.000391,24.995211,-2.1742,0.110,9.49885,9.49885
895.00,9.49957,25.083331,0.000389,24.995062,-2.1743,0.110,9.49951,9.49951
896.00,9.49966,25.083375,0.000386,24.995109,-2.1744,0.110,9.50142,9.50142
897.00,9.50023,25.083353,0.000387,24.995108,-2.1745,0.110,9.50314,9.50314
898.00,9.50080,25.083494,0.000394,24.995167,-2.1745,0.110,9.50488,9.50488
899.00,9.50130,25.083506,0.000392,24.995134,-2.1745,0.110,9.50563,9.50563
900.00,9.50145,25.083633,0.000393,24.995238,-2.1748,0.110,9.50511,9.50511
901.00,9.50157,25.083718,0.000400,24.995317,-2.1749,0.110,9.50446,9.50446
902.00,9.50165,25.083770,0.000401,24.995347,-2.1748,0.110,9.50394,9.50394
903.00,9.50147,25.083760,0.000400,24.995314,-2.1747,0.110,9.50236,9.50236
904.00,9.50148,25.083780,0.000406,24.995311,-2.1746,0.110,9.50267,9.50267
905.00,9.50193,25.083763,0.000402,24.995243,-2.1745,0.110,9.50351,9.50351
906.00,9.50214,25.083688,0.000398,24.995105,-2.1744,0.110,9.50421,9.50421
907.00,9.50252,25.083703,0.000400,24.995070,-2.1744,0.110,9.50393,9.50393
908.00,9.50284,25.083794,0.000401,24.995131,-2.1744,0.110,9.50478,9.50478
909.00,9.50295,25.083823,0.000393,24.995109,-2.1743,0.110,9.50449,9.50449
910.00,9.50353,25.083861,0.000396,24.995092,-2.1742,0.110,9.50316,9.50316
911.00,9.50355,25.084045,0.000400,24.995248,-2.1742,0.110,9.50207,9.50207
912.00,9.50329,25.084212,0.000398,24.995316,-2.1742,0.110,9.50246,9.50246
913.00,9.50344,25.084211,0.000403,24.995294,-2.1743,0.110,9.50186,9.50186
914.00,9.50364,25.084281,0.000406,24.995276,-2.1744,0.110,9.50180,9.50180
915.00,9.50367,25.084363,0.000403,24.995301,-2.1745,0.110,9.50287,9.50287
916.00,9.50357,25.084418,0.000404,24.995291,-2.1745,0.111,9.50308,9.50308
917.00,9.50348,25.084339,0.000399,24.995193,-2.1746,0.111,9.50395,9.50395
918.00,9.50362,25.084346,0.000391,24.995201,-2.1748,0.111,9.50530,9.50530
919.00,9.50373,25.084303,0.000388,24.995209,-2.1749,0.111,9.50689,9.50689
920.00,9.50406,25.084279,0.000386,24.995120,-2.1750,0.111,9.50706,9.50706
921.00,9.50429,25.084196,0.000382,24.995001,-2.1751,0.111,9.50857,9.50857
922.00,9.50466,25.084273,0.000386,24.995044,-2.1751,0.111,9.50868,9.50868
923.00,9.50493,25.084377,0.000386,24.995099,-2.1751,0.111,9.50838,9.50838
924.00,9.50517,25.084491,0.000392,24.995104,-2.1752,0.111,9.50718,9.50718
925.00,9.50511,25.084515,0.000392,24.995103,-2.1751,0.111,9.50697,9.50697
926.00,9.50498,25.084572,0.000394,24.995154,-2.1750,0.111,9.50578,9.50578
927.00,9.50491,25.084485,0.000393,24.995060,-2.1751,0.111,9.50431,9.50431
928.00,9.50488,25.084528,0.000396,24.995013,-2.1752,0.111,9.50356,9.50356
929.00,9.50478,25.084562,0.000391,24.995046,-2.1753,0.112,9.50279,9.50279
930.00,9.50471,25.084651,0.000391,24.995131,-2.1755,0.112,9.50233,9.50233
931.00,9.50498,25.084724,0.000391,24.995143,-2.1756,0.112,9.50329,9.50329
932.00,9.50516,25.084695,0.000391,24.995125,-2.1756,0.112,9.50328,9.50328
933.00,9.50540,25.084807,0.000392,24.995167,-2.1754,0.112,9.50297,9.50297
934.00,9.50514,25.084789,0.000393,24.995096,-2.1752,0.112,9.50346,9.50346
935.00,9.50503,25.084771,0.000393,24.995068,-2.1750,0.112,9.50377,9.50377
936.00,9.50512,25.084686,0.000393,24.994992,-2.1749,0.112,9.50302,9.50302
937.00,9.50514,25.084872,0.000394,24.995050,-2.1750,0.112,9.50387,9.50387
938.00,9.50503,25.084801,0.000397,24.994923,-2.1751,0.112,9.50483,9.50483
939.00,9.50481,25.084921,0.000396,24.994930,-2.1750,0.112,9.50542,9.50542
940.00,9.50479,25.085052,0.000394,24.994954,-2.1751,0.112,9.50647,9.50647
941.00,9.50443,25.085211,0.000394,24.994956,-2.1752,0.112,9.50691,9.50691
942.00,9.50437,25.085094,0.000389,24.994920,-2.1752,0.112,9.50575,9.50575
943.00,9.50433,25.085098,0.000388,24.994940,-2.1754,0.112,9.50402,9.50402
944.00,9.50395,25.085089,0.000389,24.994987,-2.1756,0.112,9.50318,9.50318
945.00,9.50370,25.085117,0.000391,24.994977,-2.1756,0.112,9.50245,9.50245
946.00,9.50375,25.085103,0.000389,24.994990,-2.1756,0.112,9.50225,9.50225
947.00,9.50394,25.085288,0.000388,24.995044,-2.1757,0.113,9.50367,9.50367
948.00,9.50411,25.085310,0.000387,24.995056,-2.1756,0.113,9.50453,9.50453
949.00,9.50433,25.085304,0.000382,24.994968,-2.1756,0.113,9.50509,9.50509
950.00,9.50431,25.085356,0.000386,24.994998,-2.1757,0.113,9.50506,9.50506
951.00,9.50447,25.085506,0.000390,24.995122,-2.1757,0.113,9.50533,9.50533
952.00,9.50467,25.085494,0.000395,24.995139,-2.1757,0.113,9.50473,9.50473
953.00,9.50474,25.085589,0.000397,24.995199,-2.1758,0.113,9.50380,9.50380
954.00,9.50474,25.085690,0.000403,24.995304,-2.1759,0.113,9.50030,9.50030
955.00,9.50445,25.085690,0.000401,24.995277,-2.1760,0.113,9.49281,9.49281
956.00,9.50396,25.085697,0.000400,24.995264,-2.1760,0.113,9.48029,9.48029
957.00,9.50416,25.085860,0.000396,24.995334,-2.1760,0.113,9.46259,9.46259
958.00,9.50531,25.085913,0.000390,24.995319,-2.1761,0.114,9.44113,9.44113
959.00,9.50501,25.085959,0.000386,24.995295,-2.1761,0.114,9.41900,9.41900
960.00,9.50518,25.085939,0.000378,24.995242,-2.1760,0.115,9.39809,9.39809
@7,3.0002,6.0, 960.036999999997 
961.00,9.50774,25.085889,0.000370,24.995164,-2.1760,0.115,9.38293,9.38293
962.00,9.50580,25.085789,0.000361,24.995026,-2.1760,0.115,9.37601,9.37601
963.00,9.49771,25.085833,0.000357,24.995013,-2.1759,0.116,9.37704,9.37704
964.00,9.48524,25.085852,0.000347,24.995004,-2.1759,0.116,9.38463,9.38463
965.00,9.46782,25.085932,0.000346,24.995022,-2.1759,0.117,9.39554,9.39554
966.00,9.44466,25.085809,0.000342,24.994874,-2.1761,0.117,9.40769,9.40769
967.00,9.41732,25.085859,0.000346,24.994920,-2.1762,0.117,9.41839,9.41839
968.00,9.39040,25.085934,0.000348,24.995001,-2.1763,0.117,9.42581,9.42581
969.00,9.37490,25.085864,0.000349,24.994896,-2.1763,0.117,9.43207,9.43207
970.00,9.36348,25.085850,0.000352,24.994891,-2.1764,0.117,9.43832,9.43832
971.00,9.36907,25.085997,0.000354,24.995073,-2.1764,0.117,9.44324,9.44324
972.00,9.38240,25.086007,0.000356,24.995096,-2.1763,0.117,9.44596,9.44596
973.00,9.39573,25.085937,0.000356,24.995013,-2.1764,0.118,9.45032,9.45032
974.00,9.41261,25.086115,0.000365,24.995186,-2.1765,0.118,9.45378,9.45378
975.00,9.41801,25.086244,0.000368,24.995283,-2.1766,0.118,9.45680,9.45680
976.00,9.42871,25.086293,0.000370,24.995223,-2.1767,0.118,9.45940,9.45940
977.00,9.43318,25.086371,0.000374,24.995206,-2.1767,0.118,9.46293,9.46293
978.00,9.43823,25.086445,0.000376,24.995228,-2.1767,0.118,9.46603,9.46603
979.00,9.44259,25.086348,0.000375,24.995089,-2.1769,0.118,9.46818,9.46818
980.00,9.44753,25.086339,0.000373,24.995039,-2.1772,0.118,9.47018,9.47018
981.00,9.44990,25.086364,0.000375,24.995055,-2.1772,0.118,9.47250,9.47250
982.00,9.45349,25.086430,0.000376,24.995079,-2.1772,0.118,9.47541,9.47541
983.00,9.45651,25.086542,0.000380,24.995167,-2.1772,0.118,9.47779,9.47779
984.00,9.45977,25.086605,0.000378,24.995177,-2.1771,0.118,9.48054,9.48054
985.00,9.46232,25.086663,0.000378,24.995209,-2.1768,0.118,9.48257,9.48257
986.00,9.46501,25.086673,0.000381,24.995169,-2.1769,0.118,9.48416,9.48416
987.00,9.46755,25.086665,0.000379,24.995123,-2.1770,0.118,9.48492,9.48492
988.00,9.46982,25.086624,0.000379,24.995125,-2.1771,0.119,9.48647,9.48647
989.00,9.47183,25.086586,0.000381,24.995099,-2.1772,0.119,9.48811,9.48811
990.00,9.47424,25.086482,0.000383,24.994940,-2.1773,0.118,9.48996,9.48996
991.00,9.47676,25.086555,0.000381,24.994975,-2.1771,0.119,9.49106,9.49106
992.00,9.47871,25.086693,0.000385,24.995010,-2.1770,0.119,9.49227,9.49227
993.00,9.48022,25.086734,0.000383,24.994923,-2.1770,0.119,9.49235,9.49235
994.00,9.48148,25.086917,0.000383,24.995032,-2.1770,0.119,9.49097,9.49097
995.00,9.48285,25.087011,0.000384,24.995094,-2.1769,0.119,9.49075,9.49075
996.00,9.48416,25.087139,0.000386,24.995147,-2.1771,0.119,9.49158,9.49158
997.00,9.48587,25.087024,0.000385,24.995067,-2.1775,0.119,9.49344,9.49344
998.00,9.48747,25.087072,0.000386,24.995093,-2.1775,0.119,9.49494,9.49494
999.00,9.48895,25.086976,0.000386,24.995012,-2.1776,0.119,9.49694,9.49694
1000.00,9.49008,25.087151,0.000390,24.995097,-2.1776,0.119,9.49732,9.49732
1001.00,9.49073,25.087209,0.000394,24.995100,-2.1775,0.119,9.49697,9.49697
1002.00,9.49168,25.087289,0.000394,24.995150,-2.1772,0.119,9.49563,9.49563
1003.00,9.49258,25.087430,0.000396,24.995217,-2.1771,0.119,9.49599,9.49599
1004.00,9.49355,25.087544,0.000398,24.995210,-2.1770,0.119,9.49609,9.49609
1005.00,9.49399,25.087599,0.000397,24.995261,-2.1769,0.119,9.49642,9.49642
1006.00,9.49406,25.087533,0.000394,24.995160,-2.1767,0.119,9.49546,9.49546
1007.00,9.49456,25.087577,0.000396,24.995172,-2.1766,0.119,9.49456,9.49456
1008.00,9.49456,25.087623,0.000396,24.995194,-2.1768,0.119,9.49276,9.49276
1009.00,9.49408,25.087761,0.000399,24.995282,-2.1770,0.119,9.49148,9.49148
1010.00,9.49386,25.087678,0.000397,24.995135,-2.1772,0.119,9.49113,9.49113
1011.00,9.49401,25.087752,0.000397,24.995178,-2.1775,0.119,9.49260,9.49260
1012.00,9.49425,25.087836,0.000396,24.995197,-2.1778,0.119,9.49351,9.49351
1013.00,9.49452,25.087734,0.000396,24.995085,-2.1780,0.119,9.49456,9.49456
1014.00,9.49505,25.087650,0.000393,24.994999,-2.1780,0.119,9.49627,9.49627
1015.00,9.49478,25.087808,0.000400,24.995114,-2.1780,0.119,9.49802,9.49802
1016.00,9.49514,25.087894,0.000400,24.995128,-2.1779,0.120,9.49898,9.49898
1017.00,9.49574,25.087931,0.000403,24.995131,-2.1779,0.119,9.49958,9.49958
1018.00,9.49584,25.088033,0.000403,24.995157,-2.1777,0.120,9.50008,9.50008
1019.00,9.49581,25.088196,0.000406,24.995199,-2.1777,0.119,9.49941,9.49941
1020.00,9.49593,25.088196,0.000405,24.995191,-2.1778,0.119,9.49854,9.49854
1021.00,9.49611,25.088094,0.000401,24.995147,-2.1778,0.120,9.49756,9.49756
1022.00,9.49628,25.088072,0.000402,24.995150,-2.1779,0.120,9.49883,9.49883
1023.00,9.49614,25.088056,0.000402,24.995161,-2.1779,0.119,9.50024,9.50024
1024.00,9.49655,25.088118,0.000402,24.995277,-2.1779,0.120,9.50091,9.50091
1025.00,9.49726,25.088120,0.000400,24.995256,-2.1779,0.120,9.50033,9.50033
1026.00,9.49760,25.088274,0.000404,24.995326,-2.1779,0.120,9.49980,9.49980
1027.00,9.49748,25.088405,0.000403,24.995351,-2.1780,0.120,9.49898,9.49898
1028.00,9.49807,25.088537,0.000404,24.995406,-2.1781,0.120,9.49806,9.49806
1029.00,9.49841,25.088525,0.000398,24.995325,-2.1782,0.120,9.49769,9.49769
1030.00,9.49878,25.088473,0.000397,24.995239,-2.1783,0.120,9.49923,9.49923
1031.00,9.49915,25.088463,0.000398,24.995232,-2.1784,0.120,9.50103,9.50103
1032.00,9.49960,25.088389,0.000394,24.995184,-2.1784,0.120,9.50289,9.50289
1033.00,9.49955,25.088305,0.000391,24.995096,-2.1785,0.120,9.50376,9.50376
1034.00,9.49940,25.088274,0.000397,24.995097,-2.1784,0.120,9.50391,9.50391
1035.00,9.50013,25.088348,0.000396,24.995146,-2.1784,0.120,9.50298,9.50298
1036.00,9.50055,25.088297,0.000391,24.995016,-2.1784,0.121,9.50215,9.50215
1037.00,9.50038,25.088460,0.000393,24.995115,-2.1784,0.121,9.50131,9.50131
1038.00,9.50059,25.088515,0.000397,24.995097,-2.1783,0.121,9.50052,9.50052
1039.00,9.50088,25.088531,0.000393,24.994997,-2.1783,0.121,9.50116,9.50116
1040.00,9.50114,25.088617,0.000394,24.995078,-2.1783,0.121,9.50235,9.50235
1041.00,9.50114,25.088803,0.000400,24.995286,-2.1783,0.121,9.50269,9.50269
1042.00,9.50124,25.088743,0.000401,24.995160,-2.1783,0.121,9.50115,9.50115
1043.00,9.50145,25.088846,0.000404,24.995247,-2.1783,0.121,9.50101,9.50101
1044.00,9.50185,25.088982,0.000404,24.995324,-2.1783,0.121,9.50089,9.50089
1045.00,9.50165,25.088961,0.000408,24.995179,-2.1784,0.121,9.50068,9.50068
1046.00,9.50174,25.088995,0.000406,24.995120,-2.1785,0.121,9.50016,9.50016
1047.00,9.50161,25.089054,0.000409,24.995173,-2.1787,0.121,9.50053,9.50053
1048.00,9.50142,25.088865,0.000397,24.994976,-2.1788,0.121,9.50043,9.50043
1049.00,9.50153,25.088752,0.000398,24.994905,-2.1788,0.121,9.50077,9.50077
1050.00,9.50149,25.088930,0.000396,24.995118,-2.1787,0.121,9.50088,9.50088
1051.00,9.50176,25.088959,0.000398,24.995163,-2.1785,0.121,9.50302,9.50302
1052.00,9.50181,25.088917,0.000390,24.995071,-2.1785,0.121,9.50446,9.50446
1053.00,9.50165,25.089098,0.000401,24.995164,-2.1786,0.121,9.50520,9.50520
1054.00,9.50203,25.089219,0.000400,24.995205,-2.1787,0.121,9.50494,9.50494
1055.00,9.50215,25.089143,0.000398,24.995063,-2.1790,0.121,9.50519,9.50519
1056.00,9.50237,25.089181,0.000398,24.995046,-2.1792,0.121,9.50393,9.50393
1057.00,9.50236,25.089303,0.000405,24.995161,-2.1792,0.121,9.50335,9.50335
1058.00,9.50247,25.089387,0.000398,24.995192,-2.1792,0.121,9.50314,9.50314
1059.00,9.50236,25.089302,0.000396,24.995112,-2.1790,0.122,9.50365,9.50365
1060.00,9.50239,25.089336,0.000395,24.995063,-2.1788,0.122,9.50360,9.50360
1061.00,9.50268,25.089316,0.000393,24.995022,-2.1788,0.122,9.50333,9.50333
1062.00,9.50305,25.089259,0.000390,24.994918,-2.1789,0.122,9.50305,9.50305
1063.00,9.50303,25.089230,0.000393,24.994923,-2.1790,0.122,9.50292,9.50292
1064.00,9.50290,25.089478,0.000400,24.995107,-2.1792,0.122,9.50195,9.50195
1065.00,9.50273,25.089499,0.000402,24.995142,-2.1794,0.122,9.50093,9.50093
1066.00,9.50263,25.089545,0.000406,24.995132,-2.1795,0.122,9.50032,9.50032
1067.00,9.50261,25.089594,0.000407,24.995172,-2.1795,0.121,9.49933,9.49933
1068.00,9.50241,25.089747,0.000410,24.995244,-2.1796,0.121,9.49818,9.49818
1069.00,9.50232,25.089769,0.000407,24.995230,-2.1796,0.122,9.49875,9.49875
1070.00,9.50237,25.089876,0.000411,24.995246,-2.1793,0.122,9.49942,9.49942
1071.00,9.50201,25.089854,0.000401,24.995128,-2.1793,0.122,9.49956,9.49956
1072.00,9.50173,25.090020,0.000400,24.995166,-2.1793,0.122,9.50145,9.50145
1073.00,9.50192,25.090047,0.000394,24.995099,-2.1792,0.122,9.50389,9.50389
1074.00,9.50222,25.089990,0.000392,24.994951,-2.1793,0.122,9.50498,9.50498
1075.00,9.50232,25.089936,0.000382,24.994894,-2.1794,0.123,9.50531,9.50531
1076.00,9.50232,25.090169,0.000391,24.995053,-2.1794,0.122,9.50691,9.50691
1077.00,9.50225,25.090174,0.000389,24.995075,-2.1795,0.122,9.50604,9.50604
1078.00,9.50232,25.090285,0.000395,24.995155,-2.1794,0.122,9.50391,9.50391
1079.00,9.50209,25.090380,0.000397,24.995205,-2.1791,0.122,9.50119,9.50119
1080.00,9.50161,25.090480,0.000403,24.995251,-2.1790,0.122,9.50038,9.50038
1081.00,9.50153,25.090449,0.000401,24.995227,-2.1789,0.123,9.49954,9.49954
1082.00,9.50154,25.090573,0.000403,24.995306,-2.1790,0.123,9.49977,9.49977
1083.00,9.50165,25.090563,0.000403,24.995285,-2.1791,0.123,9.50140,9.50140
1084.00,9.50190,25.090592,0.000397,24.995295,-2.1795,0.123,9.50341,9.50341
1085.00,9.50230,25.090656,0.000399,24.995377,-2.1798,0.123,9.50432,9.50432
1086.00,9.50299,25.090718,0.000398,24.995366,-2.1799,0.123,9.50518,9.50518
1087.00,9.50314,25.090690,0.000403,24.995289,-2.1800,0.123,9.50483,9.50483
1088.00,9.50353,25.090733,0.000401,24.995287,-2.1801,0.123,9.50388,9.50388
1089.00,9.50379,25.090827,0.000406,24.995390,-2.1799,0.123,9.50357,9.50357
1090.00,9.50357,25.090842,0.000401,24.995329,-2.1800,0.123,9.50324,9.50324
1091.00,9.50350,25.090840,0.000399,24.995378,-2.1800,0.123,9.50237,9.50237
1092.00,9.50353,25.090704,0.000395,24.995216,-2.1800,0.123,9.50353,9.50353
1093.00,9.50348,25.090699,0.000395,24.995207,-2.1798,0.123,9.50445,9.50445
1094.00,9.50329,25.090685,0.000394,24.995180,-2.1798,0.123,9.50446,9.50446
1095.00,9.50302,25.090786,0.000399,24.995223,-2.1797,0.123,9.50338,9.50338
1096.00,9.50265,25.090784,0.000402,24.995138,-2.1798,0.123,9.50298,9.50298
1097.00,9.50257,25.090998,0.000403,24.995289,-2.1798,0.123,9.50182,9.50182
1098.00,9.50295,25.090972,0.000399,24.995163,-2.1798,0.123,9.50051,9.50051
1099.00,9.50277,25.090896,0.000397,24.995003,-2.1798,0.123,9.50022,9.50022
1100.00,9.50300,25.090835,0.000388,24.994900,-2.1799,0.124,9.50181,9.50181
1101.00,9.50339,25.090793,0.000387,24.994838,-2.1800,0.124,9.50341,9.50341
1102.00,9.50348,25.090793,0.000383,24.994820,-2.1802,0.124,9.50435,9.50435
1103.00,9.50327,25.090877,0.000384,24.994932,-2.1803,0.124,9.50378,9.50378
1104.00,9.50297,25.091007,0.000385,24.995075,-2.1803,0.124,9.49994,9.49994
1105.00,9.50321,25.091090,0.000392,24.995120,-2.1804,0.124,9.49234,9.49234
1106.00,9.50317,25.091272,0.000395,24.995250,-2.1804,0.124,9.48003,9.48003
1107.00,9.50274,25.091426,0.000396,24.995382,-2.1805,0.124,9.46573,9.46573
1108.00,9.50249,25.091382,0.000393,24.995335,-2.1805,0.125,9.44950,9.44950
1109.00,9.50345,25.091352,0.000390,24.995272,-2.1805,0.125,9.43432,9.43432
1110.00,9.50586,25.091481,0.000381,24.995403,-2.1804,0.126,9.42097,9.42097
@8,3.0002,6.0, 1110.098 
1111.00,9.50846,25.091445,0.000373,24.995331,-2.1803,0.126,9.41241,9.41241
1112.00,9.50585,25.091409,0.000365,24.995234,-2.1801,0.126,9.40849,9.40849
1113.00,9.49638,25.091509,0.000358,24.995267,-2.1801,0.127,9.41052,9.41052
1114.00,9.48224,25.091623,0.000355,24.995302,-2.1801,0.127,9.41698,9.41698
1115.00,9.46838,25.091556,0.000356,24.995193,-2.1801,0.127,9.42643,9.42643
1116.00,9.44741,25.091479,0.000346,24.995083,-2.1803,0.128,9.43786,9.43786
1117.00,9.43429,25.091473,0.000348,24.995074,-2.1805,0.128,9.44712,9.44712
1118.00,9.41519,25.091521,0.000353,24.995102,-2.1805,0.128,9.45443,9.45443
1119.00,9.40634,25.091477,0.000352,24.995045,-2.1806,0.128,9.45921,9.45921
1120.00,9.40181,25.091433,0.000349,24.994993,-2.1807,0.129,9.46266,9.46266
1121.00,9.40456,25.091543,0.000361,24.995162,-2.1805,0.128,9.46363,9.46363
1122.00,9.41487,25.091614,0.000361,24.995221,-2.1805,0.129,9.46549,9.46549
1123.00,9.42542,25.091512,0.000360,24.995077,-2.1806,0.129,9.46846,9.46846
1124.00,9.43831,25.091672,0.000361,24.995128,-2.1807,0.129,9.47194,9.47194
1125.00,9.44911,25.091773,0.000368,24.995152,-2.1808,0.129,9.47537,9.47537
1126.00,9.46021,25.091797,0.000365,24.995050,-2.1810,0.129,9.47864,9.47864
1127.00,9.46121,25.091803,0.000370,24.994981,-2.1811,0.129,9.47975,9.47975
1128.00,9.46244,25.092015,0.000375,24.995133,-2.1813,0.129,9.47981,9.47981
1129.00,9.46446,25.092061,0.000379,24.995205,-2.1814,0.129,9.47995,9.47995
1130.00,9.46751,25.092053,0.000374,24.995214,-2.1814,0.129,9.48038,9.48038
1131.00,9.47003,25.092056,0.000377,24.995195,-2.1814,0.129,9.48211,9.48211
1132.00,9.47142,25.092098,0.000377,24.995264,-2.1814,0.129,9.48552,9.48552
1133.00,9.47313,25.092050,0.000381,24.995218,-2.1813,0.129,9.48896,9.48896
1134.00,9.47459,25.092081,0.000385,24.995243,-2.1812,0.129,9.49192,9.49192
1135.00,9.47689,25.092212,0.000395,24.995307,-2.1812,0.129,9.49384,9.49384
1136.00,9.47907,25.092393,0.000396,24.995407,-2.1811,0.129,9.49495,9.49495
1137.00,9.48135,25.092440,0.000398,24.995325,-2.1812,0.129,9.49591,9.49591
1138.00,9.48362,25.092536,0.000391,24.995336,-2.1812,0.129,9.49542,9.49542
1139.00,9.48509,25.092570,0.000390,24.995296,-2.1813,0.129,9.49504,9.49504
1140.00,9.48620,25.092606,0.000384,24.995291,-2.1813,0.130,9.49533,9.49533
1141.00,9.48803,25.092642,0.000392,24.995344,-2.1814,0.130,9.49521,9.49521
1142.00,9.48908,25.092574,0.000387,24.995296,-2.1813,0.130,9.49427,9.49427
1143.00,9.48984,25.092583,0.000395,24.995261,-2.1813,0.130,9.49487,9.49487
1144.00,9.49046,25.092553,0.000394,24.995255,-2.1815,0.130,9.49525,9.49525
1145.00,9.49095,25.092562,0.000397,24.995288,-2.1815,0.130,9.49552,9.49552
1146.00,9.49157,25.092547,0.000392,24.995198,-2.1815,0.130,9.49559,9.49559
1147.00,9.49257,25.092663,0.000395,24.995268,-2.1815,0.130,9.49724,9.49724
1148.00,9.49412,25.092727,0.000393,24.995327,-2.1816,0.130,9.49857,9.49857
1149.00,9.49538,25.092803,0.000393,24.995308,-2.1816,0.130,9.49984,9.49984
1150.00,9.49594,25.092784,0.000392,24.995226,-2.1815,0.130,9.49901,9.49901
1151.00,9.49596,25.092965,0.000394,24.995383,-2.1815,0.130,9.49855,9.49855
1152.00,9.49625,25.093052,0.000395,24.995348,-2.1816,0.130,9.49844,9.49844
1153.00,9.49658,25.093089,0.000396,24.995318,-2.1815,0.130,9.49761,9.49761
1154.00,9.49661,25.093105,0.000394,24.995331,-2.1815,0.130,9.49630,9.49630
1155.00,9.49668,25.093175,0.000398,24.995324,-2.1817,0.130,9.49692,9.49692
1156.00,9.49665,25.093044,0.000396,24.995163,-2.1818,0.130,9.49685,9.49685
1157.00,9.49681,25.093123,0.000396,24.995290,-2.1817,0.130,9.49504,9.49504
1158.00,9.49711,25.093256,0.000399,24.995351,-2.1818,0.130,9.49398,9.49398
1159.00,9.49686,25.093409,0.000403,24.995397,-2.1819,0.130,9.49479,9.49479
1160.00,9.49645,25.093476,0.000398,24.995449,-2.1818,0.130,9.49515,9.49515
1161.00,9.49675,25.093534,0.000398,24.995509,-2.1818,0.130,9.49647,9.49647
1162.00,9.49706,25.093451,0.000400,24.995394,-2.1820,0.130,9.49822,9.49822
1163.00,9.49742,25.093365,0.000398,24.995332,-2.1819,0.130,9.50015,9.50015
1164.00,9.49765,25.093348,0.000400,24.995357,-2.1817,0.130,9.49983,9.49983
1165.00,9.49767,25.093428,0.000401,24.995344,-2.1817,0.131,9.49964,9.49964
1166.00,9.49758,25.093445,0.000403,24.995212,-2.1817,0.131,9.49957,9.49957
1167.00,9.49715,25.093443,0.000399,24.995105,-2.1819,0.131,9.49940,9.49940
1168.00,9.49732,25.093581,0.000401,24.995165,-2.1821,0.131,9.49882,9.49882
1169.00,9.49760,25.093557,0.000395,24.995088,-2.1822,0.131,9.49878,9.49878
1170.00,9.49777,25.093635,0.000397,24.995165,-2.1822,0.131,9.49864,9.49864
1171.00,9.49778,25.093779,0.000399,24.995336,-2.1822,0.131,9.49847,9.49847
1172.00,9.49779,25.093851,0.000400,24.995430,-2.1821,0.131,9.49882,9.49882
1173.00,9.49794,25.093807,0.000401,24.995398,-2.1820,0.131,9.49932,9.49932
1174.00,9.49821,25.093778,0.000400,24.995324,-2.1822,0.131,9.49999,9.49999
1175.00,9.49838,25.093675,0.000399,24.995195,-2.1823,0.131,9.50046,9.50046
1176.00,9.49862,25.093602,0.000395,24.995104,-2.1822,0.131,9.50055,9.50055
1177.00,9.49897,25.093700,0.000400,24.995140,-2.1822,0.131,9.50029,9.50029
1178.00,9.49930,25.093652,0.000392,24.995067,-2.1821,0.131,9.49951,9.49951
1179.00,9.49936,25.093831,0.000398,24.995286,-2.1819,0.131,9.49808,9.49808
1180.00,9.49905,25.093847,0.000400,24.995294,-2.1818,0.131,9.49712,9.49712
1181.00,9.49889,25.093852,0.000403,24.995267,-2.1820,0.131,9.49679,9.49679
1182.00,9.49878,25.093899,0.000397,24.995304,-2.1820,0.132,9.49688,9.49688
1183.00,9.49887,25.093965,0.000402,24.995372,-2.1820,0.131,9.49855,9.49855
1184.00,9.49910,25.093902,0.000402,24.995228,-2.1821,0.131,9.49961,9.49961
1185.00,9.49913,25.093997,0.000400,24.995258,-2.1822,0.131,9.50046,9.50046
1186.00,9.49919,25.093972,0.000399,24.995208,-2.1823,0.132,9.50083,9.50083
1187.00,9.49914,25.093944,0.000398,24.995181,-2.1825,0.132,9.50053,9.50053
1188.00,9.49914,25.093946,0.000401,24.995119,-2.1829,0.131,9.49929,9.49929
1189.00,9.49922,25.094015,0.000397,24.995091,-2.1831,0.132,9.49956,9.49956
1190.00,9.49926,25.094081,0.000402,24.995128,-2.1832,0.131,9.50037,9.50037
1191.00,9.49900,25.094205,0.000407,24.995253,-2.1831,0.131,9.49964,9.49964
1192.00,9.49910,25.094274,0.000408,24.995253,-2.1829,0.131,9.49996,9.49996
1193.00,9.49924,25.094313,0.000398,24.995280,-2.1827,0.132,9.50114,9.50114
1194.00,9.49942,25.094278,0.000400,24.995258,-2.1825,0.132,9.50199,9.50199
1195.00,9.49998,25.094252,0.000395,24.995223,-2.1826,0.132,9.50303,9.50303
1196.00,9.50041,25.094319,0.000390,24.995218,-2.1825,0.132,9.50473,9.50473
1197.00,9.50036,25.094310,0.000390,24.995177,-2.1825,0.132,9.50361,9.50361
1198.00,9.50026,25.094451,0.000396,24.995231,-2.1827,0.132,9.50186,9.50186
1199.00,9.50027,25.094510,0.000397,24.995249,-2.1828,0.132,9.49996,9.49996
1200.00,9.50036,25.094542,0.000398,24.995226,-2.1828,0.132,9.49815,9.49815
1201.00,9.50055,25.094550,0.000399,24.995216,-2.1830,0.132,9.49715,9.49715
1202.00,9.50048,25.094614,0.000402,24.995248,-2.1831,0.132,9.49879,9.49879
1203.00,9.50035,25.094545,0.000402,24.995129,-2.1830,0.132,9.49912,9.49912
1204.00,9.50053,25.094602,0.000401,24.995160,-2.1829,0.132,9.49967,9.49967
1205.00,9.50072,25.094666,0.000402,24.995198,-2.1828,0.132,9.49922,9.49922
1206.00,9.50070,25.094714,0.000402,24.995175,-2.1826,0.132,9.49876,9.49876
1207.00,9.50113,25.094793,0.000400,24.995201,-2.1826,0.132,9.49785,9.49785
1208.00,9.50084,25.094907,0.000402,24.995262,-2.1828,0.132,9.49790,9.49790
1209.00,9.50032,25.094905,0.000398,24.995230,-2.1830,0.132,9.49866,9.49866
1210.00,9.50008,25.094915,0.000396,24.995165,-2.1831,0.132,9.50004,9.50004
1211.00,9.50019,25.095003,0.000399,24.995255,-2.1832,0.132,9.50205,9.50205
1212.00,9.50081,25.095068,0.000395,24.995238,-2.1833,0.133,9.50429,9.50429
1213.00,9.50137,25.095159,0.000397,24.995266,-2.1834,0.133,9.50717,9.50717
1214.00,9.50155,25.095307,0.000400,24.995301,-2.1833,0.133,9.50807,9.50807
1215.00,9.50160,25.095452,0.000401,24.995394,-2.1834,0.133,9.50859,9.50859
1216.00,9.50163,25.095445,0.000396,24.995296,-2.1835,0.133,9.50924,9.50924
1217.00,9.50215,25.095382,0.000400,24.995245,-2.1834,0.133,9.50914,9.50914
1218.00,9.50288,25.095442,0.000396,24.995281,-2.1833,0.133,9.50732,9.50732
1219.00,9.50351,25.095454,0.000395,24.995265,-2.1832,0.133,9.50701,9.50701
1220.00,9.50377,25.095511,0.000397,24.995293,-2.1831,0.133,9.50593,9.50593
1221.00,9.50390,25.095491,0.000396,24.995236,-2.1830,0.133,9.50387,9.50387
1222.00,9.50385,25.095451,0.000391,24.995128,-2.1829,0.133,9.50140,9.50140
1223.00,9.50360,25.095452,0.000393,24.995075,-2.1828,0.133,9.50070,9.50070
1224.00,9.50334,25.095465,0.000394,24.995083,-2.1829,0.133,9.50029,9.50029
1225.00,9.50386,25.095465,0.000394,24.995034,-2.1832,0.133,9.50185,9.50185
1226.00,9.50453,25.095687,0.000402,24.995200,-2.1832,0.133,9.50416,9.50416
1227.00,9.50515,25.095728,0.000404,24.995234,-2.1833,0.133,9.50668,9.50668
1228.00,9.50585,25.095722,0.000402,24.995246,-2.1834,0.133,9.50730,9.50730
1229.00,9.50593,25.095725,0.000399,24.995183,-2.1835,0.133,9.50725,9.50725
1230.00,9.50560,25.095698,0.000398,24.995149,-2.1836,0.133,9.50513,9.50513
1231.00,9.50531,25.095560,0.000392,24.994996,-2.1837,0.134,9.50255,9.50255
1232.00,9.50466,25.095740,0.000393,24.995111,-2.1838,0.134,9.50020,9.50020
1233.00,9.50429,25.095794,0.000394,24.995126,-2.1838,0.134,9.49844,9.49844
1234.00,9.50353,25.095831,0.000391,24.995138,-2.1836,0.134,9.49782,9.49782
1235.00,9.50306,25.095770,0.000390,24.995068,-2.1833,0.134,9.49856,9.49856
1236.00,9.50229,25.095818,0.000393,24.995116,-2.1831,0.134,9.49839,9.49839
1237.00,9.50193,25.095748,0.000396,24.995056,-2.1832,0.134,9.49924,9.49924
1238.00,9.50206,25.095712,0.000395,24.995001,-2.1832,0.134,9.50075,9.50075
1239.00,9.50195,25.095723,0.000400,24.995040,-2.1833,0.134,9.50130,9.50130
1240.00,9.50187,25.095800,0.000396,24.995062,-2.1834,0.134,9.50150,9.50150
1241.00,9.50192,25.095788,0.000393,24.995038,-2.1835,0.134,9.50265,9.50265
1242.00,9.50222,25.095856,0.000387,24.995087,-2.1836,0.135,9.50382,9.50382
1243.00,9.50265,25.095909,0.000390,24.995156,-2.1837,0.134,9.50453,9.50453
1244.00,9.50281,25.096058,0.000388,24.995252,-2.1836,0.135,9.50485,9.50485
1245.00,9.50272,25.096152,0.000393,24.995333,-2.1837,0.135,9.50529,9.50529
1246.00,9.50246,25.096190,0.000392,24.995325,-2.1837,0.135,9.50542,9.50542
1247.00,9.50227,25.096303,0.000395,24.995392,-2.1838,0.135,9.50598,9.50598
1248.00,9.50245,25.096308,0.000392,24.995366,-2.1839,0.135,9.50639,9.50639
1249.00,9.50261,25.096225,0.000394,24.995261,-2.1842,0.135,9.50639,9.50639
1250.00,9.50269,25.096216,0.000392,24.995254,-2.1845,0.135,9.50621,9.50621
1251.00,9.50306,25.096350,0.000395,24.995311,-2.1847,0.135,9.50610,9.50610
1252.00,9.50336,25.096456,0.000393,24.995309,-2.1848,0.135,9.50488,9.50488
1253.00,9.50406,25.096455,0.000392,24.995223,-2.1848,0.135,9.50353,9.50353
1254.00,9.50457,25.096582,0.000393,24.995321,-2.1846,0.135,9.50144,9.50144
1255.00,9.50501,25.096674,0.000398,24.995395,-2.1844,0.135,9.49764,9.49764
1256.00,9.50548,25.096772,0.000396,24.995516,-2.1843,0.135,9.48973,9.48973
1257.00,9.50546,25.096638,0.000393,24.995414,-2.1841,0.135,9.47813,9.47813
1258.00,9.50554,25.096740,0.000388,24.995462,-2.1840,0.136,9.46363,9.46363
1259.00,9.50570,25.096802,0.000381,24.995432,-2.1840,0.136,9.44839,9.44839
1260.00,9.50385,25.096918,0.000375,24.995488,-2.1840,0.137,9.43341,9.43341
@9,3.0002,6.0, 1260.04399999999 
1261.00,9.50349,25.096904,0.000366,24.995377,-2.1840,0.137,9.42323,9.42323
1262.00,9.50371,25.096892,0.000358,24.995344,-2.1840,0.138,9.41922,9.41922
1263.00,9.49969,25.096934,0.000357,24.995406,-2.1841,0.138,9.42104,9.42104
1264.00,9.49328,25.096906,0.000354,24.995407,-2.1842,0.138,9.42752,9.42752
1265.00,9.48476,25.096796,0.000350,24.995217,-2.1842,0.139,9.43758,9.43758
1266.00,9.46457,25.096782,0.000349,24.995208,-2.1842,0.139,9.44886,9.44886
1267.00,9.44704,25.096879,0.000353,24.995262,-2.1842,0.139,9.45834,9.45834
1268.00,9.42855,25.097043,0.000358,24.995365,-2.1843,0.139,9.46564,9.46564
1269.00,9.41661,25.097033,0.000359,24.995269,-2.1844,0.139,9.47100,9.47100
1270.00,9.41017,25.097090,0.000362,24.995275,-2.1844,0.139,9.47498,9.47498
1271.00,9.41387,25.097099,0.000365,24.995194,-2.1844,0.139,9.47645,9.47645
1272.00,9.42698,25.097266,0.000366,24.995285,-2.1842,0.140,9.47618,9.47618
1273.00,9.43752,25.097086,0.000365,24.995086,-2.1842,0.139,9.47706,9.47706
1274.00,9.44933,25.097269,0.000369,24.995214,-2.1843,0.140,9.47872,9.47872
1275.00,9.46045,25.097305,0.000368,24.995207,-2.1845,0.140,9.48060,9.48060
1276.00,9.46923,25.097408,0.000368,24.995352,-2.1848,0.140,9.48317,9.48317
1277.00,9.47255,25.097396,0.000374,24.995285,-2.1850,0.140,9.48622,9.48622
1278.00,9.47467,25.097513,0.000374,24.995317,-2.1850,0.140,9.48870,9.48870
1279.00,9.47506,25.097515,0.000376,24.995303,-2.1849,0.140,9.48955,9.48955
1280.00,9.47652,25.097550,0.000375,24.995307,-2.1849,0.140,9.48947,9.48947
1281.00,9.47882,25.097497,0.000380,24.995238,-2.1850,0.140,9.48990,9.48990
1282.00,9.48046,25.097425,0.000374,24.995286,-2.1851,0.140,9.49136,9.49136
1283.00,9.48191,25.097473,0.000377,24.995396,-2.1854,0.140,9.49176,9.49176
1284.00,9.48327,25.097433,0.000370,24.995336,-2.1854,0.141,9.49172,9.49172
1285.00,9.48463,25.097467,0.000375,24.995339,-2.1855,0.141,9.49131,9.49131
1286.00,9.48584,25.097529,0.000377,24.995345,-2.1855,0.141,9.49188,9.49188
1287.00,9.48694,25.097539,0.000381,24.995236,-2.1855,0.140,9.49240,9.49240
1288.00,9.48722,25.097595,0.000380,24.995154,-2.1855,0.141,9.49321,9.49321
1289.00,9.48827,25.097669,0.000388,24.995171,-2.1855,0.140,9.49428,9.49428
1290.00,9.48901,25.097809,0.000387,24.995274,-2.1854,0.140,9.49615,9.49615
1291.00,9.49026,25.097836,0.000388,24.995273,-2.1855,0.140,9.49795,9.49795
1292.00,9.49173,25.097995,0.000386,24.995326,-2.1853,0.141,9.49866,9.49866
1293.00,9.49287,25.098027,0.000387,24.995341,-2.1851,0.141,9.49903,9.49903
1294.00,9.49340,25.098001,0.000390,24.995303,-2.1851,0.141,9.49909,9.49909
1295.00,9.49411,25.098027,0.000396,24.995289,-2.1851,0.141,9.49849,9.49849
1296.00,9.49471,25.098191,0.000393,24.995299,-2.1852,0.141,9.49593,9.49593
1297.00,9.49488,25.098284,0.000400,24.995329,-2.1854,0.141,9.49421,9.49421
1298.00,9.49463,25.098302,0.000400,24.995259,-2.1853,0.141,9.49399,9.49399
1299.00,9.49484,25.098431,0.000399,24.995299,-2.1854,0.141,9.49458,9.49458
1300.00,9.49521,25.098452,0.000396,24.995281,-2.1853,0.141,9.49563,9.49563
1301.00,9.49538,25.098364,0.000397,24.995162,-2.1850,0.141,9.49716,9.49716
1302.00,9.49598,25.098314,0.000393,24.995116,-2.1849,0.141,9.49977,9.49977
1303.00,9.49677,25.098490,0.000399,24.995303,-2.1847,0.141,9.50074,9.50074
1304.00,9.49737,25.098506,0.000399,24.995338,-2.1847,0.141,9.50162,9.50162
1305.00,9.49792,25.098517,0.000396,24.995304,-2.1847,0.141,9.50151,9.50151
1306.00,9.49796,25.098558,0.000398,24.995363,-2.1850,0.141,9.50025,9.50025
1307.00,9.49786,25.098657,0.000401,24.995417,-2.1852,0.141,9.49889,9.49889
1308.00,9.49787,25.098603,0.000397,24.995321,-2.1854,0.142,9.49779,9.49779
1309.00,9.49798,25.098530,0.000393,24.995204,-2.1854,0.142,9.49698,9.49698
1310.00,9.49797,25.098462,0.000394,24.995184,-2.1854,0.142,9.49762,9.49762
1311.00,9.49767,25.098537,0.000393,24.995263,-2.1854,0.142,9.49793,9.49793
1312.00,9.49769,25.098585,0.000394,24.995294,-2.1854,0.142,9.49654,9.49654
1313.00,9.49794,25.098596,0.000396,24.995241,-2.1854,0.142,9.49641,9.49641
1314.00,9.49860,25.098712,0.000401,24.995284,-2.1857,0.141,9.49662,9.49662
1315.00,9.49825,25.098898,0.000398,24.995330,-2.1859,0.142,9.49536,9.49536
1316.00,9.49812,25.099006,0.000402,24.995360,-2.1860,0.142,9.49595,9.49595
1317.00,9.49795,25.099008,0.000399,24.995330,-2.1862,0.142,9.49674,9.49674
1318.00,9.49804,25.098975,0.000398,24.995314,-2.1863,0.142,9.49741,9.49741
1319.00,9.49819,25.099005,0.000395,24.995332,-2.1863,0.142,9.49777,9.49777
1320.00,9.49822,25.098938,0.000398,24.995285,-2.1863,0.142,9.49839,9.49839
1321.00,9.49817,25.098869,0.000392,24.995208,-2.1861,0.142,9.50025,9.50025
1322.00,9.49793,25.098883,0.000392,24.995198,-2.1860,0.142,9.50150,9.50150
1323.00,9.49820,25.098921,0.000393,24.995218,-2.1859,0.142,9.50202,9.50202
1324.00,9.49845,25.098882,0.000394,24.995195,-2.1860,0.142,9.50233,9.50233
1325.00,9.49845,25.098884,0.000395,24.995161,-2.1861,0.142,9.50247,9.50247
1326.00,9.49862,25.098919,0.000392,24.995140,-2.1861,0.142,9.50095,9.50095
1327.00,9.49877,25.098952,0.000392,24.995109,-2.1862,0.142,9.50054,9.50054
1328.00,9.49908,25.099067,0.000389,24.995134,-2.1863,0.142,9.50150,9.50150
1329.00,9.49957,25.099240,0.000390,24.995190,-2.1864,0.142,9.50224,9.50224
1330.00,9.49977,25.099378,0.000390,24.995238,-2.1863,0.143,9.50287,9.50287
1331.00,9.50007,25.099378,0.000391,24.995207,-2.1863,0.143,9.50434,9.50434
1332.00,9.50065,25.099484,0.000390,24.995288,-2.1863,0.143,9.50466,9.50466
1333.00,9.50104,25.099470,0.000390,24.995269,-2.1862,0.143,9.50361,9.50361
1334.00,9.50113,25.099450,0.000393,24.995278,-2.1862,0.143,9.50212,9.50212
1335.00,9.50150,25.099498,0.000392,24.995326,-2.1862,0.143,9.50094,9.50094
1336.00,9.50199,25.099521,0.000398,24.995353,-2.1864,0.143,9.49911,9.49911
1337.00,9.50209,25.099429,0.000399,24.995294,-2.1864,0.142,9.49842,9.49842
1338.00,9.50162,25.099440,0.000403,24.995292,-2.1862,0.142,9.49745,9.49745
1339.00,9.50123,25.099453,0.000400,24.995246,-2.1860,0.142,9.49784,9.49784
1340.00,9.50122,25.099574,0.000401,24.995326,-2.1858,0.143,9.49886,9.49886
1341.00,9.50114,25.099690,0.000400,24.995364,-2.1857,0.143,9.49969,9.49969
1342.00,9.50094,25.099749,0.000395,24.995288,-2.1858,0.143,9.49992,9.49992
1343.00,9.50082,25.099801,0.000395,24.995232,-2.1862,0.143,9.50105,9.50105
1344.00,9.50084,25.099806,0.000393,24.995177,-2.1865,0.143,9.50104,9.50104
1345.00,9.50091,25.099791,0.000392,24.995139,-2.1867,0.143,9.50146,9.50146
1346.00,9.50102,25.099911,0.000392,24.995231,-2.1867,0.143,9.50104,9.50104
1347.00,9.50112,25.099971,0.000399,24.995317,-2.1867,0.143,9.50162,9.50162
1348.00,9.50117,25.100104,0.000403,24.995518,-2.1866,0.143,9.50212,9.50212
1349.00,9.50082,25.100265,0.000405,24.995713,-2.1865,0.143,9.50146,9.50146
1350.00,9.50048,25.100262,0.000404,24.995693,-2.1864,0.143,9.50013,9.50013
1351.00,9.50016,25.100023,0.000397,24.995441,-2.1867,0.143,9.50036,9.50036
1352.00,9.50002,25.100172,0.000398,24.995575,-2.1868,0.144,9.50028,9.50028
1353.00,9.50005,25.100235,0.000396,24.995499,-2.1869,0.144,9.49956,9.49956
1354.00,9.49999,25.100209,0.000397,24.995336,-2.1869,0.144,9.49947,9.49947
1355.00,9.49995,25.100211,0.000395,24.995237,-2.1869,0.144,9.49983,9.49983
1356.00,9.50028,25.100542,0.000402,24.995451,-2.1867,0.144,9.50094,9.50094
1357.00,9.50070,25.100486,0.000392,24.995339,-2.1865,0.144,9.50163,9.50163
1358.00,9.50104,25.100473,0.000396,24.995290,-2.1865,0.144,9.50165,9.50165
1359.00,9.50111,25.100463,0.000393,24.995283,-2.1866,0.144,9.50338,9.50338
1360.00,9.50117,25.100484,0.000396,24.995294,-2.1869,0.144,9.50454,9.50454
1361.00,9.50148,25.100428,0.000400,24.995203,-2.1870,0.144,9.50354,9.50354
1362.00,9.50155,25.100439,0.000406,24.995131,-2.1870,0.144,9.50270,9.50270
1363.00,9.50153,25.100406,0.000400,24.995129,-2.1871,0.144,9.50415,9.50415
1364.00,9.50157,25.100511,0.000402,24.995203,-2.1871,0.144,9.50463,9.50463
1365.00,9.50162,25.100587,0.000401,24.995280,-2.1869,0.144,9.50488,9.50488
1366.00,9.50204,25.100695,0.000398,24.995377,-2.1869,0.144,9.50426,9.50426
1367.00,9.50222,25.100697,0.000395,24.995348,-2.1869,0.144,9.50375,9.50375
1368.00,9.50187,25.100815,0.000394,24.995368,-2.1869,0.144,9.50168,9.50168
1369.00,9.50184,25.100695,0.000393,24.995278,-2.1870,0.145,9.50040,9.50040
1370.00,9.50210,25.100718,0.000400,24.995286,-2.1871,0.144,9.49921,9.49921
1371.00,9.50227,25.100617,0.000397,24.995214,-2.1873,0.144,9.49919,9.49919
1372.00,9.50230,25.100701,0.000396,24.995273,-2.1873,0.145,9.50014,9.50014
1373.00,9.50280,25.100659,0.000392,24.995249,-2.1872,0.145,9.50181,9.50181
1374.00,9.50233,25.100699,0.000389,24.995228,-2.1870,0.145,9.50344,9.50344
1375.00,9.50215,25.100714,0.000386,24.995196,-2.1868,0.145,9.50498,9.50498
1376.00,9.50262,25.100792,0.000385,24.995193,-2.1867,0.145,9.50727,9.50727
1377.00,9.50327,25.100847,0.000386,24.995255,-2.1866,0.145,9.50871,9.50871
1378.00,9.50395,25.100937,0.000394,24.995346,-2.1868,0.145,9.50898,9.50898
1379.00,9.50416,25.101116,0.000400,24.995466,-2.1871,0.145,9.50815,9.50815
1380.00,9.50423,25.101239,0.000396,24.995545,-2.1871,0.145,9.50723,9.50723
1381.00,9.50433,25.101411,0.000399,24.995671,-2.1872,0.145,9.50522,9.50522
1382.00,9.50391,25.101361,0.000403,24.995555,-2.1872,0.145,9.50299,9.50299
1383.00,9.50378,25.101406,0.000400,24.995521,-2.1871,0.145,9.50008,9.50008
1384.00,9.50324,25.101449,0.000402,24.995526,-2.1871,0.145,9.49888,9.49888
1385.00,9.50259,25.101410,0.000404,24.995411,-2.1871,0.145,9.49867,9.49867
1386.00,9.50259,25.101276,0.000403,24.995242,-2.1872,0.145,9.49915,9.49915
1387.00,9.50296,25.101339,0.000400,24.995260,-2.1874,0.145,9.49975,9.49975
1388.00,9.50333,25.101404,0.000402,24.995270,-2.1875,0.145,9.50179,9.50179
1389.00,9.50383,25.101374,0.000400,24.995243,-2.1875,0.145,9.50264,9.50264
1390.00,9.50386,25.101363,0.000396,24.995165,-2.1877,0.145,9.50405,9.50405
1391.00,9.50374,25.101392,0.000393,24.995175,-2.1877,0.145,9.50589,9.50589
1392.00,9.50405,25.101455,0.000391,24.995176,-2.1878,0.145,9.50683,9.50683
1393.00,9.50447,25.101471,0.000389,24.995158,-2.1879,0.146,9.50739,9.50739
1394.00,9.50416,25.101492,0.000385,24.995094,-2.1881,0.146,9.50742,9.50742
1395.00,9.50405,25.101577,0.000385,24.995168,-2.1880,0.146,9.50658,9.50658
1396.00,9.50407,25.101652,0.000390,24.995214,-2.1881,0.146,9.50578,9.50578
1397.00,9.50393,25.101733,0.000392,24.995265,-2.1881,0.146,9.50564,9.50564
1398.00,9.50369,25.101659,0.000394,24.995150,-2.1880,0.146,9.50559,9.50559
1399.00,9.50359,25.101733,0.000394,24.995162,-2.1879,0.146,9.50659,9.50659
1400.00,9.50395,25.101750,0.000397,24.995153,-2.1878,0.145,9.50610,9.50610
1401.00,9.50404,25.101921,0.000394,24.995276,-2.1878,0.146,9.50413,9.50413
1402.00,9.50405,25.101984,0.000396,24.995284,-2.1878,0.146,9.50126,9.50126
1403.00,9.50474,25.102115,0.000396,24.995376,-2.1878,0.146,9.49767,9.49767
1404.00,9.50517,25.102170,0.000393,24.995396,-2.1880,0.146,9.49338,9.49338
1405.00,9.50548,25.102247,0.000387,24.995419,-2.1881,0.146,9.48863,9.48863
1406.00,9.50541,25.102236,0.000385,24.995323,-2.1882,0.146,9.48220,9.48220
1407.00,9.50458,25.102270,0.000381,24.995320,-2.1881,0.147,9.47392,9.47392
1408.00,9.50438,25.102251,0.000371,24.995256,-2.1881,0.147,9.46376,9.46376
1409.00,9.50393,25.102334,0.000369,24.995308,-2.1878,0.148,9.45282,9.45282
1410.00,9.50204,25.102305,0.000362,24.995271,-2.1877,0.148,9.44216,9.44216
1411.00,9.49697,25.102286,0.000361,24.995291,-2.1876,0.149,9.43475,9.43475
@10,3.0002,6.0, 1410.197 
1412.00,9.49291,25.102176,0.000350,24.995216,-2.1877,0.149,9.43227,9.43227
1413.00,9.48934,25.102209,0.000352,24.995258,-2.1879,0.150,9.43535,9.43535
1414.00,9.48633,25.102141,0.000346,24.995186,-2.1881,0.150,9.44201,9.44201
1415.00,9.47816,25.102218,0.000348,24.995212,-2.1881,0.150,9.45255,9.45255
1416.00,9.46471,25.102214,0.000347,24.995146,-2.1882,0.150,9.46318,9.46318
1417.00,9.45123,25.102426,0.000354,24.995298,-2.1880,0.150,9.47296,9.47296
1418.00,9.43773,25.102424,0.000353,24.995299,-2.1880,0.150,9.47928,9.47928
1419.00,9.43196,25.102609,0.000360,24.995466,-2.1880,0.151,9.48292,9.48292
1420.00,9.42766,25.102532,0.000361,24.995403,-2.1880,0.151,9.48417,9.48417
1421.00,9.42850,25.102606,0.000356,24.995453,-2.1881,0.151,9.48623,9.48623
1422.00,9.43899,25.102503,0.000354,24.995252,-2.1882,0.151,9.48720,9.48720
1423.00,9.45298,25.102602,0.000352,24.995261,-2.1883,0.152,9.48860,9.48860
1424.00,9.46553,25.102428,0.000350,24.995033,-2.1884,0.151,9.48969,9.48969
1425.00,9.47733,25.102457,0.000348,24.995038,-2.1886,0.152,9.49115,9.49115
1426.00,9.48199,25.102459,0.000354,24.994987,-2.1887,0.152,9.49101,9.49101
1427.00,9.48398,25.102561,0.000356,24.995097,-2.1889,0.152,9.49077,9.49077
1428.00,9.48444,25.102557,0.000362,24.995111,-2.1892,0.152,9.49177,9.49177
1429.00,9.48629,25.102607,0.000364,24.995166,-2.1895,0.152,9.49382,9.49382
1430.00,9.48716,25.102666,0.000373,24.995148,-2.1896,0.152,9.49520,9.49520
1431.00,9.48779,25.102799,0.000377,24.995221,-2.1895,0.152,9.49666,9.49666
1432.00,9.48891,25.102753,0.000376,24.995124,-2.1893,0.152,9.49808,9.49808
1433.00,9.49013,25.102837,0.000378,24.995086,-2.1890,0.152,9.49825,9.49825
1434.00,9.49101,25.102933,0.000376,24.995040,-2.1888,0.152,9.49762,9.49762
1435.00,9.49156,25.103115,0.000377,24.995112,-2.1888,0.152,9.49675,9.49675
1436.00,9.49236,25.103130,0.000375,24.995090,-2.1888,0.152,9.49627,9.49627
1437.00,9.49318,25.103358,0.000382,24.995257,-2.1888,0.152,9.49608,9.49608
1438.00,9.49419,25.103351,0.000378,24.995241,-2.1888,0.152,9.49625,9.49625
1439.00,9.49456,25.103387,0.000386,24.995289,-2.1888,0.152,9.49628,9.49628
1440.00,9.49480,25.103355,0.000384,24.995269,-2.1887,0.152,9.49654,9.49654
1441.00,9.49493,25.103369,0.000388,24.995278,-2.1886,0.152,9.49564,9.49564
1442.00,9.49491,25.103226,0.000383,24.995174,-2.1887,0.152,9.49457,9.49457
1443.00,9.49486,25.103308,0.000384,24.995206,-2.1888,0.152,9.49340,9.49340
1444.00,9.49507,25.103356,0.000390,24.995283,-2.1891,0.152,9.49348,9.49348
1445.00,9.49557,25.103296,0.000392,24.995285,-2.1891,0.152,9.49471,9.49471
1446.00,9.49601,25.103288,0.000390,24.995271,-2.1892,0.152,9.49634,9.49634
1447.00,9.49637,25.103311,0.000392,24.995261,-2.1892,0.152,9.49721,9.49721
1448.00,9.49648,25.103387,0.000397,24.995295,-2.1890,0.152,9.49792,9.49792
1449.00,9.49636,25.103494,0.000398,24.995262,-2.1889,0.152,9.49836,9.49836
1450.00,9.49634,25.103589,0.000396,24.995207,-2.1888,0.152,9.49758,9.49758
1451.00,9.49632,25.103713,0.000401,24.995207,-2.1887,0.152,9.49676,9.49676
1452.00,9.49615,25.103826,0.000401,24.995211,-2.1889,0.152,9.49681,9.49681
1453.00,9.49616,25.103788,0.000403,24.995127,-2.1892,0.152,9.49727,9.49727
1454.00,9.49624,25.103759,0.000396,24.995077,-2.1893,0.153,9.49723,9.49723
1455.00,9.49646,25.103843,0.000400,24.995179,-2.1894,0.153,9.49666,9.49666
1456.00,9.49648,25.103771,0.000398,24.995134,-2.1894,0.153,9.49748,9.49748
1457.00,9.49664,25.103863,0.000402,24.995217,-2.1893,0.152,9.49789,9.49789
1458.00,9.49657,25.103961,0.000398,24.995323,-2.1891,0.153,9.49747,9.49747
1459.00,9.49649,25.104039,0.000404,24.995390,-2.1891,0.153,9.49648,9.49648
1460.00,9.49633,25.104152,0.000406,24.995481,-2.1892,0.153,9.49653,9.49653
1461.00,9.49652,25.104207,0.000408,24.995565,-2.1893,0.152,9.49628,9.49628
1462.00,9.49686,25.104169,0.000404,24.995523,-2.1894,0.153,9.49633,9.49633
1463.00,9.49736,25.104188,0.000408,24.995486,-2.1895,0.152,9.49805,9.49805
1464.00,9.49797,25.104118,0.000403,24.995474,-2.1897,0.152,9.50037,9.50037
1465.00,9.49813,25.104016,0.000396,24.995366,-2.1898,0.153,9.50139,9.50139
1466.00,9.49790,25.103992,0.000395,24.995274,-2.1898,0.153,9.50068,9.50068
1467.00,9.49780,25.103978,0.000395,24.995188,-2.1898,0.153,9.49986,9.49986
1468.00,9.49779,25.104074,0.000398,24.995225,-2.1898,0.153,9.49820,9.49820
1469.00,9.49772,25.104114,0.000398,24.995134,-2.1895,0.153,9.49615,9.49615
1470.00,9.49771,25.104228,0.000404,24.995099,-2.1896,0.153,9.49585,9.49585
1471.00,9.49783,25.104275,0.000399,24.995058,-2.1896,0.153,9.49726,9.49726
1472.00,9.49772,25.104285,0.000403,24.995015,-2.1898,0.153,9.49774,9.49774
1473.00,9.49784,25.104183,0.000398,24.994897,-2.1899,0.153,9.49811,9.49811
1474.00,9.49777,25.104170,0.000394,24.994896,-2.1901,0.153,9.49878,9.49878
1475.00,9.49831,25.104215,0.000391,24.994920,-2.1901,0.153,9.49867,9.49867
1476.00,9.49860,25.104329,0.000394,24.995008,-2.1900,0.153,9.49663,9.49663
1477.00,9.49856,25.104430,0.000395,24.995091,-2.1899,0.153,9.49626,9.49626
1478.00,9.49824,25.104539,0.000393,24.995150,-2.1899,0.154,9.49581,9.49581
1479.00,9.49784,25.104645,0.000403,24.995214,-2.1898,0.153,9.49484,9.49484
1480.00,9.49765,25.104626,0.000402,24.995226,-2.1898,0.153,9.49516,9.49516
1481.00,9.49785,25.104635,0.000406,24.995197,-2.1900,0.153,9.49704,9.49704
1482.00,9.49777,25.104566,0.000399,24.995100,-2.1901,0.153,9.49682,9.49682
1483.00,9.49733,25.104603,0.000404,24.995146,-2.1902,0.153,9.49683,9.49683
1484.00,9.49668,25.104719,0.000404,24.995174,-2.1902,0.153,9.49800,9.49800
1485.00,9.49682,25.104774,0.000405,24.995192,-2.1903,0.153,9.49924,9.49924
1486.00,9.49739,25.104712,0.000399,24.995118,-2.1903,0.154,9.49906,9.49906
1487.00,9.49761,25.104712,0.000399,24.995131,-2.1901,0.154,9.49968,9.49968
1488.00,9.49770,25.104654,0.000394,24.995115,-2.1900,0.154,9.50086,9.50086
1489.00,9.49820,25.104648,0.000389,24.995103,-2.1900,0.154,9.50236,9.50236
1490.00,9.49852,25.104710,0.000386,24.995126,-2.1900,0.154,9.50289,9.50289
1491.00,9.49845,25.104730,0.000389,24.995136,-2.1900,0.154,9.50403,9.50403
1492.00,9.49846,25.104821,0.000388,24.995199,-2.1900,0.154,9.50560,9.50560
1493.00,9.49907,25.104848,0.000393,24.995159,-2.1901,0.154,9.50459,9.50459
1494.00,9.50007,25.104853,0.000393,24.995157,-2.1902,0.154,9.50094,9.50094
1495.00,9.50016,25.104827,0.000397,24.995135,-2.1902,0.154,9.49973,9.49973
1496.00,9.49975,25.105007,0.000394,24.995199,-2.1903,0.154,9.49944,9.49944
1497.00,9.50033,25.105003,0.000395,24.995155,-2.1905,0.154,9.49913,9.49913
1498.00,9.50050,25.105110,0.000394,24.995214,-2.1907,0.155,9.50081,9.50081
1499.00,9.50114,25.105169,0.000397,24.995251,-2.1908,0.155,9.50336,9.50336
1500.00,9.50150,25.105248,0.000396,24.995205,-2.1908,0.155,9.50288,9.50288
1501.00,9.50155,25.105201,0.000401,24.995196,-2.1908,0.154,9.50187,9.50187
1502.00,9.50187,25.105424,0.000410,24.995357,-2.1908,0.154,9.50058,9.50058
1503.00,9.50203,25.105603,0.000411,24.995472,-2.1907,0.155,9.49883,9.49883
1504.00,9.50244,25.105650,0.000413,24.995443,-2.1907,0.154,9.49822,9.49822
1505.00,9.50179,25.105631,0.000410,24.995441,-2.1907,0.155,9.49798,9.49798
1506.00,9.50117,25.105758,0.000408,24.995486,-2.1906,0.155,9.49902,9.49902
1507.00,9.50062,25.105664,0.000404,24.995409,-2.1905,0.155,9.49977,9.49977
1508.00,9.50047,25.105572,0.000400,24.995290,-2.1905,0.155,9.50138,9.50138
1509.00,9.50073,25.105544,0.000393,24.995222,-2.1906,0.155,9.50186,9.50186
1510.00,9.50065,25.105682,0.000397,24.995318,-2.1907,0.155,9.50078,9.50078
1511.00,9.50003,25.105770,0.000399,24.995379,-2.1908,0.155,9.49858,9.49858
1512.00,9.49945,25.105881,0.000398,24.995386,-2.1908,0.155,9.49770,9.49770
1513.00,9.49959,25.105919,0.000400,24.995372,-2.1909,0.155,9.49594,9.49594
1514.00,9.49983,25.105954,0.000400,24.995406,-2.1910,0.155,9.49553,9.49553
1515.00,9.49953,25.105935,0.000403,24.995396,-2.1911,0.155,9.49799,9.49799
1516.00,9.49981,25.105820,0.000395,24.995253,-2.1912,0.155,9.50124,9.50124
1517.00,9.49936,25.105891,0.000394,24.995270,-2.1911,0.155,9.50409,9.50409
1518.00,9.49921,25.105806,0.000392,24.995193,-2.1910,0.155,9.50651,9.50651
1519.00,9.49934,25.105917,0.000390,24.995197,-2.1909,0.155,9.50826,9.50826
1520.00,9.50025,25.105895,0.000386,24.995088,-2.1908,0.156,9.50846,9.50846
1521.00,9.50131,25.106028,0.000388,24.995151,-2.1908,0.156,9.50757,9.50757
1522.00,9.50185,25.106005,0.000387,24.995119,-2.1909,0.156,9.50710,9.50710
1523.00,9.50192,25.106188,0.000389,24.995220,-2.1908,0.156,9.50696,9.50696
1524.00,9.50173,25.106204,0.000395,24.995239,-2.1909,0.156,9.50572,9.50572
1525.00,9.50278,25.106315,0.000395,24.995315,-2.1909,0.156,9.50507,9.50507
1526.00,9.50343,25.106311,0.000398,24.995363,-2.1907,0.156,9.50492,9.50492
1527.00,9.50398,25.106353,0.000395,24.995413,-2.1904,0.156,9.50488,9.50488
1528.00,9.50383,25.106306,0.000394,24.995310,-2.1903,0.156,9.50482,9.50482
1529.00,9.50409,25.106375,0.000394,24.995305,-2.1902,0.156,9.50524,9.50524
1530.00,9.50424,25.106420,0.000398,24.995324,-2.1902,0.156,9.50526,9.50526
1531.00,9.50439,25.106486,0.000396,24.995270,-2.1902,0.156,9.50444,9.50444
1532.00,9.50449,25.106589,0.000402,24.995294,-2.1903,0.156,9.50177,9.50177
1533.00,9.50443,25.106770,0.000407,24.995487,-2.1905,0.156,9.49959,9.49959
1534.00,9.50481,25.106746,0.000407,24.995510,-2.1907,0.156,9.49870,9.49870
1535.00,9.50445,25.106761,0.000402,24.995504,-2.1910,0.156,9.49873,9.49873
1536.00,9.50423,25.106788,0.000408,24.995543,-2.1912,0.156,9.49973,9.49973
1537.00,9.50406,25.106727,0.000404,24.995470,-2.1914,0.156,9.50240,9.50240
1538.00,9.50396,25.106655,0.000405,24.995400,-2.1916,0.156,9.50424,9.50424
1539.00,9.50360,25.106744,0.000402,24.995455,-2.1916,0.156,9.50443,9.50443
1540.00,9.50330,25.106701,0.000401,24.995425,-2.1916,0.156,9.50365,9.50365
1541.00,9.50295,25.106586,0.000392,24.995264,-2.1915,0.156,9.50313,9.50313
1542.00,9.50262,25.106664,0.000394,24.995265,-2.1916,0.156,9.50214,9.50214
1543.00,9.50256,25.106678,0.000392,24.995207,-2.1915,0.157,9.50225,9.50225
1544.00,9.50250,25.106676,0.000392,24.995094,-2.1914,0.157,9.50258,9.50258
1545.00,9.50247,25.106817,0.000393,24.995100,-2.1913,0.157,9.50416,9.50416
1546.00,9.50244,25.107010,0.000401,24.995277,-2.1914,0.157,9.50481,9.50481
1547.00,9.50261,25.106988,0.000397,24.995305,-2.1915,0.157,9.50494,9.50494
1548.00,9.50249,25.107018,0.000395,24.995294,-2.1916,0.157,9.50381,9.50381
1549.00,9.50247,25.107086,0.000395,24.995395,-2.1918,0.157,9.50382,9.50382
1550.00,9.50237,25.107046,0.000396,24.995430,-2.1921,0.157,9.50363,9.50363
1551.00,9.50270,25.107056,0.000391,24.995427,-2.1923,0.157,9.50395,9.50395
1552.00,9.50330,25.107101,0.000393,24.995401,-2.1921,0.157,9.50533,9.50533
1553.00,9.50396,25.107214,0.000389,24.995453,-2.1921,0.157,9.50579,9.50579
1554.00,9.50402,25.107110,0.000393,24.995330,-2.1921,0.157,9.50344,9.50344
1555.00,9.50368,25.107160,0.000393,24.995297,-2.1919,0.157,9.49900,9.49900
1556.00,9.50417,25.107185,0.000392,24.995279,-2.1918,0.157,9.49208,9.49208
1557.00,9.50452,25.107221,0.000390,24.995250,-2.1918,0.158,9.48295,9.48295
1558.00,9.50464,25.107208,0.000389,24.995216,-2.1918,0.158,9.47434,9.47434
1559.00,9.50424,25.107233,0.000378,24.995222,-2.1918,0.158,9.46638,9.46638
1560.00,9.50507,25.107213,0.000367,24.995227,-2.1918,0.159,9.45836,9.45836
1561.00,9.50733,25.107223,0.000367,24.995240,-2.1916,0.159,9.45276,9.45276
@11,3.0002,6.0, 1560.032 
1562.00,9.50946,25.107247,0.000360,24.995259,-2.1916,0.160,9.44924,9.44924
1563.00,9.50194,25.107246,0.000351,24.995185,-2.1916,0.160,9.44850,9.44850
1564.00,9.48997,25.107409,0.000351,24.995215,-2.1916,0.161,9.45202,9.45202
1565.00,9.48431,25.107562,0.000355,24.995185,-2.1916,0.161,9.45847,9.45847
1566.00,9.47278,25.107644,0.000352,24.995153,-2.1916,0.161,9.46588,9.46588
1567.00,9.46517,25.107583,0.000349,24.995010,-2.1916,0.161,9.47425,9.47425
1568.00,9.45961,25.107623,0.000354,24.995049,-2.1915,0.161,9.48181,9.48181
1569.00,9.45145,25.107633,0.000352,24.995027,-2.1915,0.161,9.48631,9.48631
1570.00,9.44872,25.107407,0.000345,24.994852,-2.1915,0.161,9.48912,9.48912
1571.00,9.44639,25.107403,0.000340,24.994813,-2.1917,0.162,9.49066,9.49066
1572.00,9.44858,25.107675,0.000347,24.995071,-2.1918,0.162,9.49054,9.49054
1573.00,9.45573,25.107686,0.000341,24.995019,-2.1918,0.162,9.48905,9.48905
1574.00,9.46752,25.107737,0.000350,24.995103,-2.1918,0.162,9.48789,9.48789
1575.00,9.47669,25.107899,0.000355,24.995270,-2.1920,0.162,9.48800,9.48800
1576.00,9.48225,25.107917,0.000361,24.995271,-2.1921,0.162,9.48856,9.48856
1577.00,9.48753,25.107928,0.000363,24.995270,-2.1922,0.163,9.49071,9.49071
1578.00,9.48860,25.107883,0.000371,24.995224,-2.1925,0.163,9.49288,9.49288
1579.00,9.48862,25.107993,0.000374,24.995242,-2.1926,0.163,9.49477,9.49477
1580.00,9.48814,25.108052,0.000380,24.995223,-2.1926,0.163,9.49531,9.49531
1581.00,9.48894,25.108179,0.000379,24.995316,-2.1925,0.163,9.49561,9.49561
1582.00,9.49016,25.108034,0.000379,24.995137,-2.1924,0.163,9.49443,9.49443
1583.00,9.49084,25.108116,0.000380,24.995146,-2.1923,0.163,9.49370,9.49370
1584.00,9.49157,25.108100,0.000379,24.995087,-2.1922,0.163,9.49451,9.49451
1585.00,9.49155,25.108226,0.000379,24.995170,-2.1922,0.163,9.49560,9.49560
1586.00,9.49184,25.108206,0.000383,24.995112,-2.1923,0.163,9.49712,9.49712
1587.00,9.49217,25.108334,0.000383,24.995202,-2.1923,0.163,9.49798,9.49798
1588.00,9.49303,25.108530,0.000388,24.995426,-2.1923,0.163,9.49963,9.49963
1589.00,9.49382,25.108574,0.000389,24.995498,-2.1924,0.163,9.50011,9.50011
1590.00,9.49452,25.108546,0.000393,24.995465,-2.1924,0.163,9.50049,9.50049
1591.00,9.49516,25.108530,0.000389,24.995414,-2.1924,0.163,9.50058,9.50058
1592.00,9.49586,25.108623,0.000390,24.995457,-2.1924,0.163,9.50205,9.50205
1593.00,9.49686,25.108529,0.000385,24.995361,-2.1925,0.163,9.50333,9.50333
1594.00,9.49798,25.108451,0.000381,24.995248,-2.1924,0.163,9.50444,9.50444
1595.00,9.49879,25.108436,0.000380,24.995235,-2.1923,0.163,9.50483,9.50483
1596.00,9.49934,25.108478,0.000383,24.995242,-2.1922,0.163,9.50508,9.50508
1597.00,9.49972,25.108448,0.000387,24.995209,-2.1921,0.163,9.50472,9.50472
1598.00,9.49984,25.108473,0.000384,24.995155,-2.1919,0.163,9.50307,9.50307
1599.00,9.50009,25.108537,0.000389,24.995140,-2.1921,0.163,9.50217,9.50217
1600.00,9.50041,25.108613,0.000387,24.995118,-2.1923,0.164,9.50134,9.50134
1601.00,9.50078,25.108696,0.000389,24.995144,-2.1923,0.164,9.50064,9.50064
1602.00,9.50109,25.108801,0.000389,24.995181,-2.1924,0.164,9.49956,9.49956
1603.00,9.50139,25.108899,0.000399,24.995207,-2.1926,0.163,9.49986,9.49986
1604.00,9.50157,25.108984,0.000401,24.995237,-2.1924,0.163,9.49973,9.49973
1605.00,9.50167,25.109021,0.000400,24.995251,-2.1922,0.163,9.49995,9.49995
1606.00,9.50149,25.109082,0.000401,24.995284,-2.1921,0.163,9.49917,9.49917
1607.00,9.50121,25.109056,0.000402,24.995249,-2.1922,0.163,9.49794,9.49794
1608.00,9.50069,25.109141,0.000398,24.995294,-2.1922,0.164,9.49535,9.49535
1609.00,9.50014,25.109174,0.000395,24.995279,-2.1922,0.164,9.49328,9.49328
1610.00,9.49980,25.109235,0.000398,24.995378,-2.1922,0.164,9.49281,9.49281
1611.00,9.49972,25.109227,0.000396,24.995369,-2.1921,0.164,9.49414,9.49414
1612.00,9.49972,25.109261,0.000398,24.995405,-2.1920,0.164,9.49620,9.49620
1613.00,9.49938,25.109340,0.000398,24.995494,-2.1921,0.164,9.49900,9.49900
1614.00,9.49873,25.109329,0.000401,24.995556,-2.1922,0.164,9.50116,9.50116
1615.00,9.49818,25.109333,0.000398,24.995461,-2.1922,0.164,9.50226,9.50226
1616.00,9.49778,25.109310,0.000396,24.995453,-2.1924,0.164,9.50224,9.50224
1617.00,9.49791,25.109333,0.000396,24.995432,-2.1926,0.164,9.50165,9.50165
1618.00,9.49784,25.109300,0.000395,24.995343,-2.1927,0.164,9.50104,9.50104
1619.00,9.49748,25.109323,0.000391,24.995281,-2.1927,0.164,9.50101,9.50101
1620.00,9.49753,25.109329,0.000395,24.995259,-2.1928,0.164,9.50090,9.50090
1621.00,9.49812,25.109482,0.000396,24.995268,-2.1929,0.164,9.50209,9.50209
1622.00,9.49839,25.109553,0.000400,24.995241,-2.1928,0.164,9.50358,9.50358
1623.00,9.49914,25.109592,0.000399,24.995245,-2.1929,0.164,9.50485,9.50485
1624.00,9.49994,25.109751,0.000404,24.995319,-2.1929,0.164,9.50572,9.50572
1625.00,9.50032,25.110033,0.000410,24.995498,-2.1930,0.164,9.50581,9.50581
1626.00,9.50071,25.109967,0.000410,24.995462,-2.1929,0.164,9.50524,9.50524
1627.00,9.50111,25.109996,0.000410,24.995518,-2.1929,0.164,9.50424,9.50424
1628.00,9.50188,25.109938,0.000410,24.995426,-2.1928,0.164,9.50304,9.50304
1629.00,9.50288,25.109930,0.000411,24.995429,-2.1927,0.164,9.50161,9.50161
1630.00,9.50287,25.109756,0.000400,24.995299,-2.1926,0.164,9.50091,9.50091
1631.00,9.50251,25.109763,0.000398,24.995277,-2.1928,0.164,9.49942,9.49942
1632.00,9.50223,25.109769,0.000398,24.995258,-2.1929,0.165,9.49847,9.49847
1633.00,9.50191,25.109675,0.000392,24.995220,-2.1930,0.165,9.49880,9.49880
1634.00,9.50204,25.109611,0.000394,24.995207,-2.1930,0.165,9.50025,9.50025
1635.00,9.50230,25.109654,0.000393,24.995194,-2.1931,0.165,9.50204,9.50204
1636.00,9.50258,25.109799,0.000391,24.995290,-2.1930,0.165,9.50416,9.50416
1637.00,9.50293,25.109769,0.000383,24.995159,-2.1929,0.165,9.50630,9.50630
1638.00,9.50333,25.109988,0.000389,24.995291,-2.1929,0.165,9.50737,9.50737
1639.00,9.50368,25.110045,0.000388,24.995228,-2.1931,0.165,9.50767,9.50767
1640.00,9.50383,25.110067,0.000396,24.995222,-2.1932,0.165,9.50629,9.50629
1641.00,9.50350,25.110021,0.000400,24.995126,-2.1933,0.165,9.50458,9.50458
1642.00,9.50323,25.110161,0.000404,24.995279,-2.1935,0.165,9.50274,9.50274
1643.00,9.50308,25.110162,0.000400,24.995175,-2.1935,0.165,9.50053,9.50053
1644.00,9.50285,25.110260,0.000400,24.995226,-2.1934,0.165,9.49931,9.49931
1645.00,9.50226,25.110396,0.000398,24.995257,-2.1932,0.165,9.49898,9.49898
1646.00,9.50195,25.110509,0.000402,24.995284,-2.1932,0.165,9.50003,9.50003
1647.00,9.50214,25.110602,0.000400,24.995264,-2.1931,0.165,9.50134,9.50134
1648.00,9.50236,25.110778,0.000405,24.995395,-2.1931,0.165,9.50341,9.50341
1649.00,9.50273,25.110821,0.000405,24.995403,-2.1932,0.165,9.50386,9.50386
1650.00,9.50327,25.110875,0.000402,24.995396,-2.1932,0.165,9.50474,9.50474
1651.00,9.50358,25.110915,0.000400,24.995384,-2.1932,0.165,9.50383,9.50383
1652.00,9.50353,25.110786,0.000396,24.995239,-2.1932,0.165,9.50426,9.50426
1653.00,9.50382,25.110570,0.000388,24.995052,-2.1931,0.166,9.50502,9.50502
1654.00,9.50357,25.110575,0.000384,24.995029,-2.1930,0.166,9.50590,9.50590
1655.00,9.50343,25.110621,0.000390,24.995075,-2.1930,0.166,9.50605,9.50605
1656.00,9.50373,25.110602,0.000385,24.995076,-2.1931,0.166,9.50676,9.50676
1657.00,9.50366,25.110683,0.000390,24.995172,-2.1932,0.166,9.50624,9.50624
1658.00,9.50365,25.110864,0.000398,24.995352,-2.1933,0.165,9.50525,9.50525
1659.00,9.50343,25.110871,0.000399,24.995321,-2.1934,0.165,9.50410,9.50410
1660.00,9.50378,25.110783,0.000402,24.995241,-2.1935,0.165,9.50378,9.50378
1661.00,9.50388,25.110793,0.000402,24.995241,-2.1935,0.165,9.50367,9.50367
1662.00,9.50401,25.110800,0.000400,24.995198,-2.1936,0.166,9.50349,9.50349
1663.00,9.50425,25.110839,0.000399,24.995188,-2.1936,0.166,9.50297,9.50297
1664.00,9.50426,25.110854,0.000396,24.995219,-2.1936,0.166,9.50304,9.50304
1665.00,9.50428,25.110907,0.000391,24.995255,-2.1937,0.166,9.50257,9.50257
1666.00,9.50425,25.110931,0.000392,24.995203,-2.1937,0.166,9.50265,9.50265
1667.00,9.50441,25.111053,0.000395,24.995298,-2.1936,0.166,9.50427,9.50427
1668.00,9.50469,25.110991,0.000392,24.995176,-2.1936,0.166,9.50589,9.50589
1669.00,9.50504,25.111055,0.000394,24.995124,-2.1936,0.166,9.50813,9.50813
1670.00,9.50555,25.111100,0.000391,24.995087,-2.1938,0.167,9.51078,9.51078
1671.00,9.50603,25.111198,0.000397,24.995202,-2.1938,0.166,9.51171,9.51171
1672.00,9.50620,25.111168,0.000395,24.995168,-2.1939,0.166,9.51034,9.51034
1673.00,9.50589,25.111351,0.000402,24.995301,-2.1939,0.166,9.50848,9.50848
1674.00,9.50557,25.111403,0.000402,24.995396,-2.1937,0.166,9.50370,9.50370
1675.00,9.50563,25.111397,0.000403,24.995372,-2.1933,0.166,9.49993,9.49993
1676.00,9.50525,25.111381,0.000398,24.995288,-2.1932,0.166,9.49879,9.49879
1677.00,9.50515,25.111416,0.000399,24.995265,-2.1932,0.166,9.49924,9.49924
1678.00,9.50502,25.111443,0.000394,24.995243,-2.1933,0.166,9.50073,9.50073
1679.00,9.50543,25.111479,0.000393,24.995231,-2.1935,0.167,9.50496,9.50496
1680.00,9.50615,25.111507,0.000392,24.995274,-2.1938,0.167,9.50821,9.50821
1681.00,9.50591,25.111489,0.000393,24.995296,-2.1941,0.167,9.50972,9.50972
1682.00,9.50353,25.111575,0.000395,24.995371,-2.1942,0.167,9.51013,9.51013
1683.00,9.50141,25.111560,0.000387,24.995321,-2.1941,0.167,9.50990,9.50990
1684.00,9.50252,25.111535,0.000387,24.995204,-2.1940,0.167,9.50874,9.50874
1685.00,9.50153,25.111665,0.000387,24.995264,-2.1940,0.167,9.50739,9.50739
1686.00,9.50167,25.111822,0.000393,24.995312,-2.1938,0.167,9.50618,9.50618
1687.00,9.50396,25.111956,0.000391,24.995318,-2.1939,0.167,9.50552,9.50552
1688.00,9.50484,25.112042,0.000397,24.995354,-2.1939,0.167,9.50468,9.50468
1689.00,9.50493,25.112202,0.000398,24.995483,-2.1939,0.167,9.50510,9.50510
1690.00,9.50496,25.112268,0.000400,24.995501,-2.1939,0.167,9.50596,9.50596
1691.00,9.50495,25.112315,0.000393,24.995525,-2.1939,0.168,9.50773,9.50773
1692.00,9.50553,25.112263,0.000396,24.995456,-2.1937,0.168,9.50883,9.50883
1693.00,9.50592,25.112242,0.000395,24.995439,-2.1937,0.168,9.50875,9.50875
1694.00,9.50638,25.112210,0.000392,24.995391,-2.1937,0.168,9.50855,9.50855
1695.00,9.50700,25.112193,0.000391,24.995303,-2.1937,0.168,9.50697,9.50697
1696.00,9.50713,25.112189,0.000390,24.995227,-2.1937,0.168,9.50473,9.50473
1697.00,9.50699,25.112290,0.000391,24.995286,-2.1939,0.168,9.50242,9.50242
1698.00,9.50677,25.112276,0.000389,24.995238,-2.1941,0.168,9.50159,9.50159
1699.00,9.50619,25.112298,0.000392,24.995233,-2.1943,0.168,9.50116,9.50116
1700.00,9.50559,25.112269,0.000390,24.995222,-2.1944,0.168,9.50285,9.50285
1701.00,9.50513,25.112299,0.000392,24.995254,-2.1945,0.168,9.50497,9.50497
1702.00,9.50528,25.112149,0.000388,24.995152,-2.1945,0.168,9.50727,9.50727
1703.00,9.50557,25.112209,0.000385,24.995184,-2.1944,0.168,9.50918,9.50918
1704.00,9.50588,25.112181,0.000383,24.995130,-2.1943,0.168,9.50828,9.50828
1705.00,9.50604,25.112260,0.000384,24.995183,-2.1943,0.168,9.50429,9.50429
1706.00,9.50586,25.112240,0.000379,24.995120,-2.1941,0.169,9.49823,9.49823
1707.00,9.50466,25.112284,0.000375,24.995088,-2.1940,0.169,9.49034,9.49034
1708.00,9.50448,25.112227,0.000372,24.995031,-2.1939,0.169,9.48080,9.48080
1709.00,9.50515,25.112289,0.000363,24.995060,-2.1939,0.170,9.47246,9.47246
1710.00,9.50832,25.112326,0.000353,24.994991,-2.1939,0.170,9.46499,9.46499
1711.00,9.51197,25.112373,0.000345,24.994991,-2.1941,0.171,9.45863,9.45863
@12,3.0002,6.0, 1710.077 
1712.00,9.51080,25.112499,0.000342,24.995045,-2.1942,0.172,9.45635,9.45635
1713.00,9.50709,25.112568,0.000334,24.995032,-2.1944,0.172,9.45827,9.45827
1714.00,9.49947,25.112615,0.000334,24.995027,-2.1946,0.172,9.46347,9.46347
1715.00,9.49011,25.112686,0.000337,24.995150,-2.1947,0.173,9.47028,9.47028
1716.00,9.48232,25.112833,0.000344,24.995295,-2.1947,0.173,9.47879,9.47879
1717.00,9.47187,25.112840,0.000342,24.995300,-2.1947,0.173,9.48633,9.48633
1718.00,9.46073,25.112969,0.000354,24.995395,-2.1946,0.173,9.49237,9.49237
1719.00,9.45657,25.113041,0.000355,24.995495,-2.1945,0.173,9.49614,9.49614
1720.00,9.45456,25.113044,0.000354,24.995421,-2.1944,0.173,9.49902,9.49902
1721.00,9.45314,25.113111,0.000353,24.995386,-2.1944,0.174,9.50072,9.50072
1722.00,9.46044,25.113159,0.000358,24.995408,-2.1944,0.173,9.50053,9.50053
1723.00,9.47010,25.113317,0.000357,24.995493,-2.1944,0.174,9.49936,9.49936
1724.00,9.48336,25.113430,0.000365,24.995455,-2.1943,0.174,9.49686,9.49686
1725.00,9.48757,25.113459,0.000367,24.995463,-2.1943,0.174,9.49567,9.49567
1726.00,9.49243,25.113377,0.000368,24.995376,-2.1942,0.174,9.49561,9.49561
1727.00,9.49572,25.113397,0.000368,24.995319,-2.1941,0.174,9.49664,9.49664
1728.00,9.49712,25.113271,0.000373,24.995214,-2.1940,0.174,9.49819,9.49819
1729.00,9.49660,25.113289,0.000370,24.995245,-2.1940,0.174,9.50033,9.50033
1730.00,9.49624,25.113417,0.000373,24.995324,-2.1940,0.174,9.50072,9.50072
1731.00,9.49706,25.113466,0.000376,24.995338,-2.1942,0.174,9.50043,9.50043
1732.00,9.49794,25.113585,0.000380,24.995414,-2.1944,0.174,9.50041,9.50041
1733.00,9.49871,25.113688,0.000383,24.995474,-2.1945,0.174,9.49928,9.49928
1734.00,9.49890,25.113735,0.000386,24.995484,-2.1947,0.174,9.49908,9.49908
1735.00,9.49889,25.113610,0.000379,24.995356,-2.1949,0.174,9.50001,9.50001
1736.00,9.49891,25.113654,0.000383,24.995399,-2.1951,0.174,9.49940,9.49940
1737.00,9.49892,25.113518,0.000379,24.995306,-2.1952,0.174,9.49841,9.49841
1738.00,9.49889,25.113473,0.000381,24.995244,-2.1951,0.174,9.49896,9.49896
1739.00,9.49887,25.113412,0.000381,24.995208,-2.1951,0.174,9.49885,9.49885
1740.00,9.49872,25.113461,0.000387,24.995206,-2.1949,0.174,9.49857,9.49857
1741.00,9.49887,25.113544,0.000389,24.995281,-2.1947,0.174,9.50035,9.50035
1742.00,9.49918,25.113615,0.000389,24.995339,-2.1945,0.174,9.50230,9.50230
1743.00,9.49979,25.113711,0.000385,24.995346,-2.1944,0.174,9.50391,9.50391
1744.00,9.50046,25.113814,0.000385,24.995338,-2.1944,0.175,9.50516,9.50516
1745.00,9.50110,25.113891,0.000389,24.995357,-2.1944,0.174,9.50587,9.50587
1746.00,9.50132,25.113855,0.000387,24.995210,-2.1943,0.175,9.50497,9.50497
1747.00,9.50122,25.113941,0.000393,24.995158,-2.1944,0.174,9.50366,9.50366
1748.00,9.50114,25.113977,0.000393,24.995184,-2.1945,0.175,9.50214,9.50214
1749.00,9.50118,25.114092,0.000397,24.995265,-2.1947,0.174,9.50037,9.50037
1750.00,9.50138,25.114215,0.000398,24.995372,-2.1949,0.175,9.49873,9.49873
1751.00,9.50134,25.114278,0.000397,24.995457,-2.1951,0.175,9.49936,9.49936
1752.00,9.50100,25.114404,0.000397,24.995582,-2.1951,0.175,9.50139,9.50139
1753.00,9.50169,25.114395,0.000395,24.995531,-2.1950,0.175,9.50310,9.50310
1754.00,9.50207,25.114202,0.000389,24.995312,-2.1948,0.175,9.50358,9.50358
1755.00,9.50190,25.114205,0.000395,24.995272,-2.1948,0.175,9.50332,9.50332
1756.00,9.50232,25.114243,0.000399,24.995214,-2.1946,0.175,9.50203,9.50203
1757.00,9.50277,25.114133,0.000399,24.995129,-2.1946,0.175,9.49950,9.49950
1758.00,9.50284,25.114130,0.000403,24.995174,-2.1945,0.174,9.49757,9.49757
1759.00,9.50215,25.114185,0.000403,24.995309,-2.1944,0.174,9.49689,9.49689
1760.00,9.50158,25.114107,0.000395,24.995258,-2.1944,0.175,9.49771,9.49771
1761.00,9.50122,25.114005,0.000393,24.995205,-2.1946,0.175,9.49730,9.49730
1762.00,9.50060,25.114158,0.000394,24.995315,-2.1948,0.175,9.49699,9.49699
1763.00,9.50085,25.114432,0.000399,24.995498,-2.1949,0.175,9.49805,9.49805
1764.00,9.50140,25.114562,0.000403,24.995456,-2.1950,0.175,9.49918,9.49918
1765.00,9.50054,25.114641,0.000404,24.995420,-2.1949,0.175,9.49958,9.49958
1766.00,9.49993,25.114679,0.000403,24.995398,-2.1948,0.175,9.50014,9.50014
1767.00,9.50003,25.114687,0.000400,24.995265,-2.1947,0.175,9.50057,9.50057
1768.00,9.50009,25.114535,0.000393,24.995029,-2.1947,0.175,9.49939,9.49939
1769.00,9.49991,25.114581,0.000394,24.995035,-2.1946,0.175,9.49844,9.49844
1770.00,9.49971,25.114699,0.000394,24.995106,-2.1947,0.175,9.49835,9.49835
1771.00,9.49981,25.114830,0.000396,24.995165,-2.1948,0.176,9.49968,9.49968
1772.00,9.49965,25.114935,0.000398,24.995282,-2.1948,0.176,9.50107,9.50107
1773.00,9.49939,25.114975,0.000402,24.995298,-2.1948,0.175,9.50282,9.50282
1774.00,9.49947,25.115048,0.000402,24.995371,-2.1949,0.175,9.50567,9.50567
1775.00,9.50032,25.115087,0.000403,24.995365,-2.1950,0.175,9.50686,9.50686
1776.00,9.50078,25.115219,0.000408,24.995458,-2.1950,0.175,9.50633,9.50633
1777.00,9.50096,25.115252,0.000408,24.995483,-2.1951,0.175,9.50575,9.50575
1778.00,9.50119,25.115254,0.000411,24.995508,-2.1952,0.175,9.50488,9.50488
1779.00,9.50163,25.115231,0.000407,24.995503,-2.1955,0.176,9.50272,9.50272
1780.00,9.50217,25.115208,0.000404,24.995493,-2.1956,0.176,9.50153,9.50153
1781.00,9.50232,25.115177,0.000400,24.995420,-2.1955,0.176,9.50142,9.50142
1782.00,9.50217,25.115204,0.000402,24.995410,-2.1955,0.176,9.50208,9.50208
1783.00,9.50228,25.115382,0.000404,24.995513,-2.1956,0.176,9.50172,9.50172
1784.00,9.50225,25.115428,0.000405,24.995499,-2.1956,0.176,9.50235,9.50235
1785.00,9.50242,25.115310,0.000403,24.995374,-2.1955,0.176,9.50312,9.50312
1786.00,9.50273,25.115340,0.000404,24.995407,-2.1954,0.175,9.50321,9.50321
1787.00,9.50288,25.115302,0.000400,24.995316,-2.1956,0.176,9.50333,9.50333
1788.00,9.50321,25.115273,0.000397,24.995255,-2.1957,0.176,9.50387,9.50387
1789.00,9.50338,25.115352,0.000395,24.995224,-2.1956,0.176,9.50328,9.50328
1790.00,9.50350,25.115560,0.000398,24.995321,-2.1956,0.176,9.50265,9.50265
1791.00,9.50347,25.115621,0.000391,24.995312,-2.1957,0.176,9.50275,9.50275
1792.00,9.50347,25.115627,0.000389,24.995254,-2.1955,0.176,9.50271,9.50271
1793.00,9.50360,25.115691,0.000385,24.995282,-2.1952,0.177,9.50412,9.50412
1794.00,9.50364,25.115581,0.000384,24.995187,-2.1953,0.176,9.50572,9.50572
1795.00,9.50366,25.115429,0.000380,24.995075,-2.1953,0.177,9.50801,9.50801
1796.00,9.50412,25.115376,0.000384,24.995002,-2.1953,0.176,9.51029,9.51029
1797.00,9.50467,25.115269,0.000381,24.994917,-2.1954,0.176,9.51116,9.51116
1798.00,9.50504,25.115255,0.000382,24.994893,-2.1956,0.176,9.51123,9.51123
1799.00,9.50555,25.115364,0.000382,24.994946,-2.1956,0.177,9.51093,9.51093
1800.00,9.50597,25.115514,0.000387,24.995019,-2.1955,0.176,9.50933,9.50933
1801.00,9.50608,25.115659,0.000387,24.995138,-2.1955,0.177,9.50699,9.50699
1802.00,9.50621,25.115853,0.000393,24.995278,-2.1954,0.177,9.50553,9.50553
1803.00,9.50595,25.115819,0.000393,24.995183,-2.1952,0.177,9.50460,9.50460
1804.00,9.50624,25.115890,0.000395,24.995200,-2.1951,0.177,9.50591,9.50591
1805.00,9.50655,25.115977,0.000394,24.995212,-2.1952,0.177,9.50643,9.50643
1806.00,9.50663,25.115895,0.000393,24.995083,-2.1954,0.177,9.50646,9.50646
1807.00,9.50667,25.115967,0.000395,24.995119,-2.1955,0.177,9.50604,9.50604
1808.00,9.50697,25.115937,0.000391,24.995024,-2.1955,0.177,9.50530,9.50530
1809.00,9.50682,25.116102,0.000395,24.995183,-2.1955,0.177,9.50379,9.50379
1810.00,9.50691,25.116200,0.000397,24.995309,-2.1954,0.177,9.50508,9.50508
1811.00,9.50713,25.116347,0.000399,24.995445,-2.1954,0.177,9.50752,9.50752
1812.00,9.50713,25.116413,0.000402,24.995473,-2.1953,0.177,9.50984,9.50984
1813.00,9.50742,25.116485,0.000402,24.995559,-2.1952,0.177,9.51100,9.51100
1814.00,9.50763,25.116365,0.000402,24.995406,-2.1951,0.177,9.51061,9.51061
1815.00,9.50701,25.116335,0.000397,24.995291,-2.1950,0.177,9.50940,9.50940
1816.00,9.50696,25.116334,0.000397,24.995205,-2.1951,0.177,9.50672,9.50672
1817.00,9.50682,25.116395,0.000393,24.995222,-2.1952,0.177,9.50494,9.50494
1818.00,9.50728,25.116527,0.000396,24.995239,-2.1954,0.177,9.50371,9.50371
1819.00,9.50763,25.116619,0.000397,24.995268,-2.1955,0.177,9.50309,9.50309
1820.00,9.50718,25.116685,0.000401,24.995300,-2.1956,0.177,9.50194,9.50194
1821.00,9.50657,25.116810,0.000403,24.995418,-2.1956,0.177,9.50310,9.50310
1822.00,9.50602,25.116678,0.000401,24.995302,-2.1955,0.177,9.50315,9.50315
1823.00,9.50560,25.116726,0.000401,24.995375,-2.1956,0.177,9.50415,9.50415
1824.00,9.50557,25.116679,0.000397,24.995369,-2.1957,0.178,9.50574,9.50574
1825.00,9.50575,25.116596,0.000393,24.995321,-2.1957,0.178,9.50706,9.50706
1826.00,9.50580,25.116587,0.000395,24.995312,-2.1957,0.178,9.50539,9.50539
1827.00,9.50583,25.116639,0.000392,24.995319,-2.1958,0.178,9.50433,9.50433
1828.00,9.50605,25.116692,0.000395,24.995284,-2.1959,0.178,9.50314,9.50314
1829.00,9.50522,25.116706,0.000393,24.995151,-2.1959,0.178,9.50217,9.50217
1830.00,9.50462,25.116813,0.000398,24.995224,-2.1959,0.178,9.50179,9.50179
1831.00,9.50472,25.116714,0.000394,24.995078,-2.1959,0.178,9.50368,9.50368
1832.00,9.50458,25.116786,0.000398,24.995109,-2.1958,0.178,9.50640,9.50640
1833.00,9.50431,25.116758,0.000397,24.995116,-2.1957,0.178,9.50888,9.50888
1834.00,9.50421,25.116889,0.000400,24.995334,-2.1956,0.178,9.51151,9.51151
1835.00,9.50441,25.116855,0.000400,24.995251,-2.1956,0.178,9.51392,9.51392
1836.00,9.50524,25.116949,0.000401,24.995319,-2.1956,0.178,9.51598,9.51598
1837.00,9.50658,25.117022,0.000402,24.995360,-2.1956,0.178,9.51657,9.51657
1838.00,9.50790,25.117069,0.000404,24.995392,-2.1957,0.178,9.51695,9.51695
1839.00,9.50869,25.117131,0.000403,24.995393,-2.1958,0.178,9.51480,9.51480
1840.00,9.50917,25.117249,0.000404,24.995463,-2.1959,0.178,9.51036,9.51036
1841.00,9.50924,25.117334,0.000406,24.995491,-2.1959,0.178,9.50671,9.50671
1842.00,9.50934,25.117238,0.000404,24.995320,-2.1960,0.178,9.50456,9.50456
1843.00,9.51005,25.117342,0.000400,24.995354,-2.1961,0.178,9.50211,9.50211
1844.00,9.51190,25.117340,0.000405,24.995297,-2.1961,0.178,9.50164,9.50164
1845.00,9.51345,25.117418,0.000401,24.995361,-2.1959,0.178,9.50360,9.50360
1846.00,9.51444,25.117463,0.000399,24.995389,-2.1959,0.179,9.50531,9.50531
1847.00,9.51428,25.117570,0.000398,24.995531,-2.1959,0.179,9.50607,9.50607
1848.00,9.51181,25.117555,0.000402,24.995453,-2.1961,0.179,9.50634,9.50634
1849.00,9.50634,25.117378,0.000395,24.995194,-2.1962,0.179,9.50724,9.50724
1850.00,9.50493,25.117340,0.000398,24.995097,-2.1963,0.178,9.50752,9.50752
1851.00,9.50468,25.117294,0.000396,24.995003,-2.1965,0.179,9.50673,9.50673
1852.00,9.50530,25.117367,0.000395,24.994926,-2.1965,0.179,9.50629,9.50629
1853.00,9.50554,25.117313,0.000393,24.994843,-2.1965,0.179,9.50676,9.50676
1854.00,9.50578,25.117528,0.000394,24.995063,-2.1964,0.179,9.50488,9.50488
1855.00,9.50517,25.117496,0.000397,24.995003,-2.1962,0.179,9.50241,9.50241
1856.00,9.50509,25.117557,0.000394,24.995084,-2.1961,0.179,9.49907,9.49907
1857.00,9.50598,25.117638,0.000391,24.995194,-2.1961,0.179,9.49425,9.49425
1858.00,9.50658,25.117713,0.000384,24.995249,-2.1959,0.180,9.48785,9.48785
1859.00,9.50670,25.117760,0.000378,24.995312,-2.1959,0.180,9.48252,9.48252
1860.00,9.50629,25.117885,0.000365,24.995371,-2.1959,0.181,9.47610,9.47610
1861.00,9.50523,25.117986,0.000358,24.995349,-2.1959,0.182,9.47171,9.47171
@13,3.0002,6.0, 1860.00999999999 
1862.00,9.50580,25.118017,0.000354,24.995310,-2.1959,0.182,9.46815,9.46815
1863.00,9.50403,25.118170,0.000353,24.995405,-2.1959,0.183,9.46765,9.46765
1864.00,9.49905,25.118209,0.000350,24.995348,-2.1960,0.183,9.46962,9.46962
1865.00,9.49397,25.118243,0.000350,24.995398,-2.1959,0.183,9.47522,9.47522
1866.00,9.48824,25.118219,0.000346,24.995355,-2.1959,0.184,9.48080,9.48080
1867.00,9.48221,25.118233,0.000347,24.995372,-2.1958,0.184,9.48852,9.48852
1868.00,9.47633,25.118038,0.000342,24.995191,-2.1957,0.184,9.49473,9.49473
1869.00,9.47292,25.118060,0.000347,24.995253,-2.1957,0.184,9.49915,9.49915
1870.00,9.47013,25.118074,0.000345,24.995209,-2.1959,0.184,9.50184,9.50184
1871.00,9.46695,25.118121,0.000352,24.995247,-2.1959,0.184,9.50342,9.50342
1872.00,9.46690,25.118224,0.000358,24.995295,-2.1960,0.184,9.50309,9.50309
1873.00,9.47204,25.118352,0.000360,24.995319,-2.1960,0.184,9.50324,9.50324
1874.00,9.48241,25.118375,0.000359,24.995229,-2.1959,0.184,9.50409,9.50409
1875.00,9.49098,25.118490,0.000360,24.995223,-2.1959,0.184,9.50378,9.50378
1876.00,9.49565,25.118526,0.000361,24.995172,-2.1959,0.184,9.50342,9.50342
1877.00,9.49932,25.118449,0.000358,24.995113,-2.1959,0.185,9.50312,9.50312
1878.00,9.50072,25.118566,0.000367,24.995242,-2.1961,0.184,9.50321,9.50321
1879.00,9.50114,25.118603,0.000369,24.995266,-2.1963,0.185,9.50203,9.50203
1880.00,9.50200,25.118638,0.000374,24.995315,-2.1963,0.184,9.50235,9.50235
1881.00,9.50185,25.118736,0.000378,24.995443,-2.1962,0.184,9.50302,9.50302
1882.00,9.50198,25.118809,0.000378,24.995435,-2.1963,0.184,9.50379,9.50379
1883.00,9.50223,25.118770,0.000378,24.995388,-2.1962,0.185,9.50313,9.50313
1884.00,9.50227,25.118770,0.000380,24.995345,-2.1962,0.185,9.50302,9.50302
1885.00,9.50274,25.118670,0.000380,24.995301,-2.1963,0.185,9.50368,9.50368
1886.00,9.50319,25.118614,0.000375,24.995193,-2.1964,0.185,9.50388,9.50388
1887.00,9.50342,25.118620,0.000373,24.995163,-2.1964,0.185,9.50374,9.50374
1888.00,9.50350,25.118675,0.000373,24.995161,-2.1963,0.185,9.50476,9.50476
1889.00,9.50365,25.118763,0.000375,24.995231,-2.1962,0.185,9.50588,9.50588
1890.00,9.50383,25.118907,0.000376,24.995319,-2.1960,0.185,9.50560,9.50560
1891.00,9.50384,25.118951,0.000378,24.995336,-2.1961,0.185,9.50502,9.50502
1892.00,9.50381,25.118978,0.000382,24.995345,-2.1961,0.185,9.50466,9.50466
1893.00,9.50381,25.118932,0.000378,24.995316,-2.1961,0.185,9.50495,9.50495
1894.00,9.50396,25.119028,0.000378,24.995355,-2.1962,0.186,9.50469,9.50469
1895.00,9.50408,25.119100,0.000380,24.995353,-2.1964,0.185,9.50555,9.50555
1896.00,9.50448,25.119183,0.000381,24.995376,-2.1963,0.185,9.50658,9.50658
1897.00,9.50485,25.119343,0.000387,24.995470,-2.1962,0.185,9.50723,9.50723
1898.00,9.50484,25.119486,0.000391,24.995477,-2.1963,0.185,9.50601,9.50601
1899.00,9.50476,25.119497,0.000399,24.995378,-2.1963,0.185,9.50472,9.50472
1900.00,9.50470,25.119522,0.000400,24.995338,-2.1963,0.185,9.50428,9.50428
1901.00,9.50494,25.119618,0.000401,24.995324,-2.1962,0.185,9.50489,9.50489
1902.00,9.50520,25.119604,0.000398,24.995224,-2.1964,0.185,9.50547,9.50547
1903.00,9.50561,25.119749,0.000395,24.995270,-2.1963,0.185,9.50664,9.50664
1904.00,9.50573,25.119756,0.000389,24.995309,-2.1961,0.185,9.50788,9.50788
1905.00,9.50570,25.119749,0.000384,24.995264,-2.1961,0.186,9.50644,9.50644
1906.00,9.50587,25.119646,0.000387,24.995184,-2.1962,0.186,9.50461,9.50461
1907.00,9.50572,25.119707,0.000389,24.995304,-2.1963,0.186,9.50389,9.50389
1908.00,9.50523,25.119593,0.000390,24.995236,-2.1964,0.186,9.50355,9.50355
1909.00,9.50521,25.119588,0.000390,24.995205,-2.1967,0.186,9.50335,9.50335
1910.00,9.50556,25.119565,0.000393,24.995193,-2.1968,0.186,9.50354,9.50354
1911.00,9.50552,25.119579,0.000390,24.995225,-2.1968,0.186,9.50405,9.50405
1912.00,9.50524,25.119572,0.000389,24.995194,-2.1969,0.186,9.50357,9.50357
1913.00,9.50490,25.119593,0.000393,24.995200,-2.1969,0.186,9.50208,9.50208
1914.00,9.50437,25.119661,0.000396,24.995192,-2.1967,0.186,9.49878,9.49878
1915.00,9.50336,25.119792,0.000397,24.995216,-2.1967,0.186,9.49770,9.49770
1916.00,9.50285,25.119895,0.000401,24.995257,-2.1967,0.186,9.49799,9.49799
1917.00,9.50304,25.119911,0.000397,24.995224,-2.1967,0.186,9.49946,9.49946
1918.00,9.50321,25.120007,0.000400,24.995293,-2.1967,0.186,9.50080,9.50080
1919.00,9.50301,25.119950,0.000395,24.995241,-2.1970,0.186,9.50426,9.50426
1920.00,9.50224,25.119979,0.000397,24.995237,-2.1969,0.186,9.50719,9.50719
1921.00,9.50167,25.119979,0.000395,24.995214,-2.1968,0.186,9.50768,9.50768
1922.00,9.50163,25.120015,0.000396,24.995144,-2.1967,0.186,9.50752,9.50752
1923.00,9.50094,25.120060,0.000395,24.995095,-2.1966,0.186,9.50721,9.50721
1924.00,9.50015,25.120236,0.000398,24.995154,-2.1965,0.186,9.50674,9.50674
1925.00,9.49945,25.120275,0.000400,24.995152,-2.1966,0.186,9.50449,9.50449
1926.00,9.50080,25.120534,0.000406,24.995246,-2.1966,0.186,9.50308,9.50308
1927.00,9.50288,25.120584,0.000410,24.995314,-2.1967,0.186,9.50215,9.50215
1928.00,9.50399,25.120552,0.000405,24.995267,-2.1967,0.186,9.50254,9.50254
1929.00,9.50392,25.120485,0.000401,24.995197,-2.1969,0.186,9.50343,9.50343
1930.00,9.50344,25.120480,0.000395,24.995150,-2.1970,0.186,9.50419,9.50419
1931.00,9.50355,25.120365,0.000392,24.995079,-2.1971,0.187,9.50581,9.50581
1932.00,9.50387,25.120470,0.000391,24.995131,-2.1971,0.187,9.50660,9.50660
1933.00,9.50445,25.120637,0.000389,24.995270,-2.1971,0.187,9.50566,9.50566
1934.00,9.50526,25.120786,0.000391,24.995400,-2.1970,0.187,9.50488,9.50488
1935.00,9.50520,25.120860,0.000389,24.995412,-2.1968,0.187,9.50553,9.50553
1936.00,9.50528,25.120918,0.000391,24.995373,-2.1966,0.187,9.50474,9.50474
1937.00,9.50519,25.120977,0.000390,24.995356,-2.1965,0.187,9.50415,9.50415
1938.00,9.50517,25.120898,0.000395,24.995226,-2.1964,0.187,9.50370,9.50370
1939.00,9.50464,25.120813,0.000394,24.995165,-2.1964,0.187,9.50238,9.50238
1940.00,9.50425,25.120737,0.000394,24.995147,-2.1964,0.187,9.50209,9.50209
1941.00,9.50400,25.120730,0.000394,24.995159,-2.1967,0.187,9.50215,9.50215
1942.00,9.50390,25.120740,0.000392,24.995159,-2.1969,0.187,9.50338,9.50338
1943.00,9.50426,25.120791,0.000392,24.995166,-2.1970,0.187,9.50626,9.50626
1944.00,9.50466,25.120888,0.000390,24.995217,-2.1972,0.187,9.51010,9.51010
1945.00,9.50526,25.121032,0.000394,24.995331,-2.1972,0.188,9.51290,9.51290
1946.00,9.50561,25.121030,0.000392,24.995352,-2.1972,0.188,9.51535,9.51535
1947.00,9.50586,25.120945,0.000392,24.995294,-2.1972,0.188,9.51551,9.51551
1948.00,9.50708,25.121006,0.000390,24.995353,-2.1970,0.188,9.51400,9.51400
1949.00,9.50745,25.121069,0.000398,24.995299,-2.1968,0.188,9.51125,9.51125
1950.00,9.50794,25.121138,0.000393,24.995242,-2.1968,0.188,9.50865,9.50865
1951.00,9.50840,25.121185,0.000392,24.995212,-2.1968,0.188,9.50636,9.50636
1952.00,9.50821,25.121358,0.000396,24.995226,-2.1969,0.188,9.50521,9.50521
1953.00,9.50845,25.121437,0.000399,24.995213,-2.1972,0.188,9.50633,9.50633
1954.00,9.50833,25.121455,0.000394,24.995204,-2.1974,0.188,9.50749,9.50749
1955.00,9.50976,25.121525,0.000400,24.995259,-2.1973,0.188,9.50675,9.50675
1956.00,9.51098,25.121710,0.000401,24.995358,-2.1973,0.188,9.50592,9.50592
1957.00,9.51109,25.121722,0.000400,24.995332,-2.1972,0.188,9.50592,9.50592
1958.00,9.51025,25.121760,0.000398,24.995377,-2.1972,0.188,9.50548,9.50548
1959.00,9.50989,25.121828,0.000402,24.995451,-2.1971,0.188,9.50635,9.50635
1960.00,9.50889,25.121735,0.000397,24.995376,-2.1972,0.188,9.50798,9.50798
1961.00,9.50878,25.121672,0.000395,24.995309,-2.1973,0.188,9.50937,9.50937
1962.00,9.50905,25.121611,0.000391,24.995272,-2.1974,0.188,9.50956,9.50956
1963.00,9.50854,25.121561,0.000392,24.995234,-2.1974,0.188,9.50944,9.50944
1964.00,9.50784,25.121548,0.000388,24.995221,-2.1974,0.189,9.50740,9.50740
1965.00,9.50725,25.121557,0.000391,24.995178,-2.1974,0.188,9.50565,9.50565
1966.00,9.50696,25.121530,0.000392,24.995209,-2.1974,0.188,9.50572,9.50572
1967.00,9.50727,25.121535,0.000399,24.995232,-2.1973,0.188,9.50791,9.50791
1968.00,9.50697,25.121611,0.000397,24.995227,-2.1973,0.188,9.51010,9.51010
1969.00,9.50733,25.121660,0.000400,24.995209,-2.1974,0.188,9.51272,9.51272
1970.00,9.50845,25.121694,0.000398,24.995231,-2.1974,0.188,9.51544,9.51544
1971.00,9.50904,25.121729,0.000395,24.995181,-2.1974,0.188,9.51544,9.51544
1972.00,9.50910,25.121788,0.000386,24.995181,-2.1975,0.189,9.51358,9.51358
1973.00,9.50979,25.121808,0.000393,24.995175,-2.1975,0.189,9.51062,9.51062
1974.00,9.51051,25.121875,0.000390,24.995204,-2.1975,0.189,9.50908,9.50908
1975.00,9.51037,25.121972,0.000391,24.995206,-2.1975,0.189,9.50830,9.50830
1976.00,9.51080,25.122058,0.000392,24.995223,-2.1975,0.189,9.50901,9.50901
1977.00,9.51106,25.122068,0.000396,24.995175,-2.1974,0.189,9.50925,9.50925
1978.00,9.51018,25.122121,0.000393,24.995214,-2.1974,0.189,9.51034,9.51034
1979.00,9.51012,25.122067,0.000389,24.995138,-2.1975,0.189,9.51020,9.51020
1980.00,9.51026,25.122029,0.000389,24.995162,-2.1977,0.189,9.50982,9.50982
1981.00,9.51085,25.121968,0.000388,24.995116,-2.1977,0.189,9.50928,9.50928
1982.00,9.51081,25.121976,0.000392,24.995092,-2.1977,0.189,9.50924,9.50924
1983.00,9.51066,25.122004,0.000390,24.995091,-2.1976,0.189,9.50893,9.50893
1984.00,9.51092,25.122060,0.000395,24.995132,-2.1976,0.189,9.50823,9.50823
1985.00,9.51086,25.122150,0.000391,24.995157,-2.1976,0.189,9.50696,9.50696
1986.00,9.51012,25.122228,0.000397,24.995190,-2.1978,0.189,9.50502,9.50502
1987.00,9.50923,25.122346,0.000395,24.995267,-2.1978,0.189,9.50313,9.50313
1988.00,9.50837,25.122424,0.000397,24.995274,-2.1979,0.190,9.50174,9.50174
1989.00,9.50768,25.122459,0.000393,24.995258,-2.1978,0.190,9.50231,9.50231
1990.00,9.50736,25.122510,0.000397,24.995274,-2.1977,0.190,9.50402,9.50402
1991.00,9.50741,25.122505,0.000391,24.995225,-2.1976,0.190,9.50709,9.50709
1992.00,9.50786,25.122496,0.000389,24.995225,-2.1975,0.190,9.51046,9.51046
1993.00,9.50824,25.122446,0.000387,24.995157,-2.1974,0.190,9.51274,9.51274
1994.00,9.50838,25.122531,0.000394,24.995193,-2.1973,0.190,9.51351,9.51351
1995.00,9.50822,25.122509,0.000395,24.995098,-2.1974,0.190,9.51329,9.51329
1996.00,9.50799,25.122611,0.000399,24.995173,-2.1975,0.190,9.51194,9.51194
1997.00,9.50786,25.122496,0.000400,24.995067,-2.1976,0.190,9.50932,9.50932
1998.00,9.50757,25.122578,0.000400,24.995129,-2.1977,0.190,9.50750,9.50750
1999.00,9.50763,25.122635,0.000396,24.995159,-2.1979,0.190,9.50644,9.50644
2000.00,9.50832,25.122763,0.000396,24.995276,-2.1978,0.190,9.50602,9.50602
2001.00,9.50851,25.122876,0.000397,24.995341,-2.1977,0.190,9.50591,9.50591
2002.00,9.50780,25.123068,0.000400,24.995407,-2.1977,0.190,9.50716,9.50716
2003.00,9.50773,25.123035,0.000397,24.995359,-2.1978,0.190,9.50949,9.50949
2004.00,9.50797,25.123040,0.000402,24.995371,-2.1979,0.190,9.51091,9.51091
2005.00,9.50861,25.122947,0.000397,24.995287,-2.1980,0.190,9.51281,9.51281
2006.00,9.50959,25.122869,0.000396,24.995184,-2.1979,0.190,9.51368,9.51368
2007.00,9.51052,25.122980,0.000397,24.995290,-2.1981,0.190,9.51339,9.51339
2008.00,9.51074,25.123121,0.000398,24.995369,-2.1981,0.190,9.51173,9.51173
2009.00,9.51067,25.123120,0.000397,24.995324,-2.1980,0.190,9.50981,9.50981
2010.00,9.51011,25.123251,0.000398,24.995340,-2.1980,0.190,9.50777,9.50777
2011.00,9.50981,25.123244,0.000395,24.995332,-2.1980,0.190,9.50677,9.50677
