# Supplementary material for: CEP signaling coordinates plant immunity with nitrogen status
Source: Nat Commun. 2024 Dec 16;15:10686. doi: 10.1038/s41467-024-55194-x (PMC11649690; doi:10.1038/s41467-024-55194-x)
Supplement: Supplementary file 4 — Source Data [file 41467_2024_55194_MOESM4_ESM.zip › !Source_data/Source_data_ITC_SEC/Source_data_ITC/20220819_35uM CEPR2 vs. 350uM CEP1, citrate5.itc]

$ITC
$ 13 
$NOT
$ 25 
$ 60 
$ 500 
$ 10 
$ 2 
$ADCGainCode:  0 
$False,True,True
$ 0.4 , 0.8 , 150 , 5 
$ 3 , 6 , 150 , 5 
$ 3 , 6 , 150 , 5 
$ 3 , 6 , 150 , 5 
$ 3 , 6 , 150 , 5 
$ 3 , 6 , 150 , 5 
$ 3 , 6 , 150 , 5 
$ 3 , 6 , 150 , 5 
$ 3 , 6 , 150 , 5 
$ 3 , 6 , 150 , 5 
$ 3 , 6 , 150 , 5 
$ 3 , 6 , 150 , 5 
$ 3 , 6 , 150 , 5 
# 0 
# 0.35 
# 0.035 
# 0.2035 
# 25 
# 4 
# 8.15 
# 1 
?35uM CEPR2 vs. 350uM CEP1, citrate5
% MICROCALITC_MAL1177627
% 0.2035 
% 4 
%-0.586102 , 29.61604 
%-0.348256 , 29.40329 
% 0.8333333 
% 167740 , 167730 
% 0.25 , 81 
%-0.015695 ,-0.033946 
%-20 , 8 
% 0 , 0 
% 0 
% 128000       127744 
% 43.1 
% 500 , 750 , 1000 , 750 
% 0.06978023945 ,-0.002252194966 ,-3.244915618586E-05 , 1.349203907274E-06 ,-9.058983361606E-09 
% MicroCalITC Ver: 1.29.32 Run time:8/19/2022 3:55:41 PM
@0
5.00,8.86793,25.104502,0.000333,25.059125,-3.7745,-0.137,8.86760,8.86760
6.00,8.86807,25.104521,0.000331,25.059123,-3.7738,-0.137,8.86895,8.86895
7.00,8.86832,25.104645,0.000333,25.059192,-3.7732,-0.137,8.87045,8.87045
8.00,8.86873,25.104744,0.000329,25.059194,-3.7723,-0.137,8.87144,8.87144
9.00,8.86904,25.104810,0.000325,25.059140,-3.7713,-0.136,8.87231,8.87231
10.00,8.86931,25.104882,0.000319,25.059120,-3.7705,-0.136,8.87313,8.87313
11.00,8.86951,25.104992,0.000319,25.059129,-3.7696,-0.136,8.87247,8.87247
12.00,8.86963,25.105279,0.000323,25.059288,-3.7688,-0.136,8.87269,8.87269
13.00,8.86990,25.105396,0.000324,25.059321,-3.7682,-0.135,8.87289,8.87289
14.00,8.87033,25.105517,0.000326,25.059349,-3.7677,-0.135,8.87286,8.87286
15.00,8.87082,25.105552,0.000329,25.059358,-3.7669,-0.135,8.87275,8.87275
16.00,8.87105,25.105493,0.000325,25.059297,-3.7660,-0.135,8.87282,8.87282
17.00,8.87082,25.105291,0.000322,25.059063,-3.7650,-0.135,8.87186,8.87186
18.00,8.87053,25.105229,0.000323,25.058990,-3.7639,-0.135,8.87052,8.87052
19.00,8.87047,25.105211,0.000325,25.058975,-3.7630,-0.135,8.86938,8.86938
20.00,8.87059,25.105278,0.000328,25.059042,-3.7622,-0.134,8.86917,8.86917
21.00,8.87067,25.105395,0.000332,25.059090,-3.7615,-0.134,8.86886,8.86886
22.00,8.87091,25.105456,0.000330,25.059173,-3.7609,-0.134,8.86933,8.86933
23.00,8.87128,25.105496,0.000329,25.059146,-3.7603,-0.134,8.87071,8.87071
24.00,8.87144,25.105546,0.000321,25.059148,-3.7596,-0.133,8.87153,8.87153
25.00,8.87164,25.105607,0.000317,25.059110,-3.7589,-0.133,8.87213,8.87213
26.00,8.87182,25.105634,0.000316,25.059033,-3.7582,-0.133,8.87342,8.87342
27.00,8.87209,25.105760,0.000321,25.059030,-3.7576,-0.133,8.87500,8.87500
28.00,8.87220,25.105768,0.000320,25.059020,-3.7570,-0.133,8.87460,8.87460
29.00,8.87210,25.105858,0.000325,25.059076,-3.7564,-0.132,8.87434,8.87434
30.00,8.87199,25.105966,0.000329,25.059107,-3.7558,-0.132,8.87361,8.87361
31.00,8.87196,25.106084,0.000328,25.059113,-3.7552,-0.132,8.87293,8.87293
32.00,8.87201,25.106011,0.000324,25.058984,-3.7544,-0.132,8.87189,8.87189
33.00,8.87205,25.106149,0.000326,25.059031,-3.7535,-0.132,8.87258,8.87258
34.00,8.87212,25.106211,0.000328,25.058985,-3.7527,-0.132,8.87290,8.87290
35.00,8.87208,25.106247,0.000327,25.059004,-3.7519,-0.132,8.87352,8.87352
36.00,8.87210,25.106310,0.000334,25.059079,-3.7512,-0.132,8.87347,8.87347
37.00,8.87225,25.106449,0.000335,25.059212,-3.7505,-0.131,8.87337,8.87337
38.00,8.87262,25.106497,0.000333,25.059243,-3.7500,-0.131,8.87329,8.87329
39.00,8.87305,25.106572,0.000333,25.059311,-3.7494,-0.131,8.87468,8.87468
40.00,8.87357,25.106634,0.000334,25.059291,-3.7487,-0.131,8.87609,8.87609
41.00,8.87414,25.106626,0.000331,25.059261,-3.7479,-0.130,8.87778,8.87778
42.00,8.87470,25.106591,0.000331,25.059230,-3.7470,-0.130,8.87967,8.87967
43.00,8.87522,25.106545,0.000334,25.059177,-3.7460,-0.130,8.88138,8.88138
44.00,8.87578,25.106555,0.000332,25.059191,-3.7452,-0.130,8.88229,8.88229
45.00,8.87636,25.106542,0.000331,25.059231,-3.7445,-0.130,8.88332,8.88332
46.00,8.87689,25.106552,0.000333,25.059258,-3.7438,-0.130,8.88401,8.88401
47.00,8.87712,25.106532,0.000330,25.059207,-3.7433,-0.129,8.88384,8.88384
48.00,8.87739,25.106532,0.000328,25.059159,-3.7428,-0.129,8.88266,8.88266
49.00,8.87775,25.106508,0.000327,25.059100,-3.7423,-0.129,8.88183,8.88183
50.00,8.87829,25.106545,0.000329,25.059069,-3.7417,-0.129,8.88191,8.88191
51.00,8.87906,25.106302,0.000321,25.058814,-3.7408,-0.129,8.88278,8.88278
52.00,8.87964,25.106331,0.000321,25.058822,-3.7400,-0.129,8.88428,8.88428
53.00,8.88043,25.106448,0.000322,25.058903,-3.7391,-0.128,8.88762,8.88762
54.00,8.88157,25.106444,0.000322,25.058874,-3.7382,-0.128,8.89001,8.89001
55.00,8.88245,25.106410,0.000318,25.058763,-3.7375,-0.128,8.89132,8.89132
56.00,8.88286,25.106695,0.000322,25.058943,-3.7369,-0.128,8.89196,8.89196
57.00,8.88295,25.106832,0.000326,25.058917,-3.7362,-0.127,8.89232,8.89232
58.00,8.88227,25.106938,0.000329,25.058891,-3.7353,-0.127,8.89181,8.89181
59.00,8.88186,25.107074,0.000332,25.058913,-3.7343,-0.127,8.89132,8.89132
60.00,8.88505,25.107356,0.000339,25.059098,-3.7335,-0.127,8.89147,8.89147
@1,0.4000,0.8, 60.0089999999982 
61.00,8.88818,25.107572,0.000343,25.059223,-3.7326,-0.127,8.89108,8.89108
62.00,8.89042,25.107608,0.000337,25.059247,-3.7319,-0.127,8.89097,8.89097
63.00,8.89127,25.107687,0.000338,25.059285,-3.7312,-0.127,8.89040,8.89040
64.00,8.89126,25.107586,0.000334,25.059219,-3.7306,-0.126,8.88931,8.88931
65.00,8.89126,25.107494,0.000331,25.059211,-3.7299,-0.126,8.88786,8.88786
66.00,8.89120,25.107442,0.000328,25.059173,-3.7292,-0.126,8.88648,8.88648
67.00,8.89085,25.107462,0.000325,25.059151,-3.7285,-0.126,8.88474,8.88474
68.00,8.89008,25.107474,0.000322,25.059125,-3.7277,-0.126,8.88323,8.88323
69.00,8.88918,25.107645,0.000322,25.059155,-3.7267,-0.125,8.88251,8.88251
70.00,8.88838,25.107724,0.000322,25.059086,-3.7260,-0.125,8.88169,8.88169
71.00,8.88793,25.107718,0.000321,25.059007,-3.7253,-0.125,8.88150,8.88150
72.00,8.88753,25.107751,0.000324,25.059000,-3.7247,-0.125,8.88109,8.88109
73.00,8.88690,25.107825,0.000323,25.059077,-3.7241,-0.125,8.88069,8.88069
74.00,8.88629,25.107849,0.000324,25.059110,-3.7235,-0.124,8.88105,8.88105
75.00,8.88583,25.107845,0.000322,25.059111,-3.7228,-0.124,8.88146,8.88146
76.00,8.88545,25.107924,0.000326,25.059138,-3.7221,-0.124,8.88204,8.88204
77.00,8.88511,25.107971,0.000330,25.059143,-3.7215,-0.124,8.88294,8.88294
78.00,8.88473,25.107925,0.000328,25.059003,-3.7207,-0.124,8.88374,8.88374
79.00,8.88443,25.107874,0.000325,25.058923,-3.7201,-0.124,8.88464,8.88464
80.00,8.88426,25.107744,0.000323,25.058716,-3.7193,-0.124,8.88506,8.88506
81.00,8.88403,25.107846,0.000323,25.058714,-3.7186,-0.123,8.88611,8.88611
82.00,8.88412,25.108051,0.000324,25.058811,-3.7180,-0.123,8.88779,8.88779
83.00,8.88412,25.108155,0.000331,25.058865,-3.7175,-0.123,8.88863,8.88863
84.00,8.88409,25.108467,0.000337,25.059081,-3.7169,-0.123,8.88830,8.88830
85.00,8.88406,25.108715,0.000341,25.059273,-3.7162,-0.123,8.88770,8.88770
86.00,8.88403,25.108652,0.000342,25.059241,-3.7153,-0.123,8.88683,8.88683
87.00,8.88423,25.108577,0.000336,25.059138,-3.7142,-0.123,8.88550,8.88550
88.00,8.88443,25.108570,0.000331,25.059156,-3.7130,-0.122,8.88518,8.88518
89.00,8.88465,25.108537,0.000329,25.059146,-3.7119,-0.122,8.88505,8.88505
90.00,8.88479,25.108405,0.000326,25.059039,-3.7110,-0.122,8.88545,8.88545
91.00,8.88509,25.108447,0.000322,25.059020,-3.7104,-0.122,8.88629,8.88629
92.00,8.88567,25.108454,0.000324,25.059060,-3.7098,-0.122,8.88749,8.88749
93.00,8.88625,25.108635,0.000327,25.059217,-3.7093,-0.121,8.88801,8.88801
94.00,8.88660,25.108611,0.000327,25.059090,-3.7087,-0.121,8.88911,8.88911
95.00,8.88686,25.108696,0.000327,25.059099,-3.7080,-0.121,8.88953,8.88953
96.00,8.88699,25.108856,0.000330,25.059229,-3.7073,-0.121,8.88914,8.88914
97.00,8.88720,25.108975,0.000334,25.059244,-3.7068,-0.121,8.88829,8.88829
98.00,8.88731,25.109087,0.000339,25.059222,-3.7063,-0.121,8.88770,8.88770
99.00,8.88737,25.109021,0.000337,25.059113,-3.7059,-0.121,8.88692,8.88692
100.00,8.88736,25.109144,0.000341,25.059196,-3.7055,-0.121,8.88714,8.88714
101.00,8.88754,25.109099,0.000338,25.059108,-3.7047,-0.120,8.88782,8.88782
102.00,8.88748,25.108998,0.000335,25.059023,-3.7039,-0.120,8.88868,8.88868
103.00,8.88767,25.108824,0.000332,25.058866,-3.7030,-0.120,8.89067,8.89067
104.00,8.88812,25.109020,0.000335,25.058974,-3.7022,-0.120,8.89210,8.89210
105.00,8.88850,25.109135,0.000333,25.059002,-3.7014,-0.120,8.89269,8.89269
106.00,8.88887,25.109250,0.000335,25.059045,-3.7007,-0.119,8.89279,8.89279
107.00,8.88909,25.109474,0.000339,25.059195,-3.7001,-0.119,8.89244,8.89244
108.00,8.88934,25.109589,0.000336,25.059279,-3.6994,-0.119,8.89119,8.89119
109.00,8.88949,25.109580,0.000336,25.059300,-3.6987,-0.119,8.89026,8.89026
110.00,8.88985,25.109519,0.000339,25.059269,-3.6980,-0.119,8.89094,8.89094
111.00,8.89014,25.109543,0.000340,25.059256,-3.6974,-0.119,8.89139,8.89139
112.00,8.89025,25.109491,0.000338,25.059164,-3.6967,-0.119,8.89178,8.89178
113.00,8.89044,25.109538,0.000338,25.059119,-3.6959,-0.119,8.89284,8.89284
114.00,8.89079,25.109568,0.000337,25.059117,-3.6953,-0.118,8.89451,8.89451
115.00,8.89123,25.109674,0.000334,25.059150,-3.6947,-0.118,8.89533,8.89533
116.00,8.89180,25.109673,0.000330,25.059140,-3.6939,-0.118,8.89606,8.89606
117.00,8.89219,25.109671,0.000332,25.059130,-3.6933,-0.118,8.89672,8.89672
118.00,8.89252,25.109663,0.000331,25.059112,-3.6928,-0.117,8.89575,8.89575
119.00,8.89261,25.109709,0.000331,25.059078,-3.6920,-0.117,8.89391,8.89391
120.00,8.89273,25.109678,0.000330,25.058947,-3.6913,-0.117,8.89182,8.89182
121.00,8.89249,25.109761,0.000330,25.058974,-3.6906,-0.117,8.88910,8.88910
122.00,8.89213,25.109869,0.000327,25.058973,-3.6898,-0.117,8.88677,8.88677
123.00,8.89175,25.109941,0.000328,25.058955,-3.6891,-0.117,8.88644,8.88644
124.00,8.89146,25.110041,0.000329,25.058995,-3.6881,-0.116,8.88729,8.88729
125.00,8.89169,25.110128,0.000330,25.059058,-3.6872,-0.116,8.88958,8.88958
126.00,8.89190,25.110201,0.000333,25.059072,-3.6864,-0.116,8.89276,8.89276
127.00,8.89222,25.110224,0.000336,25.059034,-3.6858,-0.116,8.89545,8.89545
128.00,8.89284,25.110282,0.000335,25.059049,-3.6852,-0.116,8.89737,8.89737
129.00,8.89336,25.110322,0.000335,25.059029,-3.6847,-0.116,8.89872,8.89872
130.00,8.89357,25.110331,0.000333,25.058995,-3.6843,-0.116,8.89789,8.89789
131.00,8.89358,25.110336,0.000331,25.058985,-3.6838,-0.115,8.89676,8.89676
132.00,8.89322,25.110606,0.000334,25.059257,-3.6832,-0.115,8.89519,8.89519
133.00,8.89253,25.110798,0.000339,25.059475,-3.6825,-0.115,8.89421,8.89421
134.00,8.89251,25.110865,0.000341,25.059508,-3.6818,-0.115,8.89286,8.89286
135.00,8.89267,25.110963,0.000347,25.059610,-3.6811,-0.115,8.89186,8.89186
136.00,8.89255,25.111110,0.000348,25.059642,-3.6803,-0.114,8.89110,8.89110
137.00,8.89239,25.111020,0.000345,25.059525,-3.6795,-0.114,8.89233,8.89233
138.00,8.89252,25.110769,0.000340,25.059178,-3.6788,-0.114,8.89274,8.89274
139.00,8.89291,25.110964,0.000346,25.059359,-3.6779,-0.114,8.89346,8.89346
140.00,8.89334,25.111047,0.000344,25.059320,-3.6772,-0.114,8.89438,8.89438
141.00,8.89393,25.110941,0.000341,25.059223,-3.6766,-0.114,8.89549,8.89549
142.00,8.89430,25.110806,0.000341,25.059090,-3.6761,-0.114,8.89549,8.89549
143.00,8.89484,25.110947,0.000342,25.059212,-3.6756,-0.114,8.89582,8.89582
144.00,8.89521,25.110817,0.000335,25.058977,-3.6750,-0.113,8.89624,8.89624
145.00,8.89546,25.110832,0.000333,25.059009,-3.6745,-0.113,8.89804,8.89804
146.00,8.89559,25.110999,0.000332,25.059106,-3.6739,-0.113,8.89922,8.89922
147.00,8.89578,25.111197,0.000332,25.059156,-3.6730,-0.113,8.90027,8.90027
148.00,8.89584,25.111346,0.000336,25.059224,-3.6722,-0.113,8.90080,8.90080
149.00,8.89590,25.111271,0.000331,25.059168,-3.6715,-0.112,8.90074,8.90074
150.00,8.89590,25.111477,0.000336,25.059298,-3.6707,-0.112,8.89970,8.89970
151.00,8.89604,25.111367,0.000339,25.059190,-3.6698,-0.112,8.89851,8.89851
152.00,8.89629,25.111547,0.000343,25.059378,-3.6691,-0.112,8.89830,8.89830
153.00,8.89671,25.111745,0.000345,25.059541,-3.6684,-0.112,8.89762,8.89762
154.00,8.89691,25.111940,0.000353,25.059672,-3.6676,-0.112,8.89763,8.89763
155.00,8.89733,25.111649,0.000342,25.059339,-3.6668,-0.112,8.89768,8.89768
156.00,8.89774,25.111685,0.000341,25.059285,-3.6662,-0.112,8.89903,8.89903
157.00,8.89828,25.111444,0.000334,25.058984,-3.6655,-0.111,8.90031,8.90031
158.00,8.89885,25.111295,0.000328,25.058797,-3.6649,-0.111,8.90185,8.90185
159.00,8.89920,25.111414,0.000328,25.058774,-3.6642,-0.111,8.90310,8.90310
160.00,8.89946,25.111712,0.000334,25.059021,-3.6637,-0.111,8.90275,8.90275
161.00,8.89960,25.111993,0.000336,25.059228,-3.6632,-0.111,8.90193,8.90193
162.00,8.89985,25.111885,0.000331,25.059032,-3.6627,-0.110,8.90096,8.90096
163.00,8.90009,25.111965,0.000329,25.059059,-3.6621,-0.110,8.90074,8.90074
164.00,8.90024,25.111963,0.000332,25.059113,-3.6616,-0.110,8.89988,8.89988
165.00,8.90012,25.111910,0.000335,25.059051,-3.6608,-0.110,8.90011,8.90011
166.00,8.89993,25.112046,0.000342,25.059246,-3.6601,-0.110,8.89959,8.89959
167.00,8.89981,25.112163,0.000347,25.059430,-3.6594,-0.109,8.89906,8.89906
168.00,8.89974,25.111915,0.000345,25.059230,-3.6586,-0.110,8.89864,8.89864
169.00,8.89980,25.111995,0.000346,25.059277,-3.6577,-0.110,8.89907,8.89907
170.00,8.89989,25.112192,0.000345,25.059403,-3.6570,-0.109,8.89862,8.89862
171.00,8.89983,25.112644,0.000355,25.059712,-3.6563,-0.109,8.89798,8.89798
172.00,8.89961,25.112734,0.000354,25.059681,-3.6558,-0.109,8.89769,8.89769
173.00,8.89960,25.112572,0.000350,25.059386,-3.6552,-0.109,8.89738,8.89738
174.00,8.89963,25.112566,0.000347,25.059304,-3.6547,-0.109,8.89597,8.89597
175.00,8.89928,25.112421,0.000340,25.059109,-3.6540,-0.108,8.89483,8.89483
176.00,8.89879,25.111978,0.000324,25.058633,-3.6534,-0.108,8.89433,8.89433
177.00,8.89807,25.112198,0.000328,25.058802,-3.6526,-0.108,8.89324,8.89324
178.00,8.89758,25.112568,0.000334,25.059133,-3.6518,-0.108,8.89346,8.89346
179.00,8.89738,25.112491,0.000328,25.058968,-3.6511,-0.108,8.89522,8.89522
180.00,8.89758,25.112815,0.000339,25.059212,-3.6504,-0.108,8.89715,8.89715
181.00,8.89758,25.112929,0.000342,25.059250,-3.6495,-0.107,8.89802,8.89802
182.00,8.89727,25.112951,0.000342,25.059253,-3.6487,-0.107,8.89862,8.89862
183.00,8.89686,25.112810,0.000337,25.059103,-3.6480,-0.107,8.89855,8.89855
184.00,8.89674,25.112977,0.000340,25.059292,-3.6473,-0.107,8.90032,8.90032
185.00,8.89686,25.112722,0.000336,25.059044,-3.6466,-0.107,8.90294,8.90294
186.00,8.89653,25.112550,0.000331,25.058878,-3.6460,-0.107,8.90370,8.90370
187.00,8.89622,25.112507,0.000326,25.058755,-3.6455,-0.107,8.90259,8.90259
188.00,8.89787,25.112821,0.000330,25.058954,-3.6450,-0.106,8.89954,8.89954
189.00,8.89894,25.112573,0.000322,25.058659,-3.6444,-0.106,8.89302,8.89302
190.00,8.89923,25.112789,0.000328,25.058796,-3.6436,-0.106,8.88787,8.88787
191.00,8.90077,25.112886,0.000328,25.058833,-3.6430,-0.106,8.88689,8.88689
192.00,8.90256,25.113070,0.000332,25.058972,-3.6423,-0.106,8.88890,8.88890
193.00,8.90285,25.112641,0.000324,25.058602,-3.6416,-0.106,8.89232,8.89232
194.00,8.90643,25.112981,0.000334,25.058855,-3.6410,-0.106,8.89722,8.89722
195.00,8.91046,25.112901,0.000331,25.058711,-3.6406,-0.106,8.90126,8.90126
196.00,8.89865,25.112877,0.000330,25.058606,-3.6400,-0.105,8.90372,8.90372
197.00,8.88897,25.112737,0.000328,25.058439,-3.6393,-0.105,8.90374,8.90374
198.00,8.88513,25.113209,0.000338,25.058773,-3.6386,-0.105,8.90172,8.90172
199.00,8.88695,25.113253,0.000336,25.058842,-3.6378,-0.105,8.89871,8.89871
200.00,8.89071,25.113308,0.000335,25.058896,-3.6370,-0.105,8.89607,8.89607
201.00,8.89404,25.113113,0.000330,25.058684,-3.6362,-0.105,8.89544,8.89544
202.00,8.89555,25.113197,0.000330,25.058724,-3.6355,-0.104,8.89496,8.89496
203.00,8.89492,25.113037,0.000325,25.058504,-3.6349,-0.104,8.89163,8.89163
204.00,8.89524,25.113020,0.000323,25.058413,-3.6343,-0.104,8.88103,8.88103
205.00,8.89711,25.113033,0.000319,25.058392,-3.6336,-0.104,8.86265,8.86265
206.00,8.89901,25.113422,0.000329,25.058764,-3.6329,-0.104,8.83531,8.83531
207.00,8.89907,25.113669,0.000331,25.058994,-3.6323,-0.104,8.80262,8.80262
208.00,8.89702,25.114022,0.000337,25.059379,-3.6317,-0.103,8.77033,8.77033
209.00,8.89335,25.114033,0.000333,25.059342,-3.6309,-0.103,8.74447,8.74447
210.00,8.89502,25.114033,0.000333,25.059302,-3.6303,-0.103,8.72764,8.72764
@2,3.0002,6.0, 210.125 
211.00,8.90245,25.114162,0.000331,25.059366,-3.6297,-0.103,8.72098,8.72098
212.00,8.89695,25.114124,0.000326,25.059286,-3.6291,-0.102,8.72412,8.72412
213.00,8.87417,25.114142,0.000327,25.059215,-3.6285,-0.102,8.73455,8.73455
214.00,8.83662,25.114198,0.000326,25.059232,-3.6280,-0.102,8.74875,8.74875
215.00,8.80217,25.114392,0.000327,25.059350,-3.6277,-0.102,8.76298,8.76298
216.00,8.76622,25.114437,0.000328,25.059337,-3.6272,-0.101,8.77623,8.77623
217.00,8.73360,25.114346,0.000324,25.059136,-3.6266,-0.101,8.78867,8.78867
218.00,8.71332,25.114318,0.000319,25.059084,-3.6261,-0.101,8.79768,8.79768
219.00,8.70761,25.114224,0.000319,25.058950,-3.6255,-0.100,8.80444,8.80444
220.00,8.71814,25.114145,0.000318,25.058879,-3.6247,-0.100,8.81065,8.81065
221.00,8.73277,25.114038,0.000313,25.058758,-3.6239,-0.100,8.81656,8.81656
222.00,8.74923,25.114163,0.000320,25.058929,-3.6232,-0.100,8.82143,8.82143
223.00,8.76523,25.114222,0.000323,25.058979,-3.6226,-0.100,8.82711,8.82711
224.00,8.77832,25.114382,0.000326,25.059140,-3.6220,-0.100,8.83286,8.83286
225.00,8.78935,25.114547,0.000328,25.059217,-3.6213,-0.100,8.83844,8.83844
226.00,8.79901,25.114382,0.000320,25.059037,-3.6207,-0.099,8.84375,8.84375
227.00,8.80808,25.114536,0.000320,25.059135,-3.6200,-0.099,8.84782,8.84782
228.00,8.81102,25.114749,0.000324,25.059269,-3.6194,-0.099,8.85226,8.85226
229.00,8.81493,25.114761,0.000321,25.059186,-3.6188,-0.099,8.85690,8.85690
230.00,8.82120,25.114814,0.000325,25.059176,-3.6184,-0.099,8.86041,8.86041
231.00,8.82706,25.115023,0.000333,25.059278,-3.6179,-0.099,8.86391,8.86391
232.00,8.83213,25.114978,0.000330,25.059123,-3.6173,-0.099,8.86778,8.86778
233.00,8.83740,25.114929,0.000328,25.058982,-3.6167,-0.099,8.87068,8.87068
234.00,8.84230,25.115022,0.000327,25.059003,-3.6160,-0.098,8.87393,8.87393
235.00,8.84686,25.114997,0.000324,25.058941,-3.6154,-0.098,8.87632,8.87632
236.00,8.85116,25.115328,0.000332,25.059235,-3.6149,-0.098,8.87804,8.87804
237.00,8.85505,25.115396,0.000336,25.059258,-3.6144,-0.098,8.87996,8.87996
238.00,8.85857,25.115405,0.000334,25.059288,-3.6138,-0.098,8.88220,8.88220
239.00,8.86185,25.115510,0.000341,25.059391,-3.6131,-0.098,8.88419,8.88419
240.00,8.86516,25.115469,0.000341,25.059393,-3.6124,-0.098,8.88757,8.88757
241.00,8.86811,25.115308,0.000335,25.059219,-3.6116,-0.097,8.89049,8.89049
242.00,8.87106,25.115551,0.000336,25.059444,-3.6109,-0.097,8.89403,8.89403
243.00,8.87432,25.115655,0.000338,25.059443,-3.6102,-0.097,8.89730,8.89730
244.00,8.87742,25.115598,0.000331,25.059285,-3.6094,-0.096,8.89824,8.89824
245.00,8.88009,25.115469,0.000330,25.059063,-3.6086,-0.096,8.89818,8.89818
246.00,8.88206,25.115396,0.000325,25.058942,-3.6079,-0.096,8.89820,8.89820
247.00,8.88437,25.114958,0.000319,25.058467,-3.6074,-0.096,8.89632,8.89632
248.00,8.88611,25.114901,0.000318,25.058369,-3.6070,-0.096,8.89525,8.89525
249.00,8.88823,25.114355,0.000304,25.057818,-3.6066,-0.096,8.89771,8.89771
250.00,8.88980,25.114654,0.000307,25.058019,-3.6061,-0.096,8.90116,8.90116
251.00,8.89155,25.114728,0.000306,25.058063,-3.6054,-0.095,8.90342,8.90342
252.00,8.89353,25.115447,0.000321,25.058781,-3.6047,-0.095,8.90527,8.90527
253.00,8.89499,25.115470,0.000319,25.058831,-3.6039,-0.095,8.90688,8.90688
254.00,8.89662,25.116245,0.000340,25.059553,-3.6032,-0.095,8.90594,8.90594
255.00,8.89844,25.115979,0.000336,25.059307,-3.6027,-0.095,8.90279,8.90279
256.00,8.89999,25.115991,0.000340,25.059235,-3.6022,-0.095,8.89991,8.89991
257.00,8.90084,25.115626,0.000329,25.058745,-3.6017,-0.095,8.89761,8.89761
258.00,8.90078,25.115584,0.000329,25.058561,-3.6011,-0.095,8.89586,8.89586
259.00,8.90142,25.115409,0.000324,25.058341,-3.6006,-0.095,8.89552,8.89552
260.00,8.90085,25.115790,0.000331,25.058638,-3.6000,-0.095,8.89680,8.89680
261.00,8.89965,25.116074,0.000336,25.058849,-3.5994,-0.094,8.90034,8.90034
262.00,8.89965,25.115925,0.000335,25.058662,-3.5989,-0.094,8.90505,8.90505
263.00,8.90037,25.116548,0.000346,25.059267,-3.5983,-0.094,8.90718,8.90718
264.00,8.90116,25.116625,0.000345,25.059313,-3.5977,-0.094,8.90715,8.90715
265.00,8.90222,25.116676,0.000336,25.059361,-3.5971,-0.094,8.90709,8.90709
266.00,8.90325,25.116605,0.000328,25.059310,-3.5966,-0.093,8.90650,8.90650
267.00,8.90309,25.117075,0.000332,25.059715,-3.5960,-0.093,8.90596,8.90596
268.00,8.90310,25.116604,0.000322,25.059209,-3.5953,-0.093,8.90543,8.90543
269.00,8.90238,25.116813,0.000328,25.059352,-3.5947,-0.093,8.90670,8.90670
270.00,8.90234,25.116665,0.000334,25.059130,-3.5942,-0.093,8.90859,8.90859
271.00,8.90275,25.116825,0.000341,25.059247,-3.5937,-0.093,8.90988,8.90988
272.00,8.90317,25.116588,0.000338,25.059087,-3.5933,-0.093,8.91007,8.91007
273.00,8.90465,25.116861,0.000345,25.059372,-3.5927,-0.093,8.91047,8.91047
274.00,8.90593,25.116854,0.000347,25.059336,-3.5920,-0.093,8.91029,8.91029
275.00,8.90688,25.117063,0.000346,25.059517,-3.5912,-0.093,8.90917,8.90917
276.00,8.90688,25.117451,0.000354,25.059765,-3.5904,-0.092,8.90796,8.90796
277.00,8.90707,25.117502,0.000354,25.059625,-3.5895,-0.092,8.90813,8.90813
278.00,8.90789,25.117578,0.000352,25.059589,-3.5889,-0.092,8.91127,8.91127
279.00,8.90890,25.117860,0.000354,25.059716,-3.5884,-0.092,8.91369,8.91369
280.00,8.90949,25.117711,0.000349,25.059417,-3.5879,-0.091,8.91642,8.91642
281.00,8.90949,25.117447,0.000341,25.059078,-3.5875,-0.091,8.91765,8.91765
282.00,8.91028,25.118079,0.000357,25.059599,-3.5871,-0.091,8.91653,8.91653
283.00,8.91079,25.117831,0.000349,25.059274,-3.5866,-0.091,8.91705,8.91705
284.00,8.91152,25.117783,0.000346,25.059250,-3.5860,-0.091,8.91730,8.91730
285.00,8.91194,25.118123,0.000356,25.059680,-3.5855,-0.090,8.91483,8.91483
286.00,8.91257,25.118043,0.000352,25.059663,-3.5850,-0.091,8.91178,8.91178
287.00,8.91298,25.117597,0.000340,25.059258,-3.5845,-0.091,8.90860,8.90860
288.00,8.91386,25.117938,0.000349,25.059570,-3.5839,-0.090,8.90307,8.90307
289.00,8.91428,25.117570,0.000344,25.059169,-3.5833,-0.090,8.90120,8.90120
290.00,8.91595,25.117406,0.000341,25.058918,-3.5825,-0.090,8.90203,8.90203
291.00,8.91756,25.117295,0.000339,25.058718,-3.5816,-0.090,8.90516,8.90516
292.00,8.91694,25.117475,0.000344,25.058867,-3.5809,-0.090,8.90952,8.90952
293.00,8.91682,25.117556,0.000344,25.058855,-3.5803,-0.090,8.91518,8.91518
294.00,8.91840,25.117754,0.000348,25.059036,-3.5798,-0.090,8.91863,8.91863
295.00,8.90715,25.117895,0.000350,25.059155,-3.5791,-0.090,8.92196,8.92196
296.00,8.89885,25.117975,0.000350,25.059240,-3.5787,-0.089,8.92429,8.92429
297.00,8.89791,25.118196,0.000356,25.059341,-3.5782,-0.089,8.92627,8.92627
298.00,8.90271,25.117971,0.000353,25.059121,-3.5777,-0.089,8.92544,8.92544
299.00,8.90613,25.118395,0.000363,25.059446,-3.5772,-0.089,8.92219,8.92219
300.00,8.91039,25.118464,0.000362,25.059470,-3.5768,-0.089,8.91655,8.91655
301.00,8.91325,25.118395,0.000359,25.059304,-3.5763,-0.089,8.91024,8.91024
302.00,8.91534,25.118093,0.000348,25.059065,-3.5757,-0.089,8.90433,8.90433
303.00,8.91711,25.118358,0.000350,25.059289,-3.5749,-0.089,8.90241,8.90241
304.00,8.92048,25.118253,0.000337,25.059191,-3.5743,-0.088,8.90333,8.90333
305.00,8.92266,25.118689,0.000347,25.059513,-3.5737,-0.088,8.90634,8.90634
306.00,8.92439,25.118863,0.000352,25.059685,-3.5731,-0.088,8.90989,8.90989
307.00,8.92300,25.119007,0.000354,25.059751,-3.5726,-0.088,8.91384,8.91384
308.00,8.91968,25.118656,0.000343,25.059414,-3.5720,-0.087,8.91342,8.91342
309.00,8.91116,25.118441,0.000338,25.059139,-3.5712,-0.087,8.91164,8.91164
310.00,8.90043,25.117752,0.000314,25.058451,-3.5705,-0.087,8.90929,8.90929
311.00,8.89755,25.117736,0.000310,25.058396,-3.5697,-0.087,8.90916,8.90916
312.00,8.90321,25.117916,0.000313,25.058541,-3.5691,-0.087,8.90980,8.90980
313.00,8.90627,25.118178,0.000321,25.058699,-3.5685,-0.086,8.91078,8.91078
314.00,8.90837,25.117969,0.000316,25.058445,-3.5680,-0.086,8.91233,8.91233
315.00,8.90859,25.118415,0.000328,25.058808,-3.5678,-0.086,8.91404,8.91404
316.00,8.90835,25.118654,0.000332,25.058974,-3.5674,-0.086,8.91311,8.91311
317.00,8.90952,25.118268,0.000315,25.058568,-3.5670,-0.086,8.90947,8.90947
318.00,8.91005,25.118525,0.000320,25.058819,-3.5667,-0.086,8.90497,8.90497
319.00,8.91027,25.119166,0.000336,25.059357,-3.5663,-0.086,8.90046,8.90046
320.00,8.91029,25.118888,0.000334,25.059026,-3.5657,-0.086,8.89778,8.89778
321.00,8.90968,25.118542,0.000326,25.058634,-3.5649,-0.086,8.89674,8.89674
322.00,8.90803,25.119173,0.000346,25.059138,-3.5642,-0.085,8.89720,8.89720
323.00,8.90709,25.118965,0.000340,25.058907,-3.5634,-0.085,8.89759,8.89759
324.00,8.90619,25.118501,0.000330,25.058446,-3.5626,-0.085,8.89943,8.89943
325.00,8.90591,25.118740,0.000331,25.058655,-3.5619,-0.085,8.90302,8.90302
326.00,8.90507,25.119004,0.000331,25.058940,-3.5614,-0.085,8.90511,8.90511
327.00,8.90340,25.118543,0.000316,25.058456,-3.5610,-0.085,8.90590,8.90590
328.00,8.90256,25.118513,0.000314,25.058344,-3.5606,-0.084,8.90849,8.90849
329.00,8.90319,25.118935,0.000322,25.058666,-3.5601,-0.084,8.91074,8.91074
330.00,8.90353,25.119226,0.000328,25.058859,-3.5596,-0.084,8.90871,8.90871
331.00,8.90187,25.119419,0.000338,25.058917,-3.5590,-0.084,8.90770,8.90770
332.00,8.90110,25.119769,0.000350,25.059201,-3.5583,-0.084,8.90684,8.90684
333.00,8.90280,25.119872,0.000347,25.059197,-3.5575,-0.084,8.90549,8.90549
334.00,8.90468,25.119928,0.000343,25.059240,-3.5569,-0.084,8.90582,8.90582
335.00,8.90576,25.119666,0.000335,25.058909,-3.5563,-0.083,8.90673,8.90673
336.00,8.90641,25.119995,0.000341,25.059178,-3.5554,-0.083,8.90697,8.90697
337.00,8.90584,25.119976,0.000341,25.059157,-3.5548,-0.083,8.90797,8.90797
338.00,8.90617,25.120214,0.000349,25.059414,-3.5543,-0.083,8.90677,8.90677
339.00,8.90659,25.120035,0.000347,25.059236,-3.5538,-0.083,8.90480,8.90480
340.00,8.90595,25.120299,0.000354,25.059518,-3.5533,-0.083,8.90361,8.90361
341.00,8.90647,25.120039,0.000348,25.059281,-3.5527,-0.083,8.90120,8.90120
342.00,8.90704,25.120010,0.000344,25.059212,-3.5522,-0.083,8.90028,8.90028
343.00,8.90636,25.120066,0.000345,25.059215,-3.5515,-0.082,8.90274,8.90274
344.00,8.90568,25.120256,0.000345,25.059344,-3.5510,-0.082,8.90240,8.90240
345.00,8.90517,25.120148,0.000338,25.059289,-3.5506,-0.082,8.90254,8.90254
346.00,8.90451,25.120348,0.000341,25.059453,-3.5502,-0.082,8.90445,8.90445
347.00,8.90396,25.120351,0.000337,25.059352,-3.5498,-0.082,8.90598,8.90598
348.00,8.90402,25.120170,0.000334,25.059101,-3.5494,-0.081,8.90806,8.90806
349.00,8.90428,25.120309,0.000339,25.059203,-3.5488,-0.081,8.91131,8.91131
350.00,8.90540,25.120642,0.000346,25.059387,-3.5480,-0.081,8.91351,8.91351
351.00,8.90646,25.120294,0.000336,25.058955,-3.5474,-0.081,8.91296,8.91296
352.00,8.90692,25.120380,0.000341,25.059041,-3.5468,-0.081,8.91033,8.91033
353.00,8.90661,25.120666,0.000342,25.059298,-3.5462,-0.081,8.90173,8.90173
354.00,8.90639,25.120400,0.000333,25.058976,-3.5459,-0.080,8.88702,8.88702
355.00,8.90740,25.120417,0.000332,25.059003,-3.5455,-0.080,8.86621,8.86621
356.00,8.90849,25.120739,0.000340,25.059339,-3.5452,-0.080,8.84170,8.84170
357.00,8.91015,25.121066,0.000348,25.059613,-3.5448,-0.080,8.81333,8.81333
358.00,8.91216,25.121074,0.000351,25.059597,-3.5444,-0.080,8.78564,8.78564
359.00,8.91489,25.121241,0.000355,25.059796,-3.5440,-0.080,8.76281,8.76281
360.00,8.91343,25.121134,0.000354,25.059622,-3.5433,-0.079,8.74902,8.74902
@3,3.0002,6.0, 360.059999999998 
361.00,8.90328,25.120961,0.000345,25.059339,-3.5427,-0.079,8.74446,8.74446
362.00,8.89578,25.120691,0.000335,25.059090,-3.5420,-0.079,8.74846,8.74846
363.00,8.87435,25.120751,0.000337,25.059088,-3.5414,-0.079,8.76051,8.76051
364.00,8.84532,25.121047,0.000344,25.059253,-3.5406,-0.078,8.77734,8.77734
365.00,8.81217,25.120866,0.000338,25.059053,-3.5400,-0.078,8.79325,8.79325
366.00,8.78067,25.121285,0.000349,25.059461,-3.5395,-0.078,8.80539,8.80539
367.00,8.75441,25.121168,0.000338,25.059255,-3.5390,-0.078,8.81443,8.81443
368.00,8.73587,25.121058,0.000326,25.059125,-3.5384,-0.077,8.81937,8.81937
369.00,8.73136,25.120729,0.000318,25.058730,-3.5380,-0.077,8.82137,8.82137
370.00,8.74323,25.120776,0.000319,25.058717,-3.5375,-0.077,8.82422,8.82422
371.00,8.75791,25.120643,0.000312,25.058506,-3.5369,-0.077,8.83079,8.83079
372.00,8.77430,25.120928,0.000326,25.058754,-3.5363,-0.077,8.83884,8.83884
373.00,8.79599,25.120902,0.000330,25.058656,-3.5358,-0.077,8.84597,8.84597
374.00,8.81520,25.121084,0.000332,25.058871,-3.5354,-0.077,8.85327,8.85327
375.00,8.82124,25.121284,0.000337,25.058994,-3.5349,-0.077,8.85919,8.85919
376.00,8.82014,25.121407,0.000339,25.059073,-3.5344,-0.077,8.86403,8.86403
377.00,8.82002,25.121307,0.000332,25.058835,-3.5339,-0.077,8.86730,8.86730
378.00,8.82203,25.121431,0.000334,25.058872,-3.5333,-0.076,8.87087,8.87087
379.00,8.82604,25.121610,0.000334,25.058909,-3.5324,-0.076,8.87408,8.87408
380.00,8.83701,25.121661,0.000333,25.058946,-3.5318,-0.076,8.87800,8.87800
381.00,8.85062,25.121846,0.000338,25.059067,-3.5312,-0.075,8.88083,8.88083
382.00,8.85702,25.121705,0.000336,25.058998,-3.5307,-0.075,8.88363,8.88363
383.00,8.85966,25.121514,0.000333,25.058822,-3.5302,-0.076,8.88857,8.88857
384.00,8.86410,25.121538,0.000341,25.058802,-3.5297,-0.076,8.89452,8.89452
385.00,8.86696,25.121556,0.000343,25.058781,-3.5290,-0.076,8.89827,8.89827
386.00,8.87060,25.121438,0.000340,25.058602,-3.5284,-0.076,8.90301,8.90301
387.00,8.87434,25.121595,0.000342,25.058645,-3.5280,-0.075,8.90582,8.90582
388.00,8.87859,25.122151,0.000351,25.059150,-3.5275,-0.075,8.90501,8.90501
389.00,8.88211,25.122389,0.000351,25.059349,-3.5272,-0.075,8.90178,8.90178
390.00,8.88632,25.122528,0.000351,25.059451,-3.5269,-0.074,8.90066,8.90066
391.00,8.89026,25.122435,0.000345,25.059331,-3.5265,-0.074,8.89759,8.89759
392.00,8.89365,25.122846,0.000359,25.059706,-3.5259,-0.074,8.89626,8.89626
393.00,8.89567,25.122625,0.000356,25.059395,-3.5254,-0.074,8.89740,8.89740
394.00,8.89576,25.122463,0.000349,25.059205,-3.5249,-0.074,8.90212,8.90212
395.00,8.89839,25.122710,0.000352,25.059337,-3.5244,-0.074,8.90549,8.90549
396.00,8.90083,25.122683,0.000349,25.059328,-3.5240,-0.074,8.90859,8.90859
397.00,8.90196,25.122475,0.000338,25.059135,-3.5236,-0.073,8.91040,8.91040
398.00,8.90097,25.122421,0.000334,25.059133,-3.5234,-0.073,8.91126,8.91126
399.00,8.90083,25.122508,0.000336,25.059207,-3.5230,-0.073,8.90867,8.90867
400.00,8.90318,25.122484,0.000340,25.059135,-3.5224,-0.073,8.90490,8.90490
401.00,8.90410,25.122582,0.000345,25.059095,-3.5217,-0.073,8.90172,8.90172
402.00,8.90324,25.122681,0.000344,25.059067,-3.5208,-0.073,8.90176,8.90176
403.00,8.90515,25.122872,0.000347,25.059142,-3.5198,-0.073,8.90248,8.90248
404.00,8.90635,25.122957,0.000350,25.059176,-3.5191,-0.073,8.90524,8.90524
405.00,8.90541,25.122768,0.000343,25.058944,-3.5187,-0.072,8.91048,8.91048
406.00,8.90451,25.122850,0.000344,25.059045,-3.5184,-0.072,8.91779,8.91779
407.00,8.90527,25.123457,0.000364,25.059616,-3.5183,-0.072,8.92266,8.92266
408.00,8.90726,25.123207,0.000353,25.059370,-3.5180,-0.072,8.92530,8.92530
409.00,8.90877,25.123026,0.000350,25.059133,-3.5178,-0.072,8.92522,8.92522
410.00,8.90950,25.122933,0.000347,25.059081,-3.5173,-0.072,8.92378,8.92378
411.00,8.90839,25.122987,0.000344,25.059094,-3.5168,-0.072,8.92222,8.92222
412.00,8.90863,25.122276,0.000317,25.058400,-3.5161,-0.071,8.91960,8.91960
413.00,8.91132,25.122523,0.000326,25.058533,-3.5155,-0.071,8.91871,8.91871
414.00,8.91705,25.122607,0.000320,25.058605,-3.5149,-0.071,8.91855,8.91855
415.00,8.92365,25.122893,0.000325,25.058734,-3.5142,-0.071,8.91906,8.91906
416.00,8.92399,25.123005,0.000332,25.058723,-3.5136,-0.071,8.91630,8.91630
417.00,8.92242,25.123162,0.000343,25.058795,-3.5132,-0.071,8.91447,8.91447
418.00,8.92302,25.123531,0.000349,25.059115,-3.5127,-0.071,8.91274,8.91274
419.00,8.92180,25.123478,0.000348,25.059018,-3.5120,-0.070,8.91227,8.91227
420.00,8.92087,25.123533,0.000348,25.059116,-3.5114,-0.070,8.91115,8.91115
421.00,8.91927,25.123440,0.000342,25.058989,-3.5109,-0.070,8.91342,8.91342
422.00,8.91843,25.123493,0.000339,25.059081,-3.5104,-0.069,8.91859,8.91859
423.00,8.91874,25.123166,0.000328,25.058811,-3.5097,-0.069,8.92373,8.92373
424.00,8.91972,25.123058,0.000324,25.058667,-3.5092,-0.069,8.92684,8.92684
425.00,8.91867,25.122726,0.000316,25.058266,-3.5087,-0.069,8.92897,8.92897
426.00,8.91805,25.122812,0.000314,25.058415,-3.5080,-0.069,8.93030,8.93030
427.00,8.91796,25.122802,0.000319,25.058236,-3.5073,-0.069,8.93045,8.93045
428.00,8.91754,25.122672,0.000318,25.057988,-3.5068,-0.069,8.92897,8.92897
429.00,8.91784,25.123215,0.000331,25.058476,-3.5064,-0.069,8.92744,8.92744
430.00,8.91926,25.123560,0.000337,25.058793,-3.5060,-0.069,8.92593,8.92593
431.00,8.92329,25.123429,0.000333,25.058573,-3.5057,-0.069,8.92346,8.92346
432.00,8.92470,25.123591,0.000322,25.058800,-3.5053,-0.068,8.91837,8.91837
433.00,8.92618,25.123979,0.000332,25.059104,-3.5050,-0.068,8.91446,8.91446
434.00,8.92597,25.123601,0.000319,25.058664,-3.5046,-0.068,8.91268,8.91268
435.00,8.92457,25.123338,0.000314,25.058284,-3.5041,-0.068,8.91250,8.91250
436.00,8.92376,25.123274,0.000311,25.058161,-3.5036,-0.068,8.91320,8.91320
437.00,8.92471,25.123257,0.000318,25.058032,-3.5032,-0.068,8.91799,8.91799
438.00,8.92316,25.123027,0.000309,25.057848,-3.5027,-0.067,8.92467,8.92467
439.00,8.92097,25.123417,0.000317,25.058231,-3.5021,-0.067,8.93115,8.93115
440.00,8.91995,25.123611,0.000322,25.058536,-3.5014,-0.067,8.93549,8.93549
441.00,8.92041,25.124183,0.000344,25.059085,-3.5010,-0.067,8.93769,8.93769
442.00,8.91876,25.124074,0.000341,25.058949,-3.5004,-0.067,8.93645,8.93645
443.00,8.91642,25.124011,0.000341,25.058822,-3.4997,-0.067,8.93357,8.93357
444.00,8.91584,25.123922,0.000342,25.058675,-3.4992,-0.067,8.92936,8.92936
445.00,8.91768,25.124469,0.000352,25.059129,-3.4986,-0.067,8.92637,8.92637
446.00,8.92358,25.124117,0.000338,25.058724,-3.4979,-0.067,8.92459,8.92459
447.00,8.93249,25.124104,0.000341,25.058659,-3.4973,-0.067,8.92501,8.92501
448.00,8.93787,25.124260,0.000346,25.058780,-3.4966,-0.066,8.92498,8.92498
449.00,8.93640,25.124398,0.000348,25.058851,-3.4959,-0.066,8.92501,8.92501
450.00,8.93379,25.124075,0.000338,25.058455,-3.4952,-0.066,8.92898,8.92898
451.00,8.93148,25.124163,0.000338,25.058505,-3.4945,-0.066,8.93157,8.93157
452.00,8.93070,25.124475,0.000337,25.058788,-3.4939,-0.066,8.93172,8.93172
453.00,8.93024,25.124729,0.000339,25.058902,-3.4934,-0.065,8.93003,8.93003
454.00,8.93117,25.124337,0.000334,25.058460,-3.4929,-0.065,8.92724,8.92724
455.00,8.93085,25.124420,0.000340,25.058469,-3.4924,-0.065,8.92011,8.92011
456.00,8.92911,25.124694,0.000344,25.058669,-3.4920,-0.065,8.91565,8.91565
457.00,8.92836,25.124571,0.000340,25.058525,-3.4918,-0.065,8.91224,8.91224
458.00,8.92894,25.124806,0.000343,25.058806,-3.4916,-0.065,8.90952,8.90952
459.00,8.93091,25.125237,0.000341,25.059232,-3.4915,-0.064,8.91113,8.91113
460.00,8.93273,25.124840,0.000325,25.058824,-3.4912,-0.064,8.91486,8.91486
461.00,8.93645,25.124853,0.000321,25.058850,-3.4907,-0.064,8.91548,8.91548
462.00,8.93023,25.125291,0.000333,25.059203,-3.4902,-0.064,8.91629,8.91629
463.00,8.91780,25.124681,0.000318,25.058572,-3.4896,-0.064,8.91812,8.91812
464.00,8.91026,25.124756,0.000322,25.058524,-3.4889,-0.063,8.91780,8.91780
465.00,8.91106,25.125187,0.000328,25.058874,-3.4884,-0.063,8.91633,8.91633
466.00,8.91078,25.125415,0.000337,25.058953,-3.4878,-0.063,8.91806,8.91806
467.00,8.91330,25.125131,0.000330,25.058633,-3.4872,-0.063,8.92006,8.92006
468.00,8.91391,25.125828,0.000343,25.059255,-3.4867,-0.063,8.92268,8.92268
469.00,8.91422,25.125945,0.000346,25.059369,-3.4863,-0.063,8.92526,8.92526
470.00,8.91526,25.125929,0.000347,25.059291,-3.4857,-0.063,8.92644,8.92644
471.00,8.91659,25.125771,0.000345,25.059087,-3.4851,-0.063,8.92646,8.92646
472.00,8.91794,25.126073,0.000354,25.059284,-3.4846,-0.063,8.92628,8.92628
473.00,8.91895,25.126168,0.000358,25.059245,-3.4840,-0.063,8.92519,8.92519
474.00,8.92001,25.125978,0.000351,25.058966,-3.4835,-0.062,8.92266,8.92266
475.00,8.92150,25.126617,0.000364,25.059516,-3.4832,-0.062,8.92034,8.92034
476.00,8.92193,25.126298,0.000355,25.059180,-3.4827,-0.062,8.91958,8.91958
477.00,8.92118,25.126050,0.000347,25.058932,-3.4821,-0.062,8.92089,8.92089
478.00,8.92174,25.125775,0.000342,25.058688,-3.4816,-0.062,8.92339,8.92339
479.00,8.92273,25.125910,0.000346,25.058844,-3.4811,-0.062,8.92995,8.92995
480.00,8.92294,25.125792,0.000346,25.058733,-3.4806,-0.062,8.93678,8.93678
481.00,8.92386,25.126166,0.000350,25.059074,-3.4802,-0.062,8.93861,8.93861
482.00,8.92496,25.126149,0.000347,25.059008,-3.4798,-0.062,8.93489,8.93489
483.00,8.92487,25.126117,0.000344,25.058904,-3.4793,-0.061,8.93101,8.93101
484.00,8.92438,25.126530,0.000354,25.059179,-3.4787,-0.061,8.92546,8.92546
485.00,8.92410,25.126187,0.000344,25.058834,-3.4785,-0.061,8.91965,8.91965
486.00,8.92421,25.126208,0.000350,25.058828,-3.4782,-0.061,8.91885,8.91885
487.00,8.92966,25.126232,0.000346,25.058796,-3.4779,-0.061,8.92340,8.92340
488.00,8.93768,25.126470,0.000346,25.058971,-3.4775,-0.060,8.93031,8.93031
489.00,8.94341,25.126465,0.000346,25.058973,-3.4769,-0.060,8.93488,8.93488
490.00,8.94595,25.126598,0.000345,25.059019,-3.4762,-0.060,8.93842,8.93842
491.00,8.93177,25.126625,0.000340,25.058963,-3.4754,-0.060,8.93712,8.93712
492.00,8.91646,25.126826,0.000345,25.059157,-3.4749,-0.060,8.92994,8.92994
493.00,8.91606,25.126670,0.000341,25.058965,-3.4745,-0.060,8.91893,8.91893
494.00,8.91815,25.126319,0.000326,25.058575,-3.4742,-0.060,8.91111,8.91111
495.00,8.92118,25.126299,0.000329,25.058501,-3.4739,-0.060,8.90694,8.90694
496.00,8.92793,25.126265,0.000328,25.058498,-3.4734,-0.059,8.90747,8.90747
497.00,8.93745,25.126161,0.000322,25.058382,-3.4730,-0.059,8.91260,8.91260
498.00,8.94437,25.126140,0.000327,25.058273,-3.4725,-0.059,8.92012,8.92012
499.00,8.94197,25.126478,0.000335,25.058574,-3.4719,-0.059,8.92690,8.92690
500.00,8.93501,25.126586,0.000331,25.058700,-3.4714,-0.059,8.93163,8.93163
501.00,8.92107,25.126642,0.000329,25.058691,-3.4710,-0.059,8.93531,8.93531
502.00,8.90162,25.126923,0.000337,25.058897,-3.4706,-0.059,8.93665,8.93665
503.00,8.89708,25.127445,0.000345,25.059405,-3.4701,-0.058,8.93063,8.93063
504.00,8.90416,25.127484,0.000344,25.059399,-3.4696,-0.058,8.91516,8.91516
505.00,8.91394,25.127686,0.000353,25.059525,-3.4690,-0.058,8.89236,8.89236
506.00,8.92238,25.127910,0.000360,25.059751,-3.4682,-0.058,8.86344,8.86344
507.00,8.92723,25.127539,0.000348,25.059428,-3.4673,-0.058,8.83132,8.83132
508.00,8.93135,25.127328,0.000344,25.059256,-3.4665,-0.057,8.80340,8.80340
509.00,8.93558,25.127377,0.000342,25.059257,-3.4659,-0.057,8.78399,8.78399
510.00,8.93901,25.127093,0.000332,25.058967,-3.4655,-0.057,8.77424,8.77424
@4,3.0002,6.0, 510.103999999999 
511.00,8.94192,25.126852,0.000324,25.058614,-3.4652,-0.057,8.77302,8.77302
512.00,8.93337,25.126965,0.000324,25.058580,-3.4650,-0.057,8.77935,8.77935
513.00,8.90118,25.127177,0.000323,25.058747,-3.4647,-0.056,8.78999,8.78999
514.00,8.86091,25.127193,0.000322,25.058726,-3.4644,-0.056,8.80219,8.80219
515.00,8.82391,25.127309,0.000325,25.058799,-3.4638,-0.056,8.81304,8.81304
516.00,8.79753,25.127434,0.000325,25.058949,-3.4633,-0.056,8.82261,8.82261
517.00,8.77343,25.127907,0.000339,25.059390,-3.4628,-0.056,8.83160,8.83160
518.00,8.76162,25.127588,0.000333,25.059053,-3.4622,-0.056,8.84036,8.84036
519.00,8.76399,25.127747,0.000339,25.059168,-3.4616,-0.056,8.84851,8.84851
520.00,8.77511,25.127875,0.000342,25.059264,-3.4612,-0.056,8.85621,8.85621
521.00,8.79143,25.128340,0.000353,25.059602,-3.4607,-0.056,8.86387,8.86387
522.00,8.80476,25.128109,0.000344,25.059362,-3.4603,-0.055,8.87096,8.87096
523.00,8.81490,25.128409,0.000349,25.059566,-3.4600,-0.055,8.87786,8.87786
524.00,8.82394,25.128144,0.000339,25.059277,-3.4595,-0.055,8.88377,8.88377
525.00,8.83066,25.128099,0.000336,25.059191,-3.4589,-0.055,8.88952,8.88952
526.00,8.83916,25.128460,0.000350,25.059472,-3.4583,-0.055,8.89420,8.89420
527.00,8.84972,25.128735,0.000356,25.059666,-3.4579,-0.055,8.89704,8.89704
528.00,8.85901,25.128613,0.000354,25.059493,-3.4572,-0.055,8.90229,8.90229
529.00,8.86438,25.128439,0.000350,25.059296,-3.4567,-0.054,8.90837,8.90837
530.00,8.87082,25.128690,0.000356,25.059484,-3.4564,-0.054,8.91432,8.91432
531.00,8.87700,25.128164,0.000338,25.058987,-3.4560,-0.054,8.91798,8.91798
532.00,8.88381,25.128102,0.000338,25.058930,-3.4556,-0.054,8.92130,8.92130
533.00,8.88821,25.128385,0.000353,25.059151,-3.4553,-0.054,8.92328,8.92328
534.00,8.89247,25.128691,0.000361,25.059434,-3.4549,-0.054,8.92645,8.92645
535.00,8.89728,25.128599,0.000357,25.059347,-3.4544,-0.054,8.92686,8.92686
536.00,8.90012,25.128506,0.000350,25.059198,-3.4539,-0.054,8.92782,8.92782
537.00,8.90340,25.128717,0.000352,25.059286,-3.4533,-0.054,8.93287,8.93287
538.00,8.91890,25.128438,0.000337,25.058973,-3.4526,-0.053,8.93626,8.93626
539.00,8.92489,25.128435,0.000336,25.058845,-3.4520,-0.053,8.93645,8.93645
540.00,8.92273,25.128513,0.000338,25.058849,-3.4514,-0.053,8.93743,8.93743
541.00,8.92459,25.128912,0.000353,25.059187,-3.4508,-0.053,8.93785,8.93785
542.00,8.92680,25.128689,0.000347,25.058956,-3.4503,-0.053,8.93451,8.93451
543.00,8.92719,25.129091,0.000358,25.059281,-3.4498,-0.053,8.92825,8.92825
544.00,8.92799,25.129038,0.000357,25.059166,-3.4493,-0.053,8.92121,8.92121
545.00,8.93203,25.129105,0.000357,25.059174,-3.4489,-0.053,8.91846,8.91846
546.00,8.93609,25.128647,0.000339,25.058765,-3.4485,-0.053,8.91977,8.91977
547.00,8.93647,25.128745,0.000342,25.058792,-3.4479,-0.052,8.92089,8.92089
548.00,8.93460,25.128477,0.000334,25.058451,-3.4475,-0.052,8.92485,8.92485
549.00,8.93241,25.128644,0.000337,25.058600,-3.4471,-0.052,8.93061,8.93061
550.00,8.93139,25.128244,0.000326,25.058133,-3.4465,-0.052,8.93341,8.93341
551.00,8.92816,25.128700,0.000333,25.058436,-3.4462,-0.052,8.93243,8.93243
552.00,8.92684,25.128813,0.000334,25.058498,-3.4459,-0.051,8.93321,8.93321
553.00,8.92464,25.128998,0.000338,25.058645,-3.4454,-0.051,8.93209,8.93209
554.00,8.92228,25.129056,0.000338,25.058663,-3.4448,-0.051,8.92988,8.92988
555.00,8.92132,25.130011,0.000361,25.059494,-3.4442,-0.051,8.92964,8.92964
556.00,8.92475,25.130189,0.000368,25.059620,-3.4436,-0.051,8.93444,8.93444
557.00,8.92719,25.130129,0.000365,25.059516,-3.4430,-0.051,8.93733,8.93733
558.00,8.92804,25.130390,0.000367,25.059723,-3.4424,-0.050,8.93951,8.93951
559.00,8.92801,25.130463,0.000371,25.059663,-3.4420,-0.050,8.94264,8.94264
560.00,8.93037,25.129743,0.000350,25.058964,-3.4416,-0.050,8.94579,8.94579
561.00,8.93111,25.129523,0.000341,25.058783,-3.4412,-0.050,8.94516,8.94516
562.00,8.93034,25.129267,0.000333,25.058451,-3.4409,-0.050,8.94524,8.94524
563.00,8.92908,25.129369,0.000335,25.058477,-3.4406,-0.050,8.94533,8.94533
564.00,8.92714,25.129227,0.000330,25.058340,-3.4403,-0.050,8.94567,8.94567
565.00,8.93301,25.129404,0.000335,25.058453,-3.4398,-0.050,8.94624,8.94624
566.00,8.94736,25.129146,0.000330,25.058116,-3.4392,-0.050,8.94873,8.94873
567.00,8.94503,25.129434,0.000336,25.058425,-3.4386,-0.050,8.94879,8.94879
568.00,8.94540,25.129168,0.000324,25.058178,-3.4382,-0.049,8.95029,8.95029
569.00,8.94571,25.129176,0.000316,25.058162,-3.4379,-0.049,8.94773,8.94773
570.00,8.94541,25.129125,0.000316,25.058078,-3.4378,-0.049,8.94259,8.94259
571.00,8.94705,25.129321,0.000323,25.058169,-3.4376,-0.049,8.93735,8.93735
572.00,8.94727,25.129316,0.000320,25.058100,-3.4371,-0.049,8.93438,8.93438
573.00,8.94768,25.129363,0.000328,25.058051,-3.4365,-0.049,8.93127,8.93127
574.00,8.94875,25.129522,0.000331,25.058159,-3.4359,-0.049,8.93119,8.93119
575.00,8.94899,25.129857,0.000333,25.058447,-3.4352,-0.049,8.93353,8.93353
576.00,8.95280,25.129991,0.000328,25.058536,-3.4347,-0.048,8.93561,8.93561
577.00,8.95087,25.130285,0.000335,25.058748,-3.4343,-0.048,8.94004,8.94004
578.00,8.94774,25.130448,0.000331,25.058953,-3.4338,-0.048,8.94593,8.94593
579.00,8.93287,25.130628,0.000335,25.059088,-3.4332,-0.047,8.94907,8.94907
580.00,8.93183,25.130563,0.000334,25.058972,-3.4327,-0.047,8.95039,8.95039
581.00,8.93211,25.130546,0.000336,25.058940,-3.4322,-0.047,8.94856,8.94856
582.00,8.93236,25.130496,0.000335,25.058886,-3.4316,-0.047,8.94457,8.94457
583.00,8.93344,25.130604,0.000339,25.058900,-3.4313,-0.047,8.93918,8.93918
584.00,8.93383,25.130628,0.000340,25.058901,-3.4310,-0.047,8.93669,8.93669
585.00,8.93648,25.130648,0.000342,25.058864,-3.4307,-0.047,8.93437,8.93437
586.00,8.94541,25.130652,0.000341,25.058794,-3.4303,-0.047,8.93422,8.93422
587.00,8.95562,25.130838,0.000341,25.058934,-3.4299,-0.047,8.93605,8.93605
588.00,8.95258,25.130753,0.000336,25.058818,-3.4296,-0.046,8.93875,8.93875
589.00,8.94832,25.130640,0.000330,25.058652,-3.4294,-0.046,8.94081,8.94081
590.00,8.94468,25.130828,0.000331,25.058802,-3.4291,-0.046,8.94402,8.94402
591.00,8.94160,25.130716,0.000323,25.058706,-3.4287,-0.046,8.94705,8.94705
592.00,8.94011,25.130493,0.000320,25.058434,-3.4283,-0.046,8.94689,8.94689
593.00,8.94112,25.130390,0.000319,25.058335,-3.4277,-0.046,8.94582,8.94582
594.00,8.94189,25.130729,0.000330,25.058693,-3.4270,-0.046,8.94406,8.94406
595.00,8.94132,25.130691,0.000330,25.058624,-3.4264,-0.045,8.94322,8.94322
596.00,8.94043,25.131308,0.000345,25.059159,-3.4261,-0.045,8.94430,8.94430
597.00,8.94101,25.131564,0.000348,25.059360,-3.4257,-0.045,8.94545,8.94545
598.00,8.94077,25.131697,0.000348,25.059400,-3.4255,-0.045,8.94547,8.94547
599.00,8.94177,25.131686,0.000346,25.059285,-3.4253,-0.045,8.94653,8.94653
600.00,8.94258,25.131662,0.000343,25.059183,-3.4250,-0.044,8.94753,8.94753
601.00,8.94350,25.131694,0.000346,25.059133,-3.4247,-0.044,8.94698,8.94698
602.00,8.94517,25.131788,0.000347,25.059169,-3.4245,-0.044,8.94887,8.94887
603.00,8.94555,25.131813,0.000347,25.059167,-3.4241,-0.044,8.95069,8.95069
604.00,8.94513,25.131786,0.000343,25.059068,-3.4235,-0.044,8.95250,8.95250
605.00,8.94510,25.131928,0.000347,25.059172,-3.4230,-0.044,8.95269,8.95269
606.00,8.94582,25.131837,0.000343,25.059044,-3.4224,-0.044,8.95049,8.95049
607.00,8.94719,25.131717,0.000340,25.058871,-3.4218,-0.044,8.94826,8.94826
608.00,8.94754,25.131771,0.000337,25.058881,-3.4213,-0.044,8.94792,8.94792
609.00,8.94865,25.131786,0.000342,25.058892,-3.4209,-0.044,8.94569,8.94569
610.00,8.94983,25.131653,0.000337,25.058733,-3.4203,-0.043,8.94435,8.94435
611.00,8.94929,25.131658,0.000339,25.058720,-3.4197,-0.043,8.94574,8.94574
612.00,8.94879,25.131433,0.000332,25.058510,-3.4193,-0.043,8.94708,8.94708
613.00,8.94812,25.131943,0.000347,25.058945,-3.4188,-0.043,8.94675,8.94675
614.00,8.94779,25.131988,0.000343,25.058853,-3.4184,-0.043,8.94938,8.94938
615.00,8.94832,25.132158,0.000344,25.058920,-3.4183,-0.043,8.95005,8.95005
616.00,8.94823,25.131951,0.000337,25.058692,-3.4181,-0.043,8.95160,8.95160
617.00,8.94858,25.132469,0.000347,25.059160,-3.4178,-0.042,8.95224,8.95224
618.00,8.94899,25.131926,0.000330,25.058605,-3.4173,-0.042,8.95283,8.95283
619.00,8.94782,25.131846,0.000330,25.058562,-3.4168,-0.042,8.94917,8.94917
620.00,8.94737,25.131795,0.000330,25.058508,-3.4165,-0.042,8.94445,8.94445
621.00,8.94787,25.131818,0.000332,25.058525,-3.4160,-0.042,8.93888,8.93888
622.00,8.94947,25.131558,0.000330,25.058216,-3.4154,-0.042,8.93493,8.93493
623.00,8.94988,25.131743,0.000335,25.058410,-3.4152,-0.042,8.93406,8.93406
624.00,8.95195,25.131791,0.000331,25.058421,-3.4149,-0.042,8.93758,8.93758
625.00,8.95269,25.132193,0.000340,25.058737,-3.4144,-0.041,8.94348,8.94348
626.00,8.95381,25.132273,0.000341,25.058720,-3.4140,-0.041,8.94681,8.94681
627.00,8.95726,25.132406,0.000344,25.058817,-3.4138,-0.041,8.94598,8.94598
628.00,8.95178,25.132639,0.000347,25.058962,-3.4134,-0.041,8.94486,8.94486
629.00,8.93212,25.132516,0.000342,25.058796,-3.4130,-0.041,8.94498,8.94498
630.00,8.92500,25.132342,0.000339,25.058570,-3.4127,-0.041,8.94318,8.94318
631.00,8.93124,25.132493,0.000340,25.058640,-3.4123,-0.040,8.94110,8.94110
632.00,8.93838,25.132532,0.000335,25.058625,-3.4117,-0.040,8.94262,8.94262
633.00,8.94317,25.132641,0.000336,25.058667,-3.4113,-0.040,8.94302,8.94302
634.00,8.94283,25.133074,0.000346,25.058978,-3.4110,-0.040,8.94310,8.94310
635.00,8.94319,25.133109,0.000342,25.059043,-3.4105,-0.040,8.94581,8.94581
636.00,8.94273,25.133056,0.000338,25.058955,-3.4099,-0.040,8.95294,8.95294
637.00,8.94279,25.133024,0.000338,25.058828,-3.4095,-0.040,8.95809,8.95809
638.00,8.94415,25.132750,0.000334,25.058508,-3.4092,-0.040,8.96236,8.96236
639.00,8.94523,25.132418,0.000330,25.058216,-3.4089,-0.040,8.96527,8.96527
640.00,8.94446,25.132258,0.000330,25.058061,-3.4086,-0.040,8.96435,8.96435
641.00,8.94419,25.132544,0.000338,25.058374,-3.4084,-0.040,8.95898,8.95898
642.00,8.94499,25.132707,0.000341,25.058528,-3.4080,-0.039,8.95307,8.95307
643.00,8.94577,25.132924,0.000346,25.058680,-3.4076,-0.039,8.94728,8.94728
644.00,8.95016,25.132955,0.000342,25.058657,-3.4073,-0.039,8.94183,8.94183
645.00,8.95772,25.132787,0.000329,25.058394,-3.4069,-0.039,8.93915,8.93915
646.00,8.96415,25.132604,0.000326,25.058054,-3.4066,-0.039,8.93682,8.93682
647.00,8.96435,25.132555,0.000321,25.057960,-3.4062,-0.039,8.93562,8.93562
648.00,8.96521,25.132901,0.000325,25.058293,-3.4057,-0.038,8.93622,8.93622
649.00,8.96231,25.133322,0.000334,25.058702,-3.4051,-0.038,8.93576,8.93576
650.00,8.95273,25.133885,0.000352,25.059252,-3.4047,-0.038,8.93575,8.93575
651.00,8.94413,25.133896,0.000354,25.059308,-3.4044,-0.038,8.93852,8.93852
652.00,8.94081,25.133892,0.000356,25.059285,-3.4040,-0.038,8.94285,8.94285
653.00,8.93948,25.133738,0.000355,25.059067,-3.4037,-0.038,8.94334,8.94334
654.00,8.93825,25.133623,0.000354,25.058871,-3.4034,-0.038,8.93788,8.93788
655.00,8.93811,25.133426,0.000348,25.058589,-3.4032,-0.038,8.92515,8.92515
656.00,8.93787,25.133499,0.000341,25.058668,-3.4029,-0.037,8.90348,8.90348
657.00,8.93736,25.133651,0.000345,25.058850,-3.4025,-0.037,8.87523,8.87523
658.00,8.93726,25.133565,0.000339,25.058802,-3.4021,-0.037,8.84638,8.84638
659.00,8.93857,25.133767,0.000342,25.058964,-3.4015,-0.037,8.82449,8.82449
660.00,8.94056,25.134038,0.000349,25.059236,-3.4009,-0.037,8.81076,8.81076
@5,3.0002,6.0, 660.005999999994 
661.00,8.94664,25.134220,0.000355,25.059375,-3.4004,-0.037,8.80856,8.80856
662.00,8.95433,25.134478,0.000362,25.059482,-3.3999,-0.036,8.81473,8.81473
663.00,8.94163,25.134562,0.000363,25.059507,-3.3995,-0.036,8.82573,8.82573
664.00,8.90811,25.134236,0.000351,25.059144,-3.3994,-0.036,8.83680,8.83680
665.00,8.87516,25.134021,0.000343,25.058835,-3.3991,-0.036,8.84845,8.84845
666.00,8.83802,25.133914,0.000340,25.058645,-3.3987,-0.036,8.85846,8.85846
667.00,8.81327,25.133895,0.000337,25.058606,-3.3983,-0.036,8.86591,8.86591
668.00,8.79777,25.133738,0.000338,25.058410,-3.3978,-0.036,8.87040,8.87040
669.00,8.79861,25.134041,0.000342,25.058697,-3.3974,-0.035,8.87557,8.87557
670.00,8.80675,25.133884,0.000333,25.058562,-3.3971,-0.035,8.88159,8.88159
671.00,8.82676,25.133773,0.000328,25.058390,-3.3968,-0.035,8.88620,8.88620
672.00,8.84405,25.133733,0.000324,25.058247,-3.3964,-0.035,8.89199,8.89199
673.00,8.85198,25.133964,0.000323,25.058417,-3.3960,-0.035,8.90190,8.90190
674.00,8.85570,25.133969,0.000324,25.058367,-3.3957,-0.034,8.90981,8.90981
675.00,8.86518,25.134298,0.000338,25.058629,-3.3953,-0.034,8.91334,8.91334
676.00,8.87671,25.134514,0.000348,25.058818,-3.3948,-0.034,8.91492,8.91492
677.00,8.87757,25.134411,0.000346,25.058729,-3.3945,-0.034,8.91476,8.91476
678.00,8.87981,25.134080,0.000338,25.058339,-3.3943,-0.034,8.91511,8.91511
679.00,8.88206,25.134264,0.000349,25.058419,-3.3939,-0.034,8.91797,8.91797
680.00,8.89470,25.134324,0.000347,25.058400,-3.3936,-0.034,8.92200,8.92200
681.00,8.90014,25.134360,0.000341,25.058406,-3.3933,-0.034,8.92547,8.92547
682.00,8.91137,25.134756,0.000348,25.058760,-3.3929,-0.034,8.92839,8.92839
683.00,8.91771,25.135013,0.000353,25.058971,-3.3925,-0.034,8.92770,8.92770
684.00,8.91506,25.135073,0.000347,25.059017,-3.3923,-0.033,8.92934,8.92934
685.00,8.91464,25.135110,0.000346,25.058946,-3.3919,-0.033,8.93258,8.93258
686.00,8.91169,25.135208,0.000346,25.058963,-3.3915,-0.033,8.93771,8.93771
687.00,8.91203,25.135281,0.000346,25.058957,-3.3913,-0.033,8.94120,8.94120
688.00,8.92597,25.135487,0.000347,25.059077,-3.3910,-0.033,8.94572,8.94572
689.00,8.93174,25.135446,0.000344,25.058946,-3.3905,-0.032,8.94481,8.94481
690.00,8.92920,25.135755,0.000350,25.059220,-3.3902,-0.032,8.94047,8.94047
691.00,8.92799,25.135624,0.000344,25.059096,-3.3897,-0.032,8.93551,8.93551
692.00,8.92568,25.135314,0.000338,25.058849,-3.3891,-0.032,8.93215,8.93215
693.00,8.92609,25.135123,0.000339,25.058694,-3.3887,-0.032,8.92913,8.92913
694.00,8.94169,25.135151,0.000345,25.058780,-3.3884,-0.032,8.92993,8.92993
695.00,8.94832,25.134922,0.000341,25.058610,-3.3879,-0.032,8.93541,8.93541
696.00,8.94691,25.134939,0.000349,25.058617,-3.3877,-0.032,8.94157,8.94157
697.00,8.94378,25.135106,0.000355,25.058684,-3.3875,-0.032,8.94787,8.94787
698.00,8.93922,25.135245,0.000355,25.058765,-3.3873,-0.032,8.95455,8.95455
699.00,8.93666,25.135322,0.000353,25.058789,-3.3870,-0.032,8.95939,8.95939
700.00,8.93343,25.135496,0.000352,25.058915,-3.3866,-0.032,8.96252,8.96252
701.00,8.92967,25.135634,0.000348,25.058952,-3.3860,-0.031,8.96495,8.96495
702.00,8.92722,25.135655,0.000343,25.058917,-3.3854,-0.031,8.96626,8.96626
703.00,8.93028,25.135790,0.000347,25.058974,-3.3847,-0.031,8.96465,8.96465
704.00,8.94131,25.135671,0.000342,25.058754,-3.3842,-0.031,8.96256,8.96256
705.00,8.95306,25.135625,0.000342,25.058635,-3.3839,-0.031,8.95817,8.95817
706.00,8.95574,25.135581,0.000343,25.058556,-3.3838,-0.031,8.95449,8.95449
707.00,8.95927,25.135734,0.000346,25.058616,-3.3838,-0.031,8.95303,8.95303
708.00,8.96167,25.136073,0.000350,25.058866,-3.3838,-0.030,8.95322,8.95322
709.00,8.96099,25.136317,0.000354,25.059036,-3.3838,-0.030,8.95301,8.95301
710.00,8.95930,25.136338,0.000351,25.059016,-3.3837,-0.030,8.95209,8.95209
711.00,8.95857,25.136498,0.000350,25.059165,-3.3833,-0.030,8.94812,8.94812
712.00,8.95905,25.136390,0.000347,25.059022,-3.3828,-0.030,8.94280,8.94280
713.00,8.95912,25.136389,0.000350,25.059019,-3.3823,-0.030,8.93988,8.93988
714.00,8.95825,25.136647,0.000354,25.059297,-3.3816,-0.030,8.93880,8.93880
715.00,8.95650,25.136870,0.000360,25.059480,-3.3810,-0.030,8.94105,8.94105
716.00,8.95379,25.136866,0.000358,25.059456,-3.3806,-0.029,8.94428,8.94428
717.00,8.95269,25.136682,0.000354,25.059244,-3.3803,-0.029,8.94784,8.94784
718.00,8.95393,25.136358,0.000344,25.058922,-3.3801,-0.029,8.95207,8.95207
719.00,8.95239,25.136031,0.000335,25.058538,-3.3799,-0.029,8.95499,8.95499
720.00,8.94354,25.135698,0.000324,25.058162,-3.3796,-0.029,8.95547,8.95547
721.00,8.93332,25.135818,0.000329,25.058126,-3.3793,-0.029,8.95903,8.95903
722.00,8.93572,25.135868,0.000326,25.058127,-3.3790,-0.029,8.96432,8.96432
723.00,8.94019,25.136300,0.000337,25.058390,-3.3784,-0.028,8.96483,8.96483
724.00,8.94615,25.136282,0.000339,25.058212,-3.3780,-0.028,8.96292,8.96292
725.00,8.94762,25.136814,0.000350,25.058655,-3.3775,-0.028,8.96125,8.96125
726.00,8.95123,25.136958,0.000358,25.058787,-3.3769,-0.028,8.95780,8.95780
727.00,8.95398,25.137456,0.000370,25.059286,-3.3763,-0.028,8.95255,8.95255
728.00,8.95694,25.137453,0.000366,25.059323,-3.3760,-0.028,8.94867,8.94867
729.00,8.95752,25.137716,0.000365,25.059685,-3.3757,-0.028,8.94676,8.94676
730.00,8.95906,25.137362,0.000356,25.059316,-3.3755,-0.027,8.94713,8.94713
731.00,8.96175,25.137566,0.000354,25.059504,-3.3754,-0.027,8.94753,8.94753
732.00,8.96241,25.137727,0.000357,25.059580,-3.3752,-0.027,8.94840,8.94840
733.00,8.96268,25.137276,0.000346,25.059094,-3.3748,-0.027,8.94953,8.94953
734.00,8.95615,25.137542,0.000354,25.059250,-3.3745,-0.027,8.95112,8.95112
735.00,8.95230,25.138031,0.000369,25.059654,-3.3740,-0.027,8.95217,8.95217
736.00,8.95042,25.137948,0.000365,25.059508,-3.3735,-0.027,8.95475,8.95475
737.00,8.95018,25.137655,0.000354,25.059182,-3.3732,-0.027,8.95695,8.95695
738.00,8.95038,25.138268,0.000367,25.059764,-3.3729,-0.026,8.95830,8.95830
739.00,8.95099,25.138101,0.000362,25.059630,-3.3726,-0.026,8.96044,8.96044
740.00,8.95237,25.137368,0.000338,25.058970,-3.3724,-0.026,8.96089,8.96089
741.00,8.95337,25.137765,0.000348,25.059319,-3.3721,-0.026,8.95784,8.95784
742.00,8.95342,25.137729,0.000351,25.059306,-3.3718,-0.026,8.95535,8.95535
743.00,8.95319,25.137199,0.000341,25.058761,-3.3713,-0.026,8.95690,8.95690
744.00,8.95313,25.136973,0.000336,25.058475,-3.3708,-0.026,8.95695,8.95695
745.00,8.95387,25.137462,0.000349,25.058849,-3.3703,-0.026,8.95712,8.95712
746.00,8.95487,25.137177,0.000341,25.058483,-3.3701,-0.025,8.95749,8.95749
747.00,8.95599,25.137437,0.000344,25.058636,-3.3698,-0.025,8.95682,8.95682
748.00,8.95703,25.137743,0.000347,25.058878,-3.3696,-0.025,8.95231,8.95231
749.00,8.95804,25.138137,0.000355,25.059246,-3.3695,-0.025,8.94778,8.94778
750.00,8.95881,25.138284,0.000359,25.059344,-3.3694,-0.025,8.94472,8.94472
751.00,8.95771,25.138647,0.000365,25.059699,-3.3692,-0.025,8.94397,8.94397
752.00,8.95682,25.138913,0.000372,25.059853,-3.3690,-0.025,8.94582,8.94582
753.00,8.95586,25.139053,0.000373,25.059921,-3.3687,-0.025,8.94954,8.94954
754.00,8.95417,25.138793,0.000366,25.059599,-3.3683,-0.024,8.95479,8.95479
755.00,8.95206,25.138828,0.000368,25.059606,-3.3678,-0.024,8.95969,8.95969
756.00,8.95081,25.138568,0.000361,25.059269,-3.3673,-0.024,8.96296,8.96296
757.00,8.95134,25.138145,0.000345,25.058840,-3.3670,-0.024,8.96378,8.96378
758.00,8.95341,25.138060,0.000341,25.058716,-3.3668,-0.024,8.96320,8.96320
759.00,8.95385,25.138141,0.000338,25.058694,-3.3667,-0.024,8.96061,8.96061
760.00,8.95206,25.137872,0.000321,25.058344,-3.3665,-0.023,8.95714,8.95714
761.00,8.95224,25.137803,0.000317,25.058256,-3.3662,-0.023,8.95546,8.95546
762.00,8.95478,25.138234,0.000329,25.058641,-3.3659,-0.023,8.95501,8.95501
763.00,8.95683,25.138525,0.000338,25.058848,-3.3656,-0.023,8.95761,8.95761
764.00,8.95714,25.138755,0.000344,25.059103,-3.3653,-0.023,8.96019,8.96019
765.00,8.95637,25.138876,0.000355,25.059255,-3.3649,-0.023,8.96287,8.96287
766.00,8.95678,25.138851,0.000353,25.059226,-3.3645,-0.023,8.96399,8.96399
767.00,8.95819,25.138589,0.000348,25.058973,-3.3641,-0.023,8.96429,8.96429
768.00,8.95984,25.138829,0.000354,25.059264,-3.3636,-0.023,8.96133,8.96133
769.00,8.96125,25.138639,0.000353,25.058996,-3.3630,-0.023,8.95791,8.95791
770.00,8.96073,25.138556,0.000351,25.058776,-3.3626,-0.023,8.95349,8.95349
771.00,8.95986,25.138766,0.000357,25.058902,-3.3623,-0.023,8.95064,8.95064
772.00,8.95974,25.139070,0.000363,25.059140,-3.3620,-0.022,8.94875,8.94875
773.00,8.95940,25.138569,0.000351,25.058544,-3.3619,-0.022,8.94874,8.94874
774.00,8.95774,25.138780,0.000354,25.058689,-3.3617,-0.022,8.95072,8.95072
775.00,8.95611,25.139188,0.000361,25.059136,-3.3616,-0.022,8.95542,8.95542
776.00,8.95586,25.139309,0.000361,25.059262,-3.3615,-0.022,8.95917,8.95917
777.00,8.95639,25.139445,0.000362,25.059358,-3.3612,-0.022,8.96242,8.96242
778.00,8.95575,25.139413,0.000358,25.059344,-3.3608,-0.022,8.96600,8.96600
779.00,8.95388,25.139541,0.000361,25.059463,-3.3604,-0.022,8.96852,8.96852
780.00,8.95529,25.139348,0.000360,25.059251,-3.3599,-0.022,8.96928,8.96928
781.00,8.95627,25.139383,0.000360,25.059249,-3.3596,-0.021,8.97342,8.97342
782.00,8.95633,25.139269,0.000356,25.059126,-3.3595,-0.021,8.97853,8.97853
783.00,8.95755,25.139869,0.000367,25.059582,-3.3594,-0.021,8.98209,8.98209
784.00,8.95952,25.139950,0.000367,25.059590,-3.3592,-0.021,8.98416,8.98416
785.00,8.96298,25.140319,0.000373,25.059821,-3.3589,-0.021,8.98252,8.98252
786.00,8.96525,25.140473,0.000377,25.059835,-3.3585,-0.021,8.97645,8.97645
787.00,8.96868,25.140666,0.000380,25.059952,-3.3580,-0.021,8.96787,8.96787
788.00,8.97233,25.140453,0.000379,25.059723,-3.3574,-0.021,8.95891,8.95891
789.00,8.97523,25.140364,0.000373,25.059607,-3.3568,-0.021,8.95219,8.95219
790.00,8.97883,25.140320,0.000367,25.059579,-3.3563,-0.021,8.94965,8.94965
791.00,8.98215,25.139985,0.000355,25.059259,-3.3558,-0.020,8.95050,8.95050
792.00,8.98835,25.139959,0.000353,25.059187,-3.3554,-0.020,8.95336,8.95336
793.00,8.99212,25.140002,0.000350,25.059172,-3.3552,-0.020,8.95507,8.95507
794.00,8.98225,25.139981,0.000355,25.059098,-3.3552,-0.020,8.95707,8.95707
795.00,8.96171,25.139966,0.000360,25.059034,-3.3550,-0.020,8.96247,8.96247
796.00,8.95413,25.140108,0.000368,25.059178,-3.3547,-0.020,8.96595,8.96595
797.00,8.95017,25.140033,0.000367,25.059110,-3.3544,-0.020,8.96439,8.96439
798.00,8.94966,25.139998,0.000365,25.059066,-3.3540,-0.020,8.96278,8.96278
799.00,8.95227,25.140032,0.000358,25.059107,-3.3537,-0.020,8.96237,8.96237
800.00,8.95400,25.140004,0.000353,25.059047,-3.3535,-0.020,8.96104,8.96104
801.00,8.95741,25.140044,0.000348,25.058974,-3.3534,-0.020,8.95898,8.95898
802.00,8.95928,25.140001,0.000343,25.058817,-3.3533,-0.019,8.95978,8.95978
803.00,8.96232,25.140001,0.000342,25.058708,-3.3530,-0.019,8.96169,8.96169
804.00,8.96572,25.139844,0.000336,25.058466,-3.3525,-0.019,8.95629,8.95629
805.00,8.96981,25.139975,0.000335,25.058499,-3.3519,-0.019,8.94157,8.94157
806.00,8.97321,25.140315,0.000341,25.058764,-3.3515,-0.019,8.92172,8.92172
807.00,8.95577,25.140460,0.000344,25.058890,-3.3512,-0.019,8.89816,8.89816
808.00,8.95179,25.140510,0.000342,25.059029,-3.3509,-0.018,8.87089,8.87089
809.00,8.95827,25.140778,0.000347,25.059318,-3.3507,-0.018,8.84729,8.84729
810.00,8.96420,25.140856,0.000350,25.059456,-3.3506,-0.018,8.83252,8.83252
@6,3.0002,6.0, 810.042999999998 
811.00,8.96444,25.140757,0.000345,25.059364,-3.3503,-0.018,8.82821,8.82821
812.00,8.95944,25.141030,0.000351,25.059522,-3.3501,-0.017,8.83307,8.83307
813.00,8.95816,25.141138,0.000351,25.059505,-3.3498,-0.017,8.84450,8.84450
814.00,8.93008,25.141329,0.000356,25.059574,-3.3495,-0.017,8.85823,8.85823
815.00,8.89538,25.141302,0.000351,25.059435,-3.3492,-0.017,8.87041,8.87041
816.00,8.86565,25.141403,0.000354,25.059506,-3.3489,-0.017,8.87925,8.87925
817.00,8.84127,25.141096,0.000345,25.059229,-3.3484,-0.016,8.88674,8.88674
818.00,8.82244,25.141197,0.000346,25.059297,-3.3480,-0.016,8.89372,8.89372
819.00,8.81212,25.141302,0.000351,25.059398,-3.3479,-0.016,8.90035,8.90035
820.00,8.82163,25.141602,0.000361,25.059668,-3.3478,-0.016,8.90478,8.90478
821.00,8.84393,25.141717,0.000364,25.059692,-3.3475,-0.016,8.90789,8.90789
822.00,8.86557,25.141704,0.000360,25.059655,-3.3473,-0.016,8.91030,8.91030
823.00,8.87932,25.141529,0.000361,25.059461,-3.3472,-0.016,8.91412,8.91412
824.00,8.88100,25.141729,0.000364,25.059544,-3.3469,-0.016,8.91844,8.91844
825.00,8.88314,25.141408,0.000355,25.059149,-3.3464,-0.015,8.92451,8.92451
826.00,8.88840,25.141320,0.000354,25.059098,-3.3461,-0.015,8.93204,8.93204
827.00,8.90282,25.141142,0.000349,25.058897,-3.3459,-0.015,8.93889,8.93889
828.00,8.91327,25.141357,0.000350,25.059097,-3.3455,-0.015,8.94559,8.94559
829.00,8.91024,25.140911,0.000338,25.058702,-3.3451,-0.015,8.94939,8.94939
830.00,8.90756,25.141251,0.000347,25.059030,-3.3449,-0.015,8.94952,8.94952
831.00,8.90480,25.141090,0.000345,25.058825,-3.3447,-0.015,8.94718,8.94718
832.00,8.91503,25.141589,0.000365,25.059254,-3.3443,-0.015,8.94227,8.94227
833.00,8.93264,25.141399,0.000357,25.058969,-3.3441,-0.015,8.93535,8.93535
834.00,8.93536,25.141672,0.000359,25.059174,-3.3439,-0.015,8.93424,8.93424
835.00,8.93707,25.141488,0.000350,25.058954,-3.3437,-0.014,8.94263,8.94263
836.00,8.94114,25.141495,0.000346,25.058873,-3.3432,-0.014,8.95080,8.95080
837.00,8.94971,25.141528,0.000337,25.058855,-3.3429,-0.014,8.95565,8.95565
838.00,8.95991,25.141615,0.000341,25.058942,-3.3424,-0.014,8.95659,8.95659
839.00,8.95472,25.141354,0.000338,25.058653,-3.3419,-0.014,8.95809,8.95809
840.00,8.93581,25.141263,0.000337,25.058537,-3.3414,-0.014,8.95416,8.95416
841.00,8.92954,25.141365,0.000341,25.058723,-3.3410,-0.014,8.95282,8.95282
842.00,8.92665,25.141184,0.000341,25.058552,-3.3406,-0.014,8.95391,8.95391
843.00,8.93251,25.141271,0.000344,25.058573,-3.3403,-0.014,8.95799,8.95799
844.00,8.94888,25.141527,0.000352,25.058796,-3.3402,-0.014,8.95699,8.95699
845.00,8.97701,25.141616,0.000355,25.058850,-3.3400,-0.014,8.95542,8.95542
846.00,8.97071,25.141491,0.000345,25.058607,-3.3397,-0.013,8.95240,8.95240
847.00,8.94892,25.141704,0.000344,25.058677,-3.3395,-0.013,8.95286,8.95286
848.00,8.94093,25.141796,0.000341,25.058695,-3.3392,-0.013,8.95334,8.95334
849.00,8.95081,25.141637,0.000333,25.058440,-3.3388,-0.013,8.95503,8.95503
850.00,8.95475,25.141901,0.000333,25.058553,-3.3386,-0.012,8.95711,8.95711
851.00,8.95470,25.142113,0.000340,25.058635,-3.3386,-0.012,8.95963,8.95963
852.00,8.95359,25.142090,0.000339,25.058581,-3.3385,-0.012,8.96123,8.96123
853.00,8.95417,25.141973,0.000338,25.058451,-3.3383,-0.012,8.96461,8.96461
854.00,8.95512,25.142182,0.000344,25.058614,-3.3380,-0.012,8.96730,8.96730
855.00,8.95621,25.142555,0.000353,25.058985,-3.3375,-0.012,8.96862,8.96862
856.00,8.95836,25.142415,0.000349,25.058823,-3.3371,-0.012,8.96887,8.96887
857.00,8.96008,25.142544,0.000350,25.058906,-3.3368,-0.012,8.96768,8.96768
858.00,8.96037,25.142671,0.000352,25.058935,-3.3364,-0.012,8.96390,8.96390
859.00,8.96032,25.142835,0.000353,25.059118,-3.3363,-0.012,8.96146,8.96146
860.00,8.96063,25.142666,0.000347,25.058873,-3.3361,-0.012,8.96035,8.96035
861.00,8.96179,25.143028,0.000355,25.059226,-3.3358,-0.011,8.96131,8.96131
862.00,8.96348,25.142811,0.000350,25.058957,-3.3354,-0.011,8.96612,8.96612
863.00,8.96318,25.143197,0.000361,25.059263,-3.3351,-0.011,8.97115,8.97115
864.00,8.96374,25.143398,0.000366,25.059329,-3.3347,-0.011,8.97489,8.97489
865.00,8.96439,25.143279,0.000367,25.059201,-3.3343,-0.011,8.97959,8.97959
866.00,8.96513,25.143474,0.000368,25.059363,-3.3343,-0.011,8.98013,8.98013
867.00,8.96721,25.143328,0.000361,25.059233,-3.3341,-0.011,8.97503,8.97503
868.00,8.96738,25.142901,0.000348,25.058827,-3.3338,-0.010,8.96980,8.96980
869.00,8.96608,25.142699,0.000338,25.058595,-3.3336,-0.010,8.96591,8.96591
870.00,8.96709,25.142354,0.000326,25.058216,-3.3335,-0.010,8.96393,8.96393
871.00,8.97100,25.142002,0.000319,25.057780,-3.3332,-0.010,8.96472,8.96472
872.00,8.97489,25.142420,0.000333,25.058099,-3.3328,-0.010,8.96818,8.96818
873.00,8.97722,25.142613,0.000335,25.058285,-3.3326,-0.010,8.97112,8.97112
874.00,8.98072,25.142694,0.000341,25.058376,-3.3323,-0.010,8.97227,8.97227
875.00,8.97988,25.142953,0.000345,25.058576,-3.3319,-0.010,8.96829,8.96829
876.00,8.97018,25.142645,0.000338,25.058239,-3.3315,-0.010,8.96388,8.96388
877.00,8.95904,25.142495,0.000330,25.058044,-3.3312,-0.010,8.96062,8.96062
878.00,8.95927,25.142525,0.000328,25.058013,-3.3310,-0.010,8.95928,8.95928
879.00,8.96484,25.142315,0.000321,25.057712,-3.3309,-0.009,8.95837,8.95837
880.00,8.96699,25.142173,0.000317,25.057595,-3.3308,-0.009,8.95919,8.95919
881.00,8.96561,25.142675,0.000328,25.058081,-3.3306,-0.009,8.96036,8.96036
882.00,8.96628,25.142962,0.000332,25.058382,-3.3304,-0.009,8.96088,8.96088
883.00,8.96718,25.143109,0.000336,25.058469,-3.3302,-0.009,8.96134,8.96134
884.00,8.96383,25.143191,0.000333,25.058600,-3.3297,-0.009,8.96454,8.96454
885.00,8.96200,25.143617,0.000340,25.058915,-3.3294,-0.009,8.96780,8.96780
886.00,8.96198,25.143644,0.000341,25.058900,-3.3292,-0.008,8.97002,8.97002
887.00,8.96139,25.143418,0.000340,25.058663,-3.3288,-0.008,8.97112,8.97112
888.00,8.96237,25.143717,0.000346,25.058926,-3.3283,-0.008,8.96874,8.96874
889.00,8.96414,25.143998,0.000356,25.059141,-3.3280,-0.008,8.96450,8.96450
890.00,8.96392,25.143985,0.000353,25.059074,-3.3275,-0.008,8.96082,8.96082
891.00,8.96385,25.143974,0.000344,25.059040,-3.3271,-0.008,8.95896,8.95896
892.00,8.96568,25.144069,0.000344,25.059073,-3.3270,-0.007,8.95878,8.95878
893.00,8.96590,25.143843,0.000340,25.058801,-3.3270,-0.007,8.96254,8.96254
894.00,8.96427,25.143844,0.000342,25.058773,-3.3270,-0.007,8.96817,8.96817
895.00,8.96411,25.143673,0.000339,25.058678,-3.3269,-0.007,8.97453,8.97453
896.00,8.96529,25.143925,0.000354,25.058840,-3.3269,-0.007,8.98119,8.98119
897.00,8.96524,25.143828,0.000351,25.058730,-3.3267,-0.007,8.98628,8.98628
898.00,8.96545,25.143851,0.000351,25.058751,-3.3264,-0.007,8.98772,8.98772
899.00,8.96583,25.144039,0.000351,25.058820,-3.3261,-0.007,8.98422,8.98422
900.00,8.96373,25.144366,0.000359,25.058997,-3.3257,-0.007,8.97752,8.97752
901.00,8.96365,25.144070,0.000348,25.058715,-3.3252,-0.007,8.96825,8.96825
902.00,8.96743,25.144325,0.000359,25.058873,-3.3249,-0.007,8.96228,8.96228
903.00,8.97443,25.144572,0.000363,25.059073,-3.3246,-0.006,8.95987,8.95987
904.00,8.98142,25.144349,0.000357,25.058872,-3.3244,-0.006,8.96030,8.96030
905.00,8.98550,25.144159,0.000358,25.058697,-3.3245,-0.006,8.96268,8.96268
906.00,8.98995,25.144590,0.000371,25.058976,-3.3245,-0.006,8.96651,8.96651
907.00,8.99004,25.144760,0.000372,25.059054,-3.3242,-0.006,8.96769,8.96769
908.00,8.98134,25.144630,0.000362,25.058872,-3.3238,-0.006,8.96788,8.96788
909.00,8.96677,25.144880,0.000367,25.059083,-3.3234,-0.006,8.96741,8.96741
910.00,8.95558,25.144988,0.000363,25.059112,-3.3229,-0.006,8.96777,8.96777
911.00,8.95385,25.144859,0.000352,25.059065,-3.3225,-0.005,8.96848,8.96848
912.00,8.95992,25.144846,0.000348,25.059065,-3.3223,-0.005,8.96937,8.96937
913.00,8.96207,25.144980,0.000353,25.059128,-3.3220,-0.005,8.96921,8.96921
914.00,8.96341,25.145045,0.000355,25.059085,-3.3217,-0.005,8.97019,8.97019
915.00,8.96428,25.145303,0.000359,25.059326,-3.3215,-0.005,8.97377,8.97377
916.00,8.96524,25.145496,0.000363,25.059445,-3.3213,-0.005,8.97640,8.97640
917.00,8.96611,25.145473,0.000361,25.059380,-3.3210,-0.005,8.97773,8.97773
918.00,8.96810,25.145497,0.000358,25.059377,-3.3208,-0.005,8.97943,8.97943
919.00,8.96927,25.145114,0.000345,25.059048,-3.3207,-0.004,8.98258,8.98258
920.00,8.97101,25.144835,0.000339,25.058746,-3.3204,-0.004,8.98298,8.98298
921.00,8.97295,25.144908,0.000343,25.058779,-3.3203,-0.004,8.98118,8.98118
922.00,8.97361,25.145070,0.000347,25.059005,-3.3201,-0.004,8.97929,8.97929
923.00,8.97459,25.145041,0.000348,25.058940,-3.3200,-0.004,8.97945,8.97945
924.00,8.97586,25.145287,0.000359,25.059054,-3.3199,-0.004,8.97966,8.97966
925.00,8.97643,25.145489,0.000363,25.059206,-3.3197,-0.004,8.97798,8.97798
926.00,8.97611,25.145220,0.000355,25.058884,-3.3192,-0.004,8.97651,8.97651
927.00,8.97736,25.145262,0.000354,25.058734,-3.3187,-0.004,8.97271,8.97271
928.00,8.97869,25.145223,0.000352,25.058631,-3.3182,-0.004,8.96707,8.96707
929.00,8.98029,25.145352,0.000349,25.058738,-3.3179,-0.004,8.96186,8.96186
930.00,8.97980,25.145424,0.000350,25.058708,-3.3176,-0.004,8.95930,8.95930
931.00,8.98032,25.145710,0.000350,25.058956,-3.3178,-0.003,8.96000,8.96000
932.00,8.98069,25.145641,0.000349,25.058915,-3.3177,-0.003,8.96522,8.96522
933.00,8.97866,25.145674,0.000347,25.059036,-3.3176,-0.003,8.97139,8.97139
934.00,8.98347,25.145780,0.000350,25.059141,-3.3173,-0.003,8.97559,8.97559
935.00,8.98078,25.145797,0.000348,25.059213,-3.3168,-0.003,8.97902,8.97902
936.00,8.96626,25.145755,0.000347,25.059129,-3.3162,-0.002,8.98226,8.98226
937.00,8.95210,25.145906,0.000349,25.059213,-3.3158,-0.002,8.98356,8.98356
938.00,8.95460,25.146036,0.000349,25.059185,-3.3154,-0.002,8.98321,8.98321
939.00,8.96031,25.146057,0.000349,25.059104,-3.3153,-0.002,8.98458,8.98458
940.00,8.96540,25.146314,0.000356,25.059221,-3.3151,-0.002,8.98641,8.98641
941.00,8.96948,25.146599,0.000361,25.059359,-3.3149,-0.002,8.98535,8.98535
942.00,8.97205,25.146625,0.000362,25.059291,-3.3147,-0.002,8.98345,8.98345
943.00,8.97414,25.146649,0.000364,25.059268,-3.3144,-0.002,8.98255,8.98255
944.00,8.97568,25.146754,0.000363,25.059325,-3.3143,-0.002,8.97896,8.97896
945.00,8.97565,25.146622,0.000357,25.059134,-3.3142,-0.002,8.97445,8.97445
946.00,8.97811,25.146487,0.000355,25.059030,-3.3141,-0.001,8.97323,8.97323
947.00,8.98053,25.146474,0.000356,25.059048,-3.3137,-0.001,8.97476,8.97476
948.00,8.98206,25.146668,0.000359,25.059246,-3.3134,-0.001,8.97669,8.97669
949.00,8.98236,25.146810,0.000365,25.059351,-3.3129,-0.001,8.97718,8.97718
950.00,8.98170,25.146873,0.000365,25.059424,-3.3126,-0.001,8.97828,8.97828
951.00,8.98111,25.146576,0.000359,25.059145,-3.3123,-0.001,8.98023,8.98023
952.00,8.97930,25.146699,0.000359,25.059237,-3.3121,-0.001,8.98141,8.98141
953.00,8.97932,25.146557,0.000356,25.059021,-3.3118,-0.001,8.97820,8.97820
954.00,8.97915,25.146373,0.000347,25.058830,-3.3115,-0.001,8.97056,8.97056
955.00,8.97909,25.146301,0.000341,25.058695,-3.3112,-0.001,8.95650,8.95650
956.00,8.97708,25.146652,0.000347,25.058933,-3.3110,-0.001,8.93652,8.93652
957.00,8.97701,25.146501,0.000336,25.058661,-3.3108,0.000,8.91313,8.91313
958.00,8.97823,25.146602,0.000334,25.058714,-3.3108,0.000,8.89024,8.89024
959.00,8.97994,25.146657,0.000332,25.058733,-3.3109,0.000,8.87293,8.87293
960.00,8.97902,25.146758,0.000339,25.058845,-3.3109,0.000,8.86273,8.86273
@7,3.0002,6.0, 960.083999999995 
961.00,8.98426,25.146904,0.000339,25.058938,-3.3107,0.001,8.85869,8.85869
962.00,8.98578,25.146971,0.000340,25.058975,-3.3106,0.001,8.86034,8.86034
963.00,8.96845,25.146939,0.000341,25.058884,-3.3103,0.001,8.86706,8.86706
964.00,8.93642,25.147221,0.000349,25.059062,-3.3098,0.001,8.87730,8.87730
965.00,8.90678,25.147543,0.000356,25.059366,-3.3093,0.001,8.88793,8.88793
966.00,8.88469,25.147465,0.000353,25.059342,-3.3089,0.001,8.89862,8.89862
967.00,8.86929,25.147473,0.000357,25.059340,-3.3084,0.002,8.90803,8.90803
968.00,8.85433,25.147707,0.000363,25.059490,-3.3081,0.002,8.91787,8.91787
969.00,8.84993,25.147656,0.000361,25.059360,-3.3079,0.002,8.92755,8.92755
970.00,8.85580,25.147365,0.000351,25.058903,-3.3079,0.002,8.93513,8.93513
971.00,8.86426,25.147416,0.000355,25.058789,-3.3078,0.002,8.93828,8.93828
972.00,8.87761,25.147725,0.000360,25.059054,-3.3076,0.002,8.93497,8.93497
973.00,8.88779,25.147832,0.000360,25.059152,-3.3072,0.002,8.93188,8.93188
974.00,8.90102,25.147714,0.000358,25.059067,-3.3069,0.002,8.93216,8.93216
975.00,8.90966,25.148025,0.000364,25.059336,-3.3066,0.002,8.93844,8.93844
976.00,8.91709,25.148134,0.000367,25.059465,-3.3062,0.002,8.95105,8.95105
977.00,8.92477,25.148039,0.000364,25.059298,-3.3059,0.002,8.96599,8.96599
978.00,8.93709,25.147904,0.000361,25.059125,-3.3055,0.002,8.97331,8.97331
979.00,8.94658,25.147975,0.000363,25.059191,-3.3053,0.002,8.97255,8.97255
980.00,8.94709,25.147731,0.000360,25.059001,-3.3050,0.002,8.96696,8.96696
981.00,8.93318,25.147987,0.000365,25.059176,-3.3049,0.002,8.95911,8.95911
982.00,8.90894,25.148059,0.000360,25.059173,-3.3047,0.003,8.95312,8.95312
983.00,8.92151,25.148126,0.000359,25.059191,-3.3045,0.003,8.95163,8.95163
984.00,8.95096,25.148206,0.000357,25.059204,-3.3043,0.003,8.95169,8.95169
985.00,8.97814,25.148265,0.000354,25.059160,-3.3040,0.003,8.95115,8.95115
986.00,8.99602,25.148091,0.000347,25.058962,-3.3037,0.003,8.95143,8.95143
987.00,8.98285,25.148085,0.000351,25.058955,-3.3035,0.003,8.95290,8.95290
988.00,8.95823,25.147797,0.000347,25.058628,-3.3035,0.003,8.95416,8.95416
989.00,8.94876,25.147921,0.000351,25.058661,-3.3034,0.003,8.95724,8.95724
990.00,8.95146,25.148153,0.000359,25.058893,-3.3031,0.003,8.96135,8.96135
991.00,8.95149,25.148022,0.000353,25.058761,-3.3028,0.003,8.96397,8.96397
992.00,8.95084,25.148150,0.000354,25.058881,-3.3025,0.004,8.96692,8.96692
993.00,8.95250,25.148552,0.000359,25.059262,-3.3022,0.004,8.97000,8.97000
994.00,8.95403,25.148464,0.000354,25.059162,-3.3019,0.004,8.97190,8.97190
995.00,8.95634,25.148353,0.000347,25.059001,-3.3017,0.004,8.97294,8.97294
996.00,8.95846,25.148471,0.000351,25.059022,-3.3014,0.005,8.97383,8.97383
997.00,8.96022,25.148492,0.000349,25.058958,-3.3010,0.005,8.97434,8.97434
998.00,8.96187,25.148436,0.000347,25.058888,-3.3007,0.005,8.97675,8.97675
999.00,8.96295,25.148562,0.000353,25.059003,-3.3006,0.005,8.98035,8.98035
1000.00,8.96476,25.148676,0.000356,25.059076,-3.3004,0.005,8.98431,8.98431
1001.00,8.96699,25.148643,0.000353,25.059054,-3.3003,0.005,8.98668,8.98668
1002.00,8.96980,25.148702,0.000356,25.059103,-3.3002,0.005,8.98759,8.98759
1003.00,8.97157,25.148847,0.000359,25.059125,-3.3000,0.005,8.98410,8.98410
1004.00,8.97468,25.148765,0.000353,25.058992,-3.2996,0.005,8.97777,8.97777
1005.00,8.97696,25.148711,0.000348,25.058892,-3.2992,0.005,8.97142,8.97142
1006.00,8.97933,25.148804,0.000350,25.058864,-3.2989,0.006,8.96618,8.96618
1007.00,8.98087,25.148687,0.000343,25.058656,-3.2987,0.006,8.96277,8.96277
1008.00,8.98287,25.148792,0.000343,25.058678,-3.2986,0.006,8.96634,8.96634
1009.00,8.98590,25.149243,0.000354,25.058980,-3.2985,0.006,8.97522,8.97522
1010.00,8.98936,25.149407,0.000360,25.059026,-3.2986,0.006,8.98439,8.98439
1011.00,8.98882,25.149483,0.000362,25.059094,-3.2985,0.006,8.99149,8.99149
1012.00,8.98179,25.149533,0.000365,25.059170,-3.2983,0.006,8.99362,8.99362
1013.00,8.96717,25.149457,0.000363,25.059096,-3.2979,0.006,8.99050,8.99050
1014.00,8.96088,25.149080,0.000350,25.058744,-3.2977,0.006,8.98473,8.98473
1015.00,8.96091,25.148975,0.000347,25.058690,-3.2973,0.006,8.97830,8.97830
1016.00,8.96138,25.149042,0.000345,25.058747,-3.2969,0.007,8.97383,8.97383
1017.00,8.96536,25.149190,0.000346,25.058864,-3.2965,0.007,8.97541,8.97541
1018.00,8.98476,25.149217,0.000347,25.058859,-3.2963,0.007,8.97716,8.97716
1019.00,9.00285,25.149401,0.000352,25.058991,-3.2960,0.007,8.97781,8.97781
1020.00,9.00693,25.149537,0.000353,25.059075,-3.2959,0.007,8.98266,8.98266
1021.00,8.99702,25.149479,0.000353,25.058979,-3.2957,0.007,8.98577,8.98577
1022.00,8.97623,25.149482,0.000352,25.058946,-3.2956,0.007,8.98736,8.98736
1023.00,8.97035,25.149597,0.000357,25.059029,-3.2954,0.007,8.98925,8.98925
1024.00,8.97278,25.149637,0.000359,25.059074,-3.2951,0.007,8.98917,8.98917
1025.00,8.97512,25.149711,0.000361,25.059081,-3.2948,0.007,8.98482,8.98482
1026.00,8.97707,25.149434,0.000352,25.058778,-3.2946,0.008,8.98152,8.98152
1027.00,8.98030,25.149454,0.000353,25.058761,-3.2943,0.008,8.97763,8.97763
1028.00,8.98151,25.149610,0.000356,25.058916,-3.2941,0.008,8.97418,8.97418
1029.00,8.98296,25.149507,0.000356,25.058808,-3.2939,0.008,8.97290,8.97290
1030.00,8.98253,25.149217,0.000348,25.058563,-3.2937,0.008,8.97288,8.97288
1031.00,8.98176,25.149761,0.000359,25.059015,-3.2935,0.008,8.97191,8.97191
1032.00,8.98218,25.149584,0.000354,25.058788,-3.2933,0.008,8.97046,8.97046
1033.00,8.98084,25.149334,0.000347,25.058493,-3.2930,0.008,8.97041,8.97041
1034.00,8.98028,25.149602,0.000348,25.058719,-3.2927,0.008,8.97125,8.97125
1035.00,8.97877,25.149818,0.000349,25.058890,-3.2925,0.009,8.97256,8.97256
1036.00,8.97780,25.149866,0.000350,25.058951,-3.2924,0.009,8.97643,8.97643
1037.00,8.97802,25.149964,0.000347,25.059060,-3.2922,0.009,8.97895,8.97895
1038.00,8.97844,25.150078,0.000344,25.059195,-3.2921,0.009,8.98115,8.98115
1039.00,8.97677,25.149898,0.000338,25.058978,-3.2920,0.009,8.98171,8.98171
1040.00,8.97495,25.149609,0.000328,25.058606,-3.2918,0.009,8.97906,8.97906
1041.00,8.97434,25.149777,0.000331,25.058672,-3.2918,0.009,8.97575,8.97575
1042.00,8.97445,25.149878,0.000332,25.058670,-3.2918,0.010,8.97574,8.97574
1043.00,8.97540,25.149972,0.000334,25.058631,-3.2916,0.010,8.97650,8.97650
1044.00,8.97585,25.150150,0.000336,25.058745,-3.2915,0.010,8.97876,8.97876
1045.00,8.97686,25.150685,0.000353,25.059253,-3.2914,0.010,8.98277,8.98277
1046.00,8.97623,25.150414,0.000348,25.058947,-3.2911,0.010,8.98576,8.98576
1047.00,8.97621,25.150445,0.000353,25.058959,-3.2909,0.010,8.98809,8.98809
1048.00,8.97783,25.150103,0.000338,25.058675,-3.2906,0.010,8.98764,8.98764
1049.00,8.97928,25.150087,0.000337,25.058590,-3.2905,0.010,8.98468,8.98468
1050.00,8.98103,25.149958,0.000330,25.058372,-3.2904,0.011,8.98115,8.98115
1051.00,8.98205,25.150044,0.000329,25.058416,-3.2901,0.011,8.97897,8.97897
1052.00,8.98156,25.150173,0.000327,25.058449,-3.2899,0.011,8.97688,8.97688
1053.00,8.98179,25.150633,0.000346,25.058754,-3.2897,0.011,8.97769,8.97769
1054.00,8.98068,25.150627,0.000345,25.058711,-3.2894,0.011,8.98210,8.98210
1055.00,8.98025,25.150764,0.000346,25.058839,-3.2890,0.011,8.98753,8.98753
1056.00,8.98036,25.150741,0.000348,25.058802,-3.2888,0.011,8.99329,8.99329
1057.00,8.98173,25.150968,0.000353,25.058996,-3.2886,0.011,8.99648,8.99648
1058.00,8.98228,25.150785,0.000348,25.058845,-3.2884,0.011,8.99657,8.99657
1059.00,8.98360,25.150698,0.000350,25.058749,-3.2882,0.011,8.99136,8.99136
1060.00,8.98506,25.150745,0.000354,25.058697,-3.2878,0.011,8.98515,8.98515
1061.00,8.98424,25.150681,0.000347,25.058650,-3.2875,0.011,8.98016,8.98016
1062.00,8.98400,25.150639,0.000345,25.058565,-3.2873,0.011,8.97776,8.97776
1063.00,8.98778,25.150871,0.000348,25.058698,-3.2871,0.011,8.97601,8.97601
1064.00,8.99255,25.151042,0.000346,25.058790,-3.2871,0.012,8.97795,8.97795
1065.00,8.99732,25.151107,0.000346,25.058852,-3.2870,0.012,8.97876,8.97876
1066.00,9.00064,25.151327,0.000355,25.059009,-3.2869,0.012,8.97695,8.97695
1067.00,8.99501,25.151331,0.000353,25.058990,-3.2865,0.012,8.97532,8.97532
1068.00,8.98643,25.151366,0.000354,25.058981,-3.2861,0.012,8.97692,8.97692
1069.00,8.97239,25.151515,0.000359,25.059074,-3.2859,0.012,8.97802,8.97802
1070.00,8.97441,25.151567,0.000360,25.059058,-3.2856,0.013,8.97972,8.97972
1071.00,8.97651,25.151568,0.000356,25.059000,-3.2855,0.013,8.98152,8.98152
1072.00,8.97614,25.151650,0.000357,25.059051,-3.2853,0.013,8.98289,8.98289
1073.00,8.97597,25.151660,0.000358,25.059070,-3.2852,0.013,8.98325,8.98325
1074.00,8.97744,25.151620,0.000354,25.059068,-3.2850,0.013,8.98350,8.98350
1075.00,8.97796,25.151690,0.000353,25.059095,-3.2846,0.013,8.98434,8.98434
1076.00,8.97914,25.151803,0.000354,25.059139,-3.2843,0.013,8.98616,8.98616
1077.00,8.97968,25.151844,0.000355,25.059098,-3.2843,0.014,8.98865,8.98865
1078.00,8.98032,25.151944,0.000354,25.059153,-3.2842,0.014,8.98869,8.98869
1079.00,8.98130,25.152044,0.000356,25.059137,-3.2841,0.014,8.98786,8.98786
1080.00,8.98245,25.152109,0.000356,25.059141,-3.2840,0.014,8.98828,8.98828
1081.00,8.98277,25.152270,0.000359,25.059226,-3.2840,0.014,8.98836,8.98836
1082.00,8.98334,25.152199,0.000355,25.059188,-3.2839,0.014,8.98802,8.98802
1083.00,8.98423,25.152204,0.000352,25.059135,-3.2838,0.014,8.98979,8.98979
1084.00,8.98503,25.152229,0.000350,25.059167,-3.2835,0.014,8.99226,8.99226
1085.00,8.98584,25.152192,0.000352,25.059178,-3.2833,0.014,8.99315,8.99315
1086.00,8.98702,25.152128,0.000351,25.059158,-3.2830,0.015,8.99287,8.99287
1087.00,8.98795,25.152283,0.000357,25.059246,-3.2827,0.015,8.99174,8.99174
1088.00,8.98802,25.152389,0.000363,25.059318,-3.2826,0.014,8.98874,8.98874
1089.00,8.98770,25.152405,0.000361,25.059270,-3.2825,0.014,8.98561,8.98561
1090.00,8.98826,25.152536,0.000361,25.059349,-3.2826,0.015,8.98497,8.98497
1091.00,8.98867,25.152577,0.000361,25.059255,-3.2825,0.015,8.98836,8.98836
1092.00,8.98843,25.152673,0.000359,25.059228,-3.2825,0.015,8.99237,8.99237
1093.00,8.98862,25.152676,0.000356,25.059173,-3.2823,0.015,8.99595,8.99595
1094.00,8.98823,25.152661,0.000358,25.059125,-3.2821,0.015,8.99658,8.99658
1095.00,8.98875,25.152682,0.000355,25.059089,-3.2818,0.015,8.99348,8.99348
1096.00,8.98863,25.152680,0.000355,25.059111,-3.2814,0.015,8.98705,8.98705
1097.00,8.98659,25.152626,0.000357,25.059105,-3.2811,0.015,8.98176,8.98176
1098.00,8.98395,25.152673,0.000353,25.059106,-3.2808,0.016,8.98194,8.98194
1099.00,8.98211,25.152787,0.000353,25.059165,-3.2805,0.016,8.98583,8.98583
1100.00,8.98995,25.152753,0.000352,25.059049,-3.2801,0.016,8.98913,8.98913
1101.00,9.00400,25.152814,0.000349,25.059019,-3.2799,0.016,8.99113,8.99113
1102.00,9.00553,25.152821,0.000346,25.058981,-3.2797,0.016,8.99140,8.99140
1103.00,8.99954,25.152861,0.000350,25.059014,-3.2795,0.016,8.98777,8.98777
1104.00,8.98244,25.152906,0.000347,25.059009,-3.2793,0.016,8.98342,8.98342
1105.00,8.97431,25.152988,0.000350,25.059049,-3.2791,0.016,8.97670,8.97670
1106.00,8.97352,25.153108,0.000356,25.059087,-3.2789,0.016,8.96638,8.96638
1107.00,8.98031,25.153217,0.000358,25.059102,-3.2787,0.016,8.95238,8.95238
1108.00,8.99815,25.153151,0.000356,25.058966,-3.2785,0.016,8.93392,8.93392
1109.00,8.99681,25.153174,0.000359,25.058959,-3.2783,0.016,8.91356,8.91356
1110.00,8.99120,25.153205,0.000358,25.059015,-3.2779,0.017,8.89674,8.89674
@8,3.0002,6.0, 1110.017 
1111.00,8.98350,25.153162,0.000353,25.058992,-3.2777,0.017,8.88554,8.88554
1112.00,8.98182,25.153188,0.000347,25.059004,-3.2774,0.017,8.88004,8.88004
1113.00,8.98251,25.153239,0.000344,25.059001,-3.2771,0.018,8.88166,8.88166
1114.00,8.97959,25.153393,0.000346,25.059042,-3.2771,0.018,8.88751,8.88751
1115.00,8.95682,25.153403,0.000346,25.058935,-3.2770,0.018,8.89562,8.89562
1116.00,8.93103,25.153513,0.000348,25.058997,-3.2768,0.018,8.90528,8.90528
1117.00,8.91172,25.153563,0.000352,25.059011,-3.2766,0.018,8.91612,8.91612
1118.00,8.89023,25.153674,0.000354,25.059088,-3.2765,0.018,8.92459,8.92459
1119.00,8.87829,25.153648,0.000350,25.059040,-3.2763,0.018,8.93223,8.93223
1120.00,8.87277,25.153778,0.000350,25.059160,-3.2761,0.018,8.93841,8.93841
1121.00,8.87509,25.153768,0.000349,25.059078,-3.2759,0.019,8.94232,8.94232
1122.00,8.88410,25.153854,0.000349,25.059034,-3.2757,0.019,8.94275,8.94275
1123.00,8.89823,25.153907,0.000347,25.059060,-3.2755,0.019,8.94295,8.94295
1124.00,8.90747,25.153888,0.000349,25.059065,-3.2753,0.019,8.94251,8.94251
1125.00,8.91316,25.153880,0.000349,25.059030,-3.2753,0.019,8.94376,8.94376
1126.00,8.92339,25.153980,0.000352,25.059117,-3.2752,0.019,8.94927,8.94927
1127.00,8.93793,25.153965,0.000353,25.059085,-3.2750,0.019,8.95658,8.95658
1128.00,8.94161,25.154097,0.000358,25.059158,-3.2749,0.019,8.96520,8.96520
1129.00,8.94255,25.154286,0.000356,25.059229,-3.2748,0.019,8.97179,8.97179
1130.00,8.94221,25.154327,0.000355,25.059151,-3.2746,0.019,8.97741,8.97741
1131.00,8.94272,25.154333,0.000350,25.059044,-3.2743,0.020,8.97978,8.97978
1132.00,8.94282,25.154422,0.000349,25.059095,-3.2741,0.020,8.97917,8.97917
1133.00,8.94244,25.154342,0.000345,25.058978,-3.2738,0.020,8.97730,8.97730
1134.00,8.94391,25.154210,0.000346,25.058885,-3.2734,0.020,8.97591,8.97591
1135.00,8.95072,25.154381,0.000347,25.059071,-3.2730,0.020,8.97246,8.97246
1136.00,8.97018,25.154519,0.000350,25.059165,-3.2728,0.020,8.96900,8.96900
1137.00,8.97765,25.154592,0.000352,25.059147,-3.2726,0.020,8.96776,8.96776
1138.00,8.97964,25.154701,0.000355,25.059141,-3.2724,0.020,8.96722,8.96722
1139.00,8.97950,25.154844,0.000358,25.059143,-3.2724,0.021,8.96869,8.96869
1140.00,8.97821,25.154733,0.000358,25.058976,-3.2723,0.021,8.97216,8.97216
1141.00,8.97555,25.154622,0.000357,25.058913,-3.2722,0.021,8.97582,8.97582
1142.00,8.97386,25.154510,0.000354,25.058863,-3.2720,0.021,8.97879,8.97879
1143.00,8.97390,25.154495,0.000356,25.058864,-3.2718,0.021,8.97920,8.97920
1144.00,8.97430,25.154552,0.000356,25.058918,-3.2714,0.021,8.97726,8.97726
1145.00,8.97521,25.154606,0.000360,25.058943,-3.2713,0.021,8.97518,8.97518
1146.00,8.97472,25.154750,0.000358,25.058980,-3.2714,0.021,8.97316,8.97316
1147.00,8.97408,25.154899,0.000359,25.059041,-3.2712,0.021,8.97246,8.97246
1148.00,8.97347,25.154908,0.000354,25.059027,-3.2710,0.022,8.97483,8.97483
1149.00,8.97325,25.154824,0.000349,25.058906,-3.2708,0.022,8.98243,8.98243
1150.00,8.97289,25.154955,0.000349,25.058985,-3.2705,0.022,8.99162,8.99162
1151.00,8.97321,25.154905,0.000351,25.058949,-3.2701,0.022,9.00014,9.00014
1152.00,8.97495,25.155066,0.000359,25.059078,-3.2698,0.022,9.00613,9.00613
1153.00,8.97580,25.155165,0.000363,25.059100,-3.2697,0.022,9.01329,9.01329
1154.00,8.97512,25.155344,0.000368,25.059207,-3.2697,0.022,9.01567,9.01567
1155.00,8.97236,25.155333,0.000369,25.059103,-3.2698,0.022,9.01375,9.01375
1156.00,8.97351,25.155360,0.000366,25.059045,-3.2697,0.022,9.00822,9.00822
1157.00,8.97950,25.155208,0.000362,25.058898,-3.2696,0.022,9.00401,9.00401
1158.00,8.98673,25.155269,0.000364,25.058932,-3.2696,0.022,8.99303,8.99303
1159.00,9.00498,25.155254,0.000363,25.058902,-3.2693,0.022,8.97988,8.97988
1160.00,9.01316,25.155253,0.000362,25.058904,-3.2691,0.022,8.96854,8.96854
1161.00,9.01358,25.155246,0.000367,25.058944,-3.2690,0.022,8.96386,8.96386
1162.00,9.01569,25.155319,0.000370,25.058870,-3.2690,0.022,8.96315,8.96315
1163.00,9.01698,25.155266,0.000367,25.058735,-3.2690,0.023,8.96796,8.96796
1164.00,9.01607,25.155314,0.000364,25.058684,-3.2688,0.023,8.97696,8.97696
1165.00,9.00444,25.155447,0.000363,25.058747,-3.2685,0.023,8.98736,8.98736
1166.00,8.98850,25.155565,0.000361,25.058725,-3.2684,0.023,8.99126,8.99126
1167.00,8.98762,25.155668,0.000356,25.058848,-3.2681,0.023,8.99144,8.99144
1168.00,8.96758,25.155820,0.000354,25.058955,-3.2677,0.024,8.99154,8.99154
1169.00,8.95139,25.155867,0.000356,25.058948,-3.2674,0.024,8.99134,8.99134
1170.00,8.94840,25.155874,0.000352,25.058875,-3.2672,0.024,8.98940,8.98940
1171.00,8.96477,25.155933,0.000353,25.058876,-3.2669,0.024,8.98981,8.98981
1172.00,8.98415,25.155952,0.000356,25.058784,-3.2667,0.024,8.99017,8.99017
1173.00,8.99161,25.156006,0.000359,25.058783,-3.2665,0.024,8.98887,8.98887
1174.00,8.99531,25.156035,0.000357,25.058829,-3.2663,0.024,8.98645,8.98645
1175.00,8.99186,25.156070,0.000357,25.058845,-3.2661,0.025,8.98746,8.98746
1176.00,8.99198,25.156102,0.000355,25.058833,-3.2660,0.025,8.99288,8.99288
1177.00,8.99130,25.156242,0.000356,25.058961,-3.2657,0.025,8.99753,8.99753
1178.00,8.99037,25.156247,0.000358,25.058951,-3.2656,0.025,9.00042,9.00042
1179.00,8.98959,25.156342,0.000361,25.058969,-3.2656,0.025,9.00174,9.00174
1180.00,8.98816,25.156345,0.000363,25.058946,-3.2657,0.025,9.00138,9.00138
1181.00,8.98833,25.156366,0.000365,25.058940,-3.2657,0.025,8.99625,8.99625
1182.00,8.98699,25.156334,0.000363,25.058859,-3.2656,0.025,8.99195,8.99195
1183.00,8.98568,25.156368,0.000362,25.058815,-3.2654,0.025,8.98824,8.98824
1184.00,8.98477,25.156405,0.000361,25.058793,-3.2650,0.025,8.98527,8.98527
1185.00,8.99533,25.156510,0.000362,25.058807,-3.2645,0.025,8.98234,8.98234
1186.00,9.01021,25.156648,0.000365,25.058875,-3.2642,0.025,8.97964,8.97964
1187.00,9.00659,25.156758,0.000366,25.058902,-3.2641,0.025,8.97762,8.97762
1188.00,9.00143,25.156855,0.000366,25.058972,-3.2641,0.025,8.97916,8.97916
1189.00,8.99756,25.156878,0.000363,25.058976,-3.2641,0.026,8.98590,8.98590
1190.00,8.99356,25.157001,0.000368,25.059029,-3.2639,0.026,8.99248,8.99248
1191.00,8.99032,25.157017,0.000366,25.058988,-3.2637,0.026,8.99836,8.99836
1192.00,8.98714,25.157017,0.000363,25.058966,-3.2635,0.026,9.00298,9.00298
1193.00,8.98327,25.157040,0.000367,25.058921,-3.2633,0.026,9.00728,9.00728
1194.00,8.98076,25.157105,0.000369,25.058989,-3.2634,0.026,9.00486,9.00486
1195.00,8.97780,25.157040,0.000367,25.058954,-3.2634,0.026,9.00154,9.00154
1196.00,8.97690,25.157048,0.000365,25.058907,-3.2632,0.026,8.99912,8.99912
1197.00,8.97902,25.157019,0.000364,25.058917,-3.2630,0.026,8.99797,8.99797
1198.00,8.98947,25.157012,0.000360,25.058936,-3.2625,0.026,8.99484,8.99484
1199.00,9.00790,25.156974,0.000361,25.058833,-3.2622,0.026,8.99304,8.99304
1200.00,9.00847,25.157160,0.000363,25.058903,-3.2622,0.026,8.99325,8.99325
1201.00,9.00693,25.157255,0.000366,25.059029,-3.2621,0.026,8.99443,8.99443
1202.00,9.00410,25.157266,0.000361,25.058971,-3.2620,0.026,8.99390,8.99390
1203.00,9.00178,25.157153,0.000355,25.058757,-3.2618,0.027,8.99092,8.99092
1204.00,9.00010,25.157271,0.000359,25.058728,-3.2616,0.027,8.98829,8.98829
1205.00,8.99843,25.157258,0.000355,25.058669,-3.2614,0.027,8.98336,8.98336
1206.00,8.99795,25.157232,0.000353,25.058677,-3.2611,0.028,8.97808,8.97808
1207.00,8.99592,25.157316,0.000359,25.058728,-3.2608,0.028,8.97367,8.97367
1208.00,8.99430,25.157589,0.000367,25.058983,-3.2605,0.028,8.97294,8.97294
1209.00,8.99262,25.157600,0.000364,25.059058,-3.2603,0.028,8.97481,8.97481
1210.00,8.99229,25.157498,0.000361,25.059015,-3.2600,0.028,8.98050,8.98050
1211.00,8.99148,25.157597,0.000361,25.058961,-3.2599,0.028,8.98995,8.98995
1212.00,8.99026,25.157701,0.000360,25.058951,-3.2598,0.028,9.00047,9.00047
1213.00,8.98188,25.157703,0.000360,25.058932,-3.2598,0.028,9.00855,9.00855
1214.00,8.97654,25.157746,0.000357,25.058904,-3.2596,0.028,9.01552,9.01552
1215.00,8.97511,25.157872,0.000359,25.058969,-3.2594,0.028,9.01719,9.01719
1216.00,8.97348,25.157902,0.000356,25.058978,-3.2593,0.028,9.01296,9.01296
1217.00,8.97326,25.157924,0.000355,25.059005,-3.2591,0.028,9.00828,9.00828
1218.00,8.97547,25.157928,0.000352,25.058939,-3.2589,0.029,9.00447,9.00447
1219.00,8.98363,25.158012,0.000358,25.059002,-3.2587,0.029,8.99916,8.99916
1220.00,9.00000,25.157966,0.000354,25.058904,-3.2586,0.029,8.99633,8.99633
1221.00,9.01777,25.157905,0.000356,25.058817,-3.2585,0.029,8.99598,8.99598
1222.00,9.02075,25.157911,0.000356,25.058800,-3.2584,0.029,8.99414,8.99414
1223.00,9.01777,25.157934,0.000354,25.058817,-3.2583,0.029,8.99263,8.99263
1224.00,9.01239,25.157991,0.000351,25.058889,-3.2582,0.030,8.98984,8.98984
1225.00,9.00883,25.157876,0.000345,25.058777,-3.2579,0.030,8.98602,8.98602
1226.00,9.00510,25.157877,0.000342,25.058739,-3.2576,0.030,8.98397,8.98397
1227.00,9.00289,25.157957,0.000343,25.058777,-3.2575,0.030,8.98401,8.98401
1228.00,9.00025,25.157974,0.000344,25.058775,-3.2572,0.030,8.98600,8.98600
1229.00,8.99715,25.157902,0.000341,25.058620,-3.2570,0.030,8.99104,8.99104
1230.00,8.99436,25.158151,0.000350,25.058827,-3.2569,0.030,8.99627,8.99627
1231.00,8.99100,25.158217,0.000353,25.058890,-3.2569,0.030,8.99720,8.99720
1232.00,8.98908,25.158148,0.000353,25.058782,-3.2567,0.030,8.99574,8.99574
1233.00,8.98736,25.158103,0.000353,25.058725,-3.2567,0.030,8.99213,8.99213
1234.00,8.98750,25.158214,0.000353,25.058805,-3.2565,0.030,8.98749,8.98749
1235.00,8.98542,25.158365,0.000356,25.058900,-3.2562,0.031,8.98321,8.98321
1236.00,8.98505,25.158392,0.000356,25.058879,-3.2559,0.031,8.98441,8.98441
1237.00,8.99142,25.158374,0.000352,25.058884,-3.2556,0.031,8.98675,8.98675
1238.00,8.99370,25.158454,0.000349,25.058912,-3.2553,0.031,8.98719,8.98719
1239.00,8.99160,25.158410,0.000349,25.058813,-3.2551,0.031,8.98884,8.98884
1240.00,8.99129,25.158232,0.000347,25.058596,-3.2549,0.031,8.99135,8.99135
1241.00,8.99112,25.158315,0.000351,25.058639,-3.2547,0.031,8.99082,8.99082
1242.00,8.99053,25.158359,0.000352,25.058608,-3.2545,0.031,8.98979,8.98979
1243.00,8.99071,25.158493,0.000356,25.058662,-3.2545,0.032,8.99039,8.99039
1244.00,8.98945,25.158689,0.000363,25.058860,-3.2545,0.031,8.99018,8.99018
1245.00,8.98703,25.158807,0.000363,25.058988,-3.2545,0.032,8.99021,8.99021
1246.00,8.98742,25.158845,0.000356,25.059023,-3.2546,0.032,8.99139,8.99139
1247.00,8.98790,25.159027,0.000360,25.059169,-3.2546,0.032,8.99312,8.99312
1248.00,8.98805,25.158941,0.000361,25.059062,-3.2543,0.032,8.99603,8.99603
1249.00,8.98924,25.158915,0.000356,25.059022,-3.2541,0.032,8.99916,8.99916
1250.00,8.99043,25.158960,0.000353,25.058973,-3.2538,0.033,9.00002,9.00002
1251.00,8.99129,25.159115,0.000361,25.059024,-3.2534,0.033,8.99771,8.99771
1252.00,8.99155,25.159085,0.000359,25.058980,-3.2532,0.033,8.99543,8.99543
1253.00,8.99260,25.159230,0.000359,25.059098,-3.2531,0.033,8.99117,8.99117
1254.00,8.99329,25.159257,0.000358,25.059022,-3.2529,0.033,8.98349,8.98349
1255.00,8.99362,25.159258,0.000358,25.058970,-3.2528,0.033,8.97225,8.97225
1256.00,8.99434,25.159242,0.000353,25.058891,-3.2526,0.033,8.95919,8.95919
1257.00,8.99493,25.159347,0.000357,25.058898,-3.2524,0.033,8.94351,8.94351
1258.00,8.99685,25.159416,0.000356,25.058931,-3.2521,0.033,8.92589,8.92589
1259.00,8.99752,25.159400,0.000356,25.058944,-3.2520,0.033,8.91197,8.91197
1260.00,8.99543,25.159358,0.000354,25.058897,-3.2519,0.034,8.90273,8.90273
1261.00,8.98865,25.159358,0.000352,25.058852,-3.2519,0.034,8.90046,8.90046
@9,3.0002,6.0, 1260.064 
1262.00,8.98704,25.159401,0.000353,25.058817,-3.2520,0.034,8.90400,8.90400
1263.00,8.98055,25.159444,0.000358,25.058836,-3.2521,0.034,8.91155,8.91155
1264.00,8.96421,25.159466,0.000360,25.058798,-3.2520,0.034,8.91851,8.91851
1265.00,8.94073,25.159574,0.000361,25.058860,-3.2518,0.034,8.92551,8.92551
1266.00,8.92239,25.159549,0.000363,25.058858,-3.2516,0.034,8.92929,8.92929
1267.00,8.90953,25.159564,0.000360,25.058917,-3.2513,0.034,8.93240,8.93240
1268.00,8.89286,25.159515,0.000353,25.058789,-3.2509,0.035,8.93715,8.93715
1269.00,8.89386,25.159573,0.000353,25.058802,-3.2506,0.035,8.94729,8.94729
1270.00,8.89457,25.159565,0.000354,25.058804,-3.2502,0.035,8.95869,8.95869
1271.00,8.91109,25.159680,0.000354,25.058909,-3.2500,0.035,8.96765,8.96765
1272.00,8.92731,25.159715,0.000356,25.058873,-3.2497,0.035,8.97240,8.97240
1273.00,8.92946,25.159736,0.000360,25.058893,-3.2496,0.035,8.97490,8.97490
1274.00,8.92953,25.159782,0.000358,25.058917,-3.2496,0.035,8.97112,8.97112
1275.00,8.93053,25.159842,0.000358,25.058896,-3.2495,0.035,8.96522,8.96522
1276.00,8.93226,25.159774,0.000358,25.058783,-3.2492,0.035,8.96435,8.96435
1277.00,8.94282,25.159787,0.000355,25.058790,-3.2489,0.035,8.96730,8.96730
1278.00,8.95417,25.159887,0.000354,25.058819,-3.2487,0.035,8.97130,8.97130
1279.00,8.97979,25.159903,0.000350,25.058679,-3.2485,0.036,8.97540,8.97540
1280.00,8.98390,25.160014,0.000349,25.058664,-3.2485,0.036,8.98080,8.98080
1281.00,8.97617,25.160170,0.000349,25.058713,-3.2486,0.036,8.98279,8.98279
1282.00,8.97134,25.160328,0.000353,25.058800,-3.2487,0.036,8.98425,8.98425
1283.00,8.96739,25.160446,0.000353,25.058849,-3.2487,0.036,8.98675,8.98675
1284.00,8.96321,25.160582,0.000358,25.058947,-3.2487,0.036,8.98918,8.98918
1285.00,8.96126,25.160695,0.000360,25.059024,-3.2484,0.036,8.99268,8.99268
1286.00,8.97013,25.160719,0.000362,25.059050,-3.2481,0.036,8.99789,8.99789
1287.00,8.98086,25.160605,0.000363,25.058941,-3.2476,0.036,9.00108,9.00108
1288.00,8.98324,25.160598,0.000367,25.058904,-3.2473,0.036,9.00045,9.00045
1289.00,8.98296,25.160524,0.000369,25.058891,-3.2472,0.036,9.00101,9.00101
1290.00,8.98573,25.160500,0.000371,25.058859,-3.2472,0.036,8.99902,8.99902
1291.00,8.98859,25.160498,0.000370,25.058810,-3.2473,0.036,8.99332,8.99332
1292.00,8.99140,25.160631,0.000367,25.058870,-3.2475,0.036,8.98691,8.98691
1293.00,8.99216,25.160680,0.000365,25.058884,-3.2474,0.037,8.98366,8.98366
1294.00,8.99141,25.160696,0.000361,25.058819,-3.2473,0.037,8.98337,8.98337
1295.00,8.99191,25.160718,0.000361,25.058846,-3.2471,0.037,8.98412,8.98412
1296.00,8.99342,25.160801,0.000359,25.058926,-3.2467,0.037,8.98669,8.98669
1297.00,8.99526,25.160792,0.000359,25.058910,-3.2463,0.037,8.98887,8.98887
1298.00,8.99525,25.160736,0.000358,25.058879,-3.2462,0.037,8.98967,8.98967
1299.00,8.99275,25.160813,0.000359,25.058933,-3.2460,0.038,8.98790,8.98790
1300.00,8.98761,25.160854,0.000352,25.058923,-3.2456,0.038,8.98876,8.98876
1301.00,8.98224,25.160896,0.000351,25.058899,-3.2455,0.038,8.99340,8.99340
1302.00,8.98189,25.160971,0.000349,25.058838,-3.2453,0.038,9.00079,9.00079
1303.00,8.98257,25.161114,0.000351,25.058884,-3.2451,0.038,9.00626,9.00626
1304.00,8.98822,25.161094,0.000348,25.058837,-3.2450,0.038,9.00899,9.00899
1305.00,8.98746,25.161049,0.000352,25.058730,-3.2449,0.038,9.00826,9.00826
1306.00,8.98784,25.161083,0.000358,25.058687,-3.2449,0.038,9.00694,9.00694
1307.00,8.98785,25.161059,0.000361,25.058659,-3.2448,0.038,9.00554,9.00554
1308.00,8.98498,25.161108,0.000358,25.058642,-3.2446,0.038,9.00435,9.00435
1309.00,8.98725,25.161304,0.000361,25.058742,-3.2445,0.038,9.00386,9.00386
1310.00,8.99937,25.161486,0.000363,25.058881,-3.2444,0.038,9.00471,9.00471
1311.00,9.01320,25.161534,0.000358,25.058892,-3.2444,0.039,9.00291,9.00291
1312.00,9.01541,25.161835,0.000363,25.059118,-3.2445,0.039,8.99965,8.99965
1313.00,9.00961,25.161801,0.000357,25.059020,-3.2446,0.039,8.99771,8.99771
1314.00,9.00570,25.161865,0.000361,25.059023,-3.2445,0.039,8.99686,8.99686
1315.00,9.00692,25.162043,0.000367,25.059091,-3.2443,0.039,8.99427,8.99427
1316.00,9.00526,25.162187,0.000373,25.059217,-3.2439,0.039,8.99302,8.99302
1317.00,9.00388,25.161997,0.000365,25.058985,-3.2436,0.039,8.99244,8.99244
1318.00,9.00244,25.162181,0.000370,25.059122,-3.2432,0.039,8.99337,8.99337
1319.00,9.00064,25.162244,0.000369,25.059140,-3.2430,0.039,8.99489,8.99489
1320.00,8.99992,25.162178,0.000363,25.059067,-3.2430,0.040,8.99847,8.99847
1321.00,9.00013,25.162047,0.000353,25.058845,-3.2429,0.040,9.00290,9.00290
1322.00,9.00098,25.162151,0.000352,25.058871,-3.2429,0.040,9.00777,9.00777
1323.00,9.00042,25.162031,0.000350,25.058706,-3.2430,0.040,9.00970,9.00970
1324.00,9.00126,25.162054,0.000348,25.058685,-3.2429,0.041,9.00982,9.00982
1325.00,9.00154,25.162082,0.000347,25.058673,-3.2427,0.041,9.00849,9.00849
1326.00,9.00064,25.162256,0.000354,25.058802,-3.2426,0.041,9.00442,9.00442
1327.00,9.00050,25.162353,0.000358,25.058896,-3.2424,0.041,8.99957,8.99957
1328.00,9.00066,25.162383,0.000358,25.058986,-3.2421,0.041,8.99882,8.99882
1329.00,9.00132,25.162405,0.000360,25.059018,-3.2420,0.041,9.00154,9.00154
1330.00,9.00314,25.162376,0.000363,25.059020,-3.2418,0.041,9.00282,9.00282
1331.00,9.00312,25.162298,0.000361,25.058943,-3.2416,0.041,9.00320,9.00320
1332.00,9.00405,25.162255,0.000360,25.058881,-3.2413,0.041,9.00251,9.00251
1333.00,9.00530,25.162327,0.000363,25.058857,-3.2411,0.041,8.99998,8.99998
1334.00,9.00461,25.162413,0.000364,25.058861,-3.2408,0.041,8.99598,8.99598
1335.00,9.00538,25.162414,0.000358,25.058720,-3.2406,0.041,8.99488,8.99488
1336.00,9.00422,25.162546,0.000356,25.058787,-3.2404,0.042,8.99763,8.99763
1337.00,9.00214,25.162568,0.000354,25.058748,-3.2404,0.042,8.99986,8.99986
1338.00,9.00150,25.162609,0.000351,25.058755,-3.2404,0.042,9.00141,9.00141
1339.00,9.00216,25.162612,0.000348,25.058688,-3.2405,0.042,9.00298,9.00298
1340.00,9.00383,25.162822,0.000357,25.058900,-3.2406,0.042,9.00394,9.00394
1341.00,8.99910,25.162806,0.000359,25.058872,-3.2406,0.042,9.00268,9.00268
1342.00,8.99807,25.162834,0.000360,25.058891,-3.2404,0.042,9.00241,9.00241
1343.00,8.99975,25.162938,0.000366,25.058959,-3.2402,0.042,9.00291,9.00291
1344.00,9.00020,25.162938,0.000367,25.058961,-3.2399,0.042,9.00242,9.00242
1345.00,9.00071,25.162934,0.000362,25.058899,-3.2396,0.042,9.00196,9.00196
1346.00,9.00093,25.163073,0.000362,25.058977,-3.2394,0.042,9.00235,9.00235
1347.00,9.00101,25.163136,0.000361,25.059000,-3.2393,0.043,9.00345,9.00345
1348.00,9.00140,25.163408,0.000364,25.059215,-3.2392,0.043,9.00235,9.00235
1349.00,9.00109,25.163583,0.000369,25.059346,-3.2392,0.043,9.00099,9.00099
1350.00,9.00020,25.163559,0.000369,25.059298,-3.2393,0.043,8.99911,8.99911
1351.00,8.99999,25.163494,0.000365,25.059144,-3.2392,0.043,8.99776,8.99776
1352.00,9.00037,25.163552,0.000363,25.059098,-3.2390,0.043,8.99715,8.99715
1353.00,9.00119,25.163309,0.000356,25.058747,-3.2388,0.043,8.99985,8.99985
1354.00,9.00203,25.163275,0.000351,25.058651,-3.2385,0.044,9.00371,9.00371
1355.00,9.00225,25.163368,0.000352,25.058659,-3.2382,0.044,9.00986,9.00986
1356.00,9.00205,25.163559,0.000360,25.058820,-3.2378,0.044,9.01421,9.01421
1357.00,9.00196,25.163638,0.000362,25.058857,-3.2374,0.044,9.01532,9.01532
1358.00,9.00204,25.163801,0.000365,25.059020,-3.2371,0.044,9.01567,9.01567
1359.00,9.00417,25.163742,0.000364,25.058948,-3.2369,0.044,9.01483,9.01483
1360.00,9.00492,25.163808,0.000367,25.059031,-3.2369,0.044,9.01321,9.01321
1361.00,9.00542,25.163780,0.000364,25.059016,-3.2369,0.044,9.01126,9.01126
1362.00,9.00607,25.163787,0.000364,25.059005,-3.2369,0.044,9.01028,9.01028
1363.00,9.00701,25.163750,0.000362,25.058959,-3.2371,0.044,9.00773,9.00773
1364.00,9.00853,25.163864,0.000363,25.059010,-3.2370,0.044,9.00531,9.00531
1365.00,9.00920,25.163855,0.000362,25.058914,-3.2370,0.044,9.00185,9.00185
1366.00,9.00862,25.163918,0.000362,25.058815,-3.2369,0.044,8.99840,8.99840
1367.00,9.00829,25.163948,0.000364,25.058764,-3.2368,0.044,8.99496,8.99496
1368.00,9.00750,25.163900,0.000362,25.058645,-3.2365,0.044,8.99201,8.99201
1369.00,9.00593,25.164006,0.000363,25.058721,-3.2363,0.045,8.99080,8.99080
1370.00,9.00632,25.164115,0.000365,25.058836,-3.2362,0.045,8.99026,8.99026
1371.00,9.00564,25.164194,0.000365,25.058973,-3.2362,0.045,8.99242,8.99242
1372.00,9.00312,25.164266,0.000364,25.059015,-3.2362,0.045,8.99719,8.99719
1373.00,9.00147,25.164426,0.000367,25.059117,-3.2362,0.045,9.00239,9.00239
1374.00,9.00185,25.164296,0.000364,25.059000,-3.2361,0.045,9.00507,9.00507
1375.00,9.00199,25.164228,0.000360,25.058910,-3.2359,0.045,9.00602,9.00602
1376.00,9.00093,25.164222,0.000358,25.058839,-3.2357,0.046,9.00459,9.00459
1377.00,8.99946,25.164265,0.000359,25.058890,-3.2353,0.046,9.00436,9.00436
1378.00,8.99788,25.164417,0.000357,25.058975,-3.2350,0.046,9.00588,9.00588
1379.00,8.99746,25.164710,0.000358,25.059165,-3.2348,0.046,9.00821,9.00821
1380.00,8.99796,25.164837,0.000358,25.059222,-3.2346,0.046,9.00880,9.00880
1381.00,8.99986,25.164764,0.000359,25.059180,-3.2345,0.046,9.00878,9.00878
1382.00,8.99992,25.164480,0.000352,25.058896,-3.2347,0.046,9.00719,9.00719
1383.00,9.00247,25.164251,0.000346,25.058726,-3.2347,0.046,9.00414,9.00414
1384.00,9.00565,25.164091,0.000346,25.058618,-3.2347,0.046,9.00162,9.00162
1385.00,9.00745,25.164060,0.000348,25.058585,-3.2346,0.046,9.00209,9.00209
1386.00,9.00652,25.164186,0.000347,25.058545,-3.2345,0.047,9.00689,9.00689
1387.00,9.00825,25.164565,0.000354,25.058757,-3.2342,0.047,9.01011,9.01011
1388.00,9.00750,25.164829,0.000363,25.058872,-3.2338,0.047,9.01204,9.01204
1389.00,9.00818,25.165116,0.000370,25.058963,-3.2336,0.047,9.01541,9.01541
1390.00,9.00731,25.165245,0.000371,25.059013,-3.2335,0.047,9.01821,9.01821
1391.00,9.00622,25.165298,0.000374,25.059087,-3.2333,0.047,9.01763,9.01763
1392.00,9.00754,25.165287,0.000372,25.059103,-3.2333,0.047,9.01843,9.01843
1393.00,9.00918,25.165302,0.000373,25.059120,-3.2334,0.047,9.02029,9.02029
1394.00,9.00955,25.165109,0.000367,25.058957,-3.2335,0.047,9.02232,9.02232
1395.00,9.00928,25.165085,0.000366,25.058884,-3.2334,0.047,9.02674,9.02674
1396.00,9.01082,25.165127,0.000366,25.058844,-3.2332,0.047,9.02804,9.02804
1397.00,9.01273,25.165251,0.000367,25.058874,-3.2328,0.047,9.02491,9.02491
1398.00,9.01564,25.165294,0.000363,25.058862,-3.2326,0.047,9.01962,9.01962
1399.00,9.01814,25.165413,0.000363,25.058884,-3.2324,0.047,9.01336,9.01336
1400.00,9.02070,25.165437,0.000360,25.058886,-3.2324,0.048,9.00587,9.00587
1401.00,9.02285,25.165499,0.000358,25.058918,-3.2324,0.048,9.00057,9.00057
1402.00,9.02447,25.165443,0.000360,25.058874,-3.2325,0.048,8.99949,8.99949
1403.00,9.02659,25.165476,0.000364,25.058919,-3.2323,0.048,8.99857,8.99857
1404.00,9.03074,25.165534,0.000366,25.058967,-3.2320,0.048,8.99240,8.99240
1405.00,9.03657,25.165608,0.000367,25.058974,-3.2318,0.048,8.98155,8.98155
1406.00,9.02455,25.165683,0.000367,25.059035,-3.2316,0.048,8.96822,8.96822
1407.00,9.00597,25.165821,0.000368,25.059134,-3.2314,0.048,8.95208,8.95208
1408.00,8.99864,25.165848,0.000365,25.059112,-3.2314,0.048,8.93637,8.93637
1409.00,8.99981,25.165860,0.000364,25.059135,-3.2313,0.048,8.92371,8.92371
1410.00,8.99977,25.165925,0.000364,25.059144,-3.2312,0.049,8.91594,8.91594
1411.00,8.99884,25.165966,0.000363,25.059099,-3.2311,0.049,8.91431,8.91431
@10,3.0002,6.0, 1410.228 
1412.00,8.99995,25.165895,0.000358,25.058971,-3.2309,0.049,8.91749,8.91749
1413.00,8.99152,25.165977,0.000356,25.058948,-3.2307,0.049,8.92413,8.92413
1414.00,8.96824,25.165806,0.000345,25.058726,-3.2305,0.049,8.93342,8.93342
1415.00,8.94949,25.166062,0.000352,25.058932,-3.2304,0.050,8.94408,8.94408
1416.00,8.93127,25.165984,0.000348,25.058798,-3.2303,0.050,8.95224,8.95224
1417.00,8.91991,25.166034,0.000346,25.058783,-3.2303,0.050,8.95749,8.95749
1418.00,8.91266,25.166035,0.000350,25.058764,-3.2302,0.050,8.96199,8.96199
1419.00,8.90518,25.166155,0.000356,25.058812,-3.2301,0.050,8.96587,8.96587
1420.00,8.91035,25.165951,0.000348,25.058607,-3.2300,0.050,8.96953,8.96953
1421.00,8.92304,25.166018,0.000353,25.058733,-3.2300,0.050,8.97494,8.97494
1422.00,8.93590,25.166029,0.000357,25.058758,-3.2298,0.050,8.98304,8.98304
1423.00,8.94601,25.165899,0.000351,25.058545,-3.2297,0.050,8.98638,8.98638
1424.00,8.95315,25.166222,0.000357,25.058805,-3.2298,0.050,8.98525,8.98525
1425.00,8.95834,25.166339,0.000360,25.058900,-3.2297,0.050,8.98321,8.98321
1426.00,8.96146,25.166417,0.000365,25.059016,-3.2296,0.050,8.98173,8.98173
1427.00,8.96584,25.166354,0.000363,25.058973,-3.2296,0.050,8.97673,8.97673
1428.00,8.96854,25.166482,0.000367,25.059171,-3.2294,0.051,8.97398,8.97398
1429.00,8.97264,25.166293,0.000363,25.059010,-3.2290,0.051,8.97526,8.97526
1430.00,8.98212,25.166183,0.000360,25.058835,-3.2289,0.051,8.97718,8.97718
1431.00,8.99194,25.166204,0.000356,25.058711,-3.2287,0.051,8.97741,8.97741
1432.00,9.00111,25.166333,0.000354,25.058807,-3.2287,0.051,8.98020,8.98020
1433.00,8.98553,25.166444,0.000356,25.058835,-3.2287,0.051,8.98550,8.98550
1434.00,8.96692,25.166502,0.000356,25.058798,-3.2289,0.051,8.99150,8.99150
1435.00,8.97313,25.166567,0.000359,25.058790,-3.2290,0.051,8.99743,8.99743
1436.00,8.97390,25.166598,0.000359,25.058770,-3.2289,0.051,9.00312,9.00312
1437.00,8.97478,25.166722,0.000363,25.058789,-3.2287,0.052,9.00969,9.00969
1438.00,8.97789,25.166887,0.000367,25.058934,-3.2285,0.052,9.01543,9.01543
1439.00,8.98173,25.166954,0.000370,25.059035,-3.2281,0.052,9.01818,9.01818
1440.00,8.98454,25.167001,0.000368,25.059173,-3.2277,0.052,9.01554,9.01554
1441.00,8.98689,25.167038,0.000369,25.059248,-3.2278,0.052,9.01007,9.01007
1442.00,8.99246,25.167074,0.000372,25.059260,-3.2279,0.052,9.00331,9.00331
1443.00,8.99788,25.166775,0.000366,25.058936,-3.2279,0.052,8.99892,8.99892
1444.00,9.00383,25.166723,0.000364,25.058863,-3.2278,0.052,8.99832,8.99832
1445.00,9.00982,25.166870,0.000366,25.058824,-3.2277,0.052,9.00120,9.00120
1446.00,9.01526,25.166857,0.000366,25.058701,-3.2275,0.052,9.00558,9.00558
1447.00,9.02065,25.166610,0.000354,25.058384,-3.2273,0.052,9.00879,9.00879
1448.00,9.02487,25.166868,0.000355,25.058499,-3.2271,0.052,9.01006,9.01006
1449.00,9.01523,25.166997,0.000352,25.058525,-3.2270,0.053,9.00861,9.00861
1450.00,8.99788,25.166948,0.000349,25.058461,-3.2271,0.053,9.00785,9.00785
1451.00,8.98834,25.167149,0.000348,25.058608,-3.2270,0.053,9.01269,9.01269
1452.00,8.99202,25.167485,0.000357,25.058922,-3.2269,0.053,9.01886,9.01886
1453.00,9.00496,25.167412,0.000355,25.058896,-3.2269,0.053,9.02181,9.02181
1454.00,9.01041,25.167474,0.000361,25.058927,-3.2266,0.053,9.02324,9.02324
1455.00,9.00941,25.167535,0.000364,25.058994,-3.2263,0.053,9.02449,9.02449
1456.00,9.00912,25.167472,0.000364,25.058930,-3.2262,0.053,9.02032,9.02032
1457.00,9.00859,25.167553,0.000366,25.058961,-3.2259,0.053,9.01514,9.01514
1458.00,9.00737,25.167688,0.000370,25.059015,-3.2258,0.053,9.01040,9.01040
1459.00,9.00675,25.167639,0.000364,25.058910,-3.2259,0.053,9.00811,9.00811
1460.00,9.00920,25.167575,0.000363,25.058777,-3.2258,0.053,9.00646,9.00646
1461.00,9.03153,25.167624,0.000362,25.058767,-3.2256,0.053,9.00414,9.00414
1462.00,9.03532,25.167558,0.000355,25.058657,-3.2255,0.054,9.00095,9.00095
1463.00,9.02537,25.167653,0.000352,25.058698,-3.2252,0.054,9.00061,9.00061
1464.00,9.01798,25.167697,0.000350,25.058695,-3.2249,0.054,9.00060,9.00060
1465.00,9.01509,25.167931,0.000350,25.058880,-3.2247,0.054,9.00035,9.00035
1466.00,9.01173,25.167930,0.000345,25.058823,-3.2244,0.055,9.00358,9.00358
1467.00,9.00957,25.167972,0.000349,25.058831,-3.2242,0.055,9.00884,9.00884
1468.00,9.00755,25.168011,0.000354,25.058829,-3.2244,0.055,9.01160,9.01160
1469.00,9.00707,25.168166,0.000360,25.058935,-3.2244,0.055,9.00987,9.00987
1470.00,9.00823,25.168008,0.000356,25.058791,-3.2244,0.055,9.00421,9.00421
1471.00,9.00710,25.168070,0.000360,25.058877,-3.2245,0.055,8.99782,8.99782
1472.00,9.00609,25.167897,0.000352,25.058650,-3.2246,0.055,8.99478,8.99478
1473.00,9.00560,25.167957,0.000350,25.058679,-3.2242,0.055,8.99600,8.99600
1474.00,9.00630,25.167933,0.000353,25.058657,-3.2239,0.055,9.00300,9.00300
1475.00,9.00864,25.168071,0.000355,25.058700,-3.2238,0.055,9.01332,9.01332
1476.00,9.01345,25.168143,0.000355,25.058674,-3.2237,0.055,9.02260,9.02260
1477.00,9.01969,25.168489,0.000362,25.058979,-3.2236,0.055,9.02587,9.02587
1478.00,9.01430,25.168638,0.000366,25.059178,-3.2239,0.055,9.02341,9.02341
1479.00,8.99214,25.168684,0.000362,25.059193,-3.2240,0.056,9.01997,9.01997
1480.00,8.97727,25.168782,0.000364,25.059307,-3.2241,0.056,9.01692,9.01692
1481.00,8.98416,25.168813,0.000364,25.059321,-3.2242,0.056,9.01404,9.01404
1482.00,9.00650,25.168780,0.000364,25.059268,-3.2240,0.056,9.01269,9.01269
1483.00,9.02064,25.168733,0.000361,25.059073,-3.2237,0.056,9.01453,9.01453
1484.00,9.02602,25.168764,0.000361,25.059022,-3.2236,0.056,9.01397,9.01397
1485.00,9.02683,25.168795,0.000365,25.058972,-3.2235,0.056,9.01271,9.01271
1486.00,9.02250,25.168792,0.000366,25.058914,-3.2233,0.056,9.01033,9.01033
1487.00,9.01985,25.168842,0.000365,25.058943,-3.2232,0.056,9.00697,9.00697
1488.00,9.01761,25.168796,0.000362,25.058924,-3.2231,0.057,9.00578,9.00578
1489.00,9.01728,25.168885,0.000363,25.059004,-3.2228,0.057,9.00634,9.00634
1490.00,9.01587,25.168918,0.000361,25.058987,-3.2227,0.057,9.00644,9.00644
1491.00,9.01384,25.169086,0.000362,25.059086,-3.2223,0.057,9.00766,9.00766
1492.00,9.01290,25.169177,0.000363,25.059117,-3.2220,0.057,9.00866,9.00866
1493.00,9.01228,25.169068,0.000359,25.059038,-3.2217,0.057,9.00688,9.00688
1494.00,9.01048,25.169041,0.000358,25.058930,-3.2215,0.058,9.00809,9.00809
1495.00,9.00950,25.169134,0.000356,25.058963,-3.2214,0.058,9.00863,9.00863
1496.00,9.00916,25.169124,0.000348,25.058895,-3.2213,0.058,9.00623,9.00623
1497.00,9.00918,25.169147,0.000346,25.058812,-3.2214,0.058,9.00344,9.00344
1498.00,9.00898,25.169575,0.000349,25.059083,-3.2213,0.058,9.00240,9.00240
1499.00,9.00817,25.169788,0.000356,25.059185,-3.2212,0.058,9.00215,9.00215
1500.00,9.00703,25.169772,0.000355,25.059119,-3.2213,0.058,9.00374,9.00374
1501.00,9.00700,25.169793,0.000359,25.059100,-3.2212,0.058,9.00761,9.00761
1502.00,9.00790,25.170020,0.000365,25.059334,-3.2210,0.058,9.01331,9.01331
1503.00,9.00738,25.169965,0.000368,25.059276,-3.2210,0.058,9.01677,9.01677
1504.00,9.00703,25.169798,0.000361,25.059170,-3.2208,0.058,9.01478,9.01478
1505.00,9.00787,25.169869,0.000363,25.059253,-3.2205,0.059,9.00875,9.00875
1506.00,8.99949,25.169907,0.000367,25.059303,-3.2203,0.059,9.00337,9.00337
1507.00,8.99553,25.169791,0.000367,25.059179,-3.2202,0.059,9.00006,9.00006
1508.00,8.99845,25.169736,0.000365,25.059108,-3.2201,0.059,8.99794,8.99794
1509.00,9.01361,25.169801,0.000364,25.059109,-3.2202,0.059,9.00270,9.00270
1510.00,9.01716,25.169700,0.000365,25.058920,-3.2202,0.059,9.01314,9.01314
1511.00,9.01729,25.169877,0.000371,25.059075,-3.2201,0.059,9.02213,9.02213
1512.00,9.01683,25.169588,0.000359,25.058695,-3.2199,0.059,9.02725,9.02725
1513.00,9.01468,25.169455,0.000352,25.058492,-3.2199,0.059,9.02943,9.02943
1514.00,9.00469,25.169957,0.000367,25.058921,-3.2199,0.059,9.02432,9.02432
1515.00,8.98994,25.169927,0.000358,25.058876,-3.2198,0.059,9.01521,9.01521
1516.00,8.99378,25.169921,0.000352,25.058814,-3.2198,0.060,9.01044,9.01044
1517.00,9.00162,25.170240,0.000362,25.059167,-3.2199,0.060,9.01120,9.01120
1518.00,9.00443,25.170563,0.000371,25.059388,-3.2198,0.060,9.01610,9.01610
1519.00,9.02834,25.170180,0.000358,25.058972,-3.2195,0.060,9.02322,9.02322
1520.00,9.03977,25.170383,0.000363,25.059104,-3.2195,0.060,9.03050,9.03050
1521.00,9.03572,25.170405,0.000364,25.059046,-3.2195,0.060,9.03183,9.03183
1522.00,9.02795,25.170462,0.000360,25.059016,-3.2196,0.060,9.02517,9.02517
1523.00,9.01505,25.170386,0.000356,25.058967,-3.2197,0.060,9.01639,9.01639
1524.00,9.00292,25.170426,0.000356,25.058990,-3.2199,0.060,9.00885,9.00885
1525.00,8.99710,25.170433,0.000356,25.059039,-3.2197,0.061,9.00311,9.00311
1526.00,9.01145,25.170342,0.000354,25.058960,-3.2195,0.061,9.00003,9.00003
1527.00,9.03153,25.170321,0.000359,25.058888,-3.2192,0.061,9.00178,9.00178
1528.00,9.03869,25.170330,0.000362,25.058817,-3.2190,0.060,9.00547,9.00547
1529.00,9.03698,25.170566,0.000367,25.058999,-3.2187,0.061,9.00907,9.00907
1530.00,9.03101,25.170448,0.000360,25.058819,-3.2185,0.061,9.01248,9.01248
1531.00,9.01818,25.170302,0.000358,25.058618,-3.2183,0.061,9.01520,9.01520
1532.00,8.99907,25.170648,0.000361,25.058884,-3.2183,0.061,9.01666,9.01666
1533.00,8.99710,25.170839,0.000364,25.058969,-3.2183,0.061,9.01699,9.01699
1534.00,8.99953,25.170574,0.000357,25.058678,-3.2183,0.061,9.01681,9.01681
1535.00,9.00246,25.170976,0.000365,25.059000,-3.2182,0.061,9.01589,9.01589
1536.00,9.00618,25.171227,0.000371,25.059074,-3.2182,0.062,9.01352,9.01352
1537.00,9.00817,25.170902,0.000363,25.058697,-3.2182,0.062,9.01098,9.01098
1538.00,9.00947,25.170886,0.000358,25.058672,-3.2179,0.062,9.00834,9.00834
1539.00,9.00989,25.171114,0.000362,25.058810,-3.2175,0.062,9.00648,9.00648
1540.00,9.00902,25.171039,0.000364,25.058700,-3.2174,0.062,9.00527,9.00527
1541.00,9.00888,25.171178,0.000362,25.058896,-3.2173,0.062,9.00710,9.00710
1542.00,9.00996,25.171411,0.000366,25.059152,-3.2170,0.062,9.01040,9.01040
1543.00,9.01114,25.171414,0.000368,25.059160,-3.2168,0.062,9.01433,9.01433
1544.00,9.01203,25.171357,0.000367,25.059126,-3.2168,0.062,9.01819,9.01819
1545.00,9.01140,25.171287,0.000365,25.058975,-3.2168,0.062,9.02133,9.02133
1546.00,9.01044,25.171287,0.000364,25.058914,-3.2167,0.062,9.02123,9.02123
1547.00,9.01167,25.171207,0.000364,25.058810,-3.2168,0.062,9.01951,9.01951
1548.00,9.01365,25.171083,0.000362,25.058680,-3.2170,0.063,9.01651,9.01651
1549.00,9.01386,25.171138,0.000360,25.058696,-3.2173,0.063,9.01217,9.01217
1550.00,9.01345,25.171306,0.000360,25.058863,-3.2175,0.063,9.00892,9.00892
1551.00,9.01312,25.171331,0.000360,25.058905,-3.2173,0.063,9.00780,9.00780
1552.00,9.01289,25.171434,0.000362,25.058946,-3.2170,0.063,9.00665,9.00665
1553.00,9.01293,25.171593,0.000364,25.059025,-3.2166,0.063,9.00461,9.00461
1554.00,9.01467,25.171654,0.000363,25.059058,-3.2162,0.063,9.00078,9.00078
1555.00,9.01595,25.171655,0.000364,25.059045,-3.2160,0.063,8.99212,8.99212
1556.00,9.01572,25.171611,0.000363,25.058946,-3.2160,0.063,8.98050,8.98050
1557.00,9.01409,25.171532,0.000356,25.058840,-3.2160,0.063,8.96829,8.96829
1558.00,9.01151,25.171480,0.000352,25.058727,-3.2160,0.063,8.95547,8.95547
1559.00,9.00798,25.171429,0.000352,25.058585,-3.2159,0.063,8.94381,8.94381
1560.00,9.00698,25.171529,0.000353,25.058636,-3.2156,0.064,8.93624,8.93624
1561.00,9.00682,25.171695,0.000352,25.058705,-3.2153,0.064,8.93335,8.93335
@11,3.0002,6.0, 1560.051 
1562.00,9.00341,25.171804,0.000357,25.058720,-3.2151,0.064,8.93420,8.93420
1563.00,8.99715,25.171938,0.000357,25.058786,-3.2150,0.064,8.93801,8.93801
1564.00,8.98693,25.172059,0.000356,25.058889,-3.2150,0.064,8.94341,8.94341
1565.00,8.96497,25.172096,0.000353,25.058841,-3.2151,0.065,8.95081,8.95081
1566.00,8.94960,25.172152,0.000355,25.058884,-3.2152,0.065,8.95826,8.95826
1567.00,8.94256,25.172232,0.000355,25.058917,-3.2154,0.065,8.96420,8.96420
1568.00,8.93512,25.172328,0.000354,25.059005,-3.2154,0.065,8.96982,8.96982
1569.00,8.93173,25.172455,0.000359,25.059102,-3.2154,0.065,8.97570,8.97570
1570.00,8.93226,25.172545,0.000359,25.059157,-3.2152,0.065,8.98098,8.98098
1571.00,8.93657,25.172477,0.000358,25.059036,-3.2150,0.065,8.98592,8.98592
1572.00,8.94423,25.172576,0.000360,25.059099,-3.2147,0.065,8.99234,8.99234
1573.00,8.95073,25.172550,0.000364,25.059027,-3.2145,0.065,8.99789,8.99789
1574.00,8.95767,25.172576,0.000364,25.058987,-3.2144,0.065,9.00035,9.00035
1575.00,8.96418,25.172560,0.000367,25.058902,-3.2142,0.065,9.00157,9.00157
1576.00,8.96952,25.172769,0.000368,25.059056,-3.2140,0.066,9.00215,9.00215
1577.00,8.97492,25.172696,0.000366,25.059038,-3.2139,0.066,8.99925,8.99925
1578.00,8.98119,25.172731,0.000364,25.059034,-3.2138,0.066,8.99586,8.99586
1579.00,8.98707,25.172788,0.000366,25.059017,-3.2139,0.066,8.99488,8.99488
1580.00,8.99226,25.172759,0.000364,25.058937,-3.2138,0.066,8.99602,8.99602
1581.00,8.99823,25.172729,0.000363,25.058808,-3.2138,0.066,8.99814,8.99814
1582.00,8.99920,25.172853,0.000366,25.058792,-3.2137,0.066,9.00287,9.00287
1583.00,8.99879,25.172956,0.000369,25.058807,-3.2135,0.066,9.00928,9.00928
1584.00,8.99749,25.172969,0.000365,25.058806,-3.2133,0.066,9.01412,9.01412
1585.00,8.99806,25.173056,0.000364,25.058865,-3.2133,0.066,9.01775,9.01775
1586.00,8.99976,25.173066,0.000364,25.058895,-3.2133,0.066,9.02111,9.02111
1587.00,8.99916,25.173108,0.000365,25.058940,-3.2132,0.066,9.02235,9.02235
1588.00,8.99814,25.173182,0.000364,25.058978,-3.2131,0.066,9.02098,9.02098
1589.00,8.99830,25.173302,0.000367,25.059041,-3.2130,0.066,9.02126,9.02126
1590.00,9.00209,25.173441,0.000366,25.059100,-3.2129,0.067,9.02067,9.02067
1591.00,9.01040,25.173763,0.000375,25.059357,-3.2129,0.067,9.01749,9.01749
1592.00,9.01540,25.173789,0.000370,25.059268,-3.2131,0.067,9.01225,9.01225
1593.00,9.01735,25.173855,0.000366,25.059310,-3.2133,0.067,9.00792,9.00792
1594.00,9.01868,25.173697,0.000358,25.059078,-3.2137,0.068,9.00439,9.00439
1595.00,9.01845,25.173591,0.000356,25.058929,-3.2138,0.068,9.00119,9.00119
1596.00,9.01697,25.173455,0.000348,25.058751,-3.2137,0.068,9.00049,9.00049
1597.00,9.01678,25.173542,0.000351,25.058808,-3.2135,0.068,9.00488,9.00488
1598.00,9.01634,25.173499,0.000353,25.058693,-3.2132,0.068,9.01103,9.01103
1599.00,9.01550,25.173694,0.000359,25.058913,-3.2128,0.068,9.01538,9.01538
1600.00,9.01202,25.173764,0.000361,25.059000,-3.2126,0.068,9.01958,9.01958
1601.00,9.00828,25.173742,0.000362,25.058945,-3.2124,0.068,9.02374,9.02374
1602.00,9.00397,25.173769,0.000361,25.058934,-3.2123,0.068,9.02522,9.02522
1603.00,9.00408,25.173806,0.000362,25.058970,-3.2123,0.068,9.02721,9.02721
1604.00,9.00614,25.173669,0.000360,25.058785,-3.2123,0.068,9.03072,9.03072
1605.00,9.00593,25.173753,0.000362,25.058803,-3.2122,0.068,9.03241,9.03241
1606.00,9.01064,25.173784,0.000359,25.058793,-3.2121,0.068,9.03006,9.03006
1607.00,9.01579,25.173799,0.000362,25.058767,-3.2120,0.068,9.02701,9.02701
1608.00,9.01855,25.173771,0.000359,25.058738,-3.2119,0.069,9.02041,9.02041
1609.00,9.02138,25.173877,0.000361,25.058851,-3.2118,0.069,9.01275,9.01275
1610.00,9.02445,25.173883,0.000360,25.058791,-3.2118,0.069,9.00779,9.00779
1611.00,9.02779,25.173920,0.000361,25.058774,-3.2118,0.069,9.00820,9.00820
1612.00,9.02967,25.174031,0.000358,25.058816,-3.2118,0.069,9.00979,9.00979
1613.00,9.03227,25.174135,0.000359,25.058837,-3.2118,0.069,9.01250,9.01250
1614.00,9.03490,25.174273,0.000359,25.058806,-3.2117,0.069,9.01610,9.01610
1615.00,9.03026,25.174337,0.000359,25.058808,-3.2114,0.069,9.01847,9.01847
1616.00,9.01728,25.174465,0.000361,25.058889,-3.2111,0.069,9.01642,9.01642
1617.00,9.01183,25.174608,0.000368,25.058960,-3.2109,0.069,9.01530,9.01530
1618.00,9.00601,25.174733,0.000371,25.059040,-3.2106,0.069,9.01585,9.01585
1619.00,9.00888,25.174819,0.000371,25.059089,-3.2106,0.069,9.01811,9.01811
1620.00,9.01000,25.174883,0.000372,25.059091,-3.2107,0.069,9.02147,9.02147
1621.00,9.01188,25.174854,0.000370,25.058992,-3.2107,0.069,9.02651,9.02651
1622.00,9.01263,25.174753,0.000360,25.058891,-3.2106,0.070,9.02869,9.02869
1623.00,9.01318,25.174737,0.000358,25.058806,-3.2104,0.070,9.02826,9.02826
1624.00,9.01586,25.174813,0.000360,25.058819,-3.2102,0.070,9.02435,9.02435
1625.00,9.01874,25.174866,0.000361,25.058840,-3.2101,0.070,9.01906,9.01906
1626.00,9.02002,25.174894,0.000360,25.058905,-3.2100,0.070,9.01431,9.01431
1627.00,9.02064,25.174910,0.000362,25.058900,-3.2100,0.070,9.01334,9.01334
1628.00,9.02190,25.174987,0.000365,25.058919,-3.2100,0.070,9.01582,9.01582
1629.00,9.02433,25.174892,0.000361,25.058840,-3.2101,0.071,9.01805,9.01805
1630.00,9.02353,25.174854,0.000361,25.058834,-3.2101,0.071,9.01964,9.01964
1631.00,9.02600,25.174921,0.000361,25.058848,-3.2102,0.071,9.02189,9.02189
1632.00,9.02451,25.175133,0.000367,25.059002,-3.2103,0.071,9.02371,9.02371
1633.00,9.01952,25.175213,0.000366,25.059037,-3.2101,0.071,9.02328,9.02328
1634.00,9.01886,25.175349,0.000370,25.059157,-3.2101,0.071,9.02241,9.02241
1635.00,9.01982,25.175439,0.000367,25.059173,-3.2101,0.071,9.02149,9.02149
1636.00,9.01758,25.175533,0.000370,25.059189,-3.2099,0.071,9.02139,9.02139
1637.00,9.01700,25.175520,0.000367,25.059144,-3.2096,0.071,9.02120,9.02120
1638.00,9.01893,25.175517,0.000368,25.059110,-3.2095,0.071,9.01981,9.01981
1639.00,9.01894,25.175541,0.000364,25.059026,-3.2092,0.071,9.02012,9.02012
1640.00,9.01909,25.175434,0.000360,25.058857,-3.2091,0.072,9.02057,9.02057
1641.00,9.01987,25.175329,0.000351,25.058722,-3.2091,0.072,9.01921,9.01921
1642.00,9.02142,25.175240,0.000353,25.058551,-3.2091,0.072,9.01682,9.01682
1643.00,9.02210,25.175307,0.000350,25.058579,-3.2091,0.072,9.01624,9.01624
1644.00,9.02139,25.175406,0.000352,25.058657,-3.2092,0.072,9.01630,9.01630
1645.00,9.02041,25.175396,0.000354,25.058614,-3.2091,0.072,9.01870,9.01870
1646.00,9.01980,25.175513,0.000357,25.058697,-3.2089,0.072,9.02236,9.02236
1647.00,9.01990,25.175488,0.000353,25.058714,-3.2088,0.073,9.02412,9.02412
1648.00,9.02020,25.175498,0.000357,25.058709,-3.2086,0.073,9.02312,9.02312
1649.00,9.02071,25.175383,0.000353,25.058602,-3.2086,0.073,9.02100,9.02100
1650.00,9.02075,25.175641,0.000357,25.058867,-3.2087,0.073,9.01925,9.01925
1651.00,9.01955,25.175623,0.000358,25.058813,-3.2086,0.073,9.01659,9.01659
1652.00,9.01931,25.175843,0.000364,25.058986,-3.2085,0.073,9.01601,9.01601
1653.00,9.01948,25.175932,0.000363,25.059033,-3.2085,0.073,9.01805,9.01805
1654.00,9.01877,25.176022,0.000364,25.059075,-3.2083,0.073,9.02037,9.02037
1655.00,9.01934,25.176011,0.000363,25.059059,-3.2081,0.073,9.01973,9.01973
1656.00,9.02049,25.176121,0.000366,25.059146,-3.2081,0.073,9.01873,9.01873
1657.00,9.02091,25.176148,0.000362,25.059095,-3.2081,0.073,9.01759,9.01759
1658.00,9.01928,25.176150,0.000360,25.059050,-3.2080,0.073,9.01800,9.01800
1659.00,9.01968,25.176264,0.000362,25.059044,-3.2079,0.074,9.01945,9.01945
1660.00,9.01995,25.176375,0.000361,25.059024,-3.2078,0.074,9.02410,9.02410
1661.00,9.01905,25.176370,0.000357,25.058967,-3.2077,0.074,9.02805,9.02805
1662.00,9.01924,25.176425,0.000357,25.058895,-3.2076,0.074,9.03067,9.03067
1663.00,9.02095,25.176496,0.000358,25.058913,-3.2078,0.074,9.03146,9.03146
1664.00,9.02169,25.176440,0.000358,25.058880,-3.2079,0.074,9.03045,9.03045
1665.00,9.02150,25.176348,0.000357,25.058796,-3.2080,0.074,9.02618,9.02618
1666.00,9.02299,25.176384,0.000357,25.058745,-3.2081,0.075,9.02218,9.02218
1667.00,9.02383,25.176355,0.000358,25.058774,-3.2081,0.075,9.01954,9.01954
1668.00,9.02427,25.176346,0.000360,25.058753,-3.2080,0.075,9.01872,9.01872
1669.00,9.02561,25.176342,0.000358,25.058742,-3.2079,0.075,9.01881,9.01881
1670.00,9.02512,25.176486,0.000362,25.058816,-3.2077,0.075,9.02001,9.02001
1671.00,9.02347,25.176590,0.000366,25.058921,-3.2073,0.075,9.02194,9.02194
1672.00,9.02320,25.176624,0.000364,25.058877,-3.2072,0.075,9.02577,9.02577
1673.00,9.02417,25.176644,0.000361,25.058882,-3.2071,0.075,9.02904,9.02904
1674.00,9.02491,25.176767,0.000361,25.058891,-3.2069,0.075,9.03332,9.03332
1675.00,9.02474,25.176817,0.000362,25.058896,-3.2067,0.075,9.03981,9.03981
1676.00,9.02625,25.176855,0.000364,25.058889,-3.2067,0.075,9.04131,9.04131
1677.00,9.02849,25.177002,0.000371,25.059012,-3.2066,0.075,9.03624,9.03624
1678.00,9.02814,25.177190,0.000375,25.059084,-3.2064,0.075,9.02975,9.02975
1679.00,9.02765,25.177148,0.000377,25.059024,-3.2063,0.075,9.02316,9.02316
1680.00,9.02850,25.177253,0.000376,25.059058,-3.2064,0.075,9.01298,9.01298
1681.00,9.03163,25.177270,0.000372,25.059068,-3.2063,0.075,9.00827,9.00827
1682.00,9.03488,25.177227,0.000367,25.058979,-3.2064,0.076,9.00948,9.00948
1683.00,9.04017,25.177212,0.000364,25.058942,-3.2066,0.076,9.01214,9.01214
1684.00,9.04649,25.177275,0.000363,25.058985,-3.2066,0.076,9.01489,9.01489
1685.00,9.05196,25.177197,0.000361,25.058919,-3.2065,0.076,9.02068,9.02068
1686.00,9.03118,25.177235,0.000362,25.058872,-3.2063,0.076,9.02438,9.02438
1687.00,9.01080,25.177271,0.000365,25.058905,-3.2063,0.076,9.02540,9.02540
1688.00,9.00859,25.177146,0.000360,25.058766,-3.2062,0.076,9.02577,9.02577
1689.00,9.00777,25.177279,0.000362,25.058827,-3.2063,0.076,9.02650,9.02650
1690.00,9.01035,25.177463,0.000365,25.058948,-3.2063,0.076,9.02577,9.02577
1691.00,9.01430,25.177616,0.000365,25.059093,-3.2065,0.077,9.02588,9.02588
1692.00,9.01710,25.177601,0.000362,25.059062,-3.2064,0.077,9.02758,9.02758
1693.00,9.01828,25.177832,0.000364,25.059234,-3.2063,0.077,9.02752,9.02752
1694.00,9.01983,25.178031,0.000367,25.059389,-3.2061,0.077,9.02567,9.02567
1695.00,9.02098,25.177998,0.000366,25.059296,-3.2059,0.077,9.02611,9.02611
1696.00,9.02133,25.177952,0.000365,25.059170,-3.2056,0.077,9.02953,9.02953
1697.00,9.02209,25.178027,0.000368,25.059145,-3.2056,0.077,9.03269,9.03269
1698.00,9.02415,25.177988,0.000368,25.059097,-3.2055,0.077,9.03681,9.03681
1699.00,9.02620,25.177858,0.000366,25.058927,-3.2054,0.077,9.03895,9.03895
1700.00,9.02687,25.177914,0.000366,25.058983,-3.2054,0.077,9.03814,9.03814
1701.00,9.02649,25.177959,0.000367,25.058963,-3.2055,0.077,9.03520,9.03520
1702.00,9.02737,25.178018,0.000364,25.059008,-3.2054,0.078,9.03051,9.03051
1703.00,9.02713,25.178119,0.000367,25.059057,-3.2052,0.078,9.02559,9.02559
1704.00,9.02669,25.178105,0.000363,25.059069,-3.2050,0.078,9.01971,9.01971
1705.00,9.03197,25.178066,0.000363,25.058984,-3.2049,0.078,9.00971,9.00971
1706.00,9.04231,25.178214,0.000365,25.059105,-3.2049,0.078,8.99581,8.99581
1707.00,9.04157,25.178259,0.000369,25.059077,-3.2049,0.078,8.98012,8.98012
1708.00,9.03727,25.178231,0.000368,25.058965,-3.2048,0.078,8.96504,8.96504
1709.00,9.03491,25.178294,0.000369,25.058913,-3.2046,0.078,8.95190,8.95190
1710.00,9.02994,25.178285,0.000365,25.058834,-3.2044,0.078,8.94403,8.94403
1711.00,9.02728,25.178169,0.000359,25.058640,-3.2044,0.078,8.94126,8.94126
@12,3.0002,6.0, 1710.199 
1712.00,9.02245,25.178249,0.000354,25.058640,-3.2045,0.079,8.94314,8.94314
1713.00,9.01855,25.178397,0.000353,25.058725,-3.2045,0.079,8.94639,8.94639
1714.00,9.00139,25.178400,0.000349,25.058714,-3.2045,0.079,8.95206,8.95206
1715.00,8.97688,25.178541,0.000352,25.058838,-3.2045,0.079,8.95880,8.95880
1716.00,8.95953,25.178641,0.000353,25.058950,-3.2043,0.079,8.96535,8.96535
1717.00,8.94456,25.178728,0.000354,25.059040,-3.2041,0.079,8.97243,8.97243
1718.00,8.94129,25.178648,0.000354,25.058940,-3.2040,0.079,8.98182,8.98182
1719.00,8.93718,25.178820,0.000359,25.059034,-3.2042,0.079,8.99211,8.99211
1720.00,8.93852,25.179095,0.000363,25.059224,-3.2043,0.080,9.00079,9.00079
1721.00,8.94550,25.179216,0.000367,25.059266,-3.2044,0.080,9.00918,9.00918
1722.00,8.95205,25.179242,0.000366,25.059208,-3.2046,0.080,9.01407,9.01407
1723.00,8.95874,25.179416,0.000369,25.059325,-3.2046,0.080,9.01362,9.01362
1724.00,8.96535,25.179401,0.000365,25.059311,-3.2046,0.080,9.01040,9.01040
1725.00,8.97163,25.179297,0.000360,25.059131,-3.2044,0.080,9.00778,9.00778
1726.00,8.97844,25.179235,0.000356,25.059051,-3.2043,0.080,9.00394,9.00394
1727.00,8.98887,25.179176,0.000354,25.058987,-3.2040,0.081,9.00296,9.00296
1728.00,9.00641,25.179092,0.000353,25.058905,-3.2037,0.081,9.00559,9.00559
1729.00,9.01465,25.179152,0.000355,25.058894,-3.2033,0.081,9.00935,9.00935
1730.00,9.01591,25.179119,0.000356,25.058904,-3.2030,0.081,9.01139,9.01139
1731.00,9.01264,25.179201,0.000360,25.058915,-3.2028,0.081,9.01270,9.01270
1732.00,9.00974,25.179311,0.000365,25.058966,-3.2025,0.081,9.01324,9.01324
1733.00,9.00806,25.179424,0.000364,25.058986,-3.2026,0.081,9.01309,9.01309
1734.00,9.00922,25.179399,0.000366,25.058926,-3.2026,0.081,9.01220,9.01220
1735.00,9.01006,25.179406,0.000367,25.058846,-3.2026,0.081,9.01479,9.01479
1736.00,9.00918,25.179452,0.000367,25.058870,-3.2025,0.081,9.02052,9.02052
1737.00,9.00786,25.179527,0.000366,25.058898,-3.2025,0.081,9.02266,9.02266
1738.00,9.00862,25.179492,0.000366,25.058845,-3.2023,0.081,9.02024,9.02024
1739.00,9.01012,25.179653,0.000367,25.058908,-3.2022,0.081,9.01907,9.01907
1740.00,9.01295,25.179728,0.000370,25.058919,-3.2022,0.081,9.01902,9.01902
1741.00,9.01506,25.179784,0.000370,25.058943,-3.2022,0.081,9.01659,9.01659
1742.00,9.01744,25.179829,0.000372,25.058942,-3.2023,0.081,9.01563,9.01563
1743.00,9.01793,25.179946,0.000374,25.058985,-3.2023,0.081,9.01780,9.01780
1744.00,9.01990,25.179934,0.000373,25.058965,-3.2023,0.082,9.02040,9.02040
1745.00,9.02397,25.179915,0.000371,25.058922,-3.2024,0.082,9.02098,9.02098
1746.00,9.03066,25.179970,0.000370,25.058944,-3.2023,0.082,9.02330,9.02330
1747.00,9.02208,25.179971,0.000370,25.058930,-3.2022,0.082,9.02397,9.02397
1748.00,9.00849,25.179922,0.000366,25.058876,-3.2023,0.082,9.02495,9.02495
1749.00,9.01295,25.179959,0.000365,25.058856,-3.2024,0.082,9.02619,9.02619
1750.00,9.01570,25.180083,0.000367,25.058906,-3.2023,0.082,9.02579,9.02579
1751.00,9.01673,25.180108,0.000371,25.058868,-3.2021,0.082,9.02363,9.02363
1752.00,9.01951,25.180168,0.000367,25.058868,-3.2020,0.083,9.02554,9.02554
1753.00,9.02055,25.180329,0.000369,25.058946,-3.2019,0.083,9.02814,9.02814
1754.00,9.02278,25.180379,0.000371,25.058968,-3.2017,0.083,9.02840,9.02840
1755.00,9.02314,25.180406,0.000372,25.059014,-3.2014,0.083,9.02656,9.02656
1756.00,9.02358,25.180439,0.000369,25.059017,-3.2012,0.083,9.02628,9.02628
1757.00,9.02471,25.180530,0.000369,25.059039,-3.2009,0.083,9.02853,9.02853
1758.00,9.02456,25.180561,0.000374,25.059032,-3.2006,0.083,9.03077,9.03077
1759.00,9.02452,25.180583,0.000375,25.059033,-3.2004,0.083,9.03240,9.03240
1760.00,9.02559,25.180523,0.000373,25.058943,-3.2005,0.083,9.03477,9.03477
1761.00,9.02587,25.180472,0.000370,25.058906,-3.2007,0.083,9.03406,9.03406
1762.00,9.02550,25.180444,0.000374,25.058915,-3.2009,0.083,9.02828,9.02828
1763.00,9.02610,25.180371,0.000372,25.058900,-3.2011,0.083,9.01958,9.01958
1764.00,9.02632,25.180393,0.000370,25.058950,-3.2011,0.083,9.01234,9.01234
1765.00,9.02325,25.180514,0.000369,25.059036,-3.2010,0.083,9.00933,9.00933
1766.00,9.02438,25.180633,0.000371,25.059041,-3.2008,0.083,9.00982,9.00982
1767.00,9.03969,25.180704,0.000371,25.059001,-3.2007,0.083,9.01183,9.01183
1768.00,9.04147,25.180779,0.000371,25.059029,-3.2005,0.083,9.01526,9.01526
1769.00,9.03653,25.180829,0.000370,25.059004,-3.2005,0.083,9.01962,9.01962
1770.00,9.02765,25.180828,0.000371,25.058974,-3.2004,0.083,9.02057,9.02057
1771.00,9.01914,25.180853,0.000372,25.058978,-3.2005,0.083,9.01944,9.01944
1772.00,9.01152,25.180891,0.000369,25.059020,-3.2002,0.084,9.01794,9.01794
1773.00,9.00475,25.180980,0.000369,25.059050,-3.1999,0.084,9.02001,9.02001
1774.00,9.00532,25.181021,0.000368,25.059074,-3.1995,0.084,9.02452,9.02452
1775.00,9.01295,25.181147,0.000368,25.059159,-3.1993,0.084,9.02985,9.02985
1776.00,9.01906,25.181213,0.000366,25.059190,-3.1990,0.085,9.03438,9.03438
1777.00,9.01959,25.181229,0.000367,25.059125,-3.1990,0.085,9.03841,9.03841
1778.00,9.01902,25.181202,0.000366,25.059007,-3.1990,0.085,9.03660,9.03660
1779.00,9.01903,25.181292,0.000366,25.058986,-3.1990,0.085,9.03210,9.03210
1780.00,9.01836,25.181335,0.000367,25.058914,-3.1989,0.085,9.02709,9.02709
1781.00,9.01714,25.181345,0.000366,25.058845,-3.1989,0.085,9.02309,9.02309
1782.00,9.01695,25.181454,0.000367,25.058924,-3.1988,0.085,9.01922,9.01922
1783.00,9.02863,25.181526,0.000365,25.058955,-3.1989,0.085,9.01930,9.01930
1784.00,9.04341,25.181588,0.000366,25.058984,-3.1991,0.085,9.01893,9.01893
1785.00,9.04255,25.181698,0.000368,25.059045,-3.1994,0.085,9.02090,9.02090
1786.00,9.03698,25.181737,0.000370,25.059074,-3.1994,0.085,9.02251,9.02251
1787.00,9.03216,25.181734,0.000367,25.059041,-3.1994,0.085,9.02506,9.02506
1788.00,9.02849,25.181797,0.000368,25.059101,-3.1993,0.085,9.02880,9.02880
1789.00,9.02625,25.181761,0.000369,25.059083,-3.1991,0.086,9.03479,9.03479
1790.00,9.02598,25.181650,0.000363,25.059013,-3.1989,0.086,9.03825,9.03825
1791.00,9.02650,25.181672,0.000364,25.058960,-3.1989,0.086,9.03887,9.03887
1792.00,9.02818,25.181638,0.000365,25.058907,-3.1988,0.086,9.03621,9.03621
1793.00,9.02685,25.181653,0.000365,25.058856,-3.1985,0.086,9.03131,9.03131
1794.00,9.02655,25.181673,0.000362,25.058779,-3.1982,0.086,9.02607,9.02607
1795.00,9.02792,25.181778,0.000362,25.058765,-3.1979,0.086,9.02393,9.02393
1796.00,9.03065,25.181808,0.000359,25.058753,-3.1977,0.086,9.02606,9.02606
1797.00,9.03474,25.181897,0.000357,25.058746,-3.1976,0.087,9.03187,9.03187
1798.00,9.03862,25.181975,0.000354,25.058737,-3.1978,0.087,9.03687,9.03687
1799.00,9.04487,25.182121,0.000356,25.058796,-3.1980,0.087,9.03831,9.03831
1800.00,9.04583,25.182122,0.000358,25.058822,-3.1980,0.087,9.03936,9.03936
1801.00,9.03068,25.182252,0.000360,25.058953,-3.1980,0.087,9.03807,9.03807
1802.00,9.01613,25.182250,0.000360,25.058980,-3.1980,0.087,9.03345,9.03345
1803.00,9.01678,25.182256,0.000365,25.059029,-3.1980,0.087,9.03008,9.03008
1804.00,9.02435,25.182261,0.000368,25.059030,-3.1980,0.087,9.02760,9.02760
1805.00,9.03497,25.182344,0.000369,25.059031,-3.1979,0.087,9.02236,9.02236
1806.00,9.03907,25.182338,0.000373,25.058974,-3.1977,0.087,9.01814,9.01814
1807.00,9.03808,25.182443,0.000375,25.058968,-3.1976,0.087,9.01865,9.01865
1808.00,9.03709,25.182554,0.000372,25.058980,-3.1973,0.087,9.01763,9.01763
1809.00,9.03388,25.182533,0.000368,25.058874,-3.1968,0.088,9.01918,9.01918
1810.00,9.03136,25.182573,0.000366,25.058872,-3.1967,0.088,9.02511,9.02511
1811.00,9.02959,25.182630,0.000363,25.058923,-3.1966,0.088,9.03231,9.03231
1812.00,9.02653,25.182684,0.000361,25.058962,-3.1964,0.088,9.03722,9.03722
1813.00,9.02530,25.182673,0.000361,25.058924,-3.1964,0.088,9.04069,9.04069
1814.00,9.02376,25.182740,0.000365,25.058985,-3.1965,0.088,9.04115,9.04115
1815.00,9.02068,25.182792,0.000367,25.059019,-3.1964,0.088,9.03619,9.03619
1816.00,9.01890,25.182795,0.000365,25.058991,-3.1962,0.088,9.02823,9.02823
1817.00,9.01885,25.182814,0.000366,25.058994,-3.1961,0.088,9.02098,9.02098
1818.00,9.02091,25.182918,0.000367,25.059009,-3.1959,0.088,9.01633,9.01633
1819.00,9.02673,25.182966,0.000363,25.059024,-3.1959,0.088,9.01417,9.01417
1820.00,9.04403,25.182933,0.000361,25.058951,-3.1960,0.089,9.01635,9.01635
1821.00,9.04823,25.182959,0.000362,25.058928,-3.1960,0.089,9.01970,9.01970
1822.00,9.04443,25.182926,0.000363,25.058850,-3.1960,0.089,9.02197,9.02197
1823.00,9.03493,25.182887,0.000361,25.058831,-3.1959,0.089,9.02475,9.02475
1824.00,9.02900,25.182914,0.000362,25.058806,-3.1957,0.089,9.02617,9.02617
1825.00,9.01971,25.183034,0.000362,25.058851,-3.1956,0.089,9.02594,9.02594
1826.00,9.01526,25.183073,0.000361,25.058795,-3.1955,0.089,9.02842,9.02842
1827.00,9.01655,25.183165,0.000360,25.058845,-3.1953,0.089,9.03254,9.03254
1828.00,9.01911,25.183164,0.000357,25.058834,-3.1953,0.089,9.03546,9.03546
1829.00,9.01923,25.183313,0.000356,25.058985,-3.1953,0.090,9.03791,9.03791
1830.00,9.02053,25.183235,0.000355,25.058862,-3.1952,0.090,9.03981,9.03981
1831.00,9.02337,25.183313,0.000357,25.058897,-3.1952,0.090,9.04001,9.04001
1832.00,9.02576,25.183385,0.000358,25.058952,-3.1952,0.090,9.03921,9.03921
1833.00,9.02788,25.183365,0.000360,25.058880,-3.1951,0.090,9.03885,9.03885
1834.00,9.03081,25.183253,0.000359,25.058725,-3.1949,0.090,9.03759,9.03759
1835.00,9.03226,25.183397,0.000362,25.058848,-3.1947,0.090,9.03374,9.03374
1836.00,9.03341,25.183442,0.000365,25.058893,-3.1945,0.090,9.03088,9.03088
1837.00,9.03442,25.183384,0.000362,25.058821,-3.1943,0.090,9.03004,9.03004
1838.00,9.03381,25.183644,0.000366,25.059022,-3.1941,0.090,9.03070,9.03070
1839.00,9.03292,25.183683,0.000368,25.059054,-3.1939,0.090,9.03258,9.03258
1840.00,9.03398,25.183703,0.000367,25.059120,-3.1938,0.090,9.03364,9.03364
1841.00,9.03526,25.183773,0.000366,25.059239,-3.1937,0.091,9.03227,9.03227
1842.00,9.03487,25.183879,0.000371,25.059298,-3.1937,0.091,9.02931,9.02931
1843.00,9.03356,25.183842,0.000370,25.059259,-3.1935,0.091,9.02463,9.02463
1844.00,9.03357,25.183957,0.000373,25.059292,-3.1933,0.091,9.02124,9.02124
1845.00,9.03453,25.184043,0.000374,25.059268,-3.1931,0.091,9.02311,9.02311
1846.00,9.03316,25.184095,0.000368,25.059172,-3.1930,0.091,9.02610,9.02610
1847.00,9.03131,25.184125,0.000366,25.059110,-3.1928,0.091,9.02992,9.02992
1848.00,9.03081,25.184227,0.000369,25.059120,-3.1928,0.091,9.03363,9.03363
1849.00,9.03283,25.184235,0.000365,25.059096,-3.1931,0.091,9.03368,9.03368
1850.00,9.02935,25.184175,0.000362,25.058994,-3.1933,0.092,9.02966,9.02966
1851.00,9.02707,25.184171,0.000367,25.058950,-3.1932,0.091,9.02505,9.02505
1852.00,9.02862,25.184250,0.000368,25.059004,-3.1933,0.092,9.02155,9.02155
1853.00,9.02996,25.184115,0.000362,25.058882,-3.1931,0.092,9.02033,9.02033
1854.00,9.02835,25.184150,0.000360,25.058905,-3.1927,0.092,9.01844,9.01844
1855.00,9.02912,25.184349,0.000365,25.059105,-3.1924,0.092,9.01588,9.01588
1856.00,9.03262,25.184358,0.000362,25.059138,-3.1922,0.092,9.01109,9.01109
1857.00,9.03587,25.184473,0.000361,25.059236,-3.1919,0.093,9.00099,9.00099
1858.00,9.03487,25.184619,0.000362,25.059332,-3.1919,0.093,8.98669,8.98669
1859.00,9.02396,25.184602,0.000365,25.059227,-3.1920,0.093,8.97444,8.97444
1860.00,9.01573,25.184551,0.000361,25.059151,-3.1922,0.093,8.96443,8.96443
1861.00,9.01477,25.184548,0.000359,25.059012,-3.1922,0.093,8.95836,8.95836
@13,3.0002,6.0, 1860.02299999999 
1862.00,9.02217,25.184522,0.000356,25.058874,-3.1921,0.093,8.95736,8.95736
1863.00,9.02686,25.184476,0.000355,25.058743,-3.1919,0.093,8.96131,8.96131
1864.00,9.01489,25.184653,0.000355,25.058909,-3.1916,0.093,8.96866,8.96866
1865.00,9.00117,25.184580,0.000353,25.058807,-3.1913,0.093,8.97733,8.97733
1866.00,8.98707,25.184719,0.000358,25.058978,-3.1909,0.093,8.98557,8.98557
1867.00,8.97189,25.184817,0.000358,25.059124,-3.1909,0.093,8.99222,8.99222
1868.00,8.95892,25.184973,0.000358,25.059277,-3.1909,0.094,8.99660,8.99660
1869.00,8.95430,25.184975,0.000360,25.059270,-3.1910,0.094,8.99938,8.99938
1870.00,8.95452,25.185147,0.000364,25.059362,-3.1912,0.094,9.00397,9.00397
1871.00,8.95679,25.185319,0.000367,25.059449,-3.1913,0.094,9.00866,9.00866
1872.00,8.96691,25.185476,0.000376,25.059502,-3.1915,0.094,9.01360,9.01360
1873.00,8.97851,25.185501,0.000376,25.059442,-3.1913,0.094,9.01954,9.01954
1874.00,8.98929,25.185502,0.000370,25.059364,-3.1911,0.094,9.02331,9.02331
1875.00,8.99383,25.185452,0.000367,25.059315,-3.1910,0.094,9.02144,9.02144
1876.00,8.99630,25.185270,0.000362,25.059158,-3.1908,0.094,9.01883,9.01883
1877.00,9.00064,25.185046,0.000356,25.058959,-3.1907,0.095,9.01529,9.01529
1878.00,9.00492,25.185015,0.000361,25.058965,-3.1907,0.094,9.01024,9.01024
1879.00,9.00849,25.185016,0.000367,25.058932,-3.1907,0.094,9.00790,9.00790
1880.00,9.01363,25.185105,0.000370,25.058898,-3.1907,0.094,9.00994,9.00994
1881.00,9.01694,25.185148,0.000370,25.058904,-3.1906,0.094,9.01355,9.01355
1882.00,9.01560,25.185216,0.000366,25.058884,-3.1905,0.095,9.01733,9.01733
1883.00,9.01806,25.185265,0.000362,25.058899,-3.1905,0.095,9.02115,9.02115
1884.00,9.01839,25.185322,0.000361,25.058911,-3.1906,0.095,9.02399,9.02399
1885.00,9.01529,25.185342,0.000360,25.058989,-3.1905,0.095,9.02490,9.02490
1886.00,9.01425,25.185402,0.000363,25.058978,-3.1904,0.095,9.02821,9.02821
1887.00,9.01604,25.185396,0.000367,25.059019,-3.1902,0.095,9.03462,9.03462
1888.00,9.01460,25.185384,0.000365,25.058987,-3.1898,0.095,9.04213,9.04213
1889.00,9.01451,25.185415,0.000365,25.059002,-3.1895,0.095,9.04830,9.04830
1890.00,9.01681,25.185472,0.000369,25.058975,-3.1893,0.095,9.05095,9.05095
1891.00,9.01867,25.185588,0.000371,25.059024,-3.1891,0.095,9.04643,9.04643
1892.00,9.02233,25.185770,0.000372,25.059135,-3.1890,0.096,9.03660,9.03660
1893.00,9.02458,25.185991,0.000377,25.059238,-3.1891,0.096,9.02632,9.02632
1894.00,9.02385,25.186072,0.000376,25.059335,-3.1890,0.096,9.01821,9.01821
1895.00,9.02353,25.186153,0.000376,25.059438,-3.1888,0.096,9.01724,9.01724
1896.00,9.04289,25.186100,0.000374,25.059404,-3.1887,0.096,9.01961,9.01961
1897.00,9.05776,25.186010,0.000372,25.059244,-3.1886,0.096,9.02296,9.02296
1898.00,9.06065,25.185898,0.000368,25.059126,-3.1884,0.096,9.02844,9.02844
1899.00,9.05570,25.185932,0.000367,25.059056,-3.1884,0.096,9.03371,9.03371
1900.00,9.03647,25.186026,0.000364,25.059008,-3.1883,0.097,9.03587,9.03587
1901.00,9.02021,25.186216,0.000366,25.059129,-3.1881,0.097,9.03806,9.03806
1902.00,9.00956,25.186291,0.000365,25.059165,-3.1880,0.097,9.04111,9.04111
1903.00,9.01294,25.186400,0.000367,25.059195,-3.1880,0.097,9.04051,9.04051
1904.00,9.01925,25.186424,0.000368,25.059146,-3.1879,0.097,9.03888,9.03888
1905.00,9.02364,25.186337,0.000365,25.059072,-3.1880,0.097,9.03743,9.03743
1906.00,9.02772,25.186241,0.000361,25.058928,-3.1880,0.097,9.03703,9.03703
1907.00,9.03117,25.186350,0.000364,25.058983,-3.1877,0.097,9.03523,9.03523
1908.00,9.03264,25.186301,0.000363,25.058950,-3.1873,0.097,9.03389,9.03389
1909.00,9.03298,25.186320,0.000361,25.058954,-3.1870,0.098,9.03211,9.03211
1910.00,9.03341,25.186399,0.000363,25.059003,-3.1868,0.098,9.02893,9.02893
1911.00,9.03263,25.186551,0.000369,25.059061,-3.1867,0.098,9.02593,9.02593
1912.00,9.03201,25.186469,0.000366,25.058946,-3.1867,0.098,9.03065,9.03065
1913.00,9.03390,25.186569,0.000365,25.058937,-3.1870,0.098,9.03674,9.03674
1914.00,9.03445,25.186892,0.000371,25.059176,-3.1871,0.098,9.04229,9.04229
1915.00,9.03391,25.187057,0.000374,25.059229,-3.1871,0.098,9.04610,9.04610
1916.00,9.03209,25.187077,0.000372,25.059300,-3.1871,0.098,9.04612,9.04612
1917.00,9.03032,25.187117,0.000370,25.059305,-3.1871,0.098,9.04014,9.04014
1918.00,9.02859,25.187138,0.000373,25.059384,-3.1869,0.098,9.03353,9.03353
1919.00,9.02418,25.186887,0.000367,25.059200,-3.1866,0.098,9.02755,9.02755
1920.00,9.02051,25.186798,0.000360,25.059139,-3.1863,0.098,9.02323,9.02323
1921.00,9.02636,25.186770,0.000360,25.058985,-3.1862,0.099,9.02158,9.02158
1922.00,9.05499,25.186897,0.000363,25.059034,-3.1860,0.098,9.02333,9.02333
1923.00,9.05827,25.186887,0.000358,25.058978,-3.1860,0.099,9.02659,9.02659
1924.00,9.05235,25.186887,0.000359,25.058882,-3.1859,0.099,9.03082,9.03082
1925.00,9.03805,25.186924,0.000361,25.058878,-3.1860,0.099,9.03786,9.03786
1926.00,9.02727,25.186999,0.000360,25.059004,-3.1860,0.099,9.04593,9.04593
1927.00,9.02574,25.187061,0.000361,25.059086,-3.1860,0.099,9.05142,9.05142
1928.00,9.02343,25.187156,0.000364,25.059085,-3.1861,0.099,9.05312,9.05312
1929.00,9.02211,25.187388,0.000365,25.059200,-3.1862,0.100,9.05128,9.05128
1930.00,9.02029,25.187432,0.000366,25.059143,-3.1863,0.100,9.04672,9.04672
1931.00,9.02018,25.187490,0.000373,25.059097,-3.1863,0.100,9.04107,9.04107
1932.00,9.03402,25.187442,0.000371,25.058946,-3.1861,0.100,9.03270,9.03270
1933.00,9.04126,25.187349,0.000368,25.058781,-3.1860,0.100,9.02539,9.02539
1934.00,9.04615,25.187283,0.000369,25.058742,-3.1858,0.100,9.02368,9.02368
1935.00,9.05097,25.187422,0.000373,25.058832,-3.1854,0.100,9.02472,9.02472
1936.00,9.05553,25.187382,0.000367,25.058779,-3.1849,0.100,9.02497,9.02497
1937.00,9.05940,25.187383,0.000366,25.058784,-3.1846,0.100,9.02700,9.02700
1938.00,9.04995,25.187707,0.000370,25.059060,-3.1842,0.100,9.03182,9.03182
1939.00,9.03469,25.187711,0.000366,25.058978,-3.1838,0.100,9.03497,9.03497
1940.00,9.03057,25.187860,0.000369,25.059038,-3.1836,0.100,9.03577,9.03577
1941.00,9.02581,25.188136,0.000373,25.059270,-3.1835,0.101,9.03785,9.03785
1942.00,9.02586,25.188312,0.000370,25.059379,-3.1835,0.101,9.03941,9.03941
1943.00,9.02706,25.188276,0.000370,25.059304,-3.1833,0.101,9.03910,9.03910
1944.00,9.02685,25.188510,0.000380,25.059517,-3.1833,0.101,9.03714,9.03714
1945.00,9.02903,25.188374,0.000374,25.059419,-3.1832,0.101,9.03615,9.03615
1946.00,9.03108,25.188288,0.000369,25.059232,-3.1832,0.101,9.03368,9.03368
1947.00,9.03206,25.188291,0.000372,25.059156,-3.1831,0.101,9.03153,9.03153
1948.00,9.03214,25.188272,0.000371,25.059128,-3.1831,0.101,9.02934,9.02934
1949.00,9.03174,25.188138,0.000363,25.058938,-3.1830,0.101,9.02798,9.02798
1950.00,9.03117,25.188079,0.000361,25.058859,-3.1829,0.102,9.02901,9.02901
1951.00,9.03158,25.188082,0.000362,25.058863,-3.1827,0.102,9.03169,9.03169
1952.00,9.03273,25.187958,0.000362,25.058759,-3.1826,0.102,9.03576,9.03576
1953.00,9.03444,25.187932,0.000361,25.058713,-3.1824,0.102,9.03956,9.03956
1954.00,9.03523,25.187908,0.000360,25.058678,-3.1821,0.102,9.04192,9.04192
1955.00,9.03568,25.188146,0.000364,25.058800,-3.1820,0.102,9.03991,9.03991
1956.00,9.03553,25.188359,0.000369,25.058896,-3.1819,0.102,9.03651,9.03651
1957.00,9.03478,25.188599,0.000374,25.059078,-3.1818,0.102,9.03504,9.03504
1958.00,9.03410,25.188790,0.000375,25.059189,-3.1818,0.102,9.03631,9.03631
1959.00,9.03433,25.188877,0.000380,25.059237,-3.1819,0.102,9.03902,9.03902
1960.00,9.03580,25.188926,0.000380,25.059355,-3.1818,0.102,9.04283,9.04283
1961.00,9.03638,25.188752,0.000376,25.059232,-3.1815,0.102,9.04681,9.04681
1962.00,9.03514,25.188792,0.000373,25.059211,-3.1813,0.102,9.04774,9.04774
1963.00,9.03729,25.188740,0.000368,25.059066,-3.1811,0.103,9.04538,9.04538
1964.00,9.03673,25.188857,0.000365,25.059123,-3.1811,0.103,9.04223,9.04223
1965.00,9.03301,25.188835,0.000368,25.058976,-3.1810,0.103,9.03957,9.03957
1966.00,9.02942,25.188766,0.000364,25.058828,-3.1810,0.103,9.03788,9.03788
1967.00,9.04028,25.188696,0.000359,25.058758,-3.1808,0.103,9.03688,9.03688
1968.00,9.04930,25.188709,0.000360,25.058817,-3.1807,0.103,9.03605,9.03605
1969.00,9.04871,25.188677,0.000361,25.058780,-3.1807,0.103,9.03399,9.03399
1970.00,9.04704,25.188647,0.000359,25.058768,-3.1806,0.103,9.03235,9.03235
1971.00,9.04415,25.188769,0.000359,25.058886,-3.1806,0.103,9.03169,9.03169
1972.00,9.04266,25.188877,0.000363,25.058889,-3.1807,0.103,9.03137,9.03137
1973.00,9.04117,25.188942,0.000368,25.058896,-3.1807,0.103,9.03095,9.03095
1974.00,9.03914,25.188999,0.000367,25.058865,-3.1804,0.103,9.03236,9.03236
1975.00,9.03869,25.189059,0.000365,25.058838,-3.1803,0.104,9.03432,9.03432
1976.00,9.03758,25.189117,0.000363,25.058819,-3.1801,0.104,9.03541,9.03541
1977.00,9.03586,25.189263,0.000364,25.058992,-3.1798,0.104,9.03734,9.03734
1978.00,9.03422,25.189302,0.000363,25.059008,-3.1797,0.104,9.03971,9.03971
1979.00,9.03399,25.189385,0.000365,25.059011,-3.1797,0.104,9.04004,9.04004
1980.00,9.03451,25.189496,0.000367,25.059058,-3.1794,0.104,9.03935,9.03935
1981.00,9.03523,25.189523,0.000369,25.059079,-3.1792,0.104,9.03720,9.03720
1982.00,9.03530,25.189400,0.000367,25.058897,-3.1791,0.104,9.03496,9.03496
1983.00,9.03500,25.189246,0.000360,25.058703,-3.1787,0.104,9.03392,9.03392
1984.00,9.03471,25.189363,0.000360,25.058828,-3.1785,0.104,9.03616,9.03616
1985.00,9.03490,25.189342,0.000360,25.058840,-3.1785,0.105,9.04041,9.04041
1986.00,9.03571,25.189434,0.000359,25.058875,-3.1785,0.105,9.04548,9.04548
1987.00,9.03633,25.189548,0.000362,25.058923,-3.1785,0.105,9.04693,9.04693
1988.00,9.03649,25.189797,0.000371,25.059111,-3.1783,0.105,9.04583,9.04583
1989.00,9.03742,25.189672,0.000366,25.058945,-3.1781,0.105,9.04443,9.04443
1990.00,9.03927,25.189684,0.000364,25.058846,-3.1779,0.105,9.04110,9.04110
1991.00,9.04089,25.189597,0.000361,25.058724,-3.1779,0.105,9.03758,9.03758
1992.00,9.04093,25.189599,0.000359,25.058716,-3.1779,0.105,9.03590,9.03590
1993.00,9.04028,25.189598,0.000356,25.058707,-3.1780,0.106,9.03649,9.03649
1994.00,9.03999,25.189501,0.000354,25.058647,-3.1779,0.106,9.03899,9.03899
1995.00,9.04041,25.189577,0.000355,25.058757,-3.1779,0.106,9.04168,9.04168
1996.00,9.04260,25.189658,0.000358,25.058807,-3.1776,0.106,9.04428,9.04428
1997.00,9.04319,25.189699,0.000360,25.058796,-3.1775,0.106,9.04788,9.04788
1998.00,9.04170,25.189841,0.000364,25.058866,-3.1773,0.106,9.05033,9.05033
1999.00,9.04191,25.190108,0.000370,25.059020,-3.1771,0.106,9.05052,9.05052
2000.00,9.04320,25.190102,0.000369,25.058944,-3.1770,0.106,9.05352,9.05352
2001.00,9.04420,25.190188,0.000373,25.059001,-3.1770,0.106,9.05606,9.05606
2002.00,9.04373,25.190298,0.000373,25.059079,-3.1769,0.106,9.05609,9.05609
2003.00,9.04271,25.190186,0.000366,25.058902,-3.1769,0.106,9.05369,9.05369
2004.00,9.04438,25.190164,0.000360,25.058791,-3.1768,0.106,9.04968,9.04968
2005.00,9.04708,25.190278,0.000360,25.058822,-3.1766,0.107,9.04407,9.04407
2006.00,9.04893,25.190406,0.000361,25.058857,-3.1765,0.107,9.03878,9.03878
2007.00,9.05163,25.190386,0.000359,25.058695,-3.1765,0.107,9.03418,9.03418
2008.00,9.05436,25.190450,0.000362,25.058677,-3.1764,0.107,9.03676,9.03676
2009.00,9.05593,25.190393,0.000365,25.058641,-3.1764,0.107,9.04042,9.04042
2010.00,9.05883,25.190517,0.000371,25.058771,-3.1765,0.106,9.03992,9.03992
2011.00,9.06201,25.190412,0.000366,25.058649,-3.1765,0.107,9.03941,9.03941
