# Supplementary material for: CEP signaling coordinates plant immunity with nitrogen status
Source: Nat Commun. 2024 Dec 16;15:10686. doi: 10.1038/s41467-024-55194-x (PMC11649690; doi:10.1038/s41467-024-55194-x)
Supplement: Supplementary file 4 — Source Data [file 41467_2024_55194_MOESM4_ESM.zip › !Source_data/Source_data_ITC_SEC/Source_data_SEC_Supplementary_Fig_6A/Supplementary_Fig_6A_20221108_CEPR1_citrate pH5_1ml loop_2(638035070635725977).csv]

Chrom.1		Chrom.1		Chrom.1		Chrom.1		Chrom.1		Chrom.1		Chrom.1
UV		Cond		Conc B		Injection		Run Log		Fraction		UV_CUT_TEMP@100,BASEM
ml	mAU	ml	mS/cm	ml	%	ml	Injection	ml	Logbook	ml	Fraction	ml	mAU
-0.002919	0.780448	-0.002919	19.876068	-0.002919	0	-0.000433		-0.002919	Method Settings	7.751521	2	0	0.687919
-0.001676	0.845425	-0.000433	19.849937	0.009515	0			-0.002843	Sample Application	8.751055	3	0.001243	0.687919
-0.000433	0.845988	0.002054	19.818659	0.02195	0			2.001122	Elution	9.751053	4	0.002487	0.68792
0.00081	0.842921	0.00454	19.82139	0.034385	0					10.752026	5	0.00373	0.68792
0.002054	0.844045	0.007027	19.82424	0.04682	0					11.751987	6	0.004973	0.687921
0.003297	0.844161	0.009513	19.826942	0.059255	0					12.751996	7	0.006216	0.687921
0.00454	0.845102	0.012	19.829176	0.07169	0					13.751962	8	0.00746	0.687921
0.005784	0.845243	0.014487	19.831202	0.084125	0					14.752928	9	0.008703	0.687922
0.007027	0.845867	0.016973	19.832718	0.09656	0					15.752939	10	0.009946	0.687922
0.00827	0.847249	0.01946	19.833641	0.108995	0					16.752906	11	0.01119	0.687922
0.009513	0.84831	0.021946	19.834013	0.12143	0					17.752631	12	0.012433	0.687923
0.010757	0.849146	0.024433	19.833963	0.133865	0					18.752621	13	0.013676	0.687923
0.012	0.849882	0.02692	19.833498	0.1463	0					19.753848	14	0.014919	0.687923
0.013243	0.850236	0.029406	19.832539	0.158735	0					20.753783	15	0.016163	0.687924
0.014487	0.8515	0.031893	19.830202	0.17117	0					21.322364	Waste	0.017406	0.687924
0.01573	0.852048	0.034379	19.826046	0.183605	0							0.018649	0.687925
0.016973	0.85208	0.036866	19.819633	0.19604	0							0.019893	0.687925
0.018216	0.851735	0.039352	19.81156	0.208475	0							0.021136	0.687925
0.01946	0.852407	0.041839	19.801985	0.220909	0							0.022379	0.687926
0.020703	0.851798	0.044326	19.791464	0.233344	0							0.023623	0.687926
0.021946	0.851773	0.046812	19.780602	0.245779	0							0.024866	0.687926
0.02319	0.851877	0.049299	19.769884	0.258214	0							0.026109	0.687927
0.024433	0.8507	0.051785	19.75942	0.270649	0							0.027352	0.687927
0.025676	0.851709	0.054272	19.749599	0.283084	0							0.028596	0.687928
0.02692	0.851657	0.056759	19.740437	0.295519	0							0.029839	0.687928
0.028163	0.851245	0.059245	19.732023	0.307954	0							0.031082	0.687928
0.029406	0.851401	0.061732	19.724241	0.320389	0							0.032326	0.687929
0.030649	0.851396	0.064218	19.717321	0.332824	0							0.033569	0.687929
0.031893	0.85152	0.066705	19.711298	0.345259	0							0.034812	0.68793
0.033136	0.850625	0.069191	19.706139	0.357694	0							0.036055	0.68793
0.034379	0.850394	0.071678	19.701723	0.370129	0							0.037299	0.68793
0.035623	0.851083	0.074165	19.698107	0.382564	0							0.038542	0.687931
0.036866	0.85641	0.076651	19.695139	0.394999	0							0.039785	0.687931
0.038109	0.86828	0.079138	19.692316	0.407434	0							0.041029	0.687931
0.039352	0.885511	0.081624	19.68775	0.419868	0							0.042272	0.687932
0.040596	0.909207	0.084111	19.678181	0.432303	0							0.043515	0.687932
0.041839	0.936701	0.086597	19.662151	0.444738	0							0.044758	0.687932
0.043082	0.96643	0.089084	19.641832	0.457173	0							0.046002	0.687933
0.044326	0.994245	0.091571	19.620823	0.469608	0							0.047245	0.687933
0.045569	1.019643	0.094057	19.602301	0.482043	0							0.048488	0.687933
0.046812	1.041943	0.096544	19.587667	0.494478	0							0.049732	0.687934
0.048055	1.064967	0.09903	19.577036	0.506913	0							0.050975	0.687934
0.049299	1.084466	0.101517	19.570141	0.519348	0							0.052218	0.687934
0.050542	1.102249	0.104004	19.566545	0.531783	0							0.053461	0.687935
0.051785	1.114671	0.10649	19.565403	0.544218	0							0.054705	0.687935
0.053029	1.124821	0.108977	19.566174	0.556653	0							0.055948	0.687936
0.054272	1.134358	0.111463	19.568447	0.569088	0							0.057191	0.687936
0.055515	1.143124	0.11395	19.571842	0.581523	0							0.058435	0.687936
0.056759	1.150711	0.116436	19.576035	0.593958	0							0.059678	0.687937
0.058002	1.156171	0.118923	19.580679	0.606393	0							0.060921	0.687937
0.059245	1.159664	0.12141	19.585758	0.618828	0							0.062165	0.687938
0.060488	1.162751	0.123896	19.591099	0.631262	0							0.063408	0.687938
0.061732	1.166273	0.126383	19.596573	0.643697	0							0.064651	0.687938
0.062975	1.170161	0.128869	19.602062	0.656132	0							0.065894	0.687939
0.064218	1.174897	0.131356	19.60754	0.668567	0							0.067138	0.687939
0.065462	1.178882	0.133843	19.612532	0.681002	0							0.068381	0.68794
0.066705	1.183353	0.136329	19.61747	0.693437	0							0.069624	0.68794
0.067948	1.187968	0.138816	19.622402	0.705872	0							0.070868	0.68794
0.069191	1.192424	0.141302	19.627262	0.718307	0							0.072111	0.687941
0.070435	1.195928	0.143789	19.631922	0.730742	0							0.073354	0.687941
0.071678	1.199215	0.146275	19.636436	0.743177	0							0.074597	0.687941
0.072921	1.203	0.148762	19.640818	0.755612	0							0.075841	0.687942
0.074165	1.206729	0.151249	19.645006	0.768047	0							0.077084	0.687942
0.075408	1.21113	0.153735	19.649015	0.780482	0							0.078327	0.687942
0.076651	1.215036	0.156222	19.652874	0.792917	0							0.079571	0.687943
0.077894	1.219368	0.158708	19.656645	0.805352	0							0.080814	0.687943
0.079138	1.223352	0.161195	19.660233	0.817787	0							0.082057	0.687943
0.080381	1.228021	0.163682	19.663652	0.830221	0							0.0833	0.687944
0.081624	1.232185	0.166168	19.667007	0.842656	0							0.084544	0.687944
0.082868	1.236587	0.168655	19.670292	0.855091	0							0.085787	0.687944
0.084111	1.240915	0.171141	19.673447	0.867526	0							0.08703	0.687945
0.085354	1.245264	0.173628	19.676619	0.879961	0							0.088274	0.687945
0.086597	1.250046	0.176114	19.679705	0.892396	0							0.089517	0.687945
0.087841	1.253929	0.178601	19.682726	0.904831	0							0.09076	0.687946
0.089084	1.258229	0.181088	19.685772	0.917266	0							0.092004	0.687946
0.090327	1.263348	0.183574	19.688742	0.929701	0							0.093247	0.687947
0.091571	1.268723	0.186061	19.691626	0.942136	0							0.09449	0.687947
0.092814	1.276118	0.188547	19.694384	0.954571	0							0.095733	0.687947
0.094057	1.285673	0.191034	19.697313	0.967006	0							0.096977	0.687948
0.095301	1.295864	0.19352	19.700266	0.979441	0							0.09822	0.687948
0.096544	1.304951	0.196007	19.703184	0.991876	0							0.099463	0.687948
0.097787	1.312427	0.198494	19.706148	1.004311	0							0.100707	0.687949
0.09903	1.315553	0.20098	19.709135	1.016746	0							0.10195	0.687949
0.100274	1.312737	0.203467	19.712078	1.029181	0							0.103193	0.687949
0.101517	1.303439	0.205953	19.715012	1.041615	0							0.104436	0.68795
0.10276	1.286898	0.20844	19.717934	1.05405	0							0.10568	0.68795
0.104004	1.266189	0.210927	19.720779	1.066485	0							0.106923	0.68795
0.105247	1.243852	0.213413	19.723577	1.07892	0							0.108166	0.687951
0.10649	1.221912	0.2159	19.726292	1.091355	0							0.10941	0.687951
0.107733	1.202029	0.218386	19.728922	1.10379	0							0.110653	0.687952
0.108977	1.185017	0.220873	19.73147	1.116225	0							0.111896	0.687952
0.11022	1.168492	0.223359	19.733868	1.12866	0							0.113139	0.687952
0.111463	1.154413	0.225846	19.736235	1.141095	0							0.114383	0.687953
0.112707	1.142518	0.228333	19.738522	1.15353	0							0.115626	0.687953
0.11395	1.134769	0.230819	19.740702	1.165965	0							0.116869	0.687954
0.115193	1.130586	0.233306	19.742805	1.1784	0							0.118113	0.687954
0.116436	1.12749	0.235792	19.744877	1.190835	0							0.119356	0.687954
0.11768	1.124571	0.238279	19.746922	1.20327	0							0.120599	0.687955
0.118923	1.122484	0.240766	19.748854	1.215705	0							0.121842	0.687955
0.120166	1.121371	0.243252	19.750761	1.22814	0							0.123086	0.687955
0.12141	1.121431	0.245739	19.752701	1.240574	0							0.124329	0.687956
0.122653	1.123169	0.248225	19.754631	1.253009	0							0.125572	0.687956
0.123896	1.124205	0.250712	19.756506	1.265444	0							0.126816	0.687957
0.125139	1.124648	0.253198	19.758297	1.277879	0							0.128059	0.687957
0.126383	1.124491	0.255685	19.759985	1.290314	0							0.129302	0.687957
0.127626	1.123922	0.258172	19.761648	1.302749	0							0.130546	0.687958
0.128869	1.123736	0.260658	19.76333	1.315184	0							0.131789	0.687958
0.130113	1.123455	0.263145	19.764963	1.327619	0							0.133032	0.687959
0.131356	1.123097	0.265631	19.766537	1.340054	0							0.134275	0.687959
0.132599	1.123726	0.268118	19.768084	1.352489	0							0.135519	0.687959
0.133843	1.12495	0.270605	19.769661	1.364924	0							0.136762	0.68796
0.135086	1.125831	0.273091	19.77124	1.377359	0							0.138005	0.68796
0.136329	1.127079	0.275578	19.772739	1.389794	0							0.139249	0.687961
0.137572	1.129168	0.278064	19.774147	1.402229	0							0.140492	0.687961
0.138816	1.131044	0.280551	19.77552	1.414664	0							0.141735	0.687961
0.140059	1.132413	0.283037	19.776865	1.427099	0							0.142978	0.687961
0.141302	1.133803	0.285524	19.778112	1.439533	0							0.144222	0.687962
0.142546	1.134721	0.288011	19.779299	1.451968	0							0.145465	0.687962
0.143789	1.134375	0.290497	19.780445	1.464403	0							0.146708	0.687962
0.145032	1.133843	0.292984	19.781466	1.476838	0							0.147952	0.687963
0.146275	1.132643	0.29547	19.7824	1.489273	0							0.149195	0.687963
0.147519	1.130376	0.297957	19.783276	1.501708	0							0.150438	0.687963
0.148762	1.128194	0.300444	19.784168	1.514143	0							0.151681	0.687964
0.150005	1.126255	0.30293	19.785084	1.526578	0							0.152925	0.687964
0.151249	1.123403	0.305417	19.785976	1.539013	0							0.154168	0.687965
0.152492	1.11997	0.307903	19.786829	1.551448	0							0.155411	0.687965
0.153735	1.116451	0.31039	19.787653	1.563883	0							0.156655	0.687966
0.154978	1.111516	0.312876	19.788473	1.576318	0							0.157898	0.687966
0.156222	1.104681	0.315363	19.789238	1.588753	0							0.159141	0.687966
0.157465	1.09686	0.31785	19.789949	1.601188	0							0.160385	0.687967
0.158708	1.089293	0.320336	19.790556	1.613623	0							0.161628	0.687967
0.159952	1.082334	0.322823	19.791172	1.626058	0							0.162871	0.687968
0.161195	1.07635	0.325309	19.791775	1.638492	0							0.164114	0.687968
0.162438	1.071323	0.327796	19.792356	1.650927	0							0.165358	0.687968
0.163682	1.066019	0.330282	19.792965	1.663362	0							0.166601	0.687969
0.164925	1.061508	0.332769	19.793531	1.675797	0							0.167844	0.687969
0.166168	1.057708	0.335256	19.794058	1.688232	0							0.169088	0.687969
0.167411	1.053563	0.337742	19.794556	1.700667	0							0.170331	0.68797
0.168655	1.049463	0.340229	19.795038	1.713102	0							0.171574	0.68797
0.169898	1.04554	0.342715	19.795412	1.725537	0							0.172817	0.68797
0.171141	1.041578	0.345202	19.795723	1.737972	0							0.174061	0.687971
0.172385	1.03866	0.347689	19.796036	1.750407	0							0.175304	0.687971
0.173628	1.035768	0.350175	19.796284	1.762842	0							0.176547	0.687971
0.174871	1.03273	0.352662	19.796543	1.775277	0							0.177791	0.687972
0.176114	1.029552	0.355148	19.796837	1.787712	0							0.179034	0.687972
0.177358	1.025756	0.357635	19.797173	1.800147	0							0.180277	0.687973
0.178601	1.022417	0.360121	19.797411	1.812582	0							0.18152	0.687973
0.179844	1.020078	0.362608	19.797564	1.825017	0							0.182764	0.687974
0.181088	1.018513	0.365095	19.797729	1.837452	0							0.184007	0.687974
0.182331	1.017173	0.367581	19.797916	1.849886	0							0.18525	0.687975
0.183574	1.01617	0.370068	19.798145	1.862321	0							0.186494	0.687975
0.184817	1.015061	0.372554	19.798321	1.874756	0							0.187737	0.687975
0.186061	1.013865	0.375041	19.798512	1.887191	0							0.18898	0.687976
0.187304	1.013444	0.377528	19.798706	1.899626	0							0.190223	0.687976
0.188547	1.012432	0.380014	19.798969	1.912061	0							0.191467	0.687976
0.189791	1.011763	0.382501	19.799192	1.924496	0							0.19271	0.687977
0.191034	1.01118	0.384987	19.799374	1.936931	0							0.193953	0.687977
0.192277	1.01028	0.387474	19.799549	1.949366	0							0.195197	0.687977
0.19352	1.010242	0.38996	19.799742	1.961801	0							0.19644	0.687978
0.194764	1.009969	0.392447	19.799841	1.974236	0							0.197683	0.687978
0.196007	1.009007	0.394934	19.79999	1.986671	0							0.198927	0.687978
0.19725	1.008569	0.39742	19.800142	1.999106	0							0.20017	0.687979
0.198494	1.009197	0.399907	19.800241	2.011541	0							0.201413	0.687979
0.199737	1.008564	0.402393	19.800371	2.023976	0							0.202656	0.687979
0.20098	1.007834	0.40488	19.800552	2.036411	0							0.2039	0.68798
0.202224	1.0086	0.407367	19.800779	2.048846	0							0.205143	0.68798
0.203467	1.008738	0.409853	19.801102	2.06128	0							0.206386	0.687981
0.20471	1.00925	0.41234	19.801416	2.073715	0							0.20763	0.687981
0.205953	1.010587	0.414826	19.801626	2.08615	0							0.208873	0.687981
0.207197	1.012558	0.417313	19.801966	2.098585	0							0.210116	0.687982
0.20844	1.015309	0.419799	19.802433	2.11102	0							0.211359	0.687982
0.209683	1.01876	0.422286	19.802856	2.123455	0							0.212603	0.687982
0.210927	1.022958	0.424773	19.8032	2.13589	0							0.213846	0.687983
0.21217	1.027774	0.427259	19.803457	2.148325	0							0.215089	0.687983
0.213413	1.032476	0.429746	19.803656	2.16076	0							0.216333	0.687983
0.214656	1.037428	0.432232	19.803923	2.173195	0							0.217576	0.687984
0.2159	1.041243	0.434719	19.804287	2.18563	0							0.218819	0.687984
0.217143	1.046357	0.437205	19.804571	2.198065	0							0.220062	0.687984
0.218386	1.050831	0.439692	19.804804	2.2105	0							0.221306	0.687985
0.21963	1.055956	0.442179	19.805061	2.222935	0							0.222549	0.687985
0.220873	1.060433	0.444665	19.805346	2.23537	0							0.223792	0.687985
0.222116	1.065995	0.447152	19.805588	2.247804	0							0.225036	0.687986
0.223359	1.072482	0.449638	19.805786	2.260239	0							0.226279	0.687986
0.224603	1.077198	0.452125	19.80604	2.272674	0							0.227522	0.687986
0.225846	1.081509	0.454612	19.806376	2.285109	0							0.228765	0.687987
0.227089	1.086393	0.457098	19.8067	2.297544	0							0.230009	0.687987
0.228333	1.090699	0.459585	19.806923	2.309979	0							0.231252	0.687988
0.229576	1.095103	0.462071	19.807232	2.322414	0							0.232495	0.687988
0.230819	1.099865	0.464558	19.807571	2.334849	0							0.233739	0.687988
0.232063	1.104861	0.467044	19.807789	2.347284	0							0.234982	0.687989
0.233306	1.111945	0.469531	19.80818	2.359719	0							0.236225	0.687989
0.234549	1.117489	0.472018	19.808516	2.372154	0							0.237469	0.687989
0.235792	1.12279	0.474504	19.808825	2.384589	0							0.238712	0.68799
0.237036	1.12755	0.476991	19.809048	2.397024	0							0.239955	0.68799
0.238279	1.131644	0.479477	19.809393	2.409459	0							0.241198	0.687991
0.239522	1.13585	0.481964	19.809696	2.421894	0							0.242442	0.687991
0.240766	1.139656	0.484451	19.810036	2.434329	0							0.243685	0.687992
0.242009	1.14265	0.486937	19.810369	2.446764	0							0.244928	0.687992
0.243252	1.146078	0.489424	19.810717	2.459198	0							0.246172	0.687993
0.244495	1.148514	0.49191	19.810982	2.471633	0							0.247415	0.687993
0.245739	1.152265	0.494397	19.811293	2.484068	0							0.248658	0.687994
0.246982	1.155967	0.496883	19.811583	2.496503	0							0.249901	0.687994
0.248225	1.159942	0.49937	19.811918	2.508938	0							0.251145	0.687994
0.249469	1.163594	0.501857	19.81216	2.521373	0							0.252388	0.687995
0.250712	1.16785	0.504343	19.812378	2.533808	0							0.253631	0.687995
0.251955	1.171456	0.50683	19.812693	2.546243	0							0.254875	0.687996
0.253198	1.174879	0.509316	19.812908	2.558678	0							0.256118	0.687996
0.254442	1.178564	0.511803	19.813227	2.571113	0							0.257361	0.687996
0.255685	1.181691	0.514289	19.813486	2.583548	0							0.258604	0.687997
0.256928	1.183282	0.516776	19.813745	2.595983	0							0.259848	0.687997
0.258172	1.185936	0.519263	19.814089	2.608418	0							0.261091	0.687997
0.259415	1.187299	0.521749	19.814474	2.620853	0							0.262334	0.687998
0.260658	1.187871	0.524236	19.814774	2.633288	0							0.263578	0.687998
0.261901	1.188287	0.526722	19.815214	2.645723	0							0.264821	0.687998
0.263145	1.189188	0.529209	19.815615	2.658158	0							0.266064	0.687999
0.264388	1.188218	0.531696	19.815979	2.670593	0							0.267308	0.687999
0.265631	1.188751	0.534182	19.816292	2.683027	0							0.268551	0.688
0.266875	1.188659	0.536669	19.816633	2.695462	0							0.269794	0.688
0.268118	1.188882	0.539155	19.817038	2.707897	0							0.271037	0.688
0.269361	1.18964	0.541642	19.817249	2.720332	0							0.272281	0.688001
0.270605	1.189516	0.544128	19.817583	2.732767	0							0.273524	0.688001
0.271848	1.190513	0.546615	19.817881	2.745202	0							0.274767	0.688001
0.273091	1.191307	0.549102	19.81813	2.757637	0							0.276011	0.688002
0.274334	1.190418	0.551588	19.818325	2.770072	0							0.277254	0.688002
0.275578	1.188346	0.554075	19.818453	2.782507	0							0.278497	0.688003
0.276821	1.18676	0.556561	19.818573	2.794942	0							0.27974	0.688003
0.278064	1.185629	0.559048	19.818806	2.807377	0							0.280984	0.688003
0.279308	1.183218	0.561535	19.818899	2.819812	0							0.282227	0.688004
0.280551	1.181611	0.564021	19.818945	2.832247	0							0.28347	0.688004
0.281794	1.178479	0.566508	19.819073	2.844682	0							0.284714	0.688004
0.283037	1.177804	0.568994	19.819237	2.857116	0							0.285957	0.688005
0.284281	1.175796	0.571481	19.819374	2.869551	0							0.2872	0.688005
0.285524	1.173379	0.573967	19.8195	2.881986	0							0.288443	0.688005
0.286767	1.171409	0.576454	19.819529	2.894421	0							0.289687	0.688006
0.288011	1.170874	0.578941	19.819567	2.906856	0							0.29093	0.688006
0.289254	1.168992	0.581427	19.819601	2.919291	0							0.292173	0.688007
0.290497	1.167351	0.583914	19.819775	2.931726	0							0.293417	0.688007
0.29174	1.166095	0.5864	19.819937	2.944161	0							0.29466	0.688007
0.292984	1.164244	0.588887	19.819994	2.956596	0							0.295903	0.688008
0.294227	1.162352	0.591374	19.820143	2.969031	0							0.297146	0.688008
0.29547	1.160389	0.59386	19.82024	2.981466	0							0.29839	0.688008
0.296714	1.157706	0.596347	19.820238	2.993901	0							0.299633	0.688009
0.297957	1.154677	0.598833	19.820316	3.006336	0							0.300876	0.688009
0.2992	1.151336	0.60132	19.820541	3.018771	0							0.30212	0.68801
0.300444	1.149284	0.603806	19.820698	3.031206	0							0.303363	0.68801
0.301687	1.148186	0.606293	19.820721	3.043641	0							0.304606	0.68801
0.30293	1.146492	0.60878	19.820793	3.056076	0							0.30585	0.688011
0.304173	1.14484	0.611266	19.820787	3.068511	0							0.307093	0.688011
0.305417	1.142023	0.613753	19.820793	3.080945	0							0.308336	0.688011
0.30666	1.139795	0.616239	19.820793	3.09338	0							0.309579	0.688012
0.307903	1.136952	0.618726	19.820715	3.105815	0							0.310823	0.688012
0.309147	1.133539	0.621212	19.820671	3.11825	0							0.312066	0.688013
0.31039	1.130043	0.623699	19.820705	3.130685	0							0.313309	0.688013
0.311633	1.126738	0.626186	19.820698	3.14312	0							0.314553	0.688013
0.312876	1.123688	0.628672	19.820797	3.155555	0							0.315796	0.688014
0.31412	1.120329	0.631159	19.820877	3.16799	0							0.317039	0.688014
0.315363	1.117781	0.633645	19.820972	3.180425	0							0.318282	0.688014
0.316606	1.115928	0.636132	19.821058	3.19286	0							0.319526	0.688015
0.31785	1.112937	0.638619	19.821098	3.205295	0							0.320769	0.688015
0.319093	1.110513	0.641105	19.82107	3.21773	0							0.322012	0.688016
0.320336	1.107406	0.643592	19.821102	3.230165	0							0.323256	0.688016
0.321579	1.104621	0.646078	19.821196	3.2426	0							0.324499	0.688016
0.322823	1.102317	0.648565	19.82123	3.255034	0							0.325742	0.688017
0.324066	1.099984	0.651051	19.821234	3.267469	0							0.326985	0.688017
0.325309	1.097402	0.653538	19.821264	3.279904	0							0.328229	0.688017
0.326553	1.094946	0.656025	19.821247	3.292339	0							0.329472	0.688018
0.327796	1.091887	0.658511	19.82126	3.304774	0							0.330715	0.688018
0.329039	1.088721	0.660998	19.821264	3.317209	0							0.331959	0.688019
0.330282	1.085948	0.663484	19.821253	3.329644	0							0.333202	0.688019
0.331526	1.083632	0.665971	19.821201	3.342079	0							0.334445	0.688019
0.332769	1.0807	0.668458	19.821173	3.354514	0							0.335689	0.68802
0.334012	1.077389	0.670944	19.821089	3.366949	0							0.336932	0.68802
0.335256	1.073853	0.673431	19.820957	3.379384	0							0.338175	0.68802
0.336499	1.070846	0.675917	19.820848	3.391819	0							0.339418	0.688021
0.337742	1.069024	0.678404	19.820761	3.404254	0							0.340662	0.688021
0.338986	1.067271	0.68089	19.820765	3.416689	0							0.341905	0.688021
0.340229	1.065711	0.683377	19.820837	3.429124	0							0.343148	0.688022
0.341472	1.064231	0.685864	19.820841	3.441559	0							0.344392	0.688022
0.342715	1.062509	0.68835	19.820837	3.453994	0							0.345635	0.688023
0.343959	1.06141	0.690837	19.820854	3.466429	0							0.346878	0.688023
0.345202	1.059159	0.693323	19.820866	3.478863	0							0.348121	0.688023
0.346445	1.057281	0.69581	19.820951	3.491298	0							0.349365	0.688024
0.347689	1.055464	0.698297	19.821043	3.503733	0							0.350608	0.688024
0.348932	1.053705	0.700783	19.821121	3.516168	0							0.351851	0.688024
0.350175	1.051785	0.70327	19.821106	3.528603	0							0.353095	0.688025
0.351418	1.050028	0.705756	19.821037	3.541038	0							0.354338	0.688025
0.352662	1.048447	0.708243	19.820999	3.553473	0							0.355581	0.688026
0.353905	1.046561	0.710729	19.82095	3.565908	0							0.356824	0.688026
0.355148	1.044687	0.713216	19.820879	3.578343	0							0.358068	0.688026
0.356392	1.043285	0.715703	19.820812	3.590778	0							0.359311	0.688027
0.357635	1.04123	0.718189	19.82074	3.603213	0							0.360554	0.688027
0.358878	1.038859	0.720676	19.820652	3.615648	0							0.361798	0.688027
0.360121	1.036721	0.723162	19.820574	3.628083	0							0.363041	0.688028
0.361365	1.035363	0.725649	19.820539	3.640518	0							0.364284	0.688028
0.362608	1.033814	0.728136	19.820606	3.652953	0							0.365527	0.688029
0.363851	1.031238	0.730622	19.820732	3.665388	0							0.366771	0.688029
0.365095	1.028594	0.733109	19.820847	3.677823	0							0.368014	0.688029
0.366338	1.026013	0.735595	19.820961	3.690257	0							0.369257	0.68803
0.367581	1.024394	0.738082	19.821053	3.702692	0							0.370501	0.68803
0.368824	1.022556	0.740568	19.821119	3.715127	0							0.371744	0.68803
0.370068	1.020277	0.743055	19.821167	3.727562	0							0.372987	0.688031
0.371311	1.018603	0.745542	19.821239	3.739997	0							0.374231	0.688031
0.372554	1.017305	0.748028	19.821358	3.752432	0							0.375474	0.688031
0.373798	1.016377	0.750515	19.82139	3.764867	0							0.376717	0.688032
0.375041	1.015368	0.753001	19.821316	3.777302	0							0.37796	0.688032
0.376284	1.01436	0.755488	19.821276	3.789737	0							0.379204	0.688032
0.377528	1.013032	0.757975	19.821299	3.802172	0							0.380447	0.688032
0.378771	1.010682	0.760461	19.821373	3.814607	0							0.38169	0.688033
0.380014	1.008885	0.762948	19.821445	3.827042	0							0.382934	0.688033
0.381257	1.007651	0.765434	19.821476	3.839477	0							0.384177	0.688033
0.382501	1.006159	0.767921	19.821543	3.851912	0							0.38542	0.688033
0.383744	1.004904	0.770407	19.82169	3.864347	0							0.386663	0.688034
0.384987	1.002931	0.772894	19.821842	3.876781	0							0.387907	0.688034
0.386231	1.000699	0.775381	19.821924	3.889216	0							0.38915	0.688035
0.387474	0.998587	0.777867	19.821928	3.901651	0							0.390393	0.688035
0.388717	0.996752	0.780354	19.822027	3.914086	0							0.391637	0.688036
0.38996	0.995442	0.78284	19.822172	3.926521	0							0.39288	0.688036
0.391204	0.994215	0.785327	19.822319	3.938956	0							0.394123	0.688037
0.392447	0.993026	0.787813	19.82243	3.951391	0							0.395366	0.688037
0.39369	0.991109	0.7903	19.822531	3.963826	0							0.39661	0.688038
0.394934	0.989534	0.792787	19.822653	3.976261	0							0.397853	0.688038
0.396177	0.988574	0.795273	19.822691	3.988696	0							0.399096	0.688039
0.39742	0.987281	0.79776	19.822817	4.001131	0							0.40034	0.688039
0.398663	0.98627	0.800246	19.822884	4.013566	0							0.401583	0.688039
0.399907	0.985421	0.802733	19.822969	4.026	0							0.402826	0.688039
0.40115	0.984307	0.80522	19.822933	4.038435	0							0.40407	0.68804
0.402393	0.983105	0.807706	19.822979	4.05087	0							0.405313	0.68804
0.403637	0.981855	0.810193	19.82309	4.063305	0							0.406556	0.68804
0.40488	0.980429	0.812679	19.823187	4.07574	0							0.407799	0.68804
0.406123	0.979305	0.815166	19.823282	4.088175	0							0.409043	0.68804
0.407367	0.978548	0.817652	19.823391	4.10061	0							0.410286	0.688041
0.40861	0.977935	0.820139	19.823557	4.113045	0							0.411529	0.688041
0.409853	0.977297	0.822626	19.823698	4.12548	0							0.412773	0.688042
0.411096	0.97662	0.825112	19.823866	4.137915	0							0.414016	0.688042
0.41234	0.975744	0.827599	19.824057	4.15035	0							0.415259	0.688043
0.413583	0.974763	0.830085	19.824219	4.162785	0							0.416502	0.688043
0.414826	0.973938	0.832572	19.82445	4.17522	0							0.417746	0.688044
0.41607	0.973005	0.835059	19.824728	4.187655	0							0.418989	0.688044
0.417313	0.971575	0.837545	19.825041	4.200089	0							0.420232	0.688045
0.418556	0.970477	0.840032	19.825392	4.212524	0							0.421476	0.688045
0.419799	0.969895	0.842518	19.825817	4.224959	0							0.422719	0.688046
0.421043	0.96956	0.845005	19.826193	4.237394	0							0.423962	0.688046
0.422286	0.968825	0.847491	19.826479	4.249829	0							0.425205	0.688046
0.423529	0.967269	0.849978	19.826782	4.262264	0							0.426449	0.688046
0.424773	0.964845	0.852465	19.827072	4.274699	0							0.427692	0.688047
0.426016	0.964062	0.854951	19.827354	4.287134	0							0.428935	0.688047
0.427259	0.963703	0.857438	19.827724	4.299569	0							0.430179	0.688047
0.428502	0.963141	0.859924	19.827995	4.312004	0							0.431422	0.688047
0.429746	0.962591	0.862411	19.828245	4.324439	0							0.432665	0.688048
0.430989	0.961662	0.864897	19.828543	4.336874	0							0.433908	0.688048
0.432232	0.961458	0.867384	19.828739	4.349309	0							0.435152	0.688048
0.433476	0.96089	0.869871	19.828955	4.361744	0							0.436395	0.688049
0.434719	0.959476	0.872357	19.829271	4.374179	0							0.437638	0.688049
0.435962	0.958023	0.874844	19.829552	4.386614	0							0.438882	0.68805
0.437205	0.956059	0.87733	19.829815	4.399049	0							0.440125	0.68805
0.438449	0.954765	0.879817	19.830078	4.411484	0							0.441368	0.688051
0.439692	0.953561	0.882304	19.830278	4.423919	0							0.442612	0.688051
0.440935	0.953068	0.88479	19.830475	4.436354	0							0.443855	0.688052
0.442179	0.952121	0.887277	19.830721	4.448789	0							0.445098	0.688052
0.443422	0.950825	0.889763	19.830923	4.461224	0							0.446341	0.688053
0.444665	0.950431	0.89225	19.83112	4.473659	0							0.447585	0.688053
0.445909	0.950035	0.894736	19.831282	4.486093	0							0.448828	0.688053
0.447152	0.949524	0.897223	19.831474	4.498528	0							0.450071	0.688053
0.448395	0.950234	0.89971	19.831711	4.510963	0							0.451315	0.688054
0.449638	0.949453	0.902196	19.831919	4.523398	0							0.452558	0.688054
0.450882	0.948849	0.904683	19.832182	4.535833	0							0.453801	0.688054
0.452125	0.948702	0.907169	19.832472	4.548268	0							0.455044	0.688055
0.453368	0.948502	0.909656	19.832809	4.560703	0							0.456288	0.688055
0.454612	0.94826	0.912143	19.833075	4.573138	0							0.457531	0.688055
0.455855	0.948416	0.914629	19.83329	4.585573	0							0.458774	0.688055
0.457098	0.948433	0.917116	19.83345	4.598008	0							0.460018	0.688055
0.458341	0.947762	0.919602	19.833647	4.610443	0							0.461261	0.688056
0.459585	0.946801	0.922089	19.83383	4.622878	0							0.462504	0.688056
0.460828	0.946011	0.924575	19.833944	4.635313	0							0.463747	0.688057
0.462071	0.944281	0.927062	19.833998	4.647748	0							0.464991	0.688057
0.463315	0.944659	0.929549	19.834057	4.660182	0							0.466234	0.688058
0.464558	0.943864	0.932035	19.834164	4.672617	0							0.467477	0.688058
0.465801	0.94304	0.934522	19.834299	4.685052	0							0.468721	0.688059
0.467044	0.942655	0.937008	19.834209	4.697487	0							0.469964	0.688059
0.468288	0.942527	0.939495	19.834229	4.709922	0							0.471207	0.68806
0.469531	0.941085	0.941981	19.834259	4.722357	0							0.47245	0.68806
0.470774	0.939957	0.944468	19.83424	4.734792	0							0.473694	0.688061
0.472018	0.939091	0.946955	19.834356	4.747227	0							0.474937	0.688061
0.473261	0.938243	0.949441	19.834469	4.759662	0							0.47618	0.688061
0.474504	0.937711	0.951928	19.834486	4.772097	0							0.477424	0.688061
0.475747	0.936506	0.954414	19.834486	4.784532	0							0.478667	0.688061
0.476991	0.935569	0.956901	19.834503	4.796967	0							0.47991	0.688062
0.478234	0.934683	0.959388	19.834421	4.809402	0							0.481154	0.688062
0.479477	0.935368	0.961874	19.834362	4.821836	0							0.482397	0.688062
0.480721	0.935888	0.964361	19.834341	4.834271	0							0.48364	0.688062
0.481964	0.934858	0.966847	19.834286	4.846706	0							0.484883	0.688063
0.483207	0.933522	0.969334	19.834255	4.859141	0							0.486127	0.688063
0.484451	0.932109	0.97182	19.834288	4.871576	0							0.48737	0.688064
0.485694	0.931172	0.974307	19.834188	4.884011	0							0.488613	0.688064
0.486937	0.931693	0.976794	19.834158	4.896446	0							0.489857	0.688065
0.48818	0.931182	0.97928	19.834122	4.908881	0							0.4911	0.688065
0.489424	0.929384	0.981767	19.834053	4.921316	0							0.492343	0.688066
0.490667	0.928692	0.984253	19.834	4.933751	0							0.493586	0.688066
0.49191	0.927913	0.98674	19.833935	4.946186	0							0.49483	0.688067
0.493154	0.927739	0.989227	19.833912	4.958621	0							0.496073	0.688067
0.494397	0.927324	0.991713	19.833881	4.971056	0							0.497316	0.688067
0.49564	0.92668	0.9942	19.833817	4.983491	0							0.49856	0.688068
0.496883	0.927284	0.996686	19.833712	4.995926	0							0.499803	0.688068
0.498127	0.927198	0.999173	19.833551	5.008361	0							0.501046	0.688069
0.49937	0.927239	1.00166	19.833593	5.020796	0							0.502289	0.688069
0.500613	0.926059	1.004146	19.8337	5.033231	0							0.503533	0.68807
0.501857	0.925098	1.006633	19.83382	5.045666	0							0.504776	0.68807
0.5031	0.924108	1.009119	19.833811	5.058101	0							0.506019	0.688071
0.504343	0.923163	1.011606	19.833895	5.070535	0							0.507263	0.688071
0.505586	0.923483	1.014092	19.834036	5.08297	0							0.508506	0.688072
0.50683	0.922586	1.016579	19.834114	5.095405	0							0.509749	0.688072
0.508073	0.921337	1.019065	19.834188	5.10784	0							0.510993	0.688072
0.509316	0.921085	1.021552	19.834257	5.120275	0							0.512236	0.688073
0.51056	0.920547	1.024039	19.834259	5.13271	0							0.513479	0.688073
0.511803	0.920252	1.026525	19.834217	5.145145	0							0.514722	0.688073
0.513046	0.920849	1.029012	19.834309	5.15758	0							0.515966	0.688073
0.514289	0.920493	1.031498	19.834274	5.170015	0							0.517209	0.688074
0.515533	0.920612	1.033985	19.834318	5.18245	0							0.518452	0.688074
0.516776	0.919773	1.036472	19.834278	5.194885	0							0.519696	0.688074
0.518019	0.918244	1.038958	19.83423	5.20732	0							0.520939	0.688074
0.519263	0.918044	1.041445	19.834221	5.219755	0							0.522182	0.688075
0.520506	0.917884	1.043931	19.834154	5.23219	0							0.523425	0.688075
0.521749	0.917892	1.046418	19.834257	5.244625	0							0.524669	0.688075
0.522993	0.917464	1.048905	19.834391	5.25706	0							0.525912	0.688076
0.524236	0.917327	1.051391	19.834494	5.269495	0							0.527155	0.688076
0.525479	0.916567	1.053878	19.834597	5.281929	0							0.528399	0.688077
0.526722	0.916445	1.056364	19.834696	5.294364	0							0.529642	0.688077
0.527966	0.916193	1.058851	19.834806	5.306799	0							0.530885	0.688078
0.529209	0.915596	1.061337	19.834919	5.319234	0							0.532128	0.688078
0.530452	0.914251	1.063824	19.835052	5.331669	0							0.533372	0.688079
0.531696	0.914955	1.066311	19.83515	5.344104	0							0.534615	0.688079
0.532939	0.915231	1.068797	19.835199	5.356539	0							0.535858	0.688079
0.534182	0.915443	1.071284	19.83527	5.368974	0							0.537102	0.68808
0.535425	0.915789	1.07377	19.83532	5.381409	0							0.538345	0.68808
0.536669	0.914592	1.076257	19.8354	5.393844	0							0.539588	0.68808
0.537912	0.91405	1.078743	19.835436	5.406279	0							0.540832	0.68808
0.539155	0.914126	1.08123	19.83551	5.418714	0							0.542075	0.688081
0.540399	0.91458	1.083717	19.835556	5.431149	0							0.543318	0.688081
0.541642	0.913734	1.086203	19.835531	5.443583	0							0.544561	0.688081
0.542885	0.912401	1.08869	19.835566	5.456018	0							0.545805	0.688081
0.544128	0.912083	1.091176	19.835657	5.468453	0							0.547048	0.688082
0.545372	0.911418	1.093663	19.835711	5.480888	0							0.548291	0.688082
0.546615	0.911794	1.09615	19.835764	5.493323	0							0.549534	0.688082
0.547858	0.912325	1.098636	19.835756	5.505758	0							0.550778	0.688083
0.549102	0.911946	1.101123	19.835793	5.518193	0							0.552021	0.688083
0.550345	0.91139	1.103609	19.835842	5.530628	0							0.553264	0.688084
0.551588	0.91163	1.106096	19.835928	5.543063	0							0.554508	0.688084
0.552832	0.912282	1.108582	19.836035	5.555498	0							0.555751	0.688085
0.554075	0.912479	1.111069	19.836081	5.567933	0							0.556994	0.688085
0.555318	0.912551	1.113556	19.836189	5.580368	0							0.558238	0.688086
0.556561	0.911884	1.116042	19.836208	5.592803	0							0.559481	0.688086
0.557805	0.911845	1.118529	19.836189	5.605238	0							0.560724	0.688087
0.559048	0.911228	1.121015	19.836216	5.617673	0							0.561967	0.688087
0.560291	0.911463	1.123502	19.836267	5.630108	0							0.563211	0.688087
0.561535	0.912076	1.125988	19.836306	5.642542	0							0.564454	0.688088
0.562778	0.912874	1.128475	19.836319	5.654977	0							0.565697	0.688088
0.564021	0.91413	1.130962	19.836319	5.667412	0							0.566941	0.688089
0.565264	0.915063	1.133448	19.836336	5.679847	0							0.568184	0.688089
0.566508	0.915289	1.135935	19.836363	5.692282	0							0.569427	0.68809
0.567751	0.91479	1.138421	19.836382	5.704717	0							0.57067	0.68809
0.568994	0.914357	1.140908	19.836369	5.717152	0							0.571914	0.688091
0.570238	0.914955	1.143395	19.836353	5.729587	0							0.573157	0.688091
0.571481	0.915147	1.145881	19.836391	5.742022	0							0.5744	0.688091
0.572724	0.914466	1.148368	19.836411	5.754457	0							0.575644	0.688091
0.573967	0.913297	1.150854	19.836348	5.766892	0							0.576887	0.688091
0.575211	0.912485	1.153341	19.836245	5.779327	0							0.57813	0.688092
0.576454	0.911939	1.155828	19.836233	5.791762	0							0.579373	0.688092
0.577697	0.911217	1.158314	19.836239	5.804197	0							0.580617	0.688092
0.578941	0.911325	1.160801	19.836203	5.816632	0							0.58186	0.688092
0.580184	0.91173	1.163287	19.836176	5.829067	0							0.583103	0.688093
0.581427	0.91148	1.165774	19.836187	5.841502	0							0.584347	0.688093
0.582671	0.911057	1.16826	19.836174	5.853937	0							0.58559	0.688093
0.583914	0.910883	1.170747	19.836123	5.866372	0							0.586833	0.688094
0.585157	0.910303	1.173234	19.836075	5.878807	0							0.588077	0.688094
0.5864	0.910258	1.17572	19.836037	5.891242	0							0.58932	0.688095
0.587644	0.909863	1.178207	19.836	5.903677	0							0.590563	0.688095
0.588887	0.909965	1.180693	19.835936	5.916111	0							0.591806	0.688095
0.59013	0.910165	1.18318	19.835903	5.928546	0							0.59305	0.688096
0.591374	0.910001	1.185666	19.835905	5.940981	0							0.594293	0.688096
0.592617	0.910509	1.188153	19.835897	5.953416	0							0.595536	0.688097
0.59386	0.910321	1.19064	19.835907	5.965851	0							0.59678	0.688097
0.595103	0.910173	1.193126	19.835896	5.978286	0							0.598023	0.688098
0.596347	0.909977	1.195613	19.835972	5.990721	0							0.599266	0.688098
0.59759	0.909051	1.198099	19.836107	6.003156	0							0.600509	0.688098
0.598833	0.908879	1.200586	19.83621	6.015591	0							0.601753	0.688099
0.600077	0.909443	1.203073	19.836287	6.028026	0							0.602996	0.688099
0.60132	0.908829	1.205559	19.836304	6.040461	0							0.604239	0.6881
0.602563	0.907934	1.208046	19.836296	6.052896	0							0.605483	0.6881
0.603806	0.907684	1.210532	19.836344	6.065331	0							0.606726	0.688101
0.60505	0.90739	1.213019	19.836426	6.077765	0							0.607969	0.688101
0.606293	0.90709	1.215505	19.836472	6.0902	0							0.609212	0.688102
0.607536	0.907447	1.217992	19.836426	6.102635	0							0.610456	0.688102
0.60878	0.907622	1.220479	19.836395	6.11507	0							0.611699	0.688102
0.610023	0.907138	1.222965	19.836437	6.127505	0							0.612942	0.688103
0.611266	0.906513	1.225452	19.836494	6.13994	0							0.614186	0.688103
0.612509	0.906385	1.227938	19.836466	6.152375	0							0.615429	0.688104
0.613753	0.90641	1.230425	19.836403	6.16481	0							0.616672	0.688104
0.614996	0.905718	1.232912	19.836454	6.177245	0							0.617916	0.688105
0.616239	0.905091	1.235398	19.836441	6.18968	0							0.619159	0.688105
0.617483	0.904968	1.237885	19.836388	6.202115	0							0.620402	0.688105
0.618726	0.905099	1.240371	19.83638	6.21455	0							0.621645	0.688106
0.619969	0.905568	1.242858	19.836361	6.226985	0							0.622889	0.688106
0.621212	0.905249	1.245344	19.836304	6.239419	0							0.624132	0.688106
0.622456	0.905035	1.247831	19.836182	6.251854	0							0.625375	0.688106
0.623699	0.904093	1.250318	19.836058	6.264289	0							0.626619	0.688107
0.624942	0.902871	1.252804	19.835985	6.276724	0							0.627862	0.688107
0.626186	0.902243	1.255291	19.835958	6.289159	0							0.629105	0.688107
0.627429	0.901329	1.257777	19.835943	6.301594	0							0.630348	0.688107
0.628672	0.900564	1.260264	19.835915	6.314029	0							0.631592	0.688107
0.629916	0.900638	1.262751	19.835966	6.326464	0							0.632835	0.688108
0.631159	0.901006	1.265237	19.836029	6.338899	0							0.634078	0.688108
0.632402	0.900391	1.267724	19.836109	6.351334	0							0.635322	0.688108
0.633645	0.899829	1.27021	19.83621	6.363769	0							0.636565	0.688109
0.634889	0.90039	1.272697	19.836348	6.376204	0							0.637808	0.688109
0.636132	0.901566	1.275183	19.836529	6.388639	0							0.639051	0.68811
0.637375	0.902898	1.27767	19.836605	6.401074	0							0.640295	0.68811
0.638619	0.902915	1.280157	19.836578	6.413509	0							0.641538	0.68811
0.639862	0.902746	1.282643	19.836559	6.425944	0							0.642781	0.688111
0.641105	0.902637	1.28513	19.836573	6.438379	0							0.644025	0.688111
0.642348	0.902685	1.287616	19.836735	6.450814	0							0.645268	0.688112
0.643592	0.903142	1.290103	19.836933	6.463249	0							0.646511	0.688112
0.644835	0.90377	1.29259	19.837084	6.475684	0							0.647754	0.688112
0.646078	0.904073	1.295076	19.837151	6.488119	0							0.648998	0.688113
0.647322	0.904468	1.297563	19.837078	6.500554	0							0.650241	0.688113
0.648565	0.90484	1.300049	19.837029	6.512988	0							0.651484	0.688114
0.649808	0.905211	1.302536	19.837061	6.525423	0							0.652728	0.688114
0.651051	0.905525	1.305022	19.837069	6.537858	0							0.653971	0.688114
0.652295	0.905321	1.307509	19.837034	6.550293	0							0.655214	0.688115
0.653538	0.905713	1.309996	19.836952	6.562728	0							0.656458	0.688115
0.654781	0.905747	1.312482	19.836874	6.575163	0							0.657701	0.688116
0.656025	0.905169	1.314969	19.836863	6.587598	0							0.658944	0.688116
0.657268	0.904805	1.317455	19.836853	6.600033	0							0.660187	0.688117
0.658511	0.904215	1.319942	19.836798	6.612468	0							0.661431	0.688117
0.659755	0.90451	1.322428	19.836742	6.624903	0							0.662674	0.688117
0.660998	0.905413	1.324915	19.836763	6.637338	0							0.663917	0.688118
0.662241	0.905743	1.327402	19.836832	6.649773	0							0.665161	0.688118
0.663484	0.905332	1.329888	19.836781	6.662208	0							0.666404	0.688119
0.664728	0.905256	1.332375	19.83672	6.674643	0							0.667647	0.688119
0.665971	0.905461	1.334861	19.836658	6.687078	0							0.66889	0.688119
0.667214	0.906063	1.337348	19.836517	6.699512	0							0.670134	0.68812
0.668458	0.906951	1.339835	19.836426	6.711947	0							0.671377	0.68812
0.669701	0.906157	1.342321	19.836426	6.724382	0							0.67262	0.688121
0.670944	0.905624	1.344808	19.836391	6.736817	0							0.673864	0.688121
0.672187	0.904672	1.347294	19.836353	6.749252	0							0.675107	0.688121
0.673431	0.904354	1.349781	19.836334	6.761687	0							0.67635	0.688122
0.674674	0.904984	1.352268	19.836357	6.774122	0							0.677593	0.688122
0.675917	0.904294	1.354754	19.836346	6.786557	0							0.678837	0.688123
0.677161	0.904137	1.357241	19.836414	6.798992	0							0.68008	0.688123
0.678404	0.905155	1.359727	19.836441	6.811427	0							0.681323	0.688123
0.679647	0.904149	1.362214	19.836424	6.823862	0							0.682567	0.688124
0.68089	0.90393	1.3647	19.836325	6.836297	0							0.68381	0.688124
0.682134	0.903902	1.367187	19.836348	6.848732	0							0.685053	0.688125
0.683377	0.903451	1.369673	19.836254	6.861166	0							0.686297	0.688125
0.68462	0.903425	1.37216	19.83613	6.873601	0							0.68754	0.688125
0.685864	0.902701	1.374647	19.836143	6.886036	0							0.688783	0.688126
0.687107	0.902809	1.377133	19.836161	6.898471	0							0.690026	0.688126
0.68835	0.902561	1.37962	19.836199	6.910906	0							0.69127	0.688126
0.689593	0.902261	1.382106	19.836145	6.923341	0							0.692513	0.688127
0.690837	0.901919	1.384593	19.83606	6.935776	0							0.693756	0.688127
0.69208	0.902742	1.38708	19.836039	6.948211	0							0.695	0.688128
0.693323	0.901908	1.389566	19.835926	6.960646	0							0.696243	0.688128
0.694567	0.901789	1.392053	19.835823	6.973081	0							0.697486	0.688128
0.69581	0.902004	1.394539	19.835785	6.985516	0							0.698729	0.688129
0.697053	0.901409	1.397026	19.835711	6.997951	0							0.699973	0.688129
0.698297	0.900277	1.399513	19.835594	7.010386	0							0.701216	0.688129
0.69954	0.899168	1.401999	19.83551	7.022821	0							0.702459	0.68813
0.700783	0.899147	1.404486	19.835308	7.035256	0							0.703703	0.68813
0.702026	0.899828	1.406972	19.835119	7.047691	0							0.704946	0.688131
0.70327	0.899596	1.409459	19.834888	7.060126	0							0.706189	0.688131
0.704513	0.899356	1.411945	19.834684	7.072561	0							0.707432	0.688131
0.705756	0.898667	1.414432	19.83452	7.084996	0							0.708676	0.688132
0.707	0.898136	1.416919	19.834318	7.09743	0							0.709919	0.688132
0.708243	0.89755	1.419405	19.834	7.109865	0							0.711162	0.688133
0.709486	0.896365	1.421892	19.833704	7.1223	0							0.712406	0.688133
0.710729	0.896099	1.424378	19.833532	7.134735	0							0.713649	0.688133
0.711973	0.895656	1.426865	19.833214	7.14717	0							0.714892	0.688134
0.713216	0.895004	1.429351	19.833054	7.159605	0							0.716135	0.688134
0.714459	0.894945	1.431838	19.832945	7.17204	0							0.717379	0.688134
0.715703	0.894122	1.434325	19.832668	7.184475	0							0.718622	0.688135
0.716946	0.893451	1.436811	19.832462	7.19691	0							0.719865	0.688135
0.718189	0.892684	1.439298	19.832266	7.209345	0							0.721109	0.688136
0.719432	0.891891	1.441784	19.832224	7.22178	0							0.722352	0.688136
0.720676	0.892114	1.444271	19.832211	7.234215	0							0.723595	0.688136
0.721919	0.891092	1.446758	19.832222	7.24665	0							0.724838	0.688137
0.723162	0.890905	1.449244	19.832188	7.259085	0							0.726082	0.688137
0.724406	0.889253	1.451731	19.832136	7.27152	0							0.727325	0.688137
0.725649	0.888707	1.454217	19.83198	7.283955	0							0.728568	0.688138
0.726892	0.889588	1.456704	19.831932	7.29639	0							0.729812	0.688138
0.728136	0.88926	1.45919	19.831907	7.308825	0							0.731055	0.688138
0.729379	0.889178	1.461677	19.831854	7.321259	0							0.732298	0.688139
0.730622	0.887632	1.464164	19.831791	7.333694	0							0.733542	0.688139
0.731865	0.888612	1.46665	19.831869	7.346129	0							0.734785	0.688139
0.733109	0.887925	1.469137	19.831905	7.358564	0							0.736028	0.68814
0.734352	0.887983	1.471623	19.83186	7.370999	0							0.737271	0.68814
0.735595	0.888277	1.47411	19.831877	7.383434	0							0.738515	0.688141
0.736839	0.887751	1.476596	19.831884	7.395869	0							0.739758	0.688141
0.738082	0.887589	1.479083	19.831869	7.408304	0							0.741001	0.688141
0.739325	0.888104	1.48157	19.8319	7.420739	0							0.742245	0.688142
0.740568	0.887076	1.484056	19.831978	7.433174	0							0.743488	0.688142
0.741812	0.887145	1.486543	19.831995	7.445609	0							0.744731	0.688142
0.743055	0.885995	1.489029	19.832165	7.458044	0							0.745974	0.688143
0.744298	0.884927	1.491516	19.832195	7.470479	0							0.747218	0.688143
0.745542	0.885228	1.494003	19.832214	7.482913	0							0.748461	0.688143
0.746785	0.885533	1.496489	19.832315	7.495348	0							0.749704	0.688144
0.748028	0.886633	1.498976	19.832382	7.507783	0							0.750948	0.688144
0.749271	0.886633	1.501462	19.832434	7.520218	0							0.752191	0.688144
0.750515	0.886282	1.503949	19.83256	7.532653	0							0.753434	0.688145
0.751758	0.886233	1.506436	19.832628	7.545088	0							0.754677	0.688145
0.753001	0.887031	1.508922	19.83271	7.557523	0							0.755921	0.688145
0.754245	0.886477	1.511409	19.832781	7.569958	0							0.757164	0.688146
0.755488	0.885986	1.513895	19.832832	7.582393	0							0.758407	0.688146
0.756731	0.886807	1.516382	19.832956	7.594828	0							0.759651	0.688147
0.757975	0.886114	1.518868	19.833025	7.607263	0							0.760894	0.688147
0.759218	0.885338	1.521355	19.833035	7.619698	0							0.762137	0.688147
0.760461	0.885223	1.523842	19.833055	7.632133	0							0.763381	0.688148
0.761704	0.884694	1.526328	19.833061	7.644568	0							0.764624	0.688148
0.762948	0.884481	1.528815	19.833126	7.657003	0							0.765867	0.688148
0.764191	0.883665	1.531301	19.833227	7.669437	0							0.76711	0.688149
0.765434	0.883342	1.533788	19.833284	7.681872	0							0.768354	0.688149
0.766677	0.883469	1.536274	19.833332	7.694307	0							0.769597	0.688149
0.767921	0.883455	1.538761	19.833399	7.706742	0							0.77084	0.68815
0.769164	0.882861	1.541248	19.833652	7.719177	0							0.772084	0.68815
0.770407	0.882205	1.543734	19.833803	7.731612	0							0.773327	0.68815
0.771651	0.882427	1.546221	19.833902	7.744047	0							0.77457	0.688151
0.772894	0.88255	1.548707	19.834097	7.756482	0							0.775813	0.688151
0.774137	0.882643	1.551194	19.834255	7.768917	0							0.777057	0.688151
0.775381	0.883006	1.553681	19.834387	7.781352	0							0.7783	0.688152
0.776624	0.882668	1.556167	19.834635	7.793787	0							0.779543	0.688152
0.777867	0.883132	1.558654	19.834764	7.806222	0							0.780787	0.688152
0.77911	0.883064	1.56114	19.834837	7.818657	0							0.78203	0.688153
0.780354	0.883264	1.563627	19.834944	7.831092	0							0.783273	0.688153
0.781597	0.88394	1.566113	19.835014	7.843527	0							0.784516	0.688153
0.78284	0.884142	1.5686	19.835115	7.855962	0							0.78576	0.688154
0.784084	0.884532	1.571087	19.835192	7.868397	0							0.787003	0.688154
0.785327	0.884268	1.573573	19.835281	7.880832	0							0.788246	0.688154
0.78657	0.884484	1.57606	19.835381	7.893267	0							0.78949	0.688155
0.787813	0.884373	1.578546	19.835377	7.905702	0							0.790733	0.688155
0.789057	0.88408	1.581033	19.835388	7.918137	0							0.791976	0.688155
0.7903	0.883876	1.58352	19.835485	7.930572	0							0.79322	0.688156
0.791543	0.884001	1.586006	19.8356	7.943007	0							0.794463	0.688156
0.792787	0.884252	1.588493	19.835718	7.955441	0							0.795706	0.688156
0.79403	0.882793	1.590979	19.835764	7.967876	0							0.796949	0.688157
0.795273	0.882014	1.593466	19.835783	7.980311	0							0.798193	0.688157
0.796516	0.88199	1.595952	19.835819	7.992746	0							0.799436	0.688157
0.79776	0.88206	1.598439	19.835865	8.005181	0							0.800679	0.688158
0.799003	0.881876	1.600926	19.835913	8.017616	0							0.801923	0.688158
0.800246	0.881992	1.603412	19.835907	8.030051	0							0.803166	0.688158
0.80149	0.882037	1.605899	19.835865	8.042486	0							0.804409	0.688159
0.802733	0.882616	1.608385	19.835814	8.054921	0							0.805652	0.688159
0.803976	0.88298	1.610872	19.83576	8.067356	0							0.806896	0.688159
0.80522	0.884321	1.613358	19.835678	8.079791	0							0.808139	0.688159
0.806463	0.884719	1.615845	19.835611	8.092226	0							0.809382	0.68816
0.807706	0.884572	1.618332	19.835518	8.104661	0							0.810626	0.688161
0.808949	0.884174	1.620818	19.835472	8.117096	0							0.811869	0.688161
0.810193	0.883494	1.623305	19.835358	8.129531	0							0.813112	0.688162
0.811436	0.8832	1.625791	19.835257	8.141966	0							0.814355	0.688163
0.812679	0.883481	1.628278	19.83511	8.154401	0							0.815599	0.688163
0.813923	0.883683	1.630765	19.834934	8.166836	0							0.816842	0.688164
0.815166	0.883096	1.633251	19.834784	8.179271	0							0.818085	0.688164
0.816409	0.883548	1.635738	19.834631	8.191706	0							0.819329	0.688165
0.817652	0.884361	1.638224	19.834475	8.204141	0							0.820572	0.688166
0.818896	0.884101	1.640711	19.834337	8.216576	0							0.821815	0.688166
0.820139	0.884214	1.643198	19.834272	8.229011	0							0.823058	0.688166
0.821382	0.884791	1.645684	19.834251	8.241446	0							0.824302	0.688167
0.822626	0.884526	1.648171	19.834213	8.253881	0							0.825545	0.688167
0.823869	0.885114	1.650657	19.834206	8.266315	0							0.826788	0.688167
0.825112	0.885168	1.653144	19.834196	8.27875	0							0.828032	0.688168
0.826355	0.885073	1.65563	19.834089	8.291185	0							0.829275	0.688168
0.827599	0.885299	1.658117	19.833961	8.30362	0							0.830518	0.688168
0.828842	0.884821	1.660604	19.83387	8.316055	0							0.831761	0.688168
0.830085	0.884332	1.66309	19.833824	8.32849	0							0.833005	0.688169
0.831329	0.884245	1.665577	19.833799	8.340925	0							0.834248	0.688169
0.832572	0.884437	1.668063	19.833801	8.35336	0							0.835491	0.688169
0.833815	0.884478	1.67055	19.833786	8.365795	0							0.836735	0.68817
0.835059	0.884954	1.673036	19.833717	8.37823	0							0.837978	0.68817
0.836302	0.885564	1.675523	19.833672	8.390664	0							0.839221	0.68817
0.837545	0.885271	1.67801	19.833677	8.403099	0							0.840465	0.68817
0.838788	0.884862	1.680496	19.833706	8.415534	0							0.841708	0.688171
0.840032	0.88394	1.682983	19.833731	8.427969	0							0.842951	0.688171
0.841275	0.883151	1.685469	19.833736	8.440404	0							0.844194	0.688171
0.842518	0.883136	1.687956	19.833666	8.452839	0							0.845438	0.688172
0.843762	0.882554	1.690443	19.833563	8.465274	0							0.846681	0.688172
0.845005	0.881822	1.692929	19.833479	8.477709	0							0.847924	0.688172
0.846248	0.881819	1.695416	19.833393	8.490144	0							0.849168	0.688172
0.847491	0.881882	1.697902	19.833357	8.502579	0							0.850411	0.688173
0.848735	0.882003	1.700389	19.833351	8.515014	0							0.851654	0.688173
0.849978	0.882458	1.702875	19.833271	8.527449	0							0.852897	0.688173
0.851221	0.882419	1.705362	19.833214	8.539884	0							0.854141	0.688174
0.852465	0.881937	1.707849	19.833122	8.552319	0							0.855384	0.688174
0.853708	0.881034	1.710335	19.833015	8.564754	0							0.856627	0.688174
0.854951	0.880107	1.712822	19.833035	8.577188	0							0.857871	0.688174
0.856194	0.880345	1.715308	19.833097	8.589623	0							0.859114	0.688175
0.857438	0.880873	1.717795	19.833115	8.602058	0							0.860357	0.688176
0.858681	0.88108	1.720281	19.83316	8.614493	0							0.8616	0.688176
0.859924	0.881284	1.722768	19.833218	8.626928	0							0.862844	0.688177
0.861168	0.881922	1.725255	19.833288	8.639363	0							0.864087	0.688177
0.862411	0.882419	1.727741	19.833351	8.651798	0							0.86533	0.688178
0.863654	0.882437	1.730228	19.833384	8.664233	0							0.866574	0.688178
0.864897	0.881777	1.732714	19.833494	8.676668	0							0.867817	0.688179
0.866141	0.881072	1.735201	19.833599	8.689103	0							0.86906	0.688179
0.867384	0.88101	1.737688	19.833658	8.701538	0							0.870304	0.68818
0.868627	0.880587	1.740174	19.833763	8.713973	0							0.871547	0.68818
0.869871	0.880347	1.742661	19.833889	8.726408	0							0.87279	0.688181
0.871114	0.880404	1.745147	19.834049	8.738843	0							0.874033	0.688181
0.872357	0.880038	1.747634	19.834108	8.751278	0							0.875277	0.688181
0.873601	0.879421	1.750121	19.834124	8.763713	0							0.87652	0.688181
0.874844	0.879153	1.752607	19.834194	8.776148	0							0.877763	0.688182
0.876087	0.878705	1.755094	19.834261	8.788583	0							0.879007	0.688182
0.87733	0.878571	1.75758	19.834383	8.801018	0							0.88025	0.688182
0.878574	0.878311	1.760067	19.834501	8.813453	0							0.881493	0.688182
0.879817	0.877233	1.762553	19.834602	8.825888	0							0.882736	0.688183
0.88106	0.876384	1.76504	19.834637	8.838323	0							0.88398	0.688183
0.882304	0.876003	1.767527	19.834747	8.850758	0							0.885223	0.688184
0.883547	0.876191	1.770013	19.834946	8.863193	0							0.886466	0.688184
0.88479	0.875874	1.7725	19.835098	8.875628	0							0.88771	0.688185
0.886033	0.875851	1.774986	19.83522	8.888062	0							0.888953	0.688185
0.887277	0.874916	1.777473	19.835333	8.900497	0							0.890196	0.688186
0.88852	0.874372	1.779959	19.835398	8.912932	0							0.891439	0.688186
0.889763	0.873859	1.782446	19.835428	8.925367	0							0.892683	0.688187
0.891007	0.873425	1.784933	19.835493	8.937802	0							0.893926	0.688187
0.89225	0.873398	1.787419	19.835461	8.950237	0							0.895169	0.688188
0.893493	0.872803	1.789906	19.835484	8.962672	0							0.896413	0.688188
0.894736	0.872549	1.792392	19.835537	8.975106	0							0.897656	0.688188
0.89598	0.872747	1.794879	19.835527	8.987541	0							0.898899	0.688189
0.897223	0.872558	1.797366	19.835606	8.999976	0							0.900142	0.688189
0.898466	0.871728	1.799852	19.835703	9.012411	0							0.901386	0.688189
0.89971	0.871247	1.802339	19.835861	9.024846	0							0.902629	0.688189
0.900953	0.870891	1.804825	19.836088	9.037281	0							0.903872	0.68819
0.902196	0.87141	1.807312	19.836294	9.049716	0							0.905116	0.68819
0.90344	0.871849	1.809798	19.836529	9.062151	0							0.906359	0.68819
0.904683	0.872394	1.812285	19.8367	9.074586	0							0.907602	0.68819
0.905926	0.873115	1.814772	19.836803	9.087021	0							0.908846	0.688191
0.907169	0.873312	1.817258	19.836838	9.099456	0							0.910089	0.688191
0.908413	0.872481	1.819745	19.836937	9.111891	0							0.911332	0.688192
0.909656	0.871929	1.822231	19.837044	9.124326	0							0.912575	0.688192
0.910899	0.871777	1.824718	19.837097	9.136761	0							0.913819	0.688193
0.912143	0.87181	1.827204	19.837114	9.149196	0							0.915062	0.688193
0.913386	0.872488	1.829691	19.837107	9.161631	0							0.916305	0.688194
0.914629	0.873339	1.832178	19.837229	9.174066	0							0.917549	0.688194
0.915872	0.873014	1.834664	19.83728	9.186501	0							0.918792	0.688195
0.917116	0.873313	1.837151	19.837284	9.198936	0							0.920035	0.688195
0.918359	0.873329	1.839637	19.837248	9.21137	0							0.921278	0.688196
0.919602	0.873128	1.842124	19.837276	9.223805	0							0.922522	0.688196
0.920846	0.873105	1.844611	19.837307	9.23624	0							0.923765	0.688196
0.922089	0.873565	1.847097	19.837177	9.248675	0							0.925008	0.688197
0.923332	0.873129	1.849584	19.836971	9.26111	0							0.926252	0.688197
0.924575	0.872378	1.85207	19.836773	9.273545	0							0.927495	0.688198
0.925819	0.872762	1.854557	19.836449	9.28598	0							0.928738	0.688198
0.927062	0.872064	1.857044	19.83617	9.298415	0							0.929981	0.688199
0.928305	0.871719	1.85953	19.835817	9.31085	0							0.931225	0.688199
0.929549	0.870991	1.862017	19.835386	9.323285	0							0.932468	0.6882
0.930792	0.870627	1.864503	19.83485	9.33572	0							0.933711	0.6882
0.932035	0.871036	1.86699	19.834385	9.348155	0							0.934955	0.6882
0.933279	0.870812	1.869476	19.833916	9.36059	0							0.936198	0.6882
0.934522	0.870434	1.871963	19.833225	9.373025	0							0.937441	0.6882
0.935765	0.869807	1.87445	19.832581	9.38546	0							0.938685	0.6882
0.937008	0.870497	1.876936	19.832106	9.397895	0							0.939928	0.6882
0.938252	0.869935	1.879423	19.831545	9.41033	0							0.941171	0.6882
0.939495	0.870974	1.881909	19.830923	9.422765	0							0.942414	0.6882
0.940738	0.870332	1.884396	19.830166	9.4352	0							0.943658	0.6882
0.941981	0.870372	1.886882	19.829571	9.447635	0							0.944901	0.6882
0.943225	0.870643	1.889369	19.82892	9.46007	0							0.946144	0.6882
0.944468	0.871015	1.891856	19.82822	9.472505	0							0.947388	0.6882
0.945711	0.870407	1.894342	19.827539	9.48494	0							0.948631	0.688201
0.946955	0.870645	1.896829	19.82688	9.497375	0							0.949874	0.688201
0.948198	0.870347	1.899315	19.826227	9.509809	0							0.951117	0.688202
0.949441	0.87031	1.901802	19.825645	9.522244	0							0.952361	0.688202
0.950685	0.870444	1.904289	19.825071	9.534679	0							0.953604	0.688203
0.951928	0.87031	1.906775	19.824596	9.547114	0							0.954847	0.688203
0.953171	0.870058	1.909262	19.824173	9.559548	0							0.956091	0.688203
0.954414	0.869501	1.911748	19.823864	9.571983	0							0.957334	0.688204
0.955658	0.870319	1.914235	19.82357	9.584418	0							0.958577	0.688204
0.956901	0.870258	1.916721	19.823307	9.596853	0							0.95982	0.688205
0.958144	0.869587	1.919208	19.823061	9.609288	0							0.961064	0.688205
0.959388	0.869417	1.921695	19.822857	9.621723	0							0.962307	0.688205
0.960631	0.870103	1.924181	19.822529	9.634158	0							0.96355	0.688206
0.961874	0.869865	1.926668	19.822254	9.646593	0							0.964794	0.688206
0.963117	0.869545	1.929154	19.822132	9.659028	0							0.966037	0.688207
0.964361	0.869144	1.931641	19.821941	9.671463	0							0.96728	0.688207
0.965604	0.86994	1.934128	19.821669	9.683898	0							0.968524	0.688208
0.966847	0.869563	1.936614	19.821415	9.696333	0							0.969767	0.688208
0.968091	0.867799	1.939101	19.821207	9.708768	0							0.97101	0.688208
0.969334	0.867403	1.941587	19.821054	9.721203	0							0.972253	0.688209
0.970577	0.867573	1.944074	19.820824	9.733638	0							0.973497	0.688209
0.97182	0.867852	1.94656	19.820604	9.746073	0							0.97474	0.688209
0.973064	0.867785	1.949047	19.820404	9.758508	0							0.975983	0.68821
0.974307	0.866804	1.951534	19.820116	9.770943	0							0.977226	0.68821
0.97555	0.86637	1.95402	19.81995	9.783378	0							0.97847	0.688211
0.976794	0.865581	1.956507	19.819876	9.795813	0							0.979713	0.688211
0.978037	0.865462	1.958993	19.819794	9.808248	0							0.980956	0.688211
0.97928	0.865926	1.96148	19.819622	9.820683	0							0.9822	0.688212
0.980524	0.865545	1.963966	19.819513	9.833117	0							0.983443	0.688212
0.981767	0.865825	1.966453	19.819347	9.845552	0							0.984686	0.688212
0.98301	0.866377	1.96894	19.81922	9.857987	0							0.98593	0.688213
0.984253	0.865117	1.971426	19.819187	9.870422	0							0.987173	0.688213
0.985497	0.864126	1.973913	19.819057	9.882857	0							0.988416	0.688214
0.98674	0.863768	1.976399	19.819012	9.895292	0							0.989659	0.688214
0.987983	0.86227	1.978886	19.818909	9.907727	0							0.990903	0.688214
0.989227	0.861356	1.981373	19.818817	9.920162	0							0.992146	0.688215
0.99047	0.862062	1.983859	19.818674	9.932597	0							0.993389	0.688215
0.991713	0.862673	1.986346	19.818588	9.945032	0							0.994633	0.688215
0.992956	0.863204	1.988832	19.818478	9.957467	0							0.995876	0.688216
0.9942	0.862568	1.991319	19.818384	9.969902	0							0.997119	0.688216
0.995443	0.862179	1.993805	19.818348	9.982337	0							0.998362	0.688216
0.996686	0.861907	1.996292	19.818258	9.994772	0							0.999606	0.688217
0.99793	0.862891	1.998779	19.818256	10.007207	0							1.000849	0.688217
0.999173	0.862358	2.001265	19.819582	10.019642	0							1.002092	0.688217
1.000416	0.861948	2.003752	19.831383	10.032077	0							1.003336	0.688218
1.00166	0.861368	2.006238	19.839231	10.044512	0							1.004579	0.688218
1.002903	0.861347	2.008725	19.844873	10.056947	0							1.005822	0.688218
1.004146	0.860481	2.011212	19.84885	10.069382	0							1.007066	0.688219
1.005389	0.860274	2.013698	19.851875	10.081817	0							1.008309	0.688219
1.006633	0.861405	2.016185	19.854239	10.094252	0							1.009552	0.68822
1.007876	0.861455	2.018671	19.856071	10.106687	0							1.010795	0.688221
1.009119	0.860777	2.021158	19.857443	10.119122	0							1.012039	0.688221
1.010363	0.861256	2.023644	19.858215	10.131556	0							1.013282	0.688222
1.011606	0.861612	2.026131	19.858349	10.143991	0							1.014525	0.688223
1.012849	0.862152	2.028618	19.857817	10.156425	0							1.015769	0.688223
1.014092	0.862221	2.031104	19.856596	10.16886	0							1.017012	0.688224
1.015336	0.862795	2.033591	19.854624	10.181295	0							1.018255	0.688225
1.016579	0.862824	2.036077	19.85232	10.19373	0							1.019498	0.688225
1.017822	0.862954	2.038564	19.849817	10.206165	0							1.020742	0.688226
1.019065	0.863515	2.04105	19.847122	10.2186	0							1.021985	0.688226
1.020309	0.863484	2.043537	19.844378	10.231035	0							1.023228	0.688226
1.021552	0.862939	2.046024	19.84174	10.24347	0							1.024472	0.688226
1.022795	0.86214	2.04851	19.839205	10.255905	0							1.025715	0.688227
1.024039	0.861941	2.050997	19.836788	10.26834	0							1.026958	0.688227
1.025282	0.862632	2.053483	19.834589	10.280775	0							1.028201	0.688227
1.026525	0.861856	2.05597	19.8325	10.29321	0							1.029445	0.688228
1.027769	0.861448	2.058457	19.830753	10.305645	0							1.030688	0.688228
1.029012	0.861816	2.060943	19.829054	10.31808	0							1.031931	0.688228
1.030255	0.862188	2.06343	19.827538	10.330515	0							1.033175	0.688228
1.031498	0.862339	2.065916	19.826239	10.34295	0							1.034418	0.688229
1.032742	0.862911	2.068403	19.825129	10.355385	0							1.035661	0.688229
1.033985	0.862355	2.070889	19.824245	10.36782	0							1.036904	0.688229
1.035228	0.862351	2.073376	19.823475	10.380255	0							1.038148	0.68823
1.036472	0.862267	2.075863	19.822849	10.39269	0							1.039391	0.68823
1.037715	0.86143	2.078349	19.822428	10.405125	0							1.040634	0.68823
1.038958	0.860813	2.080836	19.822016	10.41756	0							1.041878	0.68823
1.040201	0.861299	2.083322	19.821781	10.429995	0							1.043121	0.688231
1.041445	0.861139	2.085809	19.821688	10.44243	0							1.044364	0.688231
1.042688	0.860903	2.088295	19.821678	10.454865	0							1.045608	0.688231
1.043931	0.860675	2.090782	19.821789	10.467299	0							1.046851	0.688232
1.045175	0.860119	2.093269	19.821949	10.479734	0							1.048094	0.688232
1.046418	0.860016	2.095755	19.822092	10.492169	0							1.049337	0.688233
1.047661	0.860722	2.098242	19.82229	10.504604	0							1.050581	0.688233
1.048905	0.86121	2.100729	19.822561	10.517039	0							1.051824	0.688234
1.050148	0.861372	2.103215	19.82292	10.529474	0							1.053067	0.688235
1.051391	0.861832	2.105702	19.823404	10.541909	0							1.054311	0.688235
1.052634	0.86152	2.108188	19.82391	10.554344	0							1.055554	0.688236
1.053878	0.860626	2.110675	19.824362	10.566779	0							1.056797	0.688236
1.055121	0.860153	2.113161	19.824877	10.579214	0							1.05804	0.688237
1.056364	0.859809	2.115648	19.825468	10.591649	0							1.059284	0.688237
1.057608	0.859446	2.118134	19.826111	10.604084	0							1.060527	0.688237
1.058851	0.85906	2.120621	19.826744	10.616519	0							1.06177	0.688238
1.060094	0.858706	2.123108	19.827404	10.628954	0							1.063014	0.688238
1.061337	0.859202	2.125594	19.828077	10.641389	0							1.064257	0.688239
1.062581	0.859501	2.128081	19.828724	10.653824	0							1.0655	0.688239
1.063824	0.85884	2.130568	19.829378	10.666259	0							1.066743	0.68824
1.065067	0.858432	2.133054	19.830008	10.678694	0							1.067987	0.68824
1.066311	0.858525	2.135541	19.830606	10.691129	0							1.06923	0.688241
1.067554	0.858283	2.138027	19.831108	10.703564	0							1.070473	0.688241
1.068797	0.857619	2.140514	19.831633	10.715998	0							1.071717	0.688241
1.07004	0.857103	2.143	19.832056	10.728433	0							1.07296	0.688242
1.071284	0.857724	2.145487	19.832397	10.740868	0							1.074203	0.688242
1.072527	0.857872	2.147974	19.832838	10.753303	0							1.075446	0.688243
1.07377	0.857586	2.15046	19.8332	10.765738	0							1.07669	0.688243
1.075014	0.857467	2.152947	19.833567	10.778172	0							1.077933	0.688243
1.076257	0.857906	2.155433	19.833925	10.790607	0							1.079176	0.688244
1.0775	0.857962	2.15792	19.834162	10.803042	0							1.08042	0.688244
1.078743	0.857992	2.160406	19.834368	10.815477	0							1.081663	0.688245
1.079987	0.858074	2.162893	19.834589	10.827912	0							1.082906	0.688245
1.08123	0.857946	2.16538	19.834831	10.840347	0							1.084149	0.688245
1.082473	0.857767	2.167866	19.83511	10.852782	0							1.085393	0.688246
1.083717	0.858229	2.170353	19.835327	10.865217	0							1.086636	0.688246
1.08496	0.858371	2.172839	19.835476	10.877652	0							1.087879	0.688246
1.086203	0.85822	2.175326	19.835632	10.890087	0							1.089123	0.688247
1.087447	0.857974	2.177813	19.835804	10.902522	0							1.090366	0.688247
1.08869	0.857846	2.180299	19.83584	10.914957	0							1.091609	0.688247
1.089933	0.857767	2.182786	19.835913	10.927392	0							1.092853	0.688248
1.091176	0.857632	2.185272	19.835962	10.939827	0							1.094096	0.688248
1.09242	0.857767	2.187759	19.836037	10.952262	0							1.095339	0.688248
1.093663	0.858274	2.190245	19.836121	10.964697	0							1.096582	0.688249
1.094906	0.858445	2.192732	19.836174	10.977132	0							1.097826	0.688249
1.09615	0.858279	2.195219	19.836174	10.989567	0							1.099069	0.688249
1.097393	0.857825	2.197705	19.836184	11.002002	0							1.100312	0.68825
1.098636	0.857176	2.200192	19.836166	11.014437	0							1.101556	0.68825
1.099879	0.857702	2.202678	19.836151	11.026872	0							1.102799	0.68825
1.101123	0.858548	2.205165	19.836143	11.039307	0							1.104042	0.688251
1.102366	0.858582	2.207651	19.836121	11.051742	0							1.105286	0.688251
1.103609	0.858222	2.210138	19.836081	11.064177	0							1.106529	0.688251
1.104853	0.858686	2.212625	19.836029	11.076612	0							1.107772	0.688251
1.106096	0.858989	2.215111	19.835945	11.089046	0							1.109015	0.688252
1.107339	0.859057	2.217598	19.835905	11.101481	0							1.110259	0.688252
1.108582	0.859228	2.220084	19.835861	11.113916	0							1.111502	0.688252
1.109826	0.858813	2.222571	19.835814	11.126351	0							1.112745	0.688253
1.111069	0.858272	2.225058	19.835777	11.138786	0							1.113989	0.688253
1.112312	0.858184	2.227544	19.835712	11.151221	0							1.115232	0.688253
1.113556	0.858394	2.230031	19.83564	11.163656	0							1.116475	0.688253
1.114799	0.858081	2.232517	19.835592	11.176091	0							1.117718	0.688254
1.116042	0.858666	2.235004	19.835566	11.188526	0							1.118962	0.688254
1.117285	0.858988	2.23749	19.835537	11.200961	0							1.120205	0.688254
1.118529	0.858803	2.239977	19.83556	11.213396	0							1.121448	0.688255
1.119772	0.859174	2.242464	19.835527	11.225831	0							1.122692	0.688255
1.121015	0.859127	2.24495	19.835464	11.238266	0							1.123935	0.688256
1.122259	0.859335	2.247437	19.835398	11.250701	0							1.125178	0.688256
1.123502	0.859	2.249923	19.835304	11.263136	0							1.126421	0.688257
1.124745	0.858903	2.25241	19.835299	11.275571	0							1.127665	0.688257
1.125988	0.859435	2.254896	19.835318	11.288005	0							1.128908	0.688258
1.127232	0.859741	2.257383	19.835361	11.30044	0							1.130151	0.688258
1.128475	0.859799	2.25987	19.835373	11.312875	0							1.131395	0.688259
1.129718	0.859745	2.262356	19.835337	11.32531	0							1.132638	0.688259
1.130962	0.859663	2.264843	19.835302	11.337745	0							1.133881	0.688259
1.132205	0.859235	2.267329	19.835289	11.35018	0							1.135124	0.68826
1.133448	0.858812	2.269816	19.835297	11.362615	0							1.136368	0.68826
1.134692	0.858352	2.272303	19.835323	11.37505	0							1.137611	0.688261
1.135935	0.858505	2.274789	19.835312	11.387485	0							1.138854	0.688261
1.137178	0.8587	2.277276	19.83532	11.39992	0							1.140098	0.688261
1.138421	0.858218	2.279762	19.835314	11.412354	0							1.141341	0.688262
1.139665	0.857487	2.282249	19.835289	11.424789	0							1.142584	0.688262
1.140908	0.85723	2.284735	19.835327	11.437224	0							1.143827	0.688262
1.142151	0.856336	2.287222	19.835421	11.449659	0							1.145071	0.688263
1.143395	0.855142	2.289709	19.835524	11.462094	0							1.146314	0.688263
1.144638	0.853612	2.292195	19.835623	11.474529	0							1.147557	0.688263
1.145881	0.852947	2.294682	19.835741	11.486964	0							1.148801	0.688263
1.147125	0.852884	2.297168	19.835728	11.499399	0							1.150044	0.688264
1.148368	0.853352	2.299655	19.835669	11.511834	0							1.151287	0.688264
1.149611	0.853509	2.302142	19.835707	11.524269	0							1.152531	0.688264
1.150854	0.854079	2.304628	19.835814	11.536704	0							1.153774	0.688265
1.152098	0.854379	2.307115	19.835922	11.549139	0							1.155017	0.688265
1.153341	0.853559	2.309601	19.835974	11.561574	0							1.15626	0.688265
1.154584	0.8523	2.312088	19.836012	11.574009	0							1.157504	0.688266
1.155828	0.851989	2.314574	19.836054	11.586444	0							1.158747	0.688266
1.157071	0.850953	2.317061	19.836092	11.598879	0							1.15999	0.688266
1.158314	0.850866	2.319548	19.836094	11.611314	0							1.161234	0.688267
1.159557	0.851018	2.322034	19.836107	11.623749	0							1.162477	0.688267
1.160801	0.851228	2.324521	19.836189	11.636184	0							1.16372	0.688268
1.162044	0.850873	2.327007	19.836258	11.648619	0							1.164963	0.688268
1.163287	0.849915	2.329494	19.836296	11.661054	0							1.166207	0.688268
1.164531	0.850023	2.33198	19.83637	11.673489	0							1.16745	0.688269
1.165774	0.849976	2.334467	19.836479	11.685924	0							1.168693	0.688269
1.167017	0.848646	2.336954	19.836628	11.698359	0							1.169937	0.68827
1.16826	0.847382	2.33944	19.836744	11.710793	0							1.17118	0.68827
1.169504	0.847249	2.341927	19.836849	11.723228	0							1.172423	0.688271
1.170747	0.846854	2.344414	19.837002	11.735663	0							1.173666	0.688271
1.17199	0.847325	2.3469	19.837177	11.748098	0							1.17491	0.688271
1.173234	0.847414	2.349387	19.837299	11.760533	0							1.176153	0.688272
1.174477	0.847071	2.351873	19.83736	11.772968	0							1.177396	0.688272
1.17572	0.846309	2.35436	19.837399	11.785403	0							1.17864	0.688273
1.176963	0.84669	2.356846	19.837376	11.797838	0							1.179883	0.688273
1.178207	0.846362	2.359333	19.837372	11.810273	0							1.181126	0.688273
1.17945	0.844761	2.36182	19.837456	11.822708	0							1.182369	0.688274
1.180693	0.844788	2.364306	19.837486	11.835143	0							1.183613	0.688274
1.181937	0.845173	2.366793	19.837484	11.847578	0							1.184856	0.688275
1.18318	0.84587	2.369279	19.83753	11.860013	0							1.186099	0.688275
1.184423	0.844568	2.371766	19.837576	11.872447	0							1.187343	0.688276
1.185666	0.843847	2.374252	19.837574	11.884882	0							1.188586	0.688276
1.18691	0.843926	2.376739	19.837496	11.897317	0							1.189829	0.688276
1.188153	0.843365	2.379225	19.837452	11.909752	0							1.191073	0.688277
1.189396	0.843002	2.381712	19.837383	11.922187	0							1.192316	0.688277
1.19064	0.842963	2.384199	19.837297	11.934622	0							1.193559	0.688278
1.191883	0.843299	2.386685	19.837252	11.947057	0							1.194802	0.688278
1.193126	0.843003	2.389172	19.837236	11.959492	0							1.196046	0.688279
1.19437	0.84232	2.391659	19.837189	11.971927	0							1.197289	0.688279
1.195613	0.842154	2.394145	19.837042	11.984362	0							1.198532	0.68828
1.196856	0.841688	2.396632	19.837002	11.996797	0							1.199776	0.68828
1.198099	0.841147	2.399118	19.836977	12.009232	0							1.201019	0.68828
1.199343	0.840199	2.401605	19.837008	12.021667	0							1.202262	0.688281
1.200586	0.839567	2.404091	19.836979	12.034101	0							1.203505	0.688281
1.201829	0.83986	2.406578	19.83687	12.046536	0							1.204749	0.688282
1.203073	0.84023	2.409065	19.836811	12.058971	0							1.205992	0.688282
1.204316	0.840343	2.411551	19.836761	12.071406	0							1.207235	0.688282
1.205559	0.840798	2.414038	19.836796	12.083841	0							1.208479	0.688282
1.206802	0.841431	2.416524	19.836737	12.096276	0							1.209722	0.688282
1.208046	0.842079	2.419011	19.836605	12.108711	0							1.210965	0.688282
1.209289	0.842342	2.421498	19.836483	12.121146	0							1.212209	0.688282
1.210532	0.842241	2.423984	19.836468	12.133581	0							1.213452	0.688282
1.211776	0.842844	2.426471	19.836409	12.146016	0							1.214695	0.688282
1.213019	0.842413	2.428957	19.836267	12.158451	0							1.215938	0.688282
1.214262	0.842484	2.431444	19.83617	12.170886	0							1.217182	0.688282
1.215505	0.843528	2.43393	19.836197	12.183321	0							1.218425	0.688282
1.216749	0.845006	2.436417	19.836193	12.195756	0							1.219668	0.688283
1.217992	0.845587	2.438904	19.836166	12.208191	0							1.220912	0.688283
1.219235	0.846672	2.44139	19.836168	12.220626	0							1.222155	0.688284
1.220479	0.846131	2.443877	19.836212	12.233061	0							1.223398	0.688284
1.221722	0.84581	2.446363	19.836245	12.245496	0							1.224641	0.688285
1.222965	0.844742	2.44885	19.836208	12.257931	0							1.225885	0.688285
1.224208	0.844794	2.451336	19.836267	12.270366	0							1.227128	0.688286
1.225452	0.844854	2.453823	19.836336	12.282801	0							1.228371	0.688286
1.226695	0.844391	2.45631	19.836357	12.295236	0							1.229614	0.688287
1.227938	0.84449	2.458796	19.836325	12.307671	0							1.230858	0.688287
1.229182	0.844934	2.461283	19.836311	12.320106	0							1.232101	0.688288
1.230425	0.844932	2.463769	19.836267	12.332541	0							1.233344	0.688288
1.231668	0.84538	2.466256	19.83618	12.344975	0							1.234588	0.688289
1.232912	0.845479	2.468743	19.836239	12.35741	0							1.235831	0.68829
1.234155	0.845282	2.471229	19.836128	12.369845	0							1.237074	0.68829
1.235398	0.844814	2.473716	19.836149	12.38228	0							1.238318	0.688291
1.236641	0.844762	2.476202	19.836121	12.394715	0							1.239561	0.688291
1.237885	0.845126	2.478689	19.836185	12.40715	0							1.240804	0.688292
1.239128	0.845002	2.481175	19.836176	12.419585	0							1.242047	0.688292
1.240371	0.845295	2.483662	19.836128	12.43202	0							1.243291	0.688293
1.241615	0.845745	2.486149	19.836037	12.444454	0							1.244534	0.688294
1.242858	0.84542	2.488635	19.835972	12.456889	0							1.245777	0.688294
1.244101	0.845132	2.491122	19.835983	12.469324	0							1.247021	0.688295
1.245344	0.843789	2.493608	19.835983	12.481759	0							1.248264	0.688296
1.246588	0.845309	2.496095	19.836056	12.494194	0							1.249507	0.688296
1.247831	0.846227	2.498581	19.836138	12.506629	0							1.250751	0.688297
1.249074	0.845144	2.501068	19.836123	12.519064	0							1.251994	0.688298
1.250318	0.843873	2.503555	19.836058	12.531499	0							1.253237	0.688298
1.251561	0.844427	2.506041	19.836033	12.543934	0							1.25448	0.688299
1.252804	0.843229	2.508528	19.836159	12.556369	0							1.255724	0.6883
1.254048	0.84255	2.511014	19.836222	12.568804	0							1.256967	0.6883
1.255291	0.842215	2.513501	19.836199	12.581239	0							1.25821	0.688301
1.256534	0.842319	2.515988	19.836157	12.593674	0							1.259454	0.688302
1.257777	0.843008	2.518474	19.836163	12.606109	0							1.260697	0.688303
1.259021	0.843402	2.520961	19.836136	12.618544	0							1.26194	0.688304
1.260264	0.843076	2.523447	19.836134	12.630979	0							1.263183	0.688305
1.261507	0.843421	2.525934	19.836178	12.643414	0							1.264427	0.688305
1.262751	0.843569	2.52842	19.836105	12.655849	0							1.26567	0.688306
1.263994	0.843312	2.530907	19.836126	12.668283	0							1.266913	0.688307
1.265237	0.842969	2.533394	19.836159	12.680718	0							1.268157	0.688308
1.26648	0.843114	2.53588	19.836245	12.693153	0							1.2694	0.688309
1.267724	0.842286	2.538367	19.836201	12.705588	0							1.270643	0.68831
1.268967	0.842151	2.540854	19.836252	12.718023	0							1.271886	0.688311
1.27021	0.842929	2.54334	19.836239	12.730458	0							1.27313	0.688312
1.271453	0.842956	2.545826	19.836212	12.742893	0							1.274373	0.688312
1.272697	0.842527	2.548313	19.836185	12.755328	0							1.275616	0.688313
1.27394	0.841342	2.5508	19.836266	12.767763	0							1.27686	0.688314
1.275183	0.84066	2.553286	19.836481	12.780198	0							1.278103	0.688315
1.276427	0.84047	2.555773	19.83654	12.792633	0							1.279346	0.688316
1.27767	0.840027	2.558259	19.836412	12.805068	0							1.280589	0.688317
1.278913	0.839157	2.560746	19.836296	12.817503	0							1.281833	0.688318
1.280157	0.838301	2.563233	19.836296	12.829938	0							1.283076	0.688319
1.2814	0.837815	2.565719	19.836327	12.842373	0							1.284319	0.688321
1.282643	0.838	2.568206	19.836397	12.854808	0							1.285563	0.688322
1.283886	0.837794	2.570692	19.836472	12.867243	0							1.286806	0.688323
1.28513	0.838212	2.573179	19.836552	12.879678	0							1.288049	0.688324
1.286373	0.838034	2.575665	19.836573	12.892113	0							1.289292	0.688325
1.287616	0.837919	2.578152	19.836678	12.904548	0							1.290536	0.688326
1.28886	0.838108	2.580639	19.836712	12.916983	0							1.291779	0.688327
1.290103	0.838266	2.583125	19.836752	12.929418	0							1.293022	0.688328
1.291346	0.838546	2.585612	19.836828	12.941853	0							1.294266	0.68833
1.29259	0.839218	2.588099	19.836843	12.954288	0							1.295509	0.688331
1.293833	0.839612	2.590585	19.836922	12.966722	0							1.296752	0.688332
1.295076	0.839868	2.593072	19.836872	12.979157	0							1.297996	0.688334
1.296319	0.840323	2.595558	19.836866	12.991592	0							1.299239	0.688335
1.297563	0.840931	2.598045	19.836851	13.004027	0							1.300482	0.688336
1.298806	0.841355	2.600531	19.83696	13.016462	0							1.301725	0.688337
1.300049	0.840564	2.603018	19.83695	13.028896	0							1.302969	0.688339
1.301293	0.840147	2.605505	19.836929	13.041331	0							1.304212	0.68834
1.302536	0.839594	2.607991	19.836952	13.053766	0							1.305455	0.688341
1.303779	0.838891	2.610478	19.837008	13.066201	0							1.306699	0.688341
1.305022	0.83906	2.612964	19.837048	13.078636	0							1.307942	0.688341
1.306266	0.839159	2.615451	19.837021	13.091071	0							1.309185	0.688341
1.307509	0.839572	2.617937	19.837019	13.103506	0							1.310428	0.688341
1.308752	0.839174	2.620424	19.836962	13.115941	0							1.311672	0.688341
1.309996	0.838267	2.62291	19.836981	13.128376	0							1.312915	0.688341
1.311239	0.838546	2.625397	19.836994	13.140811	0							1.314158	0.688341
1.312482	0.839796	2.627884	19.837027	13.153246	0							1.315402	0.688341
1.313725	0.84012	2.63037	19.837072	13.165681	0							1.316645	0.688341
1.314969	0.840244	2.632857	19.837067	13.178116	0							1.317888	0.688341
1.316212	0.840939	2.635344	19.837042	13.190551	0							1.319131	0.688343
1.317455	0.841243	2.63783	19.837046	13.202986	0							1.320375	0.688344
1.318699	0.84147	2.640317	19.837038	13.215421	0							1.321618	0.688346
1.319942	0.841153	2.642803	19.836937	13.227856	0							1.322861	0.688347
1.321185	0.840731	2.64529	19.836874	13.240291	0							1.324105	0.688349
1.322428	0.840997	2.647776	19.836842	13.252726	0							1.325348	0.68835
1.323672	0.840704	2.650263	19.836855	13.265161	0							1.326591	0.688352
1.324915	0.840657	2.65275	19.836821	13.277596	0							1.327834	0.688353
1.326158	0.841348	2.655236	19.83684	13.29003	0							1.329078	0.688355
1.327402	0.841567	2.657723	19.836927	13.302465	0							1.330321	0.688357
1.328645	0.84172	2.660209	19.836983	13.3149	0							1.331564	0.688358
1.329888	0.842659	2.662696	19.836979	13.327335	0							1.332808	0.68836
1.331131	0.843069	2.665182	19.836962	13.33977	0							1.334051	0.688362
1.332375	0.842511	2.667669	19.836946	13.352205	0							1.335294	0.688363
1.333618	0.841729	2.670156	19.836967	13.36464	0							1.336538	0.688365
1.334861	0.841172	2.672642	19.836992	13.377075	0							1.337781	0.688367
1.336105	0.841159	2.675129	19.836992	13.38951	0							1.339024	0.688369
1.337348	0.84149	2.677615	19.836969	13.401945	0							1.340267	0.68837
1.338591	0.841261	2.680102	19.836939	13.41438	0							1.341511	0.688372
1.339835	0.84044	2.682589	19.836922	13.426815	0							1.342754	0.688374
1.341078	0.839884	2.685075	19.836948	13.43925	0							1.343997	0.688376
1.342321	0.839924	2.687562	19.836933	13.451685	0							1.345241	0.688378
1.343564	0.839459	2.690048	19.836903	13.46412	0							1.346484	0.68838
1.344808	0.838979	2.692535	19.836863	13.476555	0							1.347727	0.688382
1.346051	0.839457	2.695021	19.836824	13.48899	0							1.34897	0.688384
1.347294	0.839903	2.697508	19.836786	13.501425	0							1.350214	0.688386
1.348538	0.840331	2.699995	19.836739	13.51386	0							1.351457	0.688388
1.349781	0.841136	2.702481	19.83675	13.526295	0							1.3527	0.68839
1.351024	0.841592	2.704968	19.836817	13.53873	0							1.353944	0.688392
1.352268	0.84161	2.707454	19.83688	13.551165	0							1.355187	0.688394
1.353511	0.840942	2.709941	19.836893	13.5636	0							1.35643	0.688396
1.354754	0.840186	2.712428	19.836864	13.576035	0							1.357674	0.688398
1.355997	0.839489	2.714914	19.836849	13.58847	0							1.358917	0.688401
1.357241	0.838842	2.717401	19.836872	13.600904	0							1.36016	0.688403
1.358484	0.838051	2.719887	19.836798	13.613338	0							1.361403	0.688405
1.359727	0.836861	2.722374	19.836769	13.625773	0							1.362647	0.688407
1.36097	0.836077	2.72486	19.836754	13.638208	0							1.36389	0.68841
1.362214	0.835996	2.727347	19.836674	13.650643	0							1.365133	0.688412
1.363457	0.83671	2.729834	19.836649	13.663078	0							1.366377	0.688414
1.3647	0.836841	2.73232	19.836617	13.675513	0							1.36762	0.688417
1.365944	0.836524	2.734807	19.836548	13.687948	0							1.368863	0.688419
1.367187	0.836832	2.737293	19.836521	13.700383	0							1.370106	0.688422
1.36843	0.83614	2.73978	19.836479	13.712818	0							1.37135	0.688424
1.369673	0.836129	2.742266	19.836454	13.725253	0							1.372593	0.688427
1.370917	0.83623	2.744753	19.83642	13.737688	0							1.373836	0.688429
1.37216	0.83676	2.74724	19.836349	13.750123	0							1.37508	0.688432
1.373403	0.83705	2.749726	19.836367	13.762558	0							1.376323	0.688434
1.374647	0.836404	2.752213	19.83633	13.774993	0							1.377566	0.688437
1.37589	0.836459	2.754699	19.836206	13.787428	0							1.378809	0.688439
1.377133	0.835708	2.757186	19.836105	13.799863	0							1.380053	0.688442
1.378377	0.834831	2.759673	19.836075	13.812298	0							1.381296	0.688445
1.37962	0.834612	2.762159	19.836149	13.824733	0							1.382539	0.688448
1.380863	0.834568	2.764646	19.836224	13.837168	0							1.383783	0.688451
1.382106	0.834202	2.767132	19.836283	13.849603	0							1.385026	0.688453
1.38335	0.834822	2.769619	19.836311	13.862038	0							1.386269	0.688456
1.384593	0.834227	2.772105	19.836296	13.874473	0							1.387512	0.688459
1.385836	0.833708	2.774592	19.836319	13.886908	0							1.388756	0.688462
1.38708	0.833239	2.777079	19.836353	13.899343	0							1.389999	0.688465
1.388323	0.833027	2.779565	19.836311	13.911777	0							1.391242	0.688468
1.389566	0.832781	2.782052	19.836313	13.924212	0							1.392486	0.688471
1.390809	0.83301	2.784538	19.836365	13.936647	0							1.393729	0.688471
1.392053	0.83271	2.787025	19.836388	13.949082	0							1.394972	0.688471
1.393296	0.832567	2.789511	19.836416	13.961517	0							1.396215	0.688471
1.394539	0.832029	2.791998	19.836412	13.973952	0							1.397459	0.688471
1.395783	0.831072	2.794485	19.83643	13.986387	0							1.398702	0.688471
1.397026	0.831254	2.796971	19.836464	13.998822	0							1.399945	0.688471
1.398269	0.831185	2.799458	19.836445	14.011257	0							1.401189	0.688471
1.399513	0.830429	2.801944	19.836422	14.023692	0							1.402432	0.688471
1.400756	0.829858	2.804431	19.836399	14.036127	0							1.403675	0.688471
1.401999	0.830665	2.806918	19.836323	14.048562	0							1.404919	0.688471
1.403242	0.831888	2.809404	19.83626	14.060997	0							1.406162	0.688474
1.404486	0.831376	2.811891	19.836197	14.073432	0							1.407405	0.688477
1.405729	0.831491	2.814377	19.836142	14.085867	0							1.408648	0.68848
1.406972	0.831549	2.816864	19.836159	14.098302	0							1.409892	0.688483
1.408216	0.831385	2.81935	19.836168	14.110737	0							1.411135	0.688487
1.409459	0.83071	2.821837	19.836184	14.123172	0							1.412378	0.68849
1.410702	0.830812	2.824324	19.836201	14.135607	0							1.413622	0.688493
1.411945	0.830492	2.82681	19.836273	14.148042	0							1.414865	0.688496
1.413189	0.830314	2.829297	19.836391	14.160477	0							1.416108	0.688499
1.414432	0.829949	2.831784	19.836449	14.172912	0							1.417351	0.688503
1.415675	0.830295	2.83427	19.836481	14.185346	0							1.418595	0.688506
1.416919	0.830201	2.836756	19.836525	14.197781	0							1.419838	0.68851
1.418162	0.831273	2.839243	19.836536	14.210216	0							1.421081	0.688513
1.419405	0.831517	2.84173	19.836533	14.222651	0							1.422325	0.688517
1.420648	0.831721	2.844216	19.836536	14.235085	0							1.423568	0.68852
1.421892	0.832831	2.846703	19.83651	14.24752	0							1.424811	0.688524
1.423135	0.832647	2.84919	19.836426	14.259955	0							1.426054	0.688527
1.424378	0.833332	2.851676	19.836411	14.27239	0							1.427298	0.688531
1.425622	0.833931	2.854163	19.836393	14.284825	0							1.428541	0.688534
1.426865	0.833473	2.856649	19.836378	14.29726	0							1.429784	0.688538
1.428108	0.83487	2.859136	19.836349	14.309695	0							1.431028	0.688542
1.429351	0.835366	2.861622	19.836353	14.32213	0							1.432271	0.688546
1.430595	0.836236	2.864109	19.836365	14.334565	0							1.433514	0.68855
1.431838	0.835965	2.866596	19.836311	14.347	0							1.434757	0.688553
1.433081	0.836308	2.869082	19.836273	14.359435	0							1.436001	0.688557
1.434325	0.835059	2.871569	19.836304	14.37187	0							1.437244	0.688561
1.435568	0.834347	2.874055	19.836443	14.384305	0							1.438487	0.688565
1.436811	0.83491	2.876542	19.836592	14.39674	0							1.439731	0.688569
1.438055	0.834569	2.879029	19.836674	14.409175	0							1.440974	0.688573
1.439298	0.834866	2.881515	19.836779	14.42161	0							1.442217	0.688577
1.440541	0.835686	2.884002	19.836807	14.434045	0							1.443461	0.688581
1.441784	0.835687	2.886488	19.836866	14.44648	0							1.444704	0.688585
1.443028	0.836634	2.888975	19.836882	14.458915	0							1.445947	0.68859
1.444271	0.837388	2.891461	19.836962	14.47135	0							1.44719	0.688594
1.445514	0.837298	2.893948	19.837084	14.483785	0							1.448434	0.688598
1.446758	0.837121	2.896435	19.837154	14.49622	0							1.449677	0.688602
1.448001	0.838086	2.898921	19.837166	14.508655	0							1.45092	0.688607
1.449244	0.838225	2.901408	19.837187	14.52109	0							1.452164	0.688611
1.450487	0.83838	2.903894	19.837172	14.533525	0							1.453407	0.688615
1.451731	0.837927	2.906381	19.837193	14.545959	0							1.45465	0.688619
1.452974	0.837407	2.908867	19.837128	14.558394	0							1.455893	0.688624
1.454217	0.836345	2.911354	19.83708	14.570829	0							1.457137	0.688629
1.455461	0.836937	2.913841	19.837059	14.583264	0							1.45838	0.688633
1.456704	0.837382	2.916327	19.836948	14.595699	0							1.459623	0.688638
1.457947	0.838489	2.918814	19.836859	14.608134	0							1.460867	0.688643
1.45919	0.838997	2.9213	19.836838	14.620569	0							1.46211	0.688647
1.460434	0.838482	2.923787	19.836906	14.633004	0							1.463353	0.688652
1.461677	0.83932	2.926274	19.836916	14.645439	0							1.464597	0.688657
1.46292	0.839453	2.92876	19.836781	14.657874	0							1.46584	0.688661
1.464164	0.839442	2.931247	19.836836	14.670309	0							1.467083	0.688666
1.465407	0.837374	2.933733	19.836857	14.682744	0							1.468326	0.688671
1.46665	0.837693	2.93622	19.836933	14.695179	0							1.46957	0.688676
1.467893	0.838386	2.938706	19.83696	14.707614	0							1.470813	0.688681
1.469137	0.839232	2.941193	19.836948	14.720049	0							1.472056	0.688686
1.47038	0.839377	2.94368	19.83699	14.732484	0							1.4733	0.688691
1.471623	0.840292	2.946166	19.837025	14.744919	0							1.474543	0.688697
1.472867	0.840957	2.948653	19.837091	14.757353	0							1.475786	0.688702
1.47411	0.841074	2.951139	19.837082	14.769788	0							1.477029	0.688707
1.475353	0.840242	2.953626	19.837065	14.782223	0							1.478273	0.688712
1.476596	0.840454	2.956112	19.837099	14.794658	0							1.479516	0.688717
1.47784	0.8402	2.958599	19.837061	14.807093	0							1.480759	0.688717
1.479083	0.840407	2.961086	19.837065	14.819528	0							1.482003	0.688717
1.480326	0.840268	2.963572	19.837116	14.831963	0							1.483246	0.688717
1.48157	0.840377	2.966059	19.836998	14.844398	0							1.484489	0.688717
1.482813	0.840695	2.968545	19.836918	14.856833	0							1.485732	0.688717
1.484056	0.840123	2.971032	19.836863	14.869267	0							1.486976	0.688717
1.4853	0.840507	2.973519	19.836861	14.881702	0							1.488219	0.688717
1.486543	0.840478	2.976005	19.836672	14.894137	0							1.489462	0.688717
1.487786	0.839913	2.978492	19.836555	14.906572	0							1.490706	0.688717
1.489029	0.839302	2.980978	19.83651	14.919007	0							1.491949	0.688717
1.490273	0.838505	2.983465	19.836487	14.931442	0							1.493192	0.688722
1.491516	0.837851	2.985951	19.83655	14.943877	0							1.494435	0.688728
1.492759	0.837633	2.988438	19.83639	14.956312	0							1.495679	0.688733
1.494003	0.837766	2.990925	19.836288	14.968747	0							1.496922	0.688739
1.495246	0.83661	2.993411	19.836161	14.981182	0							1.498165	0.688744
1.496489	0.837181	2.995898	19.836079	14.993617	0							1.499409	0.68875
1.497733	0.838243	2.998384	19.835985	15.006052	0							1.500652	0.688755
1.498976	0.838533	3.000871	19.83581	15.018487	0							1.501895	0.688761
1.500219	0.838565	3.003358	19.835798	15.030922	0							1.503139	0.688766
1.501462	0.838665	3.005844	19.835644	15.043357	0							1.504382	0.688772
1.502706	0.838881	3.008331	19.835583	15.055792	0							1.505625	0.688778
1.503949	0.838838	3.010817	19.83559	15.068227	0							1.506868	0.688784
1.505192	0.83799	3.013304	19.835623	15.080662	0							1.508112	0.688789
1.506436	0.836902	3.01579	19.835711	15.093097	0							1.509355	0.688795
1.507679	0.836132	3.018277	19.835588	15.105532	0							1.510598	0.688801
1.508922	0.836035	3.020764	19.835455	15.117967	0							1.511842	0.688807
1.510165	0.835527	3.02325	19.835308	15.130402	0							1.513085	0.688813
1.511409	0.835405	3.025737	19.835197	15.142837	0							1.514328	0.688819
1.512652	0.835021	3.028223	19.835186	15.155272	0							1.515571	0.688825
1.513895	0.834965	3.03071	19.835125	15.167706	0							1.516815	0.688831
1.515139	0.83511	3.033196	19.835094	15.180141	0							1.518058	0.688837
1.516382	0.83531	3.035683	19.834988	15.192576	0							1.519301	0.688844
1.517625	0.834806	3.03817	19.834963	15.205011	0							1.520545	0.68885
1.518868	0.835458	3.040656	19.834887	15.217446	0							1.521788	0.688857
1.520112	0.835717	3.043143	19.834982	15.229881	0							1.523031	0.688863
1.521355	0.835463	3.04563	19.834953	15.242316	0							1.524274	0.688869
1.522598	0.83583	3.048116	19.835003	15.254751	0							1.525518	0.688876
1.523842	0.836375	3.050603	19.834951	15.267186	0							1.526761	0.688882
1.525085	0.836016	3.053089	19.834845	15.279621	0							1.528004	0.688888
1.526328	0.834985	3.055576	19.834822	15.292056	0							1.529248	0.688895
1.527571	0.834718	3.058062	19.834837	15.304491	0							1.530491	0.688902
1.528815	0.834793	3.060549	19.834803	15.316926	0							1.531734	0.688909
1.530058	0.834828	3.063035	19.834873	15.329361	0							1.532977	0.688915
1.531301	0.834546	3.065522	19.834909	15.341795	0							1.534221	0.688922
1.532545	0.834389	3.068009	19.835037	15.35423	0							1.535464	0.688929
1.533788	0.834838	3.070495	19.835094	15.366665	0							1.536707	0.688936
1.535031	0.83445	3.072982	19.835102	15.3791	0							1.537951	0.688943
1.536274	0.833988	3.075468	19.835094	15.391535	0							1.539194	0.68895
1.537518	0.834981	3.077955	19.835085	15.40397	0							1.540437	0.688956
1.538761	0.834887	3.080441	19.835129	15.416405	0							1.54168	0.688963
1.540004	0.833979	3.082928	19.835199	15.42884	0							1.542924	0.688971
1.541248	0.834304	3.085415	19.83526	15.441275	0							1.544167	0.688978
1.542491	0.834503	3.087901	19.835402	15.45371	0							1.54541	0.688985
1.543734	0.834352	3.090388	19.835457	15.466145	0							1.546654	0.688993
1.544978	0.833977	3.092875	19.835646	15.47858	0							1.547897	0.689
1.546221	0.833916	3.095361	19.835697	15.491014	0							1.54914	0.689007
1.547464	0.833729	3.097848	19.835749	15.503449	0							1.550384	0.689015
1.548707	0.833214	3.100334	19.835766	15.515884	0							1.551627	0.689022
1.549951	0.833153	3.102821	19.83588	15.528319	0							1.55287	0.689029
1.551194	0.833257	3.105307	19.835928	15.540754	0							1.554113	0.689037
1.552437	0.833092	3.107794	19.836006	15.553189	0							1.555357	0.689037
1.553681	0.83296	3.110281	19.836027	15.565624	0							1.5566	0.689037
1.554924	0.832772	3.112767	19.836069	15.578059	0							1.557843	0.689037
1.556167	0.832928	3.115254	19.836195	15.590494	0							1.559087	0.689037
1.55741	0.833773	3.11774	19.836321	15.602929	0							1.56033	0.689037
1.558654	0.834047	3.120227	19.836458	15.615364	0							1.561573	0.689037
1.559897	0.8339	3.122713	19.836578	15.627799	0							1.562817	0.689037
1.56114	0.834394	3.1252	19.83666	15.640234	0							1.56406	0.689037
1.562384	0.835084	3.127687	19.836729	15.652669	0							1.565303	0.689037
1.563627	0.835306	3.130173	19.836786	15.665104	0							1.566546	0.689037
1.56487	0.83515	3.13266	19.836853	15.677539	0							1.56779	0.689044
1.566113	0.835051	3.135146	19.836906	15.689974	0							1.569033	0.689052
1.567357	0.835041	3.137633	19.836931	15.702409	0							1.570276	0.68906
1.5686	0.835335	3.14012	19.83691	15.714844	0							1.571519	0.689068
1.569843	0.836229	3.142606	19.836967	15.727279	0							1.572763	0.689076
1.571087	0.836299	3.145093	19.837008	15.739714	0							1.574006	0.689084
1.57233	0.836466	3.147579	19.837	15.752149	0							1.575249	0.689092
1.573573	0.836865	3.150066	19.836868	15.764584	0							1.576493	0.689099
1.574816	0.836835	3.152552	19.836809	15.777019	0							1.577736	0.689107
1.57606	0.836988	3.155039	19.836823	15.789454	0							1.578979	0.689115
1.577303	0.837213	3.157526	19.836769	15.801888	0							1.580222	0.689123
1.578546	0.837606	3.160012	19.836679	15.814323	0							1.581466	0.689132
1.57979	0.837756	3.162499	19.836588	15.826758	0							1.582709	0.68914
1.581033	0.83715	3.164985	19.836557	15.839193	0							1.583952	0.689148
1.582276	0.835726	3.167472	19.836454	15.851628	0							1.585196	0.689157
1.58352	0.835445	3.169959	19.836391	15.864063	0							1.586439	0.689165
1.584763	0.835414	3.172445	19.836382	15.876498	0							1.587682	0.689173
1.586006	0.834715	3.174932	19.83639	15.888933	0							1.588926	0.689182
1.587249	0.83449	3.177418	19.83634	15.901368	0							1.590169	0.68919
1.588493	0.835759	3.179905	19.836311	15.913802	0							1.591412	0.689198
1.589736	0.83653	3.182391	19.836292	15.926237	0							1.592655	0.689207
1.590979	0.836308	3.184878	19.836271	15.938672	0							1.593899	0.689216
1.592223	0.835477	3.187365	19.836273	15.951107	0							1.595142	0.689225
1.593466	0.834184	3.189851	19.836302	15.963542	0							1.596385	0.689234
1.594709	0.833108	3.192338	19.836315	15.975977	0							1.597629	0.689243
1.595952	0.831818	3.194824	19.836359	15.988412	0							1.598872	0.689251
1.597196	0.832046	3.197311	19.83643	16.000847	0							1.600115	0.68926
1.598439	0.832968	3.199797	19.836519	16.013281	0							1.601358	0.689269
1.599682	0.832542	3.202284	19.836569	16.025717	0							1.602602	0.689278
1.600926	0.832149	3.204771	19.836523	16.038151	0							1.603845	0.689287
1.602169	0.83331	3.207257	19.836426	16.050587	0							1.605088	0.689296
1.603412	0.833955	3.209744	19.83633	16.063021	0							1.606332	0.689306
1.604656	0.83349	3.21223	19.836248	16.075457	0							1.607575	0.689315
1.605899	0.833596	3.214717	19.836218	16.087891	0							1.608818	0.689324
1.607142	0.832892	3.217204	19.836138	16.100327	0							1.610062	0.689334
1.608385	0.832385	3.21969	19.836086	16.112761	0							1.611305	0.689343
1.609629	0.832026	3.222177	19.836044	16.125196	0							1.612548	0.689353
1.610872	0.832702	3.224663	19.835939	16.13763	0							1.613791	0.689362
1.612115	0.832799	3.22715	19.835869	16.150066	0							1.615035	0.689371
1.613358	0.832656	3.229636	19.835831	16.1625	0							1.616278	0.689381
1.614602	0.833109	3.232123	19.835821	16.174936	0							1.617521	0.689391
1.615845	0.833346	3.23461	19.835793	16.18737	0							1.618765	0.6894
1.617088	0.833526	3.237096	19.835697	16.199806	0							1.620008	0.68941
1.618332	0.833758	3.239583	19.835592	16.21224	0							1.621251	0.68942
1.619575	0.833829	3.242069	19.835468	16.224674	0							1.622494	0.68943
1.620818	0.833983	3.244556	19.83535	16.23711	0							1.623738	0.68944
1.622061	0.833417	3.247042	19.835274	16.249544	0							1.624981	0.68945
1.623305	0.832592	3.249529	19.835224	16.26198	0							1.626224	0.68946
1.624548	0.831264	3.252016	19.835228	16.274414	0							1.627468	0.68947
1.625791	0.830604	3.254502	19.835226	16.28685	0							1.628711	0.68948
1.627035	0.830751	3.256989	19.835211	16.299284	0							1.629954	0.68949
1.628278	0.830654	3.259475	19.835241	16.31172	0							1.631197	0.689501
1.629521	0.830834	3.261962	19.835302	16.324154	0							1.632441	0.689511
1.630765	0.830904	3.264449	19.835333	16.33659	0							1.633684	0.689522
1.632008	0.830573	3.266935	19.835329	16.349024	0							1.634927	0.689532
1.633251	0.829919	3.269422	19.835283	16.36146	0							1.636171	0.689543
1.634494	0.830639	3.271908	19.835249	16.373894	0							1.637414	0.689553
1.635738	0.829401	3.274395	19.835258	16.38633	0							1.638657	0.689564
1.636981	0.829259	3.276881	19.835245	16.398764	0							1.6399	0.689574
1.638224	0.828301	3.279368	19.835176	16.4112	0							1.641144	0.689585
1.639468	0.826976	3.281855	19.83506	16.423634	0							1.642387	0.689585
1.640711	0.826687	3.284341	19.834967	16.436069	0							1.64363	0.689585
1.641954	0.827049	3.286828	19.834875	16.448503	0							1.644874	0.689585
1.643198	0.826777	3.289315	19.834703	16.460939	0							1.646117	0.689585
1.644441	0.826982	3.291801	19.834585	16.473373	0							1.64736	0.689585
1.645684	0.827495	3.294288	19.834473	16.485809	0							1.648604	0.689585
1.646927	0.826932	3.296774	19.834387	16.498243	0							1.649847	0.689585
1.648171	0.827698	3.299261	19.834316	16.510679	0							1.65109	0.689585
1.649414	0.827111	3.301747	19.834253	16.523113	0							1.652333	0.689585
1.650657	0.827101	3.304234	19.83427	16.535549	0							1.653577	0.689585
1.651901	0.826382	3.30672	19.834261	16.547983	0							1.65482	0.689596
1.653144	0.826927	3.309207	19.834202	16.560419	0							1.656063	0.689607
1.654387	0.827802	3.311694	19.83412	16.572853	0							1.657307	0.689618
1.65563	0.828231	3.31418	19.833986	16.585289	0							1.65855	0.689629
1.656874	0.828323	3.316667	19.833868	16.597723	0							1.659793	0.68964
1.658117	0.829773	3.319153	19.833778	16.610159	0							1.661036	0.689651
1.65936	0.828902	3.32164	19.833696	16.622593	0							1.66228	0.689662
1.660604	0.828051	3.324126	19.833561	16.635029	0							1.663523	0.689673
1.661847	0.827984	3.326613	19.833471	16.647463	0							1.664766	0.689684
1.66309	0.828181	3.3291	19.833426	16.659899	0							1.66601	0.689695
1.664333	0.827191	3.331586	19.833332	16.672333	0							1.667253	0.689707
1.665577	0.825772	3.334073	19.833282	16.684769	0							1.668496	0.689718
1.66682	0.824637	3.33656	19.833176	16.697203	0							1.669739	0.68973
1.668063	0.824261	3.339046	19.833029	16.709639	0							1.670983	0.689742
1.669307	0.824795	3.341533	19.832977	16.722073	0							1.672226	0.689753
1.67055	0.825473	3.344019	19.832964	16.734509	0							1.673469	0.689765
1.671793	0.825461	3.346506	19.83297	16.746943	0							1.674713	0.689777
1.673036	0.824696	3.348992	19.833002	16.759378	0							1.675956	0.689788
1.67428	0.824869	3.351479	19.832962	16.771812	0							1.677199	0.6898
1.675523	0.824882	3.353966	19.832979	16.784246	0							1.678442	0.689811
1.676766	0.824609	3.356452	19.833	16.796682	0							1.679686	0.689824
1.67801	0.825374	3.358939	19.832983	16.809116	0							1.680929	0.689836
1.679253	0.82604	3.361425	19.832972	16.821552	0							1.682172	0.689848
1.680496	0.825548	3.363912	19.832977	16.833986	0							1.683416	0.68986
1.681739	0.824674	3.366398	19.833023	16.846422	0							1.684659	0.689872
1.682983	0.823845	3.368885	19.833008	16.858856	0							1.685902	0.689885
1.684226	0.823918	3.371372	19.832987	16.871292	0							1.687145	0.689897
1.685469	0.824157	3.373858	19.832968	16.883726	0							1.688389	0.689909
1.686713	0.824385	3.376345	19.833061	16.896162	0							1.689632	0.689921
1.687956	0.824771	3.378831	19.833075	16.908596	0							1.690875	0.689933
1.689199	0.825069	3.381318	19.833059	16.921032	0							1.692119	0.689946
1.690443	0.825295	3.383805	19.833132	16.933466	0							1.693362	0.689959
1.691686	0.824016	3.386291	19.833179	16.945902	0							1.694605	0.689972
1.692929	0.823688	3.388778	19.833298	16.958336	0							1.695849	0.689985
1.694172	0.823228	3.391264	19.833384	16.970772	0							1.697092	0.689997
1.695416	0.82371	3.393751	19.83353	16.983206	0							1.698335	0.69001
1.696659	0.823784	3.396237	19.833658	16.995642	0							1.699578	0.690023
1.697902	0.824538	3.398724	19.833628	17.008076	0							1.700822	0.690036
1.699146	0.825072	3.401211	19.833773	17.020512	0							1.702065	0.690049
1.700389	0.825764	3.403697	19.833792	17.032946	0							1.703308	0.690062
1.701632	0.82659	3.406184	19.833811	17.045382	0							1.704552	0.690075
1.702875	0.826623	3.40867	19.833918	17.057816	0							1.705795	0.690088
1.704119	0.826151	3.411157	19.834072	17.070251	0							1.707038	0.690102
1.705362	0.826303	3.413643	19.834127	17.082685	0							1.708282	0.690115
1.706605	0.826785	3.41613	19.834173	17.095121	0							1.709525	0.690129
1.707849	0.826813	3.418617	19.834288	17.107555	0							1.710768	0.690142
1.709092	0.827247	3.421103	19.834295	17.119991	0							1.712011	0.690155
1.710335	0.827162	3.42359	19.834234	17.132425	0							1.713255	0.690169
1.711578	0.827481	3.426076	19.83437	17.144861	0							1.714498	0.690182
1.712822	0.827051	3.428563	19.834484	17.157295	0							1.715741	0.690196
1.714065	0.82692	3.43105	19.834616	17.169731	0							1.716985	0.690196
1.715308	0.826574	3.433536	19.83466	17.182165	0							1.718228	0.690196
1.716552	0.826168	3.436023	19.834642	17.194601	0							1.719471	0.690196
1.717795	0.826524	3.438509	19.834694	17.207035	0							1.720714	0.690196
1.719038	0.826957	3.440996	19.834778	17.219471	0							1.721958	0.690196
1.720281	0.826461	3.443482	19.834759	17.231905	0							1.723201	0.690196
1.721525	0.825433	3.445969	19.834673	17.244341	0							1.724444	0.690196
1.722768	0.825637	3.448456	19.834635	17.256775	0							1.725688	0.690196
1.724011	0.825692	3.450942	19.834711	17.269211	0							1.726931	0.690196
1.725255	0.826203	3.453429	19.834709	17.281645	0							1.728174	0.690196
1.726498	0.826917	3.455915	19.834768	17.294081	0							1.729417	0.69021
1.727741	0.827238	3.458402	19.834772	17.306515	0							1.730661	0.690224
1.728985	0.827972	3.460889	19.834719	17.318951	0							1.731904	0.690238
1.730228	0.827432	3.463375	19.834614	17.331385	0							1.733147	0.690252
1.731471	0.827146	3.465862	19.834545	17.343821	0							1.734391	0.690266
1.732714	0.826732	3.468348	19.834595	17.356255	0							1.735634	0.69028
1.733958	0.827045	3.470835	19.83462	17.368689	0							1.736877	0.690294
1.735201	0.827233	3.473321	19.834549	17.381124	0							1.73812	0.690308
1.736444	0.827548	3.475808	19.834692	17.393559	0							1.739364	0.690322
1.737688	0.828111	3.478295	19.834679	17.405994	0							1.740607	0.690336
1.738931	0.828748	3.480781	19.834641	17.418428	0							1.74185	0.69035
1.740174	0.828394	3.483268	19.834677	17.430864	0							1.743094	0.690365
1.741417	0.827264	3.485754	19.834534	17.443298	0							1.744337	0.69038
1.742661	0.827164	3.488241	19.834349	17.455734	0							1.74558	0.690394
1.743904	0.827269	3.490727	19.834293	17.468168	0							1.746823	0.690409
1.745147	0.8277	3.493214	19.834223	17.480604	0							1.748067	0.690424
1.746391	0.828176	3.495701	19.83424	17.493038	0							1.74931	0.690438
1.747634	0.82813	3.498187	19.834139	17.505474	0							1.750553	0.690453
1.748877	0.827547	3.500674	19.834078	17.517908	0							1.751797	0.690468
1.750121	0.826989	3.50316	19.834044	17.530344	0							1.75304	0.690482
1.751364	0.826432	3.505647	19.833996	17.542778	0							1.754283	0.690498
1.752607	0.826676	3.508134	19.834028	17.555214	0							1.755527	0.690513
1.75385	0.827981	3.51062	19.834061	17.567648	0							1.75677	0.690528
1.755094	0.828597	3.513107	19.833986	17.580084	0							1.758013	0.690543
1.756337	0.829295	3.515593	19.833988	17.592518	0							1.759256	0.690559
1.75758	0.828984	3.51808	19.833961	17.604954	0							1.7605	0.690574
1.758824	0.827957	3.520566	19.833961	17.617388	0							1.761743	0.690589
1.760067	0.827188	3.523053	19.833702	17.629824	0							1.762986	0.690605
1.76131	0.826799	3.52554	19.833664	17.642258	0							1.76423	0.69062
1.762553	0.826602	3.528026	19.833681	17.654694	0							1.765473	0.690635
1.763797	0.826569	3.530513	19.833658	17.667128	0							1.766716	0.690651
1.76504	0.826445	3.532999	19.833626	17.679564	0							1.767959	0.690667
1.766283	0.826391	3.535486	19.833626	17.691998	0							1.769203	0.690683
1.767527	0.826226	3.537972	19.833628	17.704433	0							1.770446	0.690699
1.76877	0.825967	3.540459	19.833536	17.716867	0							1.771689	0.690715
1.770013	0.825651	3.542946	19.833519	17.729303	0							1.772933	0.690731
1.771256	0.825344	3.545432	19.833439	17.741737	0							1.774176	0.690747
1.7725	0.824852	3.547919	19.833332	17.754173	0							1.775419	0.690762
1.773743	0.824429	3.550406	19.833284	17.766607	0							1.776662	0.690778
1.774986	0.824801	3.552892	19.833223	17.779043	0							1.777906	0.690794
1.77623	0.82565	3.555379	19.833143	17.791477	0							1.779149	0.690794
1.777473	0.82647	3.557865	19.833155	17.803913	0							1.780392	0.690794
1.778716	0.826933	3.560352	19.833084	17.816347	0							1.781636	0.690794
1.779959	0.826342	3.562838	19.833006	17.828783	0							1.782879	0.690794
1.781203	0.826202	3.565325	19.832903	17.841217	0							1.784122	0.690794
1.782446	0.826388	3.567811	19.832867	17.853653	0							1.785365	0.690794
1.783689	0.826926	3.570298	19.832817	17.866087	0							1.786609	0.690794
1.784933	0.826664	3.572785	19.832949	17.878523	0							1.787852	0.690794
1.786176	0.825983	3.575271	19.832991	17.890957	0							1.789095	0.690794
1.787419	0.825137	3.577758	19.832979	17.903393	0							1.790339	0.690794
1.788663	0.824137	3.580245	19.833113	17.915827	0							1.791582	0.690811
1.789906	0.823549	3.582731	19.833223	17.928263	0							1.792825	0.690827
1.791149	0.823509	3.585217	19.833246	17.940697	0							1.794069	0.690844
1.792392	0.823989	3.587704	19.833302	17.953131	0							1.795312	0.690861
1.793636	0.82439	3.590191	19.833347	17.965567	0							1.796555	0.690877
1.794879	0.824585	3.592677	19.833387	17.978001	0							1.797798	0.690894
1.796122	0.824615	3.595164	19.833332	17.990437	0							1.799042	0.69091
1.797366	0.823835	3.597651	19.833244	18.002871	0							1.800285	0.690927
1.798609	0.82312	3.600137	19.833122	18.015306	0							1.801528	0.690943
1.799852	0.822598	3.602624	19.833103	18.02774	0							1.802772	0.69096
1.801095	0.822034	3.60511	19.833035	18.040176	0							1.804015	0.690977
1.802339	0.821706	3.607597	19.832954	18.05261	0							1.805258	0.690994
1.803582	0.822027	3.610083	19.832912	18.065046	0							1.806501	0.691012
1.804825	0.821376	3.61257	19.832861	18.07748	0							1.807745	0.691029
1.806069	0.820792	3.615057	19.832777	18.089916	0							1.808988	0.691046
1.807312	0.820467	3.617543	19.832796	18.10235	0							1.810231	0.691063
1.808555	0.81966	3.62003	19.832808	18.114786	0							1.811475	0.691081
1.809798	0.819003	3.622516	19.83276	18.12722	0							1.812718	0.691098
1.811042	0.818872	3.625003	19.832781	18.139656	0							1.813961	0.691115
1.812285	0.819234	3.62749	19.832777	18.15209	0							1.815205	0.691132
1.813528	0.819074	3.629976	19.832705	18.164526	0							1.816448	0.69115
1.814772	0.818464	3.632463	19.832596	18.17696	0							1.817691	0.691168
1.816015	0.817674	3.634949	19.832428	18.189396	0							1.818934	0.691186
1.817258	0.817094	3.637436	19.832373	18.20183	0							1.820178	0.691204
1.818501	0.816908	3.639922	19.832376	18.214266	0							1.821421	0.691222
1.819745	0.816794	3.642409	19.832392	18.2267	0							1.822664	0.69124
1.820988	0.817504	3.644896	19.832405	18.239136	0							1.823907	0.691257
1.822231	0.818035	3.647382	19.832464	18.25157	0							1.825151	0.691275
1.823475	0.818236	3.649869	19.83256	18.264006	0							1.826394	0.691293
1.824718	0.818022	3.652355	19.8326	18.27644	0							1.827637	0.691311
1.825961	0.81749	3.654842	19.832548	18.288876	0							1.828881	0.69133
1.827204	0.817722	3.657328	19.832458	18.30131	0							1.830124	0.691348
1.828448	0.817978	3.659815	19.832476	18.313745	0							1.831367	0.691367
1.829691	0.817661	3.662302	19.832525	18.32618	0							1.83261	0.691385
1.830934	0.817242	3.664788	19.832483	18.338615	0							1.833854	0.691404
1.832178	0.816932	3.667275	19.832472	18.351049	0							1.835097	0.691422
1.833421	0.817134	3.669761	19.832541	18.363485	0							1.83634	0.691441
1.834664	0.81724	3.672248	19.832634	18.375919	0							1.837584	0.69146
1.835908	0.81729	3.674735	19.832785	18.388355	0							1.838827	0.691478
1.837151	0.817259	3.677221	19.832888	18.400789	0							1.84007	0.691497
1.838394	0.817168	3.679708	19.832945	18.413225	0							1.841314	0.691516
1.839637	0.816846	3.682194	19.832973	18.425659	0							1.842557	0.691535
1.840881	0.816348	3.684681	19.832905	18.438095	0							1.8438	0.691554
1.842124	0.816227	3.687167	19.832916	18.450529	0							1.845043	0.691574
1.843367	0.816408	3.689654	19.832966	18.462965	0							1.846287	0.691593
1.844611	0.81628	3.692141	19.832949	18.475399	0							1.84753	0.691612
1.845854	0.816266	3.694627	19.832918	18.487835	0							1.848773	0.691631
1.847097	0.816248	3.697114	19.832809	18.500269	0							1.850017	0.691651
1.848341	0.816606	3.6996	19.832657	18.512705	0							1.85126	0.69167
1.849584	0.817031	3.702087	19.832521	18.525139	0							1.852503	0.691689
1.850827	0.816819	3.704573	19.832369	18.537573	0							1.853747	0.691689
1.85207	0.816895	3.70706	19.832293	18.550009	0							1.85499	0.691689
1.853314	0.81677	3.709547	19.83226	18.562443	0							1.856233	0.691689
1.854557	0.816822	3.712033	19.832245	18.574879	0							1.857476	0.691689
1.8558	0.816993	3.71452	19.832224	18.587313	0							1.85872	0.691689
1.857044	0.816578	3.717006	19.832178	18.599749	0							1.859963	0.691689
1.858287	0.815692	3.719493	19.832184	18.612183	0							1.861206	0.691689
1.85953	0.816127	3.72198	19.832195	18.624619	0							1.86245	0.691689
1.860773	0.816532	3.724466	19.832222	18.637053	0							1.863693	0.691689
1.862017	0.816156	3.726953	19.832193	18.649488	0							1.864936	0.691689
1.86326	0.815627	3.729439	19.83209	18.661922	0							1.866179	0.691709
1.864503	0.815345	3.731926	19.832029	18.674358	0							1.867423	0.691729
1.865746	0.814275	3.734412	19.831968	18.686792	0							1.868666	0.691749
1.86699	0.814954	3.736899	19.831955	18.699228	0							1.869909	0.691769
1.868233	0.815385	3.739386	19.831993	18.711662	0							1.871153	0.691789
1.869476	0.815786	3.741872	19.831926	18.724098	0							1.872396	0.691809
1.87072	0.815867	3.744359	19.831806	18.736532	0							1.873639	0.691828
1.871963	0.816356	3.746845	19.831772	18.748968	0							1.874882	0.691848
1.873206	0.816092	3.749332	19.831764	18.761402	0							1.876126	0.691868
1.87445	0.816255	3.751819	19.831743	18.773838	0							1.877369	0.691888
1.875693	0.817054	3.754305	19.831724	18.786272	0							1.878612	0.691909
1.876936	0.817203	3.756792	19.831669	18.798708	0							1.879856	0.69193
1.878179	0.817298	3.759278	19.83165	18.811142	0							1.881099	0.69195
1.879423	0.817787	3.761765	19.831631	18.823578	0							1.882342	0.691971
1.880666	0.81809	3.764251	19.831583	18.836012	0							1.883585	0.691991
1.881909	0.817893	3.766738	19.831516	18.848448	0							1.884829	0.692012
1.883153	0.817933	3.769225	19.831392	18.860882	0							1.886072	0.692033
1.884396	0.817746	3.771711	19.831337	18.873318	0							1.887315	0.692053
1.885639	0.817318	3.774198	19.831306	18.885752	0							1.888559	0.692074
1.886882	0.817368	3.776684	19.831297	18.898188	0							1.889802	0.692094
1.888126	0.818172	3.779171	19.831278	18.910622	0							1.891045	0.692116
1.889369	0.817728	3.781657	19.831259	18.923058	0							1.892288	0.692137
1.890612	0.816828	3.784144	19.831358	18.935492	0							1.893532	0.692158
1.891856	0.816159	3.786631	19.831484	18.947927	0							1.894775	0.69218
1.893099	0.816388	3.789117	19.831566	18.960361	0							1.896018	0.692201
1.894342	0.816915	3.791604	19.831654	18.972797	0							1.897262	0.692222
1.895586	0.816513	3.794091	19.831707	18.985231	0							1.898505	0.692244
1.896829	0.816658	3.796577	19.831732	18.997667	0							1.899748	0.692265
1.898072	0.816557	3.799064	19.831722	19.010101	0							1.900992	0.692286
1.899315	0.815521	3.80155	19.831688	19.022537	0							1.902235	0.692307
1.900559	0.815373	3.804037	19.831629	19.034971	0							1.903478	0.692329
1.901802	0.814336	3.806523	19.831583	19.047407	0							1.904721	0.692351
1.903045	0.814448	3.80901	19.831615	19.059841	0							1.905965	0.692374
1.904289	0.813892	3.811496	19.831654	19.072277	0							1.907208	0.692396
1.905532	0.81453	3.813983	19.831593	19.084711	0							1.908451	0.692418
1.906775	0.813602	3.81647	19.83156	19.097147	0							1.909695	0.692439
1.908018	0.813459	3.818956	19.831572	19.109581	0							1.910938	0.692461
1.909262	0.813526	3.821443	19.831547	19.122015	0							1.912181	0.692484
1.910505	0.8134	3.823929	19.831526	19.134451	0							1.913424	0.692506
1.911748	0.811692	3.826416	19.831511	19.146885	0							1.914668	0.692528
1.912992	0.811914	3.828902	19.831593	19.159321	0							1.915911	0.69255
1.914235	0.81234	3.831389	19.831619	19.171755	0							1.917154	0.692573
1.915478	0.812473	3.833876	19.831608	19.184191	0							1.918398	0.692596
1.916721	0.81277	3.836362	19.831707	19.196625	0							1.919641	0.692618
1.917965	0.811793	3.838849	19.831844	19.209061	0							1.920884	0.692641
1.919208	0.81223	3.841336	19.831934	19.221495	0							1.922127	0.692664
1.920451	0.812905	3.843822	19.832064	19.233931	0							1.923371	0.692687
1.921695	0.813146	3.846309	19.832148	19.246365	0							1.924614	0.692709
1.922938	0.813666	3.848795	19.83223	19.258801	0							1.925857	0.692732
1.924181	0.814053	3.851282	19.832293	19.271235	0							1.927101	0.692755
1.925424	0.81352	3.853768	19.832296	19.28367	0							1.928344	0.692755
1.926668	0.813323	3.856255	19.832273	19.296104	0							1.929587	0.692755
1.927911	0.813686	3.858742	19.832264	19.30854	0							1.93083	0.692755
1.929154	0.813947	3.861228	19.832272	19.320974	0							1.932074	0.692755
1.930398	0.813827	3.863715	19.832352	19.33341	0							1.933317	0.692755
1.931641	0.812931	3.866201	19.832363	19.345844	0							1.93456	0.692755
1.932884	0.812755	3.868688	19.832293	19.35828	0							1.935804	0.692755
1.934128	0.8122	3.871175	19.832237	19.370714	0							1.937047	0.692755
1.935371	0.81246	3.873661	19.83226	19.38315	0							1.93829	0.692755
1.936614	0.812576	3.876148	19.832272	19.395584	0							1.939534	0.692755
1.937857	0.811133	3.878634	19.832254	19.40802	0							1.940777	0.692778
1.939101	0.810753	3.881121	19.832224	19.420454	0							1.94202	0.692802
1.940344	0.80994	3.883607	19.832291	19.43289	0							1.943263	0.692825
1.941587	0.809391	3.886094	19.832365	19.445324	0							1.944507	0.692848
1.942831	0.80905	3.888581	19.832266	19.45776	0							1.94575	0.692872
1.944074	0.808778	3.891067	19.832182	19.470194	0							1.946993	0.692895
1.945317	0.807983	3.893554	19.832108	19.48263	0							1.948237	0.692919
1.94656	0.807787	3.89604	19.83202	19.495064	0							1.94948	0.692942
1.947804	0.807262	3.898527	19.832085	19.5075	0							1.950723	0.692966
1.949047	0.806893	3.901013	19.832237	19.519934	0							1.951966	0.692989
1.95029	0.807229	3.9035	19.832302	19.53237	0							1.95321	0.693013
1.951534	0.807382	3.905987	19.832291	19.544804	0							1.954453	0.693037
1.952777	0.807364	3.908473	19.832371	19.55724	0							1.955696	0.693061
1.95402	0.80814	3.91096	19.83243	19.569674	0							1.95694	0.693086
1.955263	0.808183	3.913446	19.832361	19.582109	0							1.958183	0.69311
1.956507	0.807806	3.915933	19.832357	19.594543	0							1.959426	0.693134
1.95775	0.807531	3.91842	19.832418	19.606979	0							1.96067	0.693158
1.958993	0.806839	3.920906	19.832447	19.619413	0							1.961913	0.693182
1.960237	0.806683	3.923393	19.832455	19.631849	0							1.963156	0.693206
1.96148	0.80761	3.925879	19.832405	19.644283	0							1.964399	0.693231
1.962723	0.807397	3.928366	19.832491	19.656719	0							1.965643	0.693255
1.963966	0.806952	3.930852	19.832407	19.669153	0							1.966886	0.69328
1.96521	0.807223	3.933339	19.832453	19.681587	0							1.968129	0.693305
1.966453	0.80744	3.935826	19.832499	19.694023	0							1.969373	0.69333
1.967696	0.807395	3.938312	19.832623	19.706457	0							1.970616	0.693355
1.96894	0.807564	3.940799	19.832729	19.718893	0							1.971859	0.69338
1.970183	0.807641	3.943285	19.832846	19.731327	0							1.973102	0.693405
1.971426	0.80791	3.945772	19.832933	19.743763	0							1.974346	0.693429
1.972669	0.807715	3.948258	19.833004	19.756197	0							1.975589	0.693454
1.973913	0.807931	3.950745	19.832966	19.768633	0							1.976832	0.693479
1.975156	0.80821	3.953232	19.832956	19.781067	0							1.978076	0.693505
1.976399	0.807587	3.955718	19.833002	19.793503	0							1.979319	0.69353
1.977643	0.808488	3.958205	19.83313	19.805937	0							1.980562	0.693556
1.978886	0.808394	3.960691	19.833115	19.818373	0							1.981805	0.693582
1.980129	0.8081	3.963178	19.833088	19.830807	0							1.983049	0.693607
1.981373	0.807681	3.965665	19.833055	19.843243	0							1.984292	0.693633
1.982616	0.806612	3.968151	19.833029	19.855677	0							1.985535	0.693658
1.983859	0.806071	3.970638	19.833057	19.868113	0							1.986779	0.693684
1.985102	0.805882	3.973124	19.833138	19.880547	0							1.988022	0.69371
1.986346	0.80615	3.975611	19.833124	19.892982	0							1.989265	0.693735
1.987589	0.807107	3.978097	19.833155	19.905416	0							1.990508	0.693762
1.988832	0.80782	3.980584	19.833178	19.917852	0							1.991752	0.693788
1.990076	0.80762	3.983071	19.83317	19.930286	0							1.992995	0.693814
1.991319	0.807156	3.985557	19.833122	19.942722	0							1.994238	0.693841
1.992562	0.806697	3.988044	19.833038	19.955156	0							1.995482	0.693867
1.993805	0.806581	3.99053	19.833006	19.967592	0							1.996725	0.693893
1.995049	0.806757	3.993017	19.833044	19.980026	0							1.997968	0.69392
1.996292	0.806613	3.995503	19.833002	19.992462	0							1.999212	0.693946
1.997535	0.806495	3.99799	19.833054	20.004896	0							2.000455	0.693972
1.998779	0.806298	4.000476	19.833145	20.017332	0							2.001698	0.693999
2.000022	0.806399	4.002963	19.833153	20.029766	0							2.002941	0.693999
2.001265	0.806815	4.00545	19.833134	20.042202	0							2.004185	0.693999
2.002508	0.806586	4.007936	19.833158	20.054636	0							2.005428	0.693999
2.003752	0.807837	4.010423	19.833096	20.067072	0							2.006671	0.693999
2.004995	0.808638	4.012909	19.833048	20.079506	0							2.007915	0.693999
2.006238	0.809887	4.015396	19.832968	20.091942	0							2.009158	0.693999
2.007482	0.810119	4.017882	19.833002	20.104376	0							2.010401	0.693999
2.008725	0.81015	4.020369	19.832975	20.116812	0							2.011644	0.693999
2.009968	0.81029	4.022856	19.832821	20.129246	0							2.012888	0.693999
2.011212	0.811399	4.025342	19.832764	20.141682	0							2.014131	0.693999
2.012455	0.81171	4.027829	19.832645	20.154116	0							2.015374	0.694026
2.013698	0.811814	4.030315	19.83256	20.166552	0							2.016618	0.694053
2.014941	0.813162	4.032802	19.832434	20.178986	0							2.017861	0.69408
2.016185	0.81371	4.035289	19.832304	20.191422	0							2.019104	0.694107
2.017428	0.814638	4.037775	19.832323	20.203856	0							2.020347	0.694134
2.018671	0.815495	4.040262	19.832325	20.216291	0							2.021591	0.694161
2.019915	0.814578	4.042748	19.832224	20.228725	0							2.022834	0.694188
2.021158	0.814756	4.045235	19.832201	20.241161	0							2.024077	0.694215
2.022401	0.815248	4.047721	19.832216	20.253595	0							2.025321	0.694242
2.023644	0.816342	4.050208	19.832218	20.266029	0							2.026564	0.694269
2.024888	0.81778	4.052695	19.832117	20.278465	0							2.027807	0.694297
2.026131	0.817802	4.055181	19.832041	20.290899	0							2.029051	0.694325
2.027374	0.817251	4.057668	19.832125	20.303335	0							2.030294	0.694353
2.028618	0.816795	4.060154	19.832113	20.315769	0							2.031537	0.69438
2.029861	0.81684	4.062641	19.832016	20.328205	0							2.03278	0.694408
2.031104	0.817099	4.065127	19.832043	20.340639	0							2.034024	0.694436
2.032347	0.817623	4.067614	19.832081	20.353075	0							2.035267	0.694464
2.033591	0.818311	4.070101	19.832191	20.365509	0							2.03651	0.694492
2.034834	0.818748	4.072587	19.832298	20.377945	0							2.037754	0.694519
2.036077	0.81844	4.075074	19.832254	20.390379	0							2.038997	0.694547
2.037321	0.818807	4.07756	19.832304	20.402815	0							2.04024	0.694576
2.038564	0.819373	4.080047	19.832348	20.415249	0							2.041483	0.694604
2.039807	0.820426	4.082534	19.83238	20.427685	0							2.042727	0.694633
2.04105	0.820967	4.08502	19.832491	20.440119	0							2.04397	0.694661
2.042294	0.820646	4.087507	19.832561	20.452555	0							2.045213	0.69469
2.043537	0.820719	4.089993	19.8326	20.464989	0							2.046457	0.694718
2.04478	0.820804	4.09248	19.832735	20.477425	0							2.0477	0.694747
2.046024	0.82086	4.094966	19.832882	20.489859	0							2.048943	0.694776
2.047267	0.821259	4.097453	19.833086	20.502295	0							2.050186	0.694804
2.04851	0.820561	4.09994	19.83325	20.514729	0							2.05143	0.694833
2.049754	0.820167	4.102427	19.833397	20.527164	0							2.052673	0.694862
2.050997	0.81922	4.104913	19.833567	20.539598	0							2.053916	0.694891
2.05224	0.819279	4.107399	19.833675	20.552034	0							2.05516	0.694921
2.053483	0.819102	4.109886	19.833778	20.564468	0							2.056403	0.69495
2.054727	0.819228	4.112372	19.833876	20.576904	0							2.057646	0.694979
2.05597	0.819095	4.114859	19.833971	20.589338	0							2.058889	0.695008
2.057213	0.818712	4.117346	19.834078	20.601774	0							2.060133	0.695038
2.058457	0.817997	4.119833	19.834232	20.614208	0							2.061376	0.695067
2.0597	0.816907	4.122319	19.834421	20.626644	0							2.062619	0.695096
2.060943	0.816485	4.124805	19.83456	20.639078	0							2.063863	0.695126
2.062186	0.815166	4.127292	19.834639	20.651514	0							2.065106	0.695126
2.06343	0.815792	4.129779	19.834721	20.663948	0							2.066349	0.695126
2.064673	0.81523	4.132265	19.834824	20.676384	0							2.067592	0.695126
2.065916	0.815226	4.134752	19.834913	20.688818	0							2.068836	0.695126
2.06716	0.814352	4.137239	19.83498	20.701254	0							2.070079	0.695126
2.068403	0.813254	4.139725	19.835077	20.713688	0							2.071322	0.695126
2.069646	0.812308	4.142211	19.835125	20.726124	0							2.072566	0.695126
2.070889	0.811453	4.144698	19.835192	20.738558	0							2.073809	0.695126
2.072133	0.810535	4.147185	19.835279	20.750994	0							2.075052	0.695126
2.073376	0.810236	4.149672	19.83543	20.763428	0							2.076296	0.695126
2.074619	0.809514	4.152158	19.835621	20.775864	0							2.077539	0.695156
2.075863	0.808414	4.154644	19.835745	20.788298	0							2.078782	0.695186
2.077106	0.807421	4.157131	19.835838	20.800734	0							2.080025	0.695216
2.078349	0.806634	4.159618	19.835936	20.813168	0							2.081269	0.695246
2.079592	0.805171	4.162104	19.836058	20.825603	0							2.082512	0.695276
2.080836	0.804378	4.164591	19.836164	20.838037	0							2.083755	0.695306
2.082079	0.803725	4.167078	19.836283	20.850471	0							2.084999	0.695336
2.083322	0.803131	4.169564	19.836349	20.862907	0							2.086242	0.695366
2.084566	0.802625	4.17205	19.836319	20.875341	0							2.087485	0.695396
2.085809	0.801175	4.174537	19.836367	20.887777	0							2.088728	0.695426
2.087052	0.799637	4.177024	19.836412	20.900211	0							2.089972	0.695457
2.088295	0.799064	4.17951	19.836355	20.912647	0							2.091215	0.695488
2.089539	0.799043	4.181997	19.83633	20.925081	0							2.092458	0.695518
2.090782	0.798731	4.184484	19.836367	20.937517	0							2.093702	0.695549
2.092026	0.79762	4.18697	19.836384	20.949951	0							2.094945	0.69558
2.093269	0.796212	4.189456	19.836416	20.962387	0							2.096188	0.695611
2.094512	0.79585	4.191943	19.836489	20.974821	0							2.097431	0.695642
2.095755	0.795725	4.19443	19.836554	20.987257	0							2.098675	0.695672
2.096999	0.795145	4.196917	19.836603	20.999691	0							2.099918	0.695703
2.098242	0.795197	4.199403	19.836624	21.012127	0							2.101161	0.695734
2.099485	0.794452	4.20189	19.836554	21.024561	0							2.102405	0.695766
2.100729	0.793738	4.204376	19.836414	21.036997	0							2.103648	0.695797
2.101972	0.792402	4.206863	19.836338	21.049431	0							2.104891	0.695829
2.103215	0.79203	4.209349	19.836287	21.061867	0							2.106134	0.69586
2.104458	0.792913	4.211836	19.836199	21.074301	0							2.107378	0.695892
2.105702	0.792734	4.214323	19.836082	21.086737	0							2.108621	0.695923
2.106945	0.79226	4.216809	19.835922	21.099171	0							2.109864	0.695955
2.108188	0.792789	4.219296	19.835806	21.111607	0							2.111108	0.695986
2.109432	0.792897	4.221782	19.83573	21.124041	0							2.112351	0.696018
2.110675	0.793093	4.224269	19.835587	21.136477	0							2.113594	0.69605
2.111918	0.792591	4.226755	19.835501	21.148911	0							2.114838	0.696082
2.113161	0.793005	4.229242	19.835419	21.161346	0							2.116081	0.696114
2.114405	0.793009	4.231729	19.835287	21.17378	0							2.117324	0.696146
2.115648	0.792287	4.234215	19.835136	21.186216	0							2.118567	0.696179
2.116891	0.791743	4.236701	19.834927	21.19865	0							2.119811	0.696211
2.118134	0.792158	4.239188	19.834745	21.211086	0							2.121054	0.696243
2.119378	0.793085	4.241675	19.834583	21.22352	0							2.122297	0.696276
2.120621	0.793058	4.244162	19.834492	21.235956	0							2.123541	0.696308
2.121864	0.793511	4.246648	19.834373	21.24839	0							2.124784	0.69634
2.123108	0.793653	4.249135	19.8342	21.260826	0							2.126027	0.696373
2.124351	0.793466	4.251621	19.834093	21.27326	0							2.12727	0.696406
2.125594	0.793062	4.254108	19.834044	21.285696	0							2.128514	0.696439
2.126837	0.793043	4.256594	19.833998	21.29813	0							2.129757	0.696472
2.128081	0.792468	4.259081	19.834034	21.310566	0							2.131	0.696505
2.129324	0.79232	4.261568	19.834017	21.323	0							2.132244	0.696538
2.130568	0.792992	4.264054	19.833958	21.335436	0							2.133487	0.696571
2.131811	0.793568	4.266541	19.833912	21.34787	0							2.13473	0.696604
2.133054	0.794349	4.269027	19.833897	21.360306	0							2.135973	0.696637
2.134297	0.794701	4.271514	19.833897	21.37274	0							2.137217	0.69667
2.135541	0.794541	4.274001	19.833822	21.385176	0							2.13846	0.696703
2.136784	0.795087	4.276487	19.833824	21.39761	0							2.139703	0.696703
2.138027	0.795911	4.278974	19.833887	21.410046	0							2.140947	0.696703
2.139271	0.795896	4.28146	19.833849	21.42248	0							2.14219	0.696703
2.140514	0.796932	4.283947	19.833792	21.434914	0							2.143433	0.696703
2.141757	0.797629	4.286433	19.833759	21.44735	0							2.144676	0.696703
2.143	0.797803	4.28892	19.833679	21.459784	0							2.14592	0.696703
2.144244	0.797876	4.291407	19.83363	21.472219	0							2.147163	0.696703
2.145487	0.798058	4.293893	19.833536	21.484653	0							2.148406	0.696703
2.14673	0.798553	4.29638	19.833477	21.497089	0							2.14965	0.696703
2.147974	0.799015	4.298866	19.833374	21.509523	0							2.150893	0.696703
2.149217	0.799457	4.301353	19.833166	21.521959	0							2.152136	0.696737
2.15046	0.799558	4.303839	19.832972	21.534393	0							2.153379	0.696771
2.151703	0.799743	4.306326	19.832842	21.546829	0							2.154623	0.696805
2.152947	0.800074	4.308813	19.832615	21.559263	0							2.155866	0.696839
2.15419	0.800316	4.311299	19.832489	21.571699	0							2.157109	0.696872
2.155433	0.801307	4.313786	19.83238	21.584133	0							2.158353	0.696906
2.156677	0.802229	4.316272	19.832298	21.596569	0							2.159596	0.69694
2.15792	0.801473	4.318759	19.832249	21.609003	0							2.160839	0.696974
2.159163	0.800802	4.321246	19.832199	21.621439	0							2.162083	0.697008
2.160406	0.8014	4.323732	19.832155	21.633873	0							2.163326	0.697042
2.16165	0.802099	4.326219	19.832127	21.646309	0							2.164569	0.697076
2.162893	0.802438	4.328705	19.832106	21.658743	0							2.165812	0.697111
2.164136	0.803293	4.331192	19.832056	21.671179	0							2.167056	0.697145
2.16538	0.803702	4.333678	19.83205	21.683613	0							2.168299	0.69718
2.166623	0.803418	4.336165	19.83193	21.696049	0							2.169542	0.697215
2.167866	0.803621	4.338652	19.831888	21.708483	0							2.170786	0.697249
2.169109	0.804076	4.341138	19.831797	21.720919	0							2.172029	0.697284
2.170353	0.804123	4.343625	19.831722	21.733353	0							2.173272	0.697318
2.171596	0.803758	4.346111	19.831671	21.745789	0							2.174515	0.697353
2.172839	0.803642	4.348598	19.831606	21.758223	0							2.175759	0.697388
2.174083	0.804507	4.351084	19.831577	21.770658	0							2.177002	0.697423
2.175326	0.804928	4.353571	19.831657	21.783092	0							2.178245	0.697458
2.176569	0.804505	4.356058	19.831608	21.795528	0							2.179489	0.697494
2.177813	0.805138	4.358544	19.831703	21.807962	0							2.180732	0.697529
2.179056	0.805499	4.361031	19.831631	21.820398	0							2.181975	0.697564
2.180299	0.805267	4.363517	19.831671	21.832832	0							2.183218	0.6976
2.181542	0.805406	4.366004	19.831736	21.845268	0							2.184462	0.697635
2.182786	0.80604	4.368491	19.831869	21.857702	0							2.185705	0.69767
2.184029	0.806776	4.370977	19.831917	21.870138	0							2.186948	0.697706
2.185272	0.807842	4.373464	19.831959	21.882572	0							2.188192	0.697741
2.186516	0.8085	4.37595	19.832045	21.895008	0							2.189435	0.697777
2.187759	0.80859	4.378437	19.83206	21.907442	0							2.190678	0.697813
2.189002	0.808847	4.380923	19.832142	21.919878	0							2.191921	0.69785
2.190245	0.80849	4.38341	19.832262	21.932312	0							2.193165	0.697886
2.191489	0.80803	4.385897	19.832291	21.944748	0							2.194408	0.697922
2.192732	0.807702	4.388383	19.83231	21.957182	0							2.195652	0.697958
2.193975	0.807891	4.39087	19.832348	21.969618	0							2.196895	0.697994
2.195219	0.808	4.393356	19.832407	21.982052	0							2.198138	0.69803
2.196462	0.807934	4.395843	19.83243	21.994486	0							2.199381	0.698066
2.197705	0.807747	4.398329	19.832355	22.006922	0							2.200625	0.698102
2.198948	0.806951	4.400816	19.832243	22.019356	0							2.201868	0.698139
2.200192	0.806262	4.403303	19.832319	22.031792	0							2.203111	0.698176
2.201435	0.806074	4.405789	19.832294	22.044226	0							2.204355	0.698213
2.202678	0.805502	4.408276	19.832245	22.056662	0							2.205598	0.69825
2.203922	0.804636	4.410762	19.83219	22.069096	0							2.206841	0.698287
2.205165	0.804816	4.413249	19.832245	22.081532	0							2.208084	0.698324
2.206408	0.804817	4.415736	19.832195	22.093966	0							2.209328	0.698361
2.207651	0.804811	4.418222	19.832153	22.106401	0							2.210571	0.698398
2.208895	0.805051	4.420709	19.832264	22.118835	0							2.211814	0.698435
2.210138	0.804885	4.423195	19.832335	22.131271	0							2.213058	0.698471
2.211381	0.804949	4.425682	19.832285	22.143705	0							2.214301	0.698471
2.212625	0.805345	4.428168	19.832285	22.156141	0							2.215544	0.698471
2.213868	0.80582	4.430655	19.83222	22.168575	0							2.216787	0.698471
2.215111	0.805715	4.433142	19.832205	22.181011	0							2.218031	0.698471
2.216355	0.805771	4.435628	19.832294	22.193445	0							2.219274	0.698471
2.217598	0.806829	4.438115	19.832342	22.205881	0							2.220517	0.698471
2.218841	0.807065	4.440601	19.832529	22.218315	0							2.221761	0.698471
2.220084	0.806589	4.443088	19.832609	22.230751	0							2.223004	0.698471
2.221328	0.807873	4.445575	19.832542	22.243185	0							2.224247	0.698471
2.222571	0.808478	4.448061	19.832554	22.255621	0							2.22549	0.698471
2.223814	0.80836	4.450548	19.832619	22.268055	0							2.226734	0.698509
2.225058	0.80812	4.453034	19.832644	22.280491	0							2.227977	0.698547
2.226301	0.808051	4.455521	19.832687	22.292925	0							2.22922	0.698584
2.227544	0.807533	4.458007	19.832695	22.305361	0							2.230464	0.698622
2.228787	0.808289	4.460494	19.832733	22.317795	0							2.231707	0.69866
2.230031	0.808213	4.462981	19.832739	22.330231	0							2.23295	0.698697
2.231274	0.807908	4.465467	19.832668	22.342665	0							2.234194	0.698735
2.232517	0.807889	4.467954	19.832636	22.355101	0							2.235437	0.698773
2.233761	0.80807	4.47044	19.832771	22.367535	0							2.23668	0.69881
2.235004	0.808927	4.472927	19.832884	22.379971	0							2.237923	0.698848
2.236247	0.809518	4.475413	19.832899	22.392405	0							2.239166	0.698887
2.23749	0.809377	4.4779	19.83285	22.40484	0							2.24041	0.698925
2.238734	0.808907	4.480387	19.832792	22.417274	0							2.241653	0.698963
2.239977	0.808498	4.482873	19.832888	22.42971	0							2.242897	0.699002
2.24122	0.809299	4.48536	19.832941	22.442144	0							2.24414	0.69904
2.242464	0.809646	4.487846	19.832989	22.45458	0							2.245383	0.699079
2.243707	0.810204	4.490333	19.833023	22.467014	0							2.246626	0.699117
2.24495	0.810488	4.49282	19.833046	22.47945	0							2.24787	0.699156
2.246193	0.810576	4.495306	19.833014	22.491884	0							2.249113	0.699194
2.247437	0.810846	4.497793	19.833021	22.50432	0							2.250356	0.699233
2.24868	0.810719	4.500279	19.832932	22.516754	0							2.2516	0.699272
2.249923	0.811927	4.502766	19.832941	22.52919	0							2.252843	0.699311
2.251167	0.812185	4.505252	19.832926	22.541624	0							2.254086	0.69935
2.25241	0.812291	4.507739	19.832844	22.55406	0							2.255329	0.699389
2.253653	0.81339	4.510226	19.832817	22.566494	0							2.256573	0.699429
2.254896	0.814776	4.512712	19.832806	22.578928	0							2.257816	0.699468
2.25614	0.815809	4.515199	19.832636	22.591364	0							2.259059	0.699507
2.257383	0.816276	4.517685	19.832516	22.603798	0							2.260303	0.699546
2.258626	0.816881	4.520172	19.832457	22.616234	0							2.261546	0.699585
2.25987	0.817654	4.522658	19.832424	22.628668	0							2.262789	0.699625
2.261113	0.817738	4.525145	19.832468	22.641104	0							2.264032	0.699665
2.262356	0.817134	4.527632	19.832468	22.653538	0							2.265276	0.699705
2.2636	0.818339	4.530118	19.832369	22.665974	0							2.266519	0.699745
2.264843	0.819081	4.532605	19.832325	22.678408	0							2.267762	0.699785
2.266086	0.819734	4.535091	19.832315	22.690844	0							2.269006	0.699825
2.267329	0.819765	4.537578	19.832409	22.703278	0							2.270249	0.699865
2.268573	0.820291	4.540065	19.832451	22.715714	0							2.271492	0.699905
2.269816	0.82178	4.542551	19.832462	22.728148	0							2.272735	0.699944
2.271059	0.821642	4.545038	19.832491	22.740583	0							2.273979	0.699984
2.272303	0.821159	4.547524	19.832546	22.753017	0							2.275222	0.700024
2.273546	0.821799	4.550011	19.832544	22.765453	0							2.276465	0.700065
2.274789	0.822177	4.552497	19.832539	22.777887	0							2.277709	0.700106
2.276032	0.821693	4.554984	19.8326	22.790323	0							2.278952	0.700147
2.277276	0.82127	4.557471	19.832642	22.802757	0							2.280195	0.700188
2.278519	0.822028	4.559958	19.832603	22.815193	0							2.281439	0.700228
2.279762	0.821566	4.562444	19.832607	22.827627	0							2.282682	0.700269
2.281006	0.821118	4.56493	19.832584									2.283925	0.70031
2.282249	0.821323	4.567417	19.832552									2.285168	0.700351
2.283492	0.820893	4.569903	19.83251									2.286412	0.700391
2.284735	0.821106	4.57239	19.832462									2.287655	0.700432
2.285979	0.822076	4.574877	19.83242									2.288898	0.700432
2.287222	0.822824	4.577363	19.832399									2.290142	0.700432
2.288465	0.823164	4.57985	19.832375									2.291385	0.700432
2.289709	0.822669	4.582336	19.832325									2.292628	0.700432
2.290952	0.821857	4.584823	19.832226									2.293871	0.700432
2.292195	0.820913	4.58731	19.832127									2.295115	0.700432
2.293438	0.820944	4.589796	19.832144									2.296358	0.700432
2.294682	0.8212	4.592283	19.83217									2.297601	0.700432
2.295925	0.822342	4.594769	19.832197									2.298845	0.700432
2.297168	0.821471	4.597256	19.832199									2.300088	0.700432
2.298412	0.821351	4.599742	19.832201									2.301331	0.700474
2.299655	0.820981	4.602229	19.832157									2.302574	0.700515
2.300898	0.821758	4.604716	19.83219									2.303818	0.700557
2.302142	0.822078	4.607203	19.832216									2.305061	0.700598
2.303385	0.821468	4.609689	19.832256									2.306304	0.70064
2.304628	0.822034	4.612175	19.832319									2.307548	0.700681
2.305871	0.821632	4.614662	19.832333									2.308791	0.700723
2.307115	0.821222	4.617149	19.832338									2.310034	0.700764
2.308358	0.82218	4.619635	19.832405									2.311277	0.700806
2.309601	0.822414	4.622122	19.832409									2.312521	0.700847
2.310845	0.821872	4.624609	19.832363									2.313764	0.70089
2.312088	0.821382	4.627095	19.832312									2.315007	0.700932
2.313331	0.820533	4.629581	19.832253									2.316251	0.700974
2.314574	0.820622	4.632068	19.832237									2.317494	0.701017
2.315818	0.820272	4.634555	19.832251									2.318737	0.701059
2.317061	0.819143	4.637041	19.832333									2.319981	0.701101
2.318304	0.818241	4.639528	19.832428									2.321224	0.701144
2.319548	0.818193	4.642015	19.83251									2.322467	0.701186
2.320791	0.818059	4.644501	19.832619									2.32371	0.701228
2.322034	0.817402	4.646987	19.832706									2.324954	0.70127
2.323277	0.81845	4.649474	19.832752									2.326197	0.701314
2.324521	0.819263	4.651961	19.832727									2.32744	0.701357
2.325764	0.818925	4.654448	19.83271									2.328684	0.7014
2.327007	0.818672	4.656934	19.832752									2.329927	0.701443
2.328251	0.818215	4.65942	19.832748									2.33117	0.701486
2.329494	0.817736	4.661907	19.832809									2.332413	0.701529
2.330737	0.817976	4.664394	19.832872									2.333657	0.701572
2.33198	0.8176	4.66688	19.832846									2.3349	0.701615
2.333224	0.817533	4.669367	19.832832									2.336143	0.701658
2.334467	0.817864	4.671854	19.832756									2.337387	0.701701
2.335711	0.817579	4.67434	19.832699									2.33863	0.701745
2.336954	0.817752	4.676826	19.832767									2.339873	0.701789
2.338197	0.817632	4.679313	19.83287									2.341116	0.701833
2.33944	0.817894	4.6818	19.832949									2.34236	0.701877
2.340684	0.817995	4.684287	19.832996									2.343603	0.701921
2.341927	0.817301	4.686773	19.832996									2.344846	0.701964
2.34317	0.816679	4.68926	19.833046									2.34609	0.702008
2.344414	0.81662	4.691746	19.833122									2.347333	0.702052
2.345657	0.8167	4.694232	19.83312									2.348576	0.702096
2.3469	0.816905	4.696719	19.833105									2.349819	0.70214
2.348143	0.81625	4.699206	19.833149									2.351063	0.702184
2.349387	0.816183	4.701693	19.833172									2.352306	0.702229
2.35063	0.816055	4.704179	19.833138									2.353549	0.702274
2.351873	0.816515	4.706666	19.833103									2.354793	0.702318
2.353117	0.817158	4.709152	19.833094									2.356036	0.702363
2.35436	0.817258	4.711639	19.83313									2.357279	0.702408
2.355603	0.81745	4.714125	19.833178									2.358522	0.702452
2.356846	0.817026	4.716612	19.833105									2.359766	0.702497
2.35809	0.816234	4.719099	19.833059									2.361009	0.702541
2.359333	0.816394	4.721585	19.833019									2.362252	0.702586
2.360576	0.816829	4.724072	19.832924									2.363496	0.702586
2.36182	0.816476	4.726558	19.832914									2.364739	0.702586
2.363063	0.816669	4.729045	19.832968									2.365982	0.702586
2.364306	0.816952	4.731532	19.832996									2.367226	0.702586
2.365549	0.817192	4.734018	19.833061									2.368469	0.702586
2.366793	0.816994	4.736505	19.83312									2.369712	0.702586
2.368036	0.816741	4.738991	19.833105									2.370955	0.702586
2.369279	0.815875	4.741478	19.833067									2.372199	0.702586
2.370522	0.815275	4.743964	19.833075									2.373442	0.702586
2.371766	0.813931	4.746451	19.833233									2.374685	0.702586
2.373009	0.813462	4.748938	19.833279									2.375929	0.702632
2.374252	0.813711	4.751424	19.833305									2.377172	0.702677
2.375496	0.814692	4.753911	19.833307									2.378415	0.702722
2.376739	0.815598	4.756397	19.833271									2.379658	0.702768
2.377982	0.815892	4.758884	19.833273									2.380902	0.702813
2.379225	0.816328	4.76137	19.833261									2.382145	0.702859
2.380469	0.816314	4.763857	19.833298									2.383388	0.702904
2.381712	0.815647	4.766344	19.833284									2.384632	0.702949
2.382956	0.814849	4.76883	19.833298									2.385875	0.702995
2.384199	0.813902	4.771317	19.833353									2.387118	0.70304
2.385442	0.812997	4.773803	19.833384									2.388361	0.703086
2.386685	0.812607	4.77629	19.833338									2.389605	0.703133
2.387929	0.812927	4.778777	19.833336									2.390848	0.703179
2.389172	0.812916	4.781263	19.833288									2.392091	0.703225
2.390415	0.81302	4.78375	19.833208									2.393335	0.703271
2.391659	0.813539	4.786236	19.83316									2.394578	0.703317
2.392902	0.813142	4.788723	19.833151									2.395821	0.703363
2.394145	0.81246	4.791209	19.833172									2.397064	0.70341
2.395388	0.812266	4.793696	19.833174									2.398308	0.703456
2.396632	0.812412	4.796183	19.833176									2.399551	0.703502
2.397875	0.812604	4.798669	19.833242									2.400795	0.703549
2.399118	0.812822	4.801156	19.833332									2.402038	0.703596
2.400362	0.813295	4.803642	19.833353									2.403281	0.703643
2.401605	0.812902	4.806129	19.833353									2.404524	0.70369
2.402848	0.812201	4.808615	19.833363									2.405768	0.703737
2.404091	0.812823	4.811102	19.833389									2.407011	0.703784
2.405335	0.813586	4.813589	19.833359									2.408254	0.703831
2.406578	0.813474	4.816075	19.83338									2.409497	0.703878
2.407821	0.813223	4.818562	19.833456									2.410741	0.703924
2.409065	0.812682	4.821048	19.833447									2.411984	0.703971
2.410308	0.811738	4.823535	19.833433									2.413227	0.704019
2.411551	0.811279	4.826022	19.833458									2.414471	0.704067
2.412794	0.811076	4.828508	19.833298									2.415714	0.704115
2.414038	0.810891	4.830995	19.833061									2.416957	0.704162
2.415281	0.810365	4.833481	19.832859									2.4182	0.70421
2.416524	0.809808	4.835968	19.832638									2.419444	0.704258
2.417768	0.809247	4.838454	19.832462									2.420687	0.704305
2.419011	0.809616	4.840941	19.832365									2.42193	0.704353
2.420254	0.810603	4.843428	19.832291									2.423174	0.704401
2.421498	0.81109	4.845914	19.832251									2.424417	0.704449
2.422741	0.810657	4.848401	19.83219									2.42566	0.704497
2.423984	0.809917	4.850887	19.83213									2.426903	0.704546
2.425227	0.809462	4.853374	19.832069									2.428147	0.704594
2.426471	0.80944	4.855861	19.83205									2.42939	0.704643
2.427714	0.809188	4.858347	19.832117									2.430633	0.704691
2.428957	0.808652	4.860834	19.832088									2.431877	0.70474
2.430201	0.808682	4.86332	19.832142									2.43312	0.704788
2.431444	0.808796	4.865807	19.832165									2.434363	0.704837
2.432687	0.809033	4.868293	19.832167									2.435606	0.704885
2.43393	0.809247	4.87078	19.832342									2.43685	0.704934
2.435174	0.809609	4.873267	19.832359									2.438093	0.704934
2.436417	0.809291	4.875753	19.832388									2.439336	0.704934
2.43766	0.808511	4.87824	19.83239									2.44058	0.704934
2.438904	0.807649	4.880726	19.832378									2.441823	0.704934
2.440147	0.806919	4.883213	19.8323									2.443066	0.704934
2.44139	0.806331	4.885699	19.832294									2.444309	0.704934
2.442633	0.805798	4.888186	19.832327									2.445553	0.704934
2.443877	0.806124	4.890673	19.832426									2.446796	0.704934
2.44512	0.806359	4.893159	19.832504									2.44804	0.704934
2.446363	0.806947	4.895646	19.832502									2.449283	0.704934
2.447607	0.807514	4.898132	19.832623									2.450526	0.704983
2.44885	0.806638	4.900619	19.832792									2.451769	0.705032
2.450093	0.806125	4.903106	19.832794									2.453013	0.705081
2.451336	0.805337	4.905592	19.832809									2.454256	0.705131
2.45258	0.805838	4.908079	19.832806									2.455499	0.70518
2.453823	0.805716	4.910565	19.832745									2.456743	0.705229
2.455066	0.805264	4.913052	19.832691									2.457986	0.705278
2.45631	0.804957	4.915538	19.83263									2.459229	0.705328
2.457553	0.804593	4.918025	19.832645									2.460472	0.705377
2.458796	0.804466	4.920512	19.832617									2.461716	0.705426
2.460039	0.804875	4.922998	19.832605									2.462959	0.705476
2.461283	0.804186	4.925485	19.832497									2.464202	0.705526
2.462526	0.80294	4.927971	19.832329									2.465446	0.705576
2.463769	0.802524	4.930458	19.832277									2.466689	0.705626
2.465013	0.802553	4.932944	19.832203									2.467932	0.705676
2.466256	0.802378	4.935431	19.832088									2.469175	0.705726
2.467499	0.801529	4.937918	19.832014									2.470419	0.705777
2.468743	0.800973	4.940404	19.831957									2.471662	0.705827
2.469986	0.801081	4.942891	19.831999									2.472905	0.705877
2.471229	0.800723	4.945377	19.831947									2.474149	0.705927
2.472472	0.800658	4.947864	19.831873									2.475392	0.705977
2.473716	0.800697	4.950351	19.831772									2.476635	0.706028
2.474959	0.799933	4.952837	19.831697									2.477878	0.706079
2.476202	0.80013	4.955324	19.831518									2.479122	0.70613
2.477446	0.800339	4.95781	19.83149									2.480365	0.706181
2.478689	0.800965	4.960297	19.831505									2.481608	0.706231
[truncated: 16,368 more rows]
