# Supplementary material for: CEP signaling coordinates plant immunity with nitrogen status
Source: Nat Commun. 2024 Dec 16;15:10686. doi: 10.1038/s41467-024-55194-x (PMC11649690; doi:10.1038/s41467-024-55194-x)
Supplement: Supplementary file 4 — Source Data [file 41467_2024_55194_MOESM4_ESM.zip › !Source_data/Source_data_ITC_SEC/Source_data_SEC_Supplementary_Fig_6A/Supplementary_Fig_6A_20221012_RLK7_citrate pH5_analytical_S200 100u loop_150ug proteins.csv]

Chrom.1		Chrom.1		Chrom.1		Chrom.1		Chrom.1		Chrom.1		Chrom.1
UV		Cond		Conc B		Injection		Run Log		Fraction		UV_CUT_TEMP@100,BASEM
ml	mAU	ml	mS/cm	ml	%	ml	Injection	ml	Logbook	ml	Fraction	ml	mAU
-0.002798	0	-0.002798	19.825193	-0.002798	0	-0.000308		-0.002798	Method Settings	5.217027	2	0	2.306647
-0.001553	2.588645	-0.000308	19.830545	0.009654	0			-0.002733	Sample Application	6.216455	3	0.001245	2.306647
-0.000308	2.586069	0.002181	19.830238	0.022105	0			0.501605	Elution	7.217479	4	0.002489	2.306647
0.000936	2.575876	0.00467	19.829863	0.034556	0					8.217412	5	0.003734	2.306647
0.002181	2.574055	0.00716	19.829653	0.047007	0					9.217409	6	0.004979	2.306647
0.003426	2.572731	0.009649	19.82967	0.059458	0					10.217186	7	0.006223	2.306647
0.00467	2.57103	0.012138	19.829857	0.071909	0					11.218332	8	0.007468	2.306647
0.005915	2.570653	0.014628	19.830122	0.08436	0					12.218354	9	0.008713	2.306647
0.00716	2.569617	0.017117	19.830486	0.096812	0					13.218348	10	0.009957	2.306647
0.008404	2.568766	0.019606	19.831161	0.109263	0					14.218034	11	0.011202	2.306647
0.009649	2.568121	0.022096	19.831934	0.121714	0					15.218058	12	0.012447	2.306647
0.010894	2.567387	0.024585	19.832983	0.134165	0					16.2193	13	0.013691	2.306647
0.012138	2.566864	0.027074	19.833971	0.146616	0					17.219208	14	0.014936	2.306647
0.013383	2.566375	0.029564	19.83497	0.159067	0					18.219	15	0.016181	2.306647
0.014628	2.566399	0.032053	19.836145	0.171518	0					19.219002	16	0.017425	2.306647
0.015872	2.566414	0.034542	19.837299	0.18397	0					20.218918	17	0.01867	2.306647
0.017117	2.566609	0.037032	19.838562	0.196421	0					21.219952	18	0.019915	2.306647
0.018362	2.56653	0.039521	19.839697	0.208872	0					22.219895	19	0.021159	2.306647
0.019606	2.56647	0.04201	19.840652	0.221323	0					23.219866	20	0.022404	2.306647
0.020851	2.566725	0.0445	19.841108	0.233774	0					24.21094	Waste	0.023649	2.306647
0.022096	2.56606	0.046989	19.84045	0.246225	0							0.024893	2.306647
0.02334	2.565948	0.049478	19.837971	0.258676	0							0.026138	2.306647
0.024585	2.565459	0.051968	19.833649	0.271128	0							0.027383	2.306647
0.02583	2.565501	0.054457	19.827652	0.283579	0							0.028627	2.306647
0.027074	2.567243	0.056946	19.82053	0.29603	0							0.029872	2.306647
0.028319	2.56678	0.059436	19.812531	0.308481	0							0.031117	2.306647
0.029564	2.567458	0.061925	19.803953	0.320932	0							0.032361	2.306647
0.030808	2.565331	0.064414	19.794893	0.333383	0							0.033606	2.306647
0.032053	2.565592	0.066904	19.785679	0.345834	0							0.034851	2.306647
0.033298	2.565259	0.069393	19.776485	0.358286	0							0.036095	2.306647
0.034542	2.565088	0.071882	19.767357	0.370737	0							0.03734	2.306647
0.035787	2.565454	0.074372	19.758398	0.383188	0							0.038585	2.306647
0.037032	2.564557	0.076861	19.749767	0.395639	0							0.039829	2.306647
0.038276	2.564395	0.07935	19.741678	0.40809	0							0.041074	2.306647
0.039521	2.564737	0.08184	19.734232	0.420541	0							0.042319	2.306647
0.040766	2.564569	0.084329	19.727478	0.432992	0							0.043563	2.306647
0.04201	2.564818	0.086818	19.721375	0.445444	0							0.044808	2.306647
0.043255	2.564369	0.089308	19.715931	0.457895	0							0.046053	2.306647
0.0445	2.564197	0.091797	19.71106	0.470346	0							0.047297	2.306647
0.045744	2.565109	0.094286	19.706846	0.482797	0							0.048542	2.306647
0.046989	2.564161	0.096776	19.703384	0.495248	0							0.049787	2.306647
0.048234	2.562824	0.099265	19.700644	0.507699	0							0.051031	2.306647
0.049478	2.562234	0.101754	19.69861	0.52015	0							0.052276	2.306647
0.050723	2.562032	0.104244	19.697174	0.532602	0							0.053521	2.306647
0.051968	2.561274	0.106733	19.696413	0.545053	0							0.054765	2.306647
0.053212	2.559881	0.109222	19.696295	0.557504	0							0.05601	2.306647
0.054457	2.559487	0.111712	19.696575	0.569955	0							0.057255	2.306647
0.055702	2.570328	0.114201	19.697186	0.582406	0							0.058499	2.306647
0.056946	2.60216	0.11669	19.698236	0.594857	0							0.059744	2.306647
0.058191	2.65101	0.11918	19.699694	0.607308	0							0.060989	2.306647
0.059436	2.697734	0.121669	19.701292	0.61976	0							0.062233	2.306647
0.06068	2.734611	0.124158	19.703209	0.632211	0							0.063478	2.306647
0.061925	2.763538	0.126648	19.705345	0.644662	0							0.064723	2.306647
0.06317	2.78586	0.129137	19.707767	0.657113	0							0.065967	2.306647
0.064414	2.808909	0.131626	19.710524	0.669564	0							0.067212	2.306647
0.065659	2.830053	0.134116	19.713354	0.682015	0							0.068457	2.306647
0.066904	2.842238	0.136605	19.716316	0.694466	0							0.069701	2.306647
0.068148	2.852058	0.139094	19.719337	0.706918	0							0.070946	2.306647
0.069393	2.859484	0.141584	19.722565	0.719369	0							0.072191	2.306647
0.070638	2.865121	0.144073	19.725687	0.73182	0							0.073435	2.306647
0.071882	2.870561	0.146562	19.728659	0.744271	0							0.07468	2.306647
0.073127	2.874933	0.149052	19.731422	0.756722	0							0.075925	2.306647
0.074372	2.879149	0.151541	19.734091	0.769173	0							0.077169	2.306647
0.075616	2.882467	0.15403	19.736662	0.781624	0							0.078414	2.306647
0.076861	2.885996	0.15652	19.739294	0.794076	0							0.079659	2.306647
0.078106	2.889153	0.159009	19.741886	0.806527	0							0.080903	2.306647
0.07935	2.891606	0.161498	19.74441	0.818978	0							0.082148	2.306647
0.080595	2.89546	0.163988	19.746872	0.831429	0							0.083393	2.306647
0.08184	2.898091	0.166477	19.749361	0.84388	0							0.084637	2.306647
0.083084	2.900264	0.168966	19.751795	0.856331	0							0.085882	2.306647
0.084329	2.902212	0.171456	19.754187	0.868782	0							0.087127	2.306647
0.085574	2.903277	0.173945	19.756351	0.881234	0							0.088371	2.306647
0.086818	2.904866	0.176434	19.758255	0.893685	0							0.089616	2.306647
0.088063	2.906139	0.178924	19.760094	0.906136	0							0.090861	2.306647
0.089308	2.906443	0.181413	19.761948	0.918587	0							0.092105	2.306647
0.090552	2.907727	0.183902	19.763704	0.931038	0							0.09335	2.306647
0.091797	2.908935	0.186392	19.765388	0.943489	0							0.094595	2.306647
0.093042	2.910943	0.188881	19.767017	0.95594	0							0.095839	2.306647
0.094286	2.912239	0.19137	19.768467	0.968392	0							0.097084	2.306647
0.095531	2.913239	0.19386	19.769781	0.980843	0							0.098329	2.306647
0.096776	2.91483	0.196349	19.771008	0.993294	0							0.099573	2.306647
0.09802	2.915885	0.198838	19.772171	1.005745	0							0.100818	2.306647
0.099265	2.91654	0.201328	19.773411	1.018196	0							0.102063	2.306647
0.10051	2.917552	0.203817	19.774696	1.030647	0							0.103307	2.306647
0.101754	2.91835	0.206306	19.775967	1.043098	0							0.104552	2.306647
0.102999	2.919219	0.208796	19.777115	1.05555	0							0.105797	2.306647
0.104244	2.919857	0.211285	19.778193	1.068001	0							0.107041	2.306647
0.105488	2.920415	0.213774	19.779238	1.080452	0							0.108286	2.306647
0.106733	2.921602	0.216264	19.780277	1.092903	0							0.109531	2.306647
0.107978	2.922192	0.218753	19.781246	1.105354	0							0.110775	2.306647
0.109222	2.924075	0.221242	19.782164	1.117805	0							0.11202	2.306647
0.110467	2.926473	0.223732	19.783012	1.130256	0							0.113265	2.306647
0.111712	2.929037	0.226221	19.783804	1.142708	0							0.114509	2.306647
0.112956	2.931933	0.22871	19.784548	1.155159	0							0.115754	2.306647
0.114201	2.935372	0.2312	19.785282	1.16761	0							0.116999	2.306647
0.115446	2.938975	0.233689	19.786005	1.180061	0							0.118243	2.306647
0.11669	2.942123	0.236178	19.786661	1.192512	0							0.119488	2.306647
0.117935	2.937936	0.238668	19.787228	1.204963	0							0.120733	2.306647
0.11918	2.915021	0.241157	19.787798	1.217414	0							0.121977	2.306647
0.120424	2.874811	0.243646	19.788307	1.229866	0							0.123222	2.306647
0.121669	2.832155	0.246136	19.788912	1.242317	0							0.124467	2.306647
0.122914	2.798816	0.248625	19.789564	1.254768	0							0.125711	2.306647
0.124158	2.773575	0.251114	19.790142	1.267219	0							0.126956	2.306647
0.125403	2.755029	0.253604	19.790596	1.27967	0							0.128201	2.306647
0.126648	2.737532	0.256093	19.790962	1.292121	0							0.129445	2.306647
0.127892	2.720916	0.258582	19.791359	1.304572	0							0.13069	2.306647
0.129137	2.71027	0.261072	19.791744	1.317024	0							0.131935	2.306647
0.130382	2.703931	0.263561	19.792145	1.329475	0							0.133179	2.306647
0.131626	2.699783	0.26605	19.792585	1.341926	0							0.134424	2.306647
0.132871	2.698796	0.26854	19.793005	1.354377	0							0.135669	2.306647
0.134116	2.699291	0.271029	19.793365	1.366828	0							0.136913	2.306647
0.13536	2.70033	0.273518	19.793636	1.379279	0							0.138158	2.306647
0.136605	2.69956	0.276008	19.793869	1.39173	0							0.139403	2.306647
0.13785	2.698036	0.278497	19.794008	1.404182	0							0.140647	2.306647
0.139094	2.696677	0.280986	19.794119	1.416633	0							0.141892	2.306647
0.140339	2.695761	0.283476	19.79423	1.429084	0							0.143137	2.306647
0.141584	2.695826	0.285965	19.794338	1.441535	0							0.144381	2.306647
0.142828	2.695896	0.288454	19.794432	1.453986	0							0.145626	2.306647
0.144073	2.696123	0.290944	19.794512	1.466437	0							0.146871	2.306647
0.145318	2.696097	0.293433	19.794603	1.478888	0							0.148115	2.306647
0.146562	2.696	0.295922	19.794664	1.49134	0							0.14936	2.306647
0.147807	2.697474	0.298412	19.794735	1.503791	0							0.150605	2.306647
0.149052	2.69848	0.300901	19.794849	1.516242	0							0.151849	2.306647
0.150296	2.698925	0.30339	19.794945	1.528693	0							0.153094	2.306647
0.151541	2.698861	0.30588	19.795042	1.541144	0							0.154339	2.306647
0.152786	2.699264	0.308369	19.795204	1.553595	0							0.155583	2.306647
0.15403	2.700197	0.310858	19.79542	1.566046	0							0.156828	2.306647
0.155275	2.700685	0.313348	19.79566	1.578498	0							0.158073	2.306647
0.15652	2.701469	0.315837	19.795856	1.590949	0							0.159317	2.306647
0.157764	2.701859	0.318326	19.795984	1.6034	0							0.160562	2.306647
0.159009	2.702154	0.320816	19.796074	1.615851	0							0.161807	2.306647
0.160254	2.702682	0.323305	19.796217	1.628302	0							0.163051	2.306647
0.161498	2.703686	0.325794	19.79636	1.640753	0							0.164296	2.306647
0.162743	2.704616	0.328284	19.796452	1.653204	0							0.165541	2.306647
0.163988	2.704959	0.330773	19.796503	1.665656	0							0.166785	2.306647
0.165232	2.705616	0.333262	19.796535	1.678107	0							0.16803	2.306647
0.166477	2.706518	0.335752	19.796595	1.690558	0							0.169275	2.306647
0.167722	2.707644	0.338241	19.796661	1.703009	0							0.170519	2.306647
0.168966	2.707963	0.34073	19.796709	1.71546	0							0.171764	2.306647
0.170211	2.708428	0.34322	19.796747	1.727911	0							0.173009	2.306647
0.171456	2.708096	0.345709	19.796753	1.740362	0							0.174253	2.306647
0.1727	2.707444	0.348198	19.796776	1.752814	0							0.175498	2.306647
0.173945	2.70699	0.350688	19.796902	1.765265	0							0.176743	2.306647
0.17519	2.706194	0.353177	19.797024	1.777716	0							0.177987	2.306647
0.176434	2.704903	0.355666	19.797127	1.790167	0							0.179232	2.306647
0.177679	2.703444	0.358156	19.79726	1.802618	0							0.180477	2.306647
0.178924	2.701945	0.360645	19.797384	1.815069	0							0.181721	2.306647
0.180168	2.699507	0.363134	19.797516	1.82752	0							0.182966	2.306647
0.181413	2.696478	0.365624	19.797619	1.839972	0							0.184211	2.306647
0.182658	2.69347	0.368113	19.797745	1.852423	0							0.185455	2.306647
0.183902	2.689779	0.370602	19.797888	1.864874	0							0.1867	2.306647
0.185147	2.685471	0.373092	19.797964	1.877325	0							0.187945	2.306647
0.186392	2.681113	0.375581	19.798079	1.889776	0							0.189189	2.306647
0.187636	2.676751	0.37807	19.798212	1.902227	0							0.190434	2.306647
0.188881	2.672941	0.38056	19.798273	1.914678	0							0.191679	2.306647
0.190126	2.669902	0.383049	19.798296	1.92713	0							0.192923	2.306647
0.19137	2.666697	0.385538	19.798355	1.939581	0							0.194168	2.306647
0.192615	2.664026	0.388028	19.79838	1.952032	0							0.195413	2.306647
0.19386	2.661542	0.390517	19.798388	1.964483	0							0.196657	2.306647
0.195104	2.65831	0.393006	19.79841	1.976934	0							0.197902	2.306647
0.196349	2.653971	0.395496	19.798409	1.989385	0							0.199147	2.306647
0.197594	2.649904	0.397985	19.798376	2.001837	0							0.200391	2.306647
0.198838	2.647937	0.400474	19.798386	2.014287	0							0.201636	2.306647
0.200083	2.647966	0.402964	19.798481	2.026739	0							0.202881	2.306647
0.201328	2.648404	0.405453	19.798615	2.03919	0							0.204125	2.306647
0.202572	2.648376	0.407942	19.798685	2.051641	0							0.20537	2.306647
0.203817	2.648293	0.410432	19.798758	2.064092	0							0.206615	2.306647
0.205062	2.647736	0.412921	19.798899	2.076543	0							0.207859	2.306647
0.206306	2.647266	0.41541	19.799063	2.088995	0							0.209104	2.306647
0.207551	2.648436	0.4179	19.799141	2.101446	0							0.210349	2.306647
0.208796	2.650057	0.420389	19.799257	2.113897	0							0.211593	2.306647
0.21004	2.650614	0.422878	19.799385	2.126348	0							0.212838	2.306647
0.211285	2.650988	0.425368	19.799501	2.138799	0							0.214083	2.306647
0.21253	2.652215	0.427857	19.799641	2.15125	0							0.215327	2.306647
0.213774	2.653641	0.430346	19.799747	2.163701	0							0.216572	2.306647
0.215019	2.655678	0.432836	19.799809	2.176152	0							0.217817	2.306647
0.216264	2.657862	0.435325	19.799854	2.188604	0							0.219061	2.306647
0.217508	2.660493	0.437814	19.799868	2.201055	0							0.220306	2.306647
0.218753	2.663125	0.440304	19.799911	2.213506	0							0.221551	2.306647
0.219998	2.665941	0.442793	19.799952	2.225957	0							0.222795	2.306647
0.221242	2.669619	0.445282	19.800043	2.238408	0							0.22404	2.306647
0.222487	2.673609	0.447772	19.800156	2.250859	0							0.225285	2.306647
0.223732	2.677436	0.450261	19.800266	2.26331	0							0.226529	2.306647
0.224976	2.68136	0.45275	19.80047	2.275762	0							0.227774	2.306647
0.226221	2.686117	0.45524	19.800619	2.288213	0							0.229019	2.306647
0.227466	2.691003	0.457729	19.800739	2.300664	0							0.230263	2.306647
0.22871	2.694919	0.460218	19.800888	2.313115	0							0.231508	2.306647
0.229955	2.698408	0.462708	19.801033	2.325566	0							0.232753	2.306647
0.2312	2.701651	0.465197	19.801121	2.338017	0							0.233997	2.306647
0.232444	2.705063	0.467686	19.801138	2.350468	0							0.235242	2.306647
0.233689	2.708612	0.470176	19.801212	2.36292	0							0.236487	2.306647
0.234934	2.712314	0.472665	19.801399	2.375371	0							0.237731	2.306647
0.236178	2.715104	0.475154	19.80151	2.387822	0							0.238976	2.306647
0.237423	2.718386	0.477644	19.801474	2.400273	0							0.240221	2.306647
0.238668	2.721418	0.480133	19.801443	2.412724	0							0.241465	2.306647
0.239912	2.724819	0.482622	19.801451	2.425175	0							0.24271	2.306647
0.241157	2.728863	0.485112	19.801474	2.437626	0							0.243955	2.306647
0.242402	2.732254	0.487601	19.801474	2.450078	0							0.245199	2.306647
0.243646	2.735878	0.49009	19.80143	2.462529	0							0.246444	2.306647
0.244891	2.738781	0.49258	19.801422	2.47498	0							0.247689	2.306647
0.246136	2.741768	0.495069	19.801447	2.487431	0							0.248933	2.306647
0.24738	2.745523	0.497558	19.801531	2.499882	0							0.250178	2.306647
0.248625	2.749159	0.500048	19.801439	2.512333	0							0.251423	2.306647
0.24987	2.752507	0.502537	19.805189	2.524784	0							0.252667	2.306647
0.251114	2.755502	0.505026	19.813797	2.537235	0							0.253912	2.306647
0.252359	2.758089	0.507516	19.819656	2.549687	0							0.255157	2.306647
0.253604	2.761261	0.510005	19.823799	2.562138	0							0.256401	2.306647
0.254848	2.764334	0.512494	19.826902	2.574589	0							0.257646	2.306647
0.256093	2.766657	0.514984	19.82937	2.58704	0							0.258891	2.306647
0.257338	2.768579	0.517473	19.831404	2.599491	0							0.260135	2.306647
0.258582	2.770845	0.519962	19.832956	2.611943	0							0.26138	2.306647
0.259827	2.772722	0.522452	19.834021	2.624393	0							0.262625	2.306647
0.261072	2.773383	0.524941	19.834572	2.636845	0							0.263869	2.306647
0.262316	2.775135	0.52743	19.834524	2.649296	0							0.265114	2.306647
0.263561	2.777011	0.52992	19.833813	2.661747	0							0.266359	2.306647
0.264806	2.778555	0.532409	19.832508	2.674198	0							0.267603	2.306647
0.26605	2.779747	0.534898	19.830757	2.686649	0							0.268848	2.306647
0.267295	2.780263	0.537388	19.828707	2.6991	0							0.270093	2.306647
0.26854	2.781586	0.539877	19.8265	2.711552	0							0.271337	2.306647
0.269784	2.782117	0.542366	19.824276	2.724003	0							0.272582	2.306647
0.271029	2.782716	0.544856	19.822065	2.736454	0							0.273827	2.306647
0.272274	2.784024	0.547345	19.819784	2.748905	0							0.275071	2.306647
0.273518	2.785314	0.549834	19.817551	2.761356	0							0.276316	2.306647
0.274763	2.785407	0.552324	19.815424	2.773807	0							0.277561	2.306647
0.276008	2.785798	0.554813	19.81332	2.786258	0							0.278805	2.306647
0.277252	2.785779	0.557302	19.811235	2.79871	0							0.28005	2.306647
0.278497	2.784533	0.559792	19.809265	2.811161	0							0.281295	2.306647
0.279742	2.783215	0.562281	19.807447	2.823612	0							0.282539	2.306647
0.280986	2.782496	0.56477	19.805775	2.836063	0							0.283784	2.306647
0.282231	2.781681	0.56726	19.804363	2.848514	0							0.285029	2.306647
0.283476	2.780695	0.569749	19.803114	2.860965	0							0.286273	2.306647
0.28472	2.777926	0.572238	19.801952	2.873416	0							0.287518	2.306647
0.285965	2.774922	0.574728	19.80094	2.885868	0							0.288763	2.306647
0.28721	2.772176	0.577217	19.800095	2.898319	0							0.290007	2.306647
0.288454	2.76912	0.579706	19.799355	2.91077	0							0.291252	2.306647
0.289699	2.765555	0.582196	19.79862	2.923221	0							0.292497	2.306647
0.290944	2.762479	0.584685	19.798031	2.935672	0							0.293741	2.306647
0.292188	2.759791	0.587174	19.797514	2.948123	0							0.294986	2.306647
0.293433	2.758014	0.589664	19.797112	2.960574	0							0.296231	2.306647
0.294678	2.75712	0.592153	19.796854	2.973026	0							0.297475	2.306647
0.295922	2.755063	0.594642	19.796633	2.985477	0							0.29872	2.306647
0.297167	2.753343	0.597132	19.796534	2.997928	0							0.299965	2.306647
0.298412	2.751597	0.599621	19.796474	3.010379	0							0.301209	2.306647
0.299656	2.747875	0.60211	19.79645	3.02283	0							0.302454	2.306647
0.300901	2.745347	0.6046	19.796436	3.035281	0							0.303699	2.306647
0.302146	2.742883	0.607089	19.796543	3.047732	0							0.304943	2.306647
0.30339	2.739314	0.609578	19.796667	3.060184	0							0.306188	2.306647
0.304635	2.736155	0.612068	19.796806	3.072635	0							0.307433	2.306647
0.30588	2.733238	0.614557	19.796961	3.085086	0							0.308677	2.306647
0.307124	2.730156	0.617046	19.797119	3.097537	0							0.309922	2.306647
0.308369	2.728065	0.619536	19.797287	3.109988	0							0.311167	2.306647
0.309614	2.724816	0.622025	19.797548	3.122439	0							0.312411	2.306647
0.310858	2.722022	0.624514	19.797939	3.13489	0							0.313656	2.306647
0.312103	2.718926	0.627004	19.79829	3.147341	0							0.314901	2.306647
0.313348	2.715315	0.629493	19.798677	3.159793	0							0.316145	2.306647
0.314592	2.712404	0.631982	19.799042	3.172244	0							0.31739	2.306647
0.315837	2.708734	0.634472	19.799435	3.184695	0							0.318635	2.306647
0.317082	2.706052	0.636961	19.799826	3.197146	0							0.319879	2.306647
0.318326	2.703907	0.63945	19.800232	3.209597	0							0.321124	2.306647
0.319571	2.701954	0.64194	19.80055	3.222049	0							0.322369	2.306647
0.320816	2.698315	0.644429	19.800812	3.2345	0							0.323613	2.306647
0.32206	2.696226	0.646918	19.801064	3.246951	0							0.324858	2.306647
0.323305	2.695103	0.649408	19.801331	3.259402	0							0.326103	2.306647
0.32455	2.691676	0.651897	19.801611	3.271853	0							0.327347	2.306647
0.325794	2.688589	0.654386	19.80195	3.284304	0							0.328592	2.306647
0.327039	2.686529	0.656876	19.802191	3.296755	0							0.329837	2.306647
0.328284	2.685476	0.659365	19.802395	3.309206	0							0.331081	2.306647
0.329528	2.683237	0.661854	19.802603	3.321658	0							0.332326	2.306647
0.330773	2.68	0.664344	19.802782	3.334109	0							0.333571	2.306647
0.332018	2.676463	0.666833	19.803041	3.34656	0							0.334815	2.306647
0.333262	2.673719	0.669322	19.803339	3.359011	0							0.33606	2.306647
0.334507	2.670949	0.671812	19.803591	3.371462	0							0.337305	2.306647
0.335752	2.667401	0.674301	19.803875	3.383913	0							0.338549	2.306647
0.336996	2.664878	0.67679	19.804058	3.396364	0							0.339794	2.306647
0.338241	2.663267	0.67928	19.804228	3.408816	0							0.341039	2.306647
0.339486	2.660511	0.681769	19.804407	3.421267	0							0.342283	2.306647
0.34073	2.657412	0.684258	19.804554	3.433718	0							0.343528	2.306647
0.341975	2.655592	0.686747	19.804592	3.446169	0							0.344773	2.306647
0.34322	2.65297	0.689237	19.804716	3.45862	0							0.346017	2.306647
0.344464	2.650148	0.691726	19.804806	3.471071	0							0.347262	2.306647
0.345709	2.647007	0.694216	19.804876	3.483522	0							0.348507	2.306647
0.346954	2.64494	0.696705	19.804983	3.495974	0							0.349751	2.306647
0.348198	2.642892	0.699194	19.80508	3.508425	0							0.350996	2.306647
0.349443	2.640616	0.701684	19.805214	3.520876	0							0.352241	2.306647
0.350688	2.638609	0.704173	19.805223	3.533327	0							0.353485	2.306647
0.351932	2.636475	0.706662	19.805288	3.545778	0							0.35473	2.306647
0.353177	2.634533	0.709152	19.805405	3.558229	0							0.355975	2.306647
0.354422	2.632782	0.711641	19.805464	3.57068	0							0.357219	2.306647
0.355666	2.630448	0.71413	19.805483	3.583132	0							0.358464	2.306647
0.356911	2.62644	0.716619	19.805517	3.595583	0							0.359709	2.306647
0.358156	2.6233	0.719109	19.805515	3.608034	0							0.360953	2.306647
0.3594	2.621414	0.721598	19.805544	3.620485	0							0.362198	2.306647
0.360645	2.620329	0.724088	19.805511	3.632936	0							0.363443	2.306647
0.36189	2.620757	0.726577	19.805462	3.645387	0							0.364687	2.306647
0.363134	2.619944	0.729066	19.805431	3.657838	0							0.365932	2.306647
0.364379	2.618355	0.731556	19.805439	3.67029	0							0.367177	2.306647
0.365624	2.616915	0.734045	19.805347	3.682741	0							0.368421	2.306647
0.366868	2.615707	0.736534	19.805223	3.695192	0							0.369666	2.306647
0.368113	2.614328	0.739024	19.805128	3.707643	0							0.370911	2.306647
0.369358	2.613689	0.741513	19.805084	3.720094	0							0.372155	2.306647
0.370602	2.611925	0.744002	19.805056	3.732545	0							0.3734	2.306647
0.371847	2.610607	0.746491	19.805063	3.744997	0							0.374645	2.306647
0.373092	2.609428	0.748981	19.805029	3.757447	0							0.375889	2.306647
0.374336	2.608191	0.75147	19.805006	3.769899	0							0.377134	2.306647
0.375581	2.607946	0.753959	19.804983	3.78235	0							0.378379	2.306647
0.376826	2.606105	0.756449	19.804928	3.794801	0							0.379623	2.306647
0.37807	2.605529	0.758938	19.804846	3.807252	0							0.380868	2.306647
0.379315	2.604339	0.761428	19.804903	3.819703	0							0.382113	2.306647
0.38056	2.603018	0.763917	19.804897	3.832155	0							0.383357	2.306647
0.381804	2.601124	0.766406	19.804941	3.844606	0							0.384602	2.306647
0.383049	2.60031	0.768896	19.804781	3.857057	0							0.385847	2.306647
0.384294	2.599141	0.771385	19.804865	3.869508	0							0.387091	2.306647
0.385538	2.597624	0.773874	19.80496	3.881959	0							0.388336	2.306647
0.386783	2.597206	0.776363	19.80508	3.89441	0							0.389581	2.306647
0.388028	2.595852	0.778853	19.805202	3.906861	0							0.390825	2.306647
0.389272	2.593847	0.781342	19.805183	3.919312	0							0.39207	2.306647
0.390517	2.590819	0.783831	19.805311	3.931764	0							0.393315	2.306647
0.391762	2.589166	0.786321	19.805414	3.944215	0							0.394559	2.306647
0.393006	2.588106	0.78881	19.805458	3.956666	0							0.395804	2.306647
0.394251	2.588066	0.791299	19.805525	3.969117	0							0.397049	2.306647
0.395496	2.586977	0.793789	19.805525	3.981568	0							0.398293	2.306647
0.39674	2.585368	0.796278	19.805588	3.994019	0							0.399538	2.306647
0.397985	2.584273	0.798768	19.805576	4.006471	0							0.400783	2.306647
0.39923	2.583354	0.801257	19.80558	4.018921	0							0.402027	2.306647
0.400474	2.581884	0.803746	19.805683	4.031373	0							0.403272	2.306647
0.401719	2.581259	0.806235	19.8057	4.043824	0							0.404517	2.306647
0.402964	2.580984	0.808725	19.805504	4.056275	0							0.405761	2.306647
0.404208	2.579732	0.811214	19.805487	4.068726	0							0.407006	2.306647
0.405453	2.578704	0.813703	19.805464	4.081177	0							0.408251	2.306647
0.406698	2.577423	0.816193	19.805519	4.093628	0							0.409495	2.306647
0.407942	2.575631	0.818682	19.805382	4.10608	0							0.41074	2.306647
0.409187	2.573772	0.821171	19.805296	4.118531	0							0.411985	2.306647
0.410432	2.572426	0.823661	19.805368	4.130982	0							0.413229	2.306647
0.411676	2.57134	0.82615	19.805471	4.143433	0							0.414474	2.306647
0.412921	2.570584	0.828639	19.805443	4.155884	0							0.415719	2.306647
0.414166	2.569086	0.831129	19.805584	4.168335	0							0.416963	2.306647
0.41541	2.567805	0.833618	19.805576	4.180787	0							0.418208	2.306647
0.416655	2.566636	0.836107	19.805626	4.193238	0							0.419453	2.306647
0.4179	2.565536	0.838597	19.805664	4.205689	0							0.420697	2.306647
0.419144	2.565311	0.841086	19.805771	4.21814	0							0.421942	2.306647
0.420389	2.565513	0.843575	19.805927	4.230591	0							0.423187	2.306647
0.421634	2.56521	0.846065	19.806046	4.243042	0							0.424431	2.306647
0.422878	2.563767	0.848554	19.806095	4.255493	0							0.425676	2.306647
0.424123	2.561996	0.851043	19.806166	4.267944	0							0.426921	2.306647
0.425368	2.560338	0.853533	19.806242	4.280396	0							0.428165	2.306647
0.426612	2.558748	0.856022	19.80628	4.292847	0							0.42941	2.306647
0.427857	2.558484	0.858511	19.806345	4.305298	0							0.430655	2.306647
0.429102	2.558815	0.861001	19.806301	4.317749	0							0.431899	2.306647
0.430346	2.558869	0.86349	19.806166	4.3302	0							0.433144	2.306647
0.431591	2.557242	0.865979	19.806196	4.342651	0							0.434389	2.306647
0.432836	2.55636	0.868469	19.806183	4.355103	0							0.435633	2.306647
0.43408	2.555987	0.870958	19.806227	4.367554	0							0.436878	2.306647
0.435325	2.555984	0.873447	19.806122	4.380005	0							0.438123	2.306647
0.43657	2.555355	0.875937	19.806065	4.392456	0							0.439367	2.306647
0.437814	2.55419	0.878426	19.806114	4.404907	0							0.440612	2.306647
0.439059	2.553424	0.880915	19.806086	4.417358	0							0.441857	2.306647
0.440304	2.553037	0.883405	19.8062	4.429809	0							0.443101	2.306647
0.441548	2.551759	0.885894	19.806204	4.44226	0							0.444346	2.306647
0.442793	2.550194	0.888383	19.806273	4.454711	0							0.445591	2.306647
0.444038	2.549588	0.890873	19.806316	4.467163	0							0.446835	2.306647
0.445282	2.54945	0.893362	19.806379	4.479614	0							0.44808	2.306647
0.446527	2.548916	0.895851	19.806366	4.492065	0							0.449325	2.306647
0.447772	2.547851	0.898341	19.806402	4.504516	0							0.450569	2.306647
0.449016	2.546897	0.90083	19.806421	4.516967	0							0.451814	2.306647
0.450261	2.546253	0.903319	19.806402	4.529418	0							0.453059	2.306647
0.451506	2.546155	0.905809	19.806349	4.54187	0							0.454303	2.306647
0.45275	2.546126	0.908298	19.806246	4.554321	0							0.455548	2.306647
0.453995	2.545944	0.910787	19.806181	4.566772	0							0.456793	2.306647
0.45524	2.54569	0.913277	19.806086	4.579223	0							0.458037	2.306647
0.456484	2.54495	0.915766	19.806042	4.591674	0							0.459282	2.306647
0.457729	2.544055	0.918255	19.805964	4.604125	0							0.460527	2.306647
0.458974	2.54359	0.920745	19.805885	4.616577	0							0.461771	2.306647
0.460218	2.543458	0.923234	19.805836	4.629027	0							0.463016	2.306647
0.461463	2.543074	0.925723	19.805841	4.641479	0							0.464261	2.306647
0.462708	2.542858	0.928213	19.805819	4.65393	0							0.465505	2.306647
0.463952	2.542684	0.930702	19.805742	4.666381	0							0.46675	2.306647
0.465197	2.542608	0.933191	19.805651	4.678832	0							0.467995	2.306647
0.466442	2.542615	0.935681	19.805519	4.691283	0							0.469239	2.306647
0.467686	2.542107	0.93817	19.805471	4.703734	0							0.470484	2.306647
0.468931	2.541679	0.940659	19.805414	4.716186	0							0.471729	2.306647
0.470176	2.542067	0.943149	19.805435	4.728637	0							0.472973	2.306647
0.47142	2.542869	0.945638	19.805468	4.741088	0							0.474218	2.306647
0.472665	2.543317	0.948127	19.805468	4.753539	0							0.475463	2.306647
0.47391	2.543792	0.950617	19.805359	4.76599	0							0.476707	2.306647
0.475154	2.544004	0.953106	19.805197	4.778441	0							0.477952	2.306647
0.476399	2.543715	0.955595	19.805229	4.790893	0							0.479197	2.306647
0.477644	2.543498	0.958085	19.805305	4.803344	0							0.480441	2.306647
0.478888	2.543406	0.960574	19.805326	4.815795	0							0.481686	2.306647
0.480133	2.543055	0.963063	19.805317	4.828246	0							0.482931	2.306647
0.481378	2.542519	0.965553	19.805212	4.840697	0							0.484175	2.306647
0.482622	2.541871	0.968042	19.80509	4.853148	0							0.48542	2.306647
0.483867	2.540644	0.970531	19.80509	4.865599	0							0.486665	2.306647
0.485112	2.540023	0.973021	19.805077	4.87805	0							0.487909	2.306647
0.486356	2.540011	0.97551	19.80492	4.890501	0							0.489154	2.306647
0.487601	2.539796	0.977999	19.804869	4.902953	0							0.490399	2.306647
0.488846	2.540004	0.980489	19.804893	4.915404	0							0.491643	2.306647
0.49009	2.539914	0.982978	19.804857	4.927855	0							0.492888	2.306647
0.491335	2.539379	0.985467	19.804838	4.940306	0							0.494133	2.306647
0.49258	2.538997	0.987957	19.80485	4.952757	0							0.495377	2.306647
0.493824	2.53912	0.990446	19.804806	4.965209	0							0.496622	2.306647
0.495069	2.538689	0.992935	19.804787	4.97766	0							0.497867	2.306647
0.496314	2.537742	0.995425	19.804823	4.990111	0							0.499111	2.306647
0.497558	2.536864	0.997914	19.804787	5.002562	0							0.500356	2.306647
0.498803	2.536262	1.000403	19.804743	5.015013	0							0.501601	2.306647
0.500048	2.536446	1.002893	19.804821	5.027464	0							0.502845	2.306647
0.501292	2.536652	1.005382	19.804905	5.039915	0							0.50409	2.306647
0.502537	2.538195	1.007871	19.804922	5.052366	0							0.505334	2.306647
0.503782	2.538123	1.010361	19.804941	5.064817	0							0.506579	2.306647
0.505026	2.538147	1.01285	19.804998	5.077269	0							0.507824	2.306647
0.506271	2.538786	1.015339	19.805092	5.08972	0							0.509068	2.306647
0.507516	2.538523	1.017829	19.805195	5.102171	0							0.510313	2.306647
0.50876	2.538546	1.020318	19.805264	5.114622	0							0.511558	2.306647
0.510005	2.538661	1.022807	19.805279	5.127073	0							0.512802	2.306647
0.51125	2.538844	1.025297	19.805342	5.139524	0							0.514047	2.306647
0.512494	2.538725	1.027786	19.805389	5.151976	0							0.515292	2.306647
0.513739	2.538383	1.030275	19.805416	5.164427	0							0.516536	2.306647
0.514984	2.538271	1.032765	19.805386	5.176878	0							0.517781	2.306647
0.516228	2.538174	1.035254	19.8053	5.189329	0							0.519026	2.306647
0.517473	2.538407	1.037743	19.80525	5.20178	0							0.52027	2.306647
0.518718	2.539078	1.040233	19.805285	5.214231	0							0.521515	2.306647
0.519962	2.539426	1.042722	19.805225	5.226683	0							0.52276	2.306647
0.521207	2.538791	1.045211	19.805149	5.239134	0							0.524005	2.306647
0.522452	2.540268	1.047701	19.805058	5.251585	0							0.525249	2.306647
0.523696	2.540529	1.05019	19.804955	5.264036	0							0.526494	2.306647
0.524941	2.541669	1.052679	19.80488	5.276487	0							0.527739	2.306647
0.526186	2.541803	1.055169	19.804827	5.288938	0							0.528983	2.306647
0.52743	2.541746	1.057658	19.804861	5.301389	0							0.530228	2.306647
0.528675	2.541348	1.060147	19.804857	5.31384	0							0.531473	2.306647
0.52992	2.542024	1.062637	19.804811	5.326292	0							0.532717	2.306647
0.531164	2.54251	1.065126	19.804783	5.338743	0							0.533962	2.306647
0.532409	2.542038	1.067615	19.80472	5.351194	0							0.535206	2.306647
0.533654	2.540578	1.070105	19.804628	5.363645	0							0.536451	2.306647
0.534898	2.539281	1.072594	19.80455	5.376096	0							0.537696	2.306647
0.536143	2.540073	1.075083	19.804441	5.388547	0							0.53894	2.306647
0.537388	2.541378	1.077573	19.804283	5.400999	0							0.540185	2.306647
0.538632	2.541386	1.080062	19.804131	5.41345	0							0.54143	2.306647
0.539877	2.54118	1.082551	19.803972	5.425901	0							0.542674	2.306647
0.541122	2.540409	1.085041	19.803848	5.438352	0							0.543919	2.306647
0.542366	2.540352	1.08753	19.803772	5.450803	0							0.545164	2.306647
0.543611	2.539369	1.090019	19.803713	5.463254	0							0.546408	2.306647
0.544856	2.53879	1.092509	19.803698	5.475705	0							0.547653	2.306647
0.5461	2.537529	1.094998	19.803749	5.488156	0							0.548898	2.306647
0.547345	2.535995	1.097487	19.803768	5.500607	0							0.550142	2.306647
0.54859	2.535455	1.099977	19.803852	5.513059	0							0.551387	2.306647
0.549834	2.534264	1.102466	19.803953	5.52551	0							0.552632	2.306647
0.551079	2.533324	1.104955	19.804022	5.537961	0							0.553876	2.306647
0.552324	2.531774	1.107445	19.80406	5.550412	0							0.555121	2.306647
0.553568	2.530813	1.109934	19.804142	5.562863	0							0.556366	2.306647
0.554813	2.529634	1.112423	19.804296	5.575315	0							0.55761	2.306647
0.556058	2.528501	1.114913	19.804354	5.587766	0							0.558855	2.306647
0.557302	2.527039	1.117402	19.804379	5.600217	0							0.5601	2.306647
0.558547	2.5254	1.119891	19.804472	5.612668	0							0.561345	2.306647
0.559792	2.524128	1.122381	19.804569	5.625119	0							0.562589	2.306647
0.561036	2.523117	1.12487	19.8046	5.63757	0							0.563834	2.306647
0.562281	2.521911	1.127359	19.804674	5.650022	0							0.565078	2.306647
0.563526	2.520853	1.129849	19.804724	5.662472	0							0.566323	2.306647
0.56477	2.519458	1.132338	19.804733	5.674923	0							0.567568	2.306647
0.566015	2.518662	1.134827	19.804804	5.687375	0							0.568812	2.306647
0.56726	2.517739	1.137317	19.804958	5.699826	0							0.570057	2.306647
0.568504	2.516838	1.139806	19.805037	5.712277	0							0.571302	2.306647
0.569749	2.51588	1.142295	19.805004	5.724728	0							0.572546	2.306647
0.570994	2.515114	1.144785	19.805004	5.737179	0							0.573791	2.306647
0.572238	2.51494	1.147274	19.804979	5.74963	0							0.575036	2.306647
0.573483	2.513703	1.149763	19.804939	5.762082	0							0.57628	2.306647
0.574728	2.512135	1.152253	19.804926	5.774533	0							0.577525	2.306647
0.575972	2.511587	1.154742	19.804964	5.786984	0							0.57877	2.306647
0.577217	2.510782	1.157231	19.805016	5.799435	0							0.580014	2.306647
0.578462	2.509468	1.159721	19.805075	5.811886	0							0.581259	2.306647
0.579706	2.508383	1.16221	19.805134	5.824337	0							0.582504	2.306647
0.580951	2.506592	1.164699	19.805229	5.836789	0							0.583748	2.306647
0.582196	2.505016	1.167189	19.805355	5.84924	0							0.584993	2.306647
0.58344	2.503886	1.169678	19.805433	5.861691	0							0.586238	2.306647
0.584685	2.502512	1.172167	19.805525	5.874142	0							0.587482	2.306647
0.58593	2.501295	1.174657	19.805576	5.886593	0							0.588727	2.306647
0.587174	2.49961	1.177146	19.805605	5.899044	0							0.589972	2.306647
0.588419	2.499045	1.179635	19.805668	5.911495	0							0.591216	2.306647
0.589664	2.498915	1.182125	19.805731	5.923946	0							0.592461	2.306647
0.590908	2.49815	1.184614	19.80575	5.936398	0							0.593706	2.306647
0.592153	2.497232	1.187103	19.805834	5.948849	0							0.59495	2.306647
0.593398	2.495376	1.189593	19.805983	5.9613	0							0.596195	2.306647
0.594642	2.494537	1.192082	19.806099	5.973751	0							0.59744	2.306647
0.595887	2.493568	1.194571	19.806185	5.986202	0							0.598684	2.306647
0.597132	2.493844	1.197061	19.806225	5.998653	0							0.599929	2.306647
0.598376	2.492383	1.19955	19.806253	6.011105	0							0.601174	2.306647
0.599621	2.490976	1.202039	19.806313	6.023556	0							0.602418	2.306647
0.600866	2.491322	1.204529	19.806345	6.036007	0							0.603663	2.306647
0.60211	2.491338	1.207018	19.806353	6.048458	0							0.604908	2.306647
0.603355	2.492498	1.209507	19.806467	6.060909	0							0.606152	2.306647
0.6046	2.493359	1.211997	19.806547	6.07336	0							0.607397	2.306647
0.605844	2.493448	1.214486	19.806585	6.085811	0							0.608642	2.306647
0.607089	2.492835	1.216975	19.806677	6.098262	0							0.609886	2.306647
0.608334	2.492359	1.219465	19.806696	6.110713	0							0.611131	2.306647
0.609578	2.492551	1.221954	19.806721	6.123165	0							0.612376	2.306647
0.610823	2.492441	1.224443	19.806738	6.135616	0							0.61362	2.306647
0.612068	2.492231	1.226933	19.806763	6.148067	0							0.614865	2.306647
0.613312	2.49222	1.229422	19.806759	6.160518	0							0.61611	2.306647
0.614557	2.492505	1.231911	19.806797	6.172969	0							0.617354	2.306647
0.615802	2.492395	1.234401	19.806824	6.185421	0							0.618599	2.306647
0.617046	2.492234	1.23689	19.806828	6.197872	0							0.619844	2.306647
0.618291	2.492076	1.239379	19.806881	6.210323	0							0.621088	2.306647
0.619536	2.492427	1.241869	19.806936	6.222774	0							0.622333	2.306647
0.62078	2.493226	1.244358	19.806908	6.235225	0							0.623578	2.306647
0.622025	2.494234	1.246847	19.806942	6.247676	0							0.624822	2.306647
0.62327	2.494832	1.249337	19.806976	6.260128	0							0.626067	2.306647
0.624514	2.495587	1.251826	19.806999	6.272578	0							0.627312	2.306647
0.625759	2.495802	1.254315	19.807055	6.285029	0							0.628556	2.306647
0.627004	2.495252	1.256805	19.807102	6.297481	0							0.629801	2.306647
0.628248	2.494194	1.259294	19.80718	6.309932	0							0.631046	2.306647
0.629493	2.49327	1.261783	19.807268	6.322383	0							0.63229	2.306647
0.630738	2.492896	1.264273	19.807432	6.334834	0							0.633535	2.306647
0.631982	2.493003	1.266762	19.807606	6.347285	0							0.63478	2.306647
0.633227	2.492462	1.269251	19.807673	6.359736	0							0.636024	2.306647
0.634472	2.491764	1.271741	19.807796	6.372188	0							0.637269	2.306647
0.635716	2.492358	1.27423	19.807878	6.384639	0							0.638514	2.306647
0.636961	2.492711	1.276719	19.80784	6.39709	0							0.639758	2.306647
0.638206	2.492561	1.279209	19.807775	6.409541	0							0.641003	2.306647
0.63945	2.492214	1.281698	19.807848	6.421992	0							0.642248	2.306647
0.640695	2.491892	1.284187	19.807892	6.434443	0							0.643492	2.306647
0.64194	2.492138	1.286677	19.80784	6.446895	0							0.644737	2.306647
0.643184	2.492573	1.289166	19.807846	6.459346	0							0.645982	2.306647
0.644429	2.492648	1.291655	19.807913	6.471797	0							0.647226	2.306647
0.645674	2.492631	1.294145	19.807926	6.484248	0							0.648471	2.306647
0.646918	2.492204	1.296634	19.80785	6.496699	0							0.649716	2.306647
0.648163	2.492308	1.299123	19.807856	6.50915	0							0.65096	2.306647
0.649408	2.491998	1.301613	19.807802	6.521601	0							0.652205	2.306647
0.650652	2.491224	1.304102	19.807791	6.534052	0							0.65345	2.306647
0.651897	2.490123	1.306591	19.807831	6.546504	0							0.654694	2.306647
0.653142	2.489693	1.309081	19.807825	6.558955	0							0.655939	2.306647
0.654386	2.488886	1.31157	19.807819	6.571406	0							0.657184	2.306647
0.655631	2.489124	1.314059	19.807821	6.583857	0							0.658428	2.306647
0.656876	2.489163	1.316549	19.807896	6.596308	0							0.659673	2.306647
0.65812	2.48902	1.319038	19.807938	6.608759	0							0.660918	2.306647
0.659365	2.488421	1.321527	19.807997	6.621211	0							0.662162	2.306647
0.66061	2.48786	1.324017	19.808086	6.633662	0							0.663407	2.306647
0.661854	2.487323	1.326506	19.808121	6.646113	0							0.664652	2.306647
0.663099	2.486827	1.328995	19.808176	6.658564	0							0.665896	2.306647
0.664344	2.486639	1.331485	19.808104	6.671015	0							0.667141	2.306647
0.665588	2.485587	1.333974	19.808119	6.683466	0							0.668386	2.306647
0.666833	2.483933	1.336463	19.808077	6.695917	0							0.66963	2.306647
0.668078	2.483443	1.338953	19.808041	6.708368	0							0.670875	2.306647
0.669322	2.484181	1.341442	19.80806	6.720819	0							0.67212	2.306647
0.670567	2.484608	1.343931	19.808065	6.733271	0							0.673364	2.306647
0.671812	2.485283	1.346421	19.808031	6.745722	0							0.674609	2.306647
0.673056	2.486159	1.34891	19.807968	6.758173	0							0.675854	2.306647
0.674301	2.486468	1.351399	19.807922	6.770624	0							0.677098	2.306647
0.675546	2.486201	1.353889	19.807774	6.783075	0							0.678343	2.306647
0.67679	2.486113	1.356378	19.807682	6.795527	0							0.679588	2.306647
0.678035	2.486412	1.358867	19.807619	6.807978	0							0.680832	2.306647
0.67928	2.486815	1.361357	19.80769	6.820429	0							0.682077	2.306647
0.680524	2.487046	1.363846	19.807554	6.83288	0							0.683322	2.306647
0.681769	2.486895	1.366335	19.807518	6.845331	0							0.684566	2.306647
0.683013	2.486422	1.368825	19.807413	6.857782	0							0.685811	2.306647
0.684258	2.485617	1.371314	19.807392	6.870234	0							0.687056	2.306647
0.685503	2.48496	1.373803	19.807306	6.882685	0							0.6883	2.306647
0.686747	2.484907	1.376293	19.807188	6.895135	0							0.689545	2.306647
0.687992	2.485115	1.378782	19.807154	6.907587	0							0.69079	2.306647
0.689237	2.485861	1.381271	19.807089	6.920038	0							0.692034	2.306647
0.690482	2.487418	1.383761	19.806932	6.932489	0							0.693279	2.306647
0.691726	2.488775	1.38625	19.806913	6.94494	0							0.694524	2.306647
0.692971	2.489511	1.388739	19.80694	6.957391	0							0.695768	2.306647
0.694216	2.489379	1.391229	19.806953	6.969842	0							0.697013	2.306647
0.69546	2.489424	1.393718	19.807032	6.982294	0							0.698258	2.306647
0.696705	2.489791	1.396207	19.807102	6.994745	0							0.699502	2.306647
0.69795	2.489621	1.398697	19.807173	7.007196	0							0.700747	2.306647
0.699194	2.489812	1.401186	19.807261	7.019647	0							0.701992	2.306647
0.700439	2.490633	1.403675	19.807161	7.032098	0							0.703236	2.306647
0.701684	2.491489	1.406165	19.807116	7.044549	0							0.704481	2.306647
0.702928	2.492504	1.408654	19.807238	7.057001	0							0.705726	2.306647
0.704173	2.492814	1.411143	19.80728	7.069452	0							0.70697	2.306647
0.705418	2.49286	1.413633	19.807341	7.081903	0							0.708215	2.306647
0.706662	2.493629	1.416122	19.807419	7.094354	0							0.70946	2.306647
0.707907	2.494793	1.418611	19.807512	7.106805	0							0.710704	2.306647
0.709152	2.495643	1.421101	19.807549	7.119256	0							0.711949	2.306647
0.710396	2.495547	1.42359	19.807663	7.131707	0							0.713194	2.306647
0.711641	2.495662	1.426079	19.80784	7.144158	0							0.714438	2.306647
0.712885	2.496507	1.428569	19.807909	7.15661	0							0.715683	2.306647
0.71413	2.497732	1.431058	19.808056	7.169061	0							0.716928	2.306647
0.715375	2.498718	1.433547	19.808008	7.181512	0							0.718172	2.306647
0.716619	2.499797	1.436037	19.808056	7.193963	0							0.719417	2.306647
0.717864	2.500941	1.438526	19.808052	7.206414	0							0.720662	2.306647
0.719109	2.501311	1.441015	19.808039	7.218865	0							0.721906	2.306647
0.720353	2.501934	1.443505	19.808029	7.231317	0							0.723151	2.306647
0.721598	2.502618	1.445994	19.807983	7.243768	0							0.724396	2.306647
0.722843	2.503367	1.448483	19.80797	7.256219	0							0.72564	2.306647
0.724088	2.504614	1.450973	19.807924	7.26867	0							0.726885	2.306647
0.725332	2.505974	1.453462	19.807854	7.281121	0							0.72813	2.306647
0.726577	2.505491	1.455951	19.807676	7.293572	0							0.729374	2.306647
0.727822	2.50623	1.458441	19.807508	7.306023	0							0.730619	2.306647
0.729066	2.506337	1.46093	19.807236	7.318474	0							0.731864	2.306647
0.730311	2.506715	1.463419	19.806963	7.330925	0							0.733108	2.306647
0.731556	2.507018	1.465909	19.806719	7.343377	0							0.734353	2.306647
0.7328	2.507322	1.468398	19.806362	7.355828	0							0.735598	2.306647
0.734045	2.506948	1.470887	19.805996	7.368279	0							0.736842	2.306647
0.73529	2.506609	1.473377	19.805632	7.38073	0							0.738087	2.306647
0.736534	2.507203	1.475866	19.805304	7.393181	0							0.739332	2.306647
0.737779	2.50874	1.478355	19.804758	7.405632	0							0.740576	2.306647
0.739024	2.509751	1.480845	19.804255	7.418084	0							0.741821	2.306647
0.740268	2.510036	1.483334	19.803642	7.430535	0							0.743066	2.306647
0.741513	2.510601	1.485823	19.803089	7.442986	0							0.74431	2.306647
0.742757	2.510781	1.488313	19.802605	7.455437	0							0.745555	2.306647
0.744002	2.511758	1.490802	19.802185	7.467888	0							0.7468	2.306647
0.745247	2.512298	1.493291	19.801643	7.48034	0							0.748044	2.306647
0.746491	2.512547	1.495781	19.801104	7.492791	0							0.749289	2.306647
0.747736	2.513364	1.49827	19.800484	7.505241	0							0.750534	2.306647
0.748981	2.51396	1.500759	19.799881	7.517693	0							0.751778	2.306647
0.750225	2.514385	1.503249	19.799255	7.530144	0							0.753023	2.306647
0.75147	2.515263	1.505738	19.798744	7.542595	0							0.754268	2.306647
0.752715	2.51535	1.508227	19.798172	7.555046	0							0.755512	2.306647
0.753959	2.515244	1.510717	19.797585	7.567497	0							0.756757	2.306647
0.755204	2.5155	1.513206	19.797106	7.579948	0							0.758002	2.306647
0.756449	2.515779	1.515695	19.796635	7.5924	0							0.759246	2.306647
0.757693	2.515585	1.518185	19.7962	7.604851	0							0.760491	2.306647
0.758938	2.516103	1.520674	19.795813	7.617302	0							0.761736	2.306647
0.760183	2.516041	1.523163	19.795462	7.629753	0							0.76298	2.306647
0.761428	2.515749	1.525653	19.795116	7.642204	0							0.764225	2.306647
0.762672	2.51615	1.528142	19.794764	7.654655	0							0.76547	2.306647
0.763917	2.516217	1.530631	19.794544	7.667107	0							0.766714	2.306647
0.765162	2.516603	1.533121	19.794355	7.679558	0							0.767959	2.306647
0.766406	2.516302	1.53561	19.794167	7.692009	0							0.769204	2.306647
0.767651	2.516574	1.538099	19.794004	7.70446	0							0.770448	2.306647
0.768896	2.517117	1.540589	19.793903	7.716911	0							0.771693	2.306647
0.77014	2.517313	1.543078	19.793791	7.729362	0							0.772938	2.306647
0.771385	2.516886	1.545567	19.793495	7.741813	0							0.774182	2.306647
0.772629	2.51791	1.548057	19.793192	7.754264	0							0.775427	2.306647
0.773874	2.51839	1.550546	19.792891	7.766716	0							0.776672	2.306647
0.775119	2.517952	1.553035	19.792589	7.779167	0							0.777916	2.306647
0.776363	2.517434	1.555525	19.792408	7.791618	0							0.779161	2.306647
0.777608	2.517202	1.558014	19.792379	7.804069	0							0.780406	2.306647
0.778853	2.51743	1.560503	19.792376	7.81652	0							0.78165	2.306647
0.780097	2.516981	1.562993	19.79244	7.828971	0							0.782895	2.306647
0.781342	2.51697	1.565482	19.792454	7.841423	0							0.78414	2.306647
0.782587	2.517343	1.567971	19.792458	7.853874	0							0.785384	2.306647
0.783831	2.517881	1.570461	19.792461	7.866325	0							0.786629	2.306647
0.785076	2.518162	1.57295	19.792528	7.878776	0							0.787874	2.306647
0.786321	2.518418	1.575439	19.792625	7.891227	0							0.789118	2.306647
0.787565	2.518232	1.577929	19.792702	7.903678	0							0.790363	2.306647
0.78881	2.519548	1.580418	19.79278	7.916129	0							0.791608	2.306647
0.790055	2.519765	1.582907	19.792917	7.92858	0							0.792852	2.306647
0.791299	2.520617	1.585397	19.793123	7.941031	0							0.794097	2.306647
0.792544	2.521106	1.587886	19.793301	7.953483	0							0.795342	2.306647
0.793789	2.520956	1.590375	19.793499	7.965934	0							0.796586	2.306647
0.795034	2.520152	1.592865	19.793772	7.978385	0							0.797831	2.306647
0.796278	2.520615	1.595354	19.794044	7.990836	0							0.799076	2.306647
0.797523	2.521314	1.597843	19.79439	8.003288	0							0.80032	2.306647
0.798768	2.521275	1.600333	19.794632	8.015739	0							0.801565	2.306647
0.800012	2.521194	1.602822	19.794933	8.02819	0							0.80281	2.306647
0.801257	2.520643	1.605311	19.795315	8.040641	0							0.804054	2.306647
0.802501	2.519886	1.607801	19.7957	8.053092	0							0.805299	2.306647
0.803746	2.519836	1.61029	19.79607	8.065543	0							0.806544	2.306647
0.804991	2.520156	1.612779	19.796286	8.077994	0							0.807788	2.306647
0.806235	2.520028	1.615269	19.796507	8.090446	0							0.809033	2.306647
0.80748	2.519331	1.617758	19.796768	8.102897	0							0.810278	2.306647
0.808725	2.520142	1.620247	19.796976	8.115348	0							0.811522	2.306647
0.809969	2.520133	1.622737	19.797136	8.127799	0							0.812767	2.306647
0.811214	2.521065	1.625226	19.797287	8.14025	0							0.814012	2.306647
0.812459	2.521186	1.627715	19.797508	8.152701	0							0.815256	2.306647
0.813703	2.519965	1.630205	19.797733	8.165153	0							0.816501	2.306647
0.814948	2.520695	1.632694	19.797945	8.177604	0							0.817746	2.306647
0.816193	2.519504	1.635183	19.798191	8.190055	0							0.81899	2.306647
0.817437	2.519542	1.637673	19.798462	8.202506	0							0.820235	2.306647
0.818682	2.51883	1.640162	19.798698	8.214957	0							0.82148	2.306647
0.819927	2.520914	1.642651	19.798883	8.227408	0							0.822724	2.306647
0.821171	2.520964	1.645141	19.799034	8.23986	0							0.823969	2.306647
0.822416	2.520993	1.64763	19.799095	8.252311	0							0.825214	2.306647
0.823661	2.522607	1.650119	19.799095	8.264762	0							0.826458	2.306647
0.824905	2.522698	1.652609	19.799179	8.277213	0							0.827703	2.306647
0.82615	2.522211	1.655098	19.799326	8.289664	0							0.828948	2.306647
0.827395	2.522098	1.657587	19.799534	8.302115	0							0.830192	2.306647
0.828639	2.522738	1.660076	19.799667	8.314567	0							0.831437	2.306647
0.829884	2.524244	1.662566	19.799809	8.327018	0							0.832682	2.306647
0.831129	2.523907	1.665055	19.799978	8.339469	0							0.833926	2.306647
0.832373	2.523629	1.667545	19.80011	8.35192	0							0.835171	2.306647
0.833618	2.524491	1.670034	19.800232	8.364371	0							0.836416	2.306647
0.834863	2.523193	1.672523	19.800285	8.376822	0							0.83766	2.306647
0.836107	2.522754	1.675013	19.800333	8.389274	0							0.838905	2.306647
0.837352	2.523974	1.677502	19.800394	8.401725	0							0.84015	2.306647
0.838597	2.525274	1.679991	19.800484	8.414176	0							0.841394	2.306647
0.839841	2.526492	1.682481	19.800579	8.426627	0							0.842639	2.306647
0.841086	2.527125	1.68497	19.800646	8.439077	0							0.843884	2.306647
0.842331	2.528008	1.687459	19.800694	8.451529	0							0.845128	2.306647
0.843575	2.528625	1.689949	19.800682	8.46398	0							0.846373	2.306647
0.84482	2.528368	1.692438	19.800688	8.476431	0							0.847618	2.306647
0.846065	2.528522	1.694927	19.800833	8.488882	0							0.848862	2.306647
0.847309	2.529504	1.697417	19.800993	8.501333	0							0.850107	2.306647
0.848554	2.530585	1.699906	19.801102	8.513784	0							0.851352	2.306647
0.849799	2.530959	1.702395	19.801199	8.526236	0							0.852596	2.306647
0.851043	2.530413	1.704885	19.801378	8.538687	0							0.853841	2.306647
0.852288	2.529969	1.707374	19.801611	8.551138	0							0.855086	2.306647
0.853533	2.529444	1.709863	19.801842	8.563589	0							0.85633	2.306647
0.854777	2.528828	1.712353	19.802088	8.57604	0							0.857575	2.306647
0.856022	2.529126	1.714842	19.802271	8.588491	0							0.85882	2.306647
0.857267	2.530713	1.717331	19.802431	8.600943	0							0.860064	2.306647
0.858511	2.531043	1.71982	19.802629	8.613394	0							0.861309	2.306647
0.859756	2.530987	1.72231	19.802794	8.625845	0							0.862554	2.306647
0.861001	2.531649	1.724799	19.802971	8.638296	0							0.863798	2.306647
0.862245	2.531829	1.727288	19.803253	8.650747	0							0.865043	2.306647
0.86349	2.532714	1.729778	19.803568	8.663198	0							0.866288	2.306647
0.864735	2.534963	1.732267	19.803864	8.67565	0							0.867532	2.306647
0.865979	2.535998	1.734757	19.80419	8.688101	0							0.868777	2.306647
0.867224	2.53754	1.737246	19.804516	8.700552	0							0.870022	2.306647
0.868469	2.538281	1.739735	19.804855	8.713003	0							0.871266	2.306647
0.869713	2.540458	1.742225	19.805258	8.725454	0							0.872511	2.306647
0.870958	2.541219	1.744714	19.805712	8.737906	0							0.873756	2.306647
0.872203	2.542179	1.747203	19.806129	8.750357	0							0.875	2.306647
0.873447	2.542764	1.749693	19.806526	8.762808	0							0.876245	2.306647
0.874692	2.542138	1.752182	19.806957	8.775259	0							0.87749	2.306647
0.875937	2.54258	1.754671	19.807405	8.78771	0							0.878734	2.306647
0.877181	2.543295	1.757161	19.807846	8.800161	0							0.879979	2.306647
0.878426	2.544787	1.75965	19.808271	8.812613	0							0.881224	2.306647
0.879671	2.545712	1.762139	19.808645	8.825064	0							0.882468	2.306647
0.880915	2.547154	1.764629	19.808971	8.837515	0							0.883713	2.306647
0.88216	2.548339	1.767118	19.809414	8.849965	0							0.884958	2.306647
0.883405	2.549526	1.769607	19.809782	8.862416	0							0.886202	2.306647
0.884649	2.550806	1.772097	19.810118	8.874867	0							0.887447	2.306647
0.885894	2.551461	1.774586	19.810486	8.887319	0							0.888692	2.306647
0.887139	2.551125	1.777075	19.810783	8.89977	0							0.889936	2.306647
0.888383	2.552001	1.779564	19.811022	8.912221	0							0.891181	2.306647
0.889628	2.553154	1.782054	19.811249	8.924672	0							0.892426	2.306647
0.890873	2.553151	1.784543	19.811499	8.937123	0							0.89367	2.306647
0.892117	2.552931	1.787032	19.811728	8.949574	0							0.894915	2.306647
0.893362	2.553099	1.789522	19.811972	8.962026	0							0.89616	2.306647
0.894607	2.554055	1.792011	19.81217	8.974477	0							0.897404	2.306647
0.895851	2.554252	1.7945	19.81229	8.986928	0							0.898649	2.306647
0.897096	2.555542	1.79699	19.812336	8.999379	0							0.899894	2.306647
0.898341	2.556868	1.799479	19.812319	9.01183	0							0.901138	2.306647
0.899585	2.557148	1.801968	19.812349	9.024282	0							0.902383	2.306647
0.90083	2.557414	1.804458	19.81241	9.036733	0							0.903628	2.306647
0.902075	2.557084	1.806947	19.812389	9.049184	0							0.904872	2.306647
0.903319	2.557604	1.809437	19.812298	9.061635	0							0.906117	2.306647
0.904564	2.557684	1.811926	19.812145	9.074086	0							0.907362	2.306647
0.905809	2.557658	1.814415	19.811977	9.086537	0							0.908606	2.306647
0.907053	2.558436	1.816905	19.811808	9.098989	0							0.909851	2.306647
0.908298	2.559502	1.819394	19.811583	9.11144	0							0.911096	2.306647
0.909543	2.559748	1.821883	19.811375	9.123891	0							0.91234	2.306647
0.910787	2.559059	1.824373	19.811186	9.136342	0							0.913585	2.306647
0.912032	2.559338	1.826862	19.810921	9.148793	0							0.91483	2.306647
0.913277	2.560387	1.829351	19.810644	9.161244	0							0.916074	2.306647
0.914521	2.562055	1.831841	19.810503	9.173696	0							0.917319	2.306647
0.915766	2.563661	1.83433	19.810364	9.186147	0							0.918564	2.306647
0.917011	2.564914	1.836819	19.810081	9.198598	0							0.919808	2.306647
0.918255	2.56573	1.839309	19.8099	9.211049	0							0.921053	2.306647
0.9195	2.565995	1.841798	19.80969	9.2235	0							0.922298	2.306647
0.920745	2.5663	1.844287	19.809572	9.235951	0							0.923542	2.306647
0.921989	2.567153	1.846776	19.809507	9.248403	0							0.924787	2.306647
0.923234	2.56826	1.849266	19.809519	9.260853	0							0.926032	2.306647
0.924479	2.568711	1.851755	19.809504	9.273304	0							0.927276	2.306647
0.925723	2.568472	1.854244	19.809387	9.285755	0							0.928521	2.306647
0.926968	2.568237	1.856734	19.809225	9.298206	0							0.929766	2.306647
0.928213	2.568068	1.859223	19.809132	9.310658	0							0.93101	2.306647
0.929457	2.567837	1.861712	19.809029	9.323109	0							0.932255	2.306647
0.930702	2.567683	1.864202	19.808935	9.33556	0							0.9335	2.306647
0.931947	2.567614	1.866691	19.808868	9.348011	0							0.934744	2.306647
0.933191	2.567438	1.86918	19.808773	9.360462	0							0.935989	2.306647
0.934436	2.567989	1.87167	19.808804	9.372913	0							0.937234	2.306647
0.935681	2.568432	1.874159	19.808855	9.385365	0							0.938478	2.306647
0.936925	2.569319	1.876649	19.808798	9.397816	0							0.939723	2.306647
0.93817	2.57065	1.879138	19.808802	9.410267	0							0.940968	2.306647
0.939415	2.570725	1.881627	19.808846	9.422718	0							0.942212	2.306647
0.940659	2.571002	1.884117	19.808855	9.435169	0							0.943457	2.306647
0.941904	2.57185	1.886606	19.808865	9.44762	0							0.944702	2.306647
0.943149	2.57243	1.889095	19.808832	9.460072	0							0.945946	2.306647
0.944393	2.57213	1.891585	19.808746	9.472523	0							0.947191	2.306647
0.945638	2.571675	1.894074	19.808662	9.484974	0							0.948436	2.306647
0.946883	2.57201	1.896563	19.808674	9.497425	0							0.94968	2.306647
0.948127	2.572381	1.899053	19.808645	9.509876	0							0.950925	2.306647
0.949372	2.573161	1.901542	19.808466	9.522327	0							0.95217	2.306647
0.950617	2.573701	1.904031	19.808256	9.534779	0							0.953414	2.306647
0.951861	2.573968	1.90652	19.80809	9.54723	0							0.954659	2.306647
0.953106	2.574381	1.90901	19.807886	9.559681	0							0.955904	2.306647
0.954351	2.57487	1.911499	19.807745	9.572132	0							0.957148	2.306647
0.955595	2.576325	1.913988	19.807699	9.584583	0							0.958393	2.306647
0.95684	2.576789	1.916478	19.807611	9.597034	0							0.959638	2.306647
0.958085	2.577244	1.918967	19.807604	9.609486	0							0.960882	2.306647
0.959329	2.578227	1.921456	19.807608	9.621937	0							0.962127	2.306647
0.960574	2.579371	1.923946	19.807621	9.634388	0							0.963372	2.306647
0.961819	2.580699	1.926435	19.807653	9.646839	0							0.964616	2.306647
0.963063	2.581192	1.928924	19.807642	9.65929	0							0.965861	2.306647
0.964308	2.581542	1.931414	19.807653	9.671741	0							0.967106	2.306647
0.965553	2.58202	1.933903	19.807655	9.684192	0							0.96835	2.306647
0.966797	2.58291	1.936392	19.807491	9.696643	0							0.969595	2.306647
0.968042	2.584782	1.938882	19.807444	9.709094	0							0.97084	2.306647
0.969287	2.58652	1.941371	19.80752	9.721545	0							0.972084	2.306647
0.970531	2.587653	1.94386	19.807539	9.733996	0							0.973329	2.306647
0.971776	2.589046	1.94635	19.807503	9.746448	0							0.974574	2.306647
0.973021	2.590785	1.948839	19.807304	9.758899	0							0.975818	2.306647
0.974265	2.591667	1.951329	19.807159	9.77135	0							0.977063	2.306647
0.97551	2.592118	1.953818	19.807093	9.783801	0							0.978308	2.306647
0.976755	2.592059	1.956307	19.807007	9.796252	0							0.979552	2.306647
0.977999	2.591804	1.958797	19.806974	9.808703	0							0.980797	2.306647
0.979244	2.592562	1.961286	19.807009	9.821155	0							0.982042	2.306647
0.980489	2.593719	1.963775	19.806993	9.833606	0							0.983286	2.306647
0.981733	2.594472	1.966264	19.80695	9.846057	0							0.984531	2.306647
0.982978	2.596234	1.968754	19.806845	9.858508	0							0.985776	2.306647
0.984223	2.597709	1.971243	19.806837	9.870959	0							0.98702	2.306647
0.985467	2.598354	1.973732	19.806667	9.88341	0							0.988265	2.306647
0.986712	2.599147	1.976222	19.806643	9.895862	0							0.98951	2.306647
0.987957	2.600297	1.978711	19.806612	9.908313	0							0.990754	2.306647
0.989201	2.601564	1.9812	19.806589	9.920764	0							0.991999	2.306647
0.990446	2.603049	1.98369	19.806562	9.933215	0							0.993244	2.306647
0.991691	2.604305	1.986179	19.806526	9.945666	0							0.994488	2.306647
0.992935	2.605296	1.988668	19.806612	9.958117	0							0.995733	2.306647
0.99418	2.606483	1.991158	19.806629	9.970569	0							0.996978	2.306647
0.995425	2.607616	1.993647	19.806614	9.98302	0							0.998222	2.306647
0.996669	2.609113	1.996136	19.806753	9.995471	0							0.999467	2.306647
0.997914	2.609988	1.998626	19.806839	10.007922	0							1.000712	2.306647
0.999159	2.610219	2.001115	19.806919	10.020373	0							1.001956	2.306647
1.000403	2.610349	2.003604	19.806885	10.032825	0							1.003201	2.306647
1.001648	2.61147	2.006094	19.807003	10.045276	0							1.004446	2.306647
1.002893	2.613141	2.008583	19.806978	10.057727	0							1.00569	2.306647
1.004137	2.613908	2.011072	19.806965	10.070178	0							1.006935	2.306647
1.005382	2.614046	2.013562	19.807074	10.082628	0							1.00818	2.306647
1.006627	2.615217	2.016051	19.807039	10.095079	0							1.009424	2.306647
1.007871	2.616866	2.01854	19.807173	10.107531	0							1.010669	2.306647
1.009116	2.617476	2.02103	19.80732	10.119982	0							1.011914	2.306647
1.010361	2.618237	2.023519	19.8076	10.132433	0							1.013158	2.306647
1.011605	2.620099	2.026008	19.807823	10.144884	0							1.014403	2.306647
1.01285	2.621691	2.028498	19.807951	10.157335	0							1.015648	2.306647
1.014095	2.623048	2.030987	19.807993	10.169786	0							1.016892	2.306647
1.015339	2.624535	2.033476	19.808233	10.182238	0							1.018137	2.306647
1.016584	2.626541	2.035966	19.808422	10.194689	0							1.019382	2.306647
1.017829	2.627499	2.038455	19.808514	10.20714	0							1.020626	2.306647
1.019073	2.628136	2.040944	19.808666	10.219591	0							1.021871	2.306647
1.020318	2.629713	2.043434	19.808691	10.232042	0							1.023116	2.306647
1.021563	2.630509	2.045923	19.808735	10.244493	0							1.02436	2.306647
1.022807	2.631174	2.048412	19.808655	10.256945	0							1.025605	2.306647
1.024052	2.631653	2.050902	19.808653	10.269396	0							1.02685	2.306647
1.025297	2.632619	2.053391	19.808681	10.281847	0							1.028094	2.306647
1.026541	2.634378	2.055881	19.808662	10.294298	0							1.029339	2.306647
1.027786	2.636211	2.05837	19.808718	10.306749	0							1.030584	2.306647
1.029031	2.637544	2.060859	19.808767	10.319201	0							1.031828	2.306647
1.030275	2.638733	2.063349	19.80896	10.331652	0							1.033073	2.306647
1.03152	2.639806	2.065838	19.808941	10.344103	0							1.034318	2.306647
1.032765	2.64107	2.068327	19.808958	10.356554	0							1.035562	2.306647
1.034009	2.641643	2.070817	19.809015	10.369005	0							1.036807	2.306647
1.035254	2.641931	2.073306	19.808962	10.381456	0							1.038052	2.306647
1.036499	2.642986	2.075795	19.808887	10.393908	0							1.039296	2.306647
1.037743	2.643945	2.078285	19.80888	10.406359	0							1.040541	2.306647
1.038988	2.645311	2.080774	19.808851	10.41881	0							1.041786	2.306647
1.040233	2.647035	2.083263	19.808924	10.431261	0							1.04303	2.306647
1.041477	2.648506	2.085752	19.808846	10.443712	0							1.044275	2.306647
1.042722	2.649709	2.088242	19.808834	10.456163	0							1.04552	2.306647
1.043967	2.65188	2.090731	19.808861	10.468615	0							1.046764	2.306647
1.045211	2.6527	2.09322	19.808868	10.481066	0							1.048009	2.306647
1.046456	2.654691	2.09571	19.808809	10.493516	0							1.049254	2.306647
1.047701	2.655996	2.098199	19.808731	10.505967	0							1.050498	2.306647
1.048945	2.657575	2.100688	19.808777	10.518418	0							1.051743	2.306647
1.05019	2.65918	2.103178	19.808823	10.530869	0							1.052988	2.306647
1.051435	2.660718	2.105667	19.808901	10.543321	0							1.054232	2.306647
1.052679	2.661693	2.108156	19.808895	10.555772	0							1.055477	2.306647
1.053924	2.662797	2.110646	19.808811	10.568223	0							1.056722	2.306647
1.055169	2.665028	2.113135	19.808708	10.580674	0							1.057966	2.306647
1.056413	2.66658	2.115624	19.808634	10.593125	0							1.059211	2.306647
1.057658	2.668467	2.118114	19.808683	10.605577	0							1.060456	2.306647
1.058903	2.66887	2.120603	19.808582	10.618028	0							1.0617	2.306647
1.060147	2.669366	2.123092	19.808517	10.630479	0							1.062945	2.306647
1.061392	2.671943	2.125582	19.808573	10.64293	0							1.06419	2.306647
1.062637	2.675056	2.128071	19.808662	10.655381	0							1.065434	2.306647
1.063881	2.676894	2.13056	19.808739	10.667832	0							1.066679	2.306647
1.065126	2.67801	2.13305	19.808868	10.680284	0							1.067924	2.306647
1.066371	2.679476	2.135539	19.808876	10.692735	0							1.069168	2.306647
1.067615	2.681776	2.138028	19.808838	10.705186	0							1.070413	2.306647
1.06886	2.683837	2.140518	19.808783	10.717637	0							1.071658	2.306647
1.070105	2.684897	2.143007	19.808712	10.730088	0							1.072902	2.306647
1.071349	2.686527	2.145496	19.808605	10.742539	0							1.074147	2.306647
1.072594	2.688134	2.147986	19.808529	10.754991	0							1.075392	2.306647
1.073839	2.689149	2.150475	19.808413	10.767442	0							1.076636	2.306647
1.075083	2.691042	2.152964	19.808235	10.779893	0							1.077881	2.306647
1.076328	2.69297	2.155454	19.808121	10.792344	0							1.079126	2.306647
1.077573	2.694777	2.157943	19.808001	10.804795	0							1.08037	2.306647
1.078817	2.695545	2.160432	19.807932	10.817246	0							1.081615	2.306647
1.080062	2.696749	2.162922	19.80798	10.829698	0							1.08286	2.306647
1.081307	2.698924	2.165411	19.807926	10.842149	0							1.084104	2.306647
1.082551	2.700339	2.1679	19.80797	10.8546	0							1.085349	2.306647
1.083796	2.702081	2.17039	19.808052	10.867051	0							1.086594	2.306647
1.085041	2.703276	2.172879	19.808016	10.879502	0							1.087838	2.306647
1.086285	2.705416	2.175368	19.807989	10.891953	0							1.089083	2.306647
1.08753	2.70603	2.177858	19.808016	10.904404	0							1.090328	2.306647
1.088775	2.7079	2.180347	19.808119	10.916855	0							1.091572	2.306647
1.090019	2.709166	2.182836	19.808292	10.929306	0							1.092817	2.306647
1.091264	2.710116	2.185326	19.80842	10.941757	0							1.094062	2.306647
1.092509	2.711539	2.187815	19.808466	10.954208	0							1.095306	2.306647
1.093753	2.712565	2.190304	19.808525	10.96666	0							1.096551	2.306647
1.094998	2.714321	2.192794	19.808502	10.979111	0							1.097796	2.306647
1.096243	2.715788	2.195283	19.808397	10.991562	0							1.09904	2.306647
1.097487	2.71807	2.197773	19.808287	11.004013	0							1.100285	2.306647
1.098732	2.719234	2.200262	19.808123	11.016464	0							1.10153	2.306647
1.099977	2.72135	2.202751	19.807941	11.028915	0							1.102774	2.306647
1.101221	2.722708	2.20524	19.807856	11.041367	0							1.104019	2.306647
1.102466	2.724851	2.20773	19.807743	11.053818	0							1.105264	2.306647
1.103711	2.727156	2.210219	19.807722	11.066269	0							1.106508	2.306647
1.104955	2.728864	2.212708	19.807737	11.07872	0							1.107753	2.306647
1.1062	2.730004	2.215198	19.807728	11.091171	0							1.108998	2.306647
1.107445	2.732265	2.217687	19.80781	11.103622	0							1.110242	2.306647
1.108689	2.732652	2.220176	19.807854	11.116074	0							1.111487	2.306647
1.109934	2.73463	2.222666	19.807785	11.128525	0							1.112732	2.306647
1.111179	2.736617	2.225155	19.807758	11.140976	0							1.113976	2.306647
1.112423	2.738189	2.227644	19.80784	11.153427	0							1.115221	2.306647
1.113668	2.739391	2.230134	19.80788	11.165878	0							1.116466	2.306647
1.114913	2.741354	2.232623	19.80794	11.178329	0							1.11771	2.306647
1.116157	2.743324	2.235112	19.807989	11.190781	0							1.118955	2.306647
1.117402	2.74389	2.237602	19.808016	11.203232	0							1.1202	2.306647
1.118647	2.745272	2.240091	19.808079	11.215683	0							1.121444	2.306647
1.119891	2.746218	2.24258	19.808134	11.228134	0							1.122689	2.306647
1.121136	2.747912	2.24507	19.808172	11.240585	0							1.123934	2.306647
1.122381	2.749476	2.247559	19.808239	11.253036	0							1.125178	2.306647
1.123625	2.750963	2.250048	19.808268	11.265488	0							1.126423	2.306647
1.12487	2.752593	2.252538	19.808298	11.277939	0							1.127668	2.306647
1.126115	2.754776	2.255027	19.808342	11.29039	0							1.128912	2.306647
1.127359	2.756537	2.257516	19.808441	11.302841	0							1.130157	2.306647
1.128604	2.757411	2.260006	19.80839	11.315291	0							1.131402	2.306647
1.129849	2.759155	2.262495	19.808304	11.327743	0							1.132646	2.306647
1.131093	2.760132	2.264984	19.808268	11.340194	0							1.133891	2.306647
1.132338	2.761757	2.267474	19.808256	11.352645	0							1.135136	2.306647
1.133583	2.763349	2.269963	19.808247	11.365096	0							1.13638	2.306647
1.134827	2.763939	2.272452	19.808229	11.377547	0							1.137625	2.306647
1.136072	2.7663	2.274942	19.808153	11.389998	0							1.13887	2.306647
1.137317	2.7673	2.277431	19.808117	11.40245	0							1.140114	2.306647
1.138561	2.76861	2.27992	19.8081	11.414901	0							1.141359	2.306647
1.139806	2.769635	2.28241	19.80801	11.427352	0							1.142604	2.306647
1.141051	2.771465	2.284899	19.807859	11.439803	0							1.143848	2.306647
1.142295	2.773435	2.287388	19.807819	11.452254	0							1.145093	2.306647
1.14354	2.7751	2.289878	19.807911	11.464705	0							1.146338	2.306647
1.144785	2.777574	2.292367	19.807909	11.477157	0							1.147582	2.306647
1.146029	2.778628	2.294856	19.807859	11.489608	0							1.148827	2.306647
1.147274	2.779984	2.297346	19.807793	11.502059	0							1.150072	2.306647
1.148519	2.781188	2.299835	19.80773	11.51451	0							1.151316	2.306647
1.149763	2.783685	2.302324	19.807732	11.526961	0							1.152561	2.306647
1.151008	2.78494	2.304814	19.807709	11.539412	0							1.153806	2.306647
1.152253	2.786759	2.307303	19.807598	11.551864	0							1.15505	2.306647
1.153497	2.78937	2.309792	19.807531	11.564315	0							1.156295	2.306647
1.154742	2.791843	2.312282	19.807514	11.576766	0							1.15754	2.306647
1.155987	2.793514	2.314771	19.807497	11.589217	0							1.158784	2.306647
1.157231	2.79488	2.31726	19.807491	11.601668	0							1.160029	2.306647
1.158476	2.797298	2.31975	19.807507	11.61412	0							1.161274	2.306647
1.159721	2.799044	2.322239	19.807499	11.626571	0							1.162518	2.306647
1.160965	2.801302	2.324728	19.80747	11.639022	0							1.163763	2.306647
1.16221	2.803381	2.327218	19.807508	11.651473	0							1.165008	2.306647
1.163455	2.805717	2.329707	19.807571	11.663924	0							1.166252	2.306647
1.164699	2.807702	2.332196	19.807676	11.676375	0							1.167497	2.306647
1.165944	2.809327	2.334686	19.8078	11.688827	0							1.168742	2.306647
1.167189	2.812075	2.337175	19.807894	11.701278	0							1.169986	2.306647
1.168433	2.813915	2.339664	19.807976	11.713729	0							1.171231	2.306647
1.169678	2.815775	2.342154	19.807997	11.726179	0							1.172476	2.306647
1.170923	2.8186	2.344643	19.807945	11.73863	0							1.17372	2.306647
1.172167	2.819822	2.347132	19.807896	11.751081	0							1.174965	2.306647
1.173412	2.821276	2.349622	19.807838	11.763533	0							1.17621	2.306647
1.174657	2.823357	2.352111	19.807781	11.775984	0							1.177454	2.306647
1.175901	2.826662	2.3546	19.807774	11.788435	0							1.178699	2.306647
1.177146	2.829405	2.35709	19.80776	11.800886	0							1.179944	2.306647
1.178391	2.831271	2.359579	19.807684	11.813337	0							1.181188	2.306647
1.179635	2.83343	2.362068	19.807571	11.825788	0							1.182433	2.306647
1.18088	2.835288	2.364558	19.807503	11.83824	0							1.183678	2.306647
1.182125	2.837296	2.367047	19.807459	11.850691	0							1.184922	2.306647
1.183369	2.839714	2.369536	19.807434	11.863142	0							1.186167	2.306647
1.184614	2.842725	2.372026	19.807388	11.875593	0							1.187412	2.306647
1.185859	2.844754	2.374515	19.807291	11.888044	0							1.188656	2.306647
1.187103	2.846781	2.377004	19.807198	11.900496	0							1.189901	2.306647
1.188348	2.848115	2.379494	19.807245	11.912947	0							1.191146	2.306647
1.189593	2.850437	2.381983	19.807245	11.925398	0							1.19239	2.306647
1.190837	2.852903	2.384472	19.807146	11.937849	0							1.193635	2.306647
1.192082	2.854806	2.386962	19.807089	11.9503	0							1.19488	2.306647
1.193327	2.856645	2.389451	19.807072	11.962751	0							1.196124	2.306647
1.194571	2.859003	2.39194	19.807018	11.975203	0							1.197369	2.306647
1.195816	2.861297	2.39443	19.807016	11.987654	0							1.198614	2.306647
1.197061	2.864291	2.396919	19.806988	12.000105	0							1.199858	2.306647
1.198305	2.866218	2.399408	19.80698	12.012556	0							1.201103	2.306647
1.19955	2.868354	2.401898	19.806959	12.025007	0							1.202348	2.306647
1.200795	2.870986	2.404387	19.806965	12.037458	0							1.203592	2.306647
1.202039	2.873329	2.406876	19.807022	12.04991	0							1.204837	2.306647
1.203284	2.875241	2.409366	19.807205	12.062361	0							1.206082	2.306647
1.204529	2.877693	2.411855	19.807411	12.074812	0							1.207326	2.306647
1.205773	2.880347	2.414344	19.807508	12.087263	0							1.208571	2.306647
1.207018	2.881812	2.416834	19.807632	12.099714	0							1.209816	2.306647
1.208263	2.884215	2.419323	19.807673	12.112165	0							1.21106	2.306647
1.209507	2.88779	2.421812	19.807682	12.124617	0							1.212305	2.306647
1.210752	2.890258	2.424302	19.807756	12.137067	0							1.21355	2.306647
1.211997	2.892468	2.426791	19.807785	12.149518	0							1.214794	2.306647
1.213241	2.895241	2.42928	19.807774	12.161969	0							1.216039	2.306647
1.214486	2.897887	2.43177	19.807796	12.17442	0							1.217284	2.306647
1.215731	2.899501	2.434259	19.807842	12.186872	0							1.218528	2.306647
1.216975	2.901383	2.436748	19.807905	12.199323	0							1.219773	2.306647
1.21822	2.904443	2.439238	19.80797	12.211774	0							1.221018	2.306647
1.219465	2.906953	2.441727	19.808012	12.224225	0							1.222262	2.306647
1.220709	2.909483	2.444216	19.808022	12.236676	0							1.223507	2.306647
1.221954	2.912321	2.446706	19.808031	12.249127	0							1.224752	2.306647
1.223199	2.915102	2.449195	19.808046	12.261579	0							1.225996	2.306647
1.224443	2.917723	2.451684	19.808075	12.27403	0							1.227241	2.306647
1.225688	2.920325	2.454174	19.808149	12.286481	0							1.228486	2.306647
1.226933	2.923038	2.456663	19.808128	12.298932	0							1.22973	2.306647
1.228177	2.925376	2.459152	19.808121	12.311383	0							1.230975	2.306647
1.229422	2.926565	2.461642	19.808126	12.323834	0							1.23222	2.306647
1.230667	2.928429	2.464131	19.808111	12.336286	0							1.233464	2.306647
1.231911	2.930831	2.46662	19.808004	12.348737	0							1.234709	2.306647
1.233156	2.933309	2.46911	19.807878	12.361188	0							1.235954	2.306647
1.234401	2.935847	2.471599	19.807791	12.373639	0							1.237198	2.306647
1.235645	2.93782	2.474088	19.807732	12.38609	0							1.238443	2.306647
1.23689	2.940035	2.476578	19.807577	12.398541	0							1.239688	2.306647
1.238135	2.942202	2.479067	19.807453	12.410993	0							1.240932	2.306647
1.239379	2.944329	2.481556	19.807386	12.423444	0							1.242177	2.306647
1.240624	2.947397	2.484046	19.807411	12.435895	0							1.243422	2.306647
1.241869	2.950038	2.486535	19.807442	12.448346	0							1.244666	2.306647
1.243113	2.953015	2.489024	19.807425	12.460797	0							1.245911	2.306647
1.244358	2.955667	2.491514	19.807402	12.473248	0							1.247156	2.306647
1.245603	2.958358	2.494003	19.807386	12.4857	0							1.2484	2.306647
1.246847	2.960825	2.496492	19.807333	12.498151	0							1.249645	2.306647
1.248092	2.963094	2.498982	19.807323	12.510602	0							1.25089	2.306647
1.249337	2.965133	2.501471	19.80735	12.523053	0							1.252134	2.306647
1.250581	2.967388	2.50396	19.807335	12.535504	0							1.253379	2.306647
1.251826	2.97023	2.50645	19.807316	12.547955	0							1.254624	2.306647
1.253071	2.972924	2.508939	19.807396	12.560406	0							1.255868	2.306647
1.254315	2.975948	2.511428	19.807419	12.572857	0							1.257113	2.306647
1.25556	2.978392	2.513918	19.807463	12.585308	0							1.258358	2.306647
1.256805	2.980104	2.516407	19.807545	12.597759	0							1.259602	2.306647
1.258049	2.982537	2.518896	19.807732	12.61021	0							1.260847	2.306647
1.259294	2.985287	2.521386	19.807848	12.622662	0							1.262092	2.306647
1.260539	2.988077	2.523875	19.807907	12.635113	0							1.263336	2.306647
1.261783	2.991173	2.526364	19.807962	12.647564	0							1.264581	2.306647
1.263028	2.99359	2.528854	19.808002	12.660015	0							1.265826	2.306647
1.264273	2.995655	2.531343	19.80806	12.672466	0							1.26707	2.306647
1.265517	2.998452	2.533832	19.808039	12.684917	0							1.268315	2.306647
1.266762	3.00141	2.536322	19.80806	12.697369	0							1.26956	2.306647
1.268007	3.003785	2.538811	19.80822	12.70982	0							1.270804	2.306647
1.269251	3.006533	2.5413	19.808218	12.722271	0							1.272049	2.306647
1.270496	3.009682	2.54379	19.808281	12.734722	0							1.273294	2.306647
1.271741	3.01231	2.546279	19.808306	12.747173	0							1.274538	2.306647
1.272985	3.015117	2.548768	19.808422	12.759624	0							1.275783	2.306647
1.27423	3.018453	2.551258	19.808495	12.772076	0							1.277028	2.306647
1.275475	3.021418	2.553747	19.808567	12.784527	0							1.278272	2.306647
1.276719	3.024092	2.556236	19.808647	12.796978	0							1.279517	2.306647
1.277964	3.027109	2.558726	19.808666	12.809429	0							1.280762	2.306647
1.279209	3.030102	2.561215	19.808666	12.82188	0							1.282006	2.306647
1.280453	3.03212	2.563704	19.80872	12.834332	0							1.283251	2.306647
1.281698	3.034649	2.566194	19.808611	12.846783	0							1.284496	2.306647
1.282943	3.037231	2.568683	19.808571	12.859234	0							1.28574	2.306647
1.284187	3.039646	2.571172	19.808441	12.871685	0							1.286985	2.306647
1.285432	3.042397	2.573662	19.808409	12.884136	0							1.28823	2.306647
1.286677	3.044702	2.576151	19.808325	12.896587	0							1.289474	2.306647
1.287921	3.047302	2.57864	19.808277	12.909039	0							1.290719	2.306647
1.289166	3.049651	2.58113	19.808372	12.92149	0							1.291964	2.306647
1.290411	3.052246	2.583619	19.80827	12.933941	0							1.293208	2.306647
1.291655	3.055758	2.586108	19.808386	12.946392	0							1.294453	2.306647
1.2929	3.058574	2.588598	19.808264	12.958842	0							1.295698	2.306647
1.294145	3.060836	2.591087	19.808268	12.971293	0							1.296942	2.306647
1.295389	3.063571	2.593576	19.808388	12.983745	0							1.298187	2.306647
1.296634	3.067111	2.596066	19.808329	12.996196	0							1.299432	2.306647
1.297879	3.070164	2.598555	19.80829	13.008647	0							1.300676	2.306647
1.299123	3.072547	2.601044	19.808224	13.021098	0							1.301921	2.306647
1.300368	3.074956	2.603534	19.80814	13.033549	0							1.303166	2.306647
1.301613	3.077083	2.606023	19.808142	13.046	0							1.30441	2.306647
1.302857	3.07955	2.608512	19.808125	13.058452	0							1.305655	2.306647
1.304102	3.082212	2.611001	19.808058	13.070903	0							1.3069	2.306647
1.305347	3.08508	2.613491	19.807917	13.083354	0							1.308144	2.306647
1.306591	3.088012	2.61598	19.807816	13.095805	0							1.309389	2.306647
1.307836	3.090487	2.61847	19.807753	13.108256	0							1.310634	2.306647
1.309081	3.093046	2.620959	19.807627	13.120708	0							1.311878	2.306647
1.310325	3.096335	2.623448	19.807503	13.133159	0							1.313123	2.306647
1.31157	3.099814	2.625938	19.807323	13.14561	0							1.314368	2.306647
1.312815	3.103041	2.628427	19.807184	13.158061	0							1.315612	2.306647
1.314059	3.105023	2.630916	19.807009	13.170512	0							1.316857	2.306647
1.315304	3.107621	2.633406	19.806805	13.182963	0							1.318102	2.306647
1.316549	3.110245	2.635895	19.806686	13.195415	0							1.319346	2.306647
1.317793	3.113003	2.638384	19.806475	13.207866	0							1.320591	2.306647
1.319038	3.116437	2.640874	19.806307	13.220317	0							1.321836	2.306647
1.320283	3.118948	2.643363	19.806181	13.232768	0							1.32308	2.306647
1.321527	3.121703	2.645852	19.806116	13.245219	0							1.324325	2.306647
1.322772	3.125483	2.648342	19.806065	13.25767	0							1.32557	2.306647
1.324017	3.128361	2.650831	19.805956	13.270122	0							1.326814	2.306647
1.325261	3.130838	2.65332	19.805864	13.282573	0							1.328059	2.306647
1.326506	3.133963	2.65581	19.805599	13.295024	0							1.329304	2.306647
1.327751	3.137211	2.658299	19.805532	13.307475	0							1.330548	2.306647
1.328995	3.140092	2.660788	19.805494	13.319926	0							1.331793	2.306647
1.33024	3.142707	2.663278	19.805393	13.332377	0							1.333038	2.306647
1.331485	3.146119	2.665767	19.805372	13.344829	0							1.334282	2.306647
1.332729	3.149039	2.668256	19.805256	13.35728	0							1.335527	2.306647
1.333974	3.151266	2.670746	19.805151	13.36973	0							1.336772	2.306647
1.335219	3.154109	2.673235	19.805111	13.382181	0							1.338016	2.306647
1.336463	3.157016	2.675724	19.805038	13.394632	0							1.339261	2.306647
1.337708	3.159901	2.678214	19.804993	13.407084	0							1.340506	2.306647
1.338953	3.162849	2.680703	19.804996	13.419535	0							1.34175	2.306647
1.340197	3.165926	2.683192	19.804953	13.431986	0							1.342995	2.306647
1.341442	3.168983	2.685682	19.804901	13.444437	0							1.34424	2.306647
1.342687	3.171534	2.688171	19.804893	13.456888	0							1.345484	2.306647
1.343931	3.174456	2.69066	19.804853	13.469339	0							1.346729	2.306647
1.345176	3.176543	2.69315	19.804874	13.481791	0							1.347974	2.306647
1.346421	3.180209	2.695639	19.804934	13.494242	0							1.349218	2.306647
1.347665	3.183032	2.698128	19.805021	13.506693	0							1.350463	2.306647
1.34891	3.186163	2.700618	19.805197	13.519144	0							1.351708	2.306647
1.350155	3.188778	2.703107	19.805367	13.531595	0							1.352952	2.306647
1.351399	3.191261	2.705596	19.805449	13.544046	0							1.354197	2.306647
1.352644	3.1942	2.708086	19.805511	13.556498	0							1.355442	2.306647
1.353889	3.196995	2.710575	19.805576	13.568949	0							1.356686	2.306647
1.355133	3.199982	2.713064	19.805525	13.5814	0							1.357931	2.306647
1.356378	3.203499	2.715554	19.805487	13.593851	0							1.359176	2.306647
1.357623	3.20648	2.718043	19.805468	13.606302	0							1.36042	2.306647
1.358867	3.20825	2.720532	19.805487	13.618753	0							1.361665	2.306647
1.360112	3.211254	2.723022	19.805424	13.631205	0							1.36291	2.306647
1.361357	3.21556	2.725511	19.80546	13.643656	0							1.364154	2.306647
1.362601	3.219355	2.728	19.805523	13.656107	0							1.365399	2.306647
1.363846	3.222987	2.730489	19.805557	13.668558	0							1.366644	2.306647
1.365091	3.225723	2.732979	19.805511	13.681009	0							1.367888	2.306647
1.366335	3.228477	2.735468	19.805458	13.69346	0							1.369133	2.306647
1.36758	3.232486	2.737957	19.805367	13.705912	0							1.370378	2.306647
1.368825	3.235054	2.740447	19.8053	13.718363	0							1.371622	2.306647
1.370069	3.238329	2.742936	19.805305	13.730814	0							1.372867	2.306647
1.371314	3.241455	2.745425	19.805296	13.743265	0							1.374112	2.306647
1.372559	3.244224	2.747915	19.805353	13.755716	0							1.375356	2.306647
1.373803	3.246694	2.750404	19.805386	13.768167	0							1.376601	2.306647
1.375048	3.249467	2.752893	19.805334	13.780618	0							1.377846	2.306647
1.376293	3.253691	2.755383	19.805325	13.793069	0							1.37909	2.306647
1.377537	3.257383	2.757872	19.805302	13.80552	0							1.380335	2.306647
1.378782	3.260664	2.760362	19.805397	13.817971	0							1.38158	2.306647
1.380027	3.264318	2.762851	19.805511	13.830422	0							1.382824	2.306647
1.381271	3.268344	2.76534	19.805595	13.842874	0							1.384069	2.306647
1.382516	3.271291	2.76783	19.805676	13.855325	0							1.385314	2.306647
1.383761	3.274367	2.770319	19.805727	13.867776	0							1.386558	2.306647
1.385005	3.276239	2.772808	19.805882	13.880227	0							1.387803	2.306647
1.38625	3.279083	2.775298	19.80587	13.892678	0							1.389048	2.306647
1.387495	3.281661	2.777787	19.805912	13.905129	0							1.390292	2.306647
1.388739	3.284796	2.780276	19.805922	13.917581	0							1.391537	2.306647
1.389984	3.287179	2.782766	19.805904	13.930032	0							1.392782	2.306647
1.391229	3.290436	2.785255	19.80588	13.942483	0							1.394026	2.306647
1.392473	3.293558	2.787744	19.805796	13.954934	0							1.395271	2.306647
1.393718	3.296139	2.790234	19.805792	13.967385	0							1.396516	2.306647
1.394963	3.298434	2.792723	19.805811	13.979836	0							1.39776	2.306647
1.396207	3.302412	2.795212	19.805832	13.992288	0							1.399005	2.306647
1.397452	3.306252	2.797702	19.805834	14.004739	0							1.40025	2.306647
1.398697	3.309522	2.800191	19.805761	14.01719	0							1.401494	2.306647
1.399941	3.312553	2.80268	19.805716	14.029641	0							1.402739	2.306647
1.401186	3.315109	2.80517	19.805708	14.042092	0							1.403984	2.306647
1.402431	3.316301	2.807659	19.805849	14.054543	0							1.405228	2.306647
1.403675	3.319474	2.810148	19.806026	14.066995	0							1.406473	2.306647
1.40492	3.322947	2.812638	19.806234	14.079446	0							1.407718	2.306647
1.406165	3.325154	2.815127	19.806446	14.091897	0							1.408962	2.306647
1.407409	3.32939	2.817616	19.806656	14.104348	0							1.410207	2.306647
1.408654	3.331263	2.820106	19.806833	14.116799	0							1.411452	2.306647
1.409899	3.334158	2.822595	19.807085	14.129251	0							1.412696	2.306647
1.411143	3.337173	2.825084	19.807276	14.141702	0							1.413941	2.306647
1.412388	3.341149	2.827574	19.80739	14.154153	0							1.415186	2.306647
1.413633	3.344505	2.830063	19.807514	14.166604	0							1.41643	2.306647
1.414877	3.347924	2.832552	19.807638	14.179055	0							1.417675	2.306647
1.416122	3.351629	2.835042	19.807728	14.191505	0							1.41892	2.306647
1.417367	3.353783	2.837531	19.807796	14.203957	0							1.420164	2.306647
1.418611	3.357005	2.84002	19.807892	14.216408	0							1.421409	2.306647
1.419856	3.360397	2.84251	19.808092	14.228859	0							1.422654	2.306647
1.421101	3.363935	2.844999	19.808159	14.24131	0							1.423898	2.306647
1.422345	3.367461	2.847488	19.808153	14.253761	0							1.425143	2.306647
1.42359	3.370444	2.849977	19.808144	14.266212	0							1.426388	2.306647
1.424835	3.371933	2.852467	19.808075	14.278664	0							1.427632	2.306647
1.426079	3.37556	2.854956	19.80797	14.291115	0							1.428877	2.306647
1.427324	3.378877	2.857445	19.807861	14.303566	0							1.430122	2.306647
1.428569	3.382361	2.859935	19.807732	14.316017	0							1.431366	2.306647
1.429813	3.384445	2.862424	19.807629	14.328468	0							1.432611	2.306647
1.431058	3.388062	2.864913	19.807529	14.340919	0							1.433856	2.306647
1.432303	3.391398	2.867403	19.80743	14.353371	0							1.4351	2.306647
1.433547	3.394877	2.869892	19.807327	14.365822	0							1.436345	2.306647
1.434792	3.398781	2.872381	19.807194	14.378273	0							1.43759	2.306647
1.436037	3.402238	2.874871	19.807116	14.390724	0							1.438834	2.306647
1.437281	3.405129	2.87736	19.807041	14.403175	0							1.440079	2.306647
1.438526	3.407778	2.879849	19.806881	14.415627	0							1.441324	2.306647
1.439771	3.409663	2.882339	19.806742	14.428078	0							1.442568	2.306647
1.441015	3.413027	2.884828	19.806675	14.440529	0							1.443813	2.306647
1.44226	3.415941	2.887317	19.80658	14.45298	0							1.445058	2.306647
1.443505	3.418744	2.889807	19.806398	14.465431	0							1.446302	2.306647
1.444749	3.422564	2.892296	19.806278	14.477882	0							1.447547	2.306647
1.445994	3.426222	2.894785	19.80621	14.490334	0							1.448792	2.306647
1.447239	3.42979	2.897275	19.806097	14.502785	0							1.450036	2.306647
1.448483	3.43279	2.899764	19.805983	14.515236	0							1.451281	2.306647
1.449728	3.436486	2.902254	19.80587	14.527687	0							1.452525	2.306647
1.450973	3.440309	2.904743	19.805712	14.540138	0							1.45377	2.306647
1.452217	3.444136	2.907232	19.805605	14.552589	0							1.455015	2.306647
1.453462	3.446971	2.909722	19.805565	14.565041	0							1.456259	2.306647
1.454707	3.450294	2.912211	19.8055	14.577492	0							1.457504	2.306647
1.455951	3.45419	2.9147	19.805468	14.589943	0							1.458749	2.306647
1.457196	3.4582	2.91719	19.805429	14.602393	0							1.459993	2.306647
1.458441	3.46078	2.919679	19.805346	14.614844	0							1.461238	2.306647
1.459685	3.46256	2.922168	19.80529	14.627295	0							1.462483	2.306647
1.46093	3.465471	2.924658	19.805265	14.639747	0							1.463728	2.306647
1.462175	3.469159	2.927147	19.805252	14.652198	0							1.464972	2.306647
1.463419	3.472558	2.929636	19.805231	14.664649	0							1.466217	2.306647
1.464664	3.477731	2.932126	19.805267	14.6771	0							1.467462	2.306647
1.465909	3.480937	2.934615	19.805336	14.689551	0							1.468706	2.306647
1.467153	3.484434	2.937104	19.805395	14.702003	0							1.469951	2.306647
1.468398	3.488518	2.939594	19.805485	14.714454	0							1.471196	2.306647
1.469643	3.492035	2.942083	19.805531	14.726905	0							1.47244	2.306647
1.470887	3.495796	2.944572	19.805613	14.739356	0							1.473685	2.306647
1.472132	3.499092	2.947062	19.805773	14.751807	0							1.47493	2.306647
1.473377	3.501619	2.949551	19.805933	14.764258	0							1.476174	2.306647
1.474621	3.504499	2.95204	19.805954	14.77671	0							1.477419	2.306647
1.475866	3.507942	2.95453	19.805969	14.789161	0							1.478664	2.306647
1.477111	3.510722	2.957019	19.806086	14.801612	0							1.479908	2.306647
1.478355	3.512814	2.959508	19.806185	14.814063	0							1.481153	2.306647
1.4796	3.516417	2.961998	19.80624	14.826514	0							1.482398	2.306647
1.480845	3.519406	2.964487	19.806313	14.838965	0							1.483642	2.306647
1.482089	3.522053	2.966976	19.80633	14.851417	0							1.484887	2.306647
1.483334	3.525818	2.969465	19.806334	14.863868	0							1.486132	2.306647
1.484579	3.528909	2.971955	19.806435	14.876319	0							1.487376	2.306647
1.485823	3.531641	2.974444	19.806528	14.88877	0							1.488621	2.306647
1.487068	3.53555	2.976933	19.806629	14.901221	0							1.489866	2.306647
1.488313	3.537975	2.979423	19.806753	14.913672	0							1.49111	2.306647
1.489557	3.541614	2.981912	19.806885	14.926124	0							1.492355	2.306647
1.490802	3.544996	2.984401	19.807056	14.938575	0							1.4936	2.306647
1.492047	3.547968	2.986891	19.807215	14.951026	0							1.494844	2.306647
1.493291	3.551121	2.98938	19.807323	14.963477	0							1.496089	2.306647
1.494536	3.553033	2.991869	19.807417	14.975928	0							1.497334	2.306647
1.495781	3.555431	2.994359	19.807514	14.988379	0							1.498578	2.306647
1.497025	3.557503	2.996848	19.80759	15.000831	0							1.499823	2.306647
1.49827	3.560252	2.999337	19.807713	15.013281	0							1.501068	2.306647
1.499515	3.56455	3.001827	19.807817	15.025732	0							1.502312	2.306647
1.500759	3.5684	3.004316	19.807842	15.038183	0							1.503557	2.306647
1.502004	3.571673	3.006805	19.807957	15.050634	0							1.504802	2.306647
1.503249	3.574845	3.009295	19.808142	15.063086	0							1.506046	2.306647
1.504493	3.578123	3.011784	19.808197	15.075537	0							1.507291	2.306647
1.505738	3.580693	3.014273	19.808216	15.087988	0							1.508536	2.306647
1.506983	3.584121	3.016763	19.808283	15.100439	0							1.50978	2.306647
1.508227	3.587262	3.019252	19.808372	15.11289	0							1.511025	2.306647
1.509472	3.591099	3.021741	19.808409	15.125341	0							1.512269	2.306647
1.510717	3.594831	3.024231	19.808537	15.137793	0							1.513514	2.306647
1.511961	3.598178	3.02672	19.808603	15.150244	0							1.514759	2.306647
1.513206	3.601082	3.029209	19.80863	15.162695	0							1.516003	2.306647
1.514451	3.604391	3.031699	19.80867	15.175146	0							1.517248	2.306647
1.515695	3.607989	3.034188	19.808664	15.187597	0							1.518493	2.306647
1.51694	3.611382	3.036677	19.808599	15.200048	0							1.519737	2.306647
1.518185	3.614558	3.039167	19.808537	15.2125	0							1.520982	2.306647
1.519429	3.617238	3.041656	19.80855	15.224951	0							1.522227	2.306647
1.520674	3.620721	3.044146	19.808596	15.237402	0							1.523471	2.306647
1.521919	3.624506	3.046635	19.80859	15.249853	0							1.524716	2.306647
1.523163	3.627664	3.049124	19.80864	15.262304	0							1.525961	2.306647
1.524408	3.630326	3.051614	19.808651	15.274755	0							1.527205	2.306647
1.525653	3.633777	3.054103	19.808601	15.287207	0							1.52845	2.306647
1.526897	3.636797	3.056592	19.808611	15.299658	0							1.529695	2.306647
1.528142	3.640319	3.059082	19.808647	15.312109	0							1.530939	2.306647
1.529387	3.643602	3.061571	19.808586	15.32456	0							1.532184	2.306647
1.530631	3.647114	3.06406	19.808493	15.337011	0							1.533429	2.306647
1.531876	3.651181	3.06655	19.80846	15.349463	0							1.534674	2.306647
1.533121	3.654913	3.069039	19.808393	15.361914	0							1.535918	2.306647
1.534365	3.658311	3.071528	19.808352	15.374365	0							1.537163	2.306647
1.53561	3.661947	3.074018	19.808369	15.386816	0							1.538408	2.306647
1.536855	3.665003	3.076507	19.808323	15.399267	0							1.539652	2.306647
1.538099	3.668077	3.078996	19.808397	15.411718	0							1.540897	2.306647
1.539344	3.67136	3.081486	19.808424	15.424169	0							1.542142	2.306647
1.540589	3.674415	3.083975	19.808496	15.43662	0							1.543386	2.306647
1.541833	3.677041	3.086464	19.808565	15.449071	0							1.544631	2.306647
1.543078	3.680338	3.088953	19.808525	15.461522	0							1.545876	2.306647
1.544323	3.683683	3.091443	19.808544	15.473973	0							1.54712	2.306647
1.545567	3.686308	3.093932	19.808588	15.486424	0							1.548365	2.306647
1.546812	3.688899	3.096421	19.808615	15.498876	0							1.54961	2.306646
1.548057	3.692377	3.098911	19.808573	15.511327	0							1.550854	2.306646
1.549301	3.696027	3.1014	19.808546	15.523778	0							1.552099	2.306646
1.550546	3.69969	3.103889	19.808573	15.536229	0							1.553344	2.306646
1.551791	3.702971	3.106379	19.808609	15.54868	0							1.554588	2.306646
1.553035	3.705579	3.108868	19.808647	15.561131	0							1.555833	2.306646
1.55428	3.709004	3.111357	19.808603	15.573583	0							1.557078	2.306646
1.555525	3.71289	3.113847	19.808584	15.586034	0							1.558322	2.306646
1.556769	3.71751	3.116336	19.808525	15.598485	0							1.559567	2.306646
1.558014	3.721324	3.118825	19.808527	15.610936	0							1.560812	2.306646
1.559259	3.724457	3.121315	19.808561	15.623387	0							1.562056	2.306646
1.560503	3.72811	3.123804	19.808586	15.635839	0							1.563301	2.306646
1.561748	3.730817	3.126293	19.808661	15.64829	0							1.564546	2.306646
1.562993	3.733488	3.128783	19.808706	15.660741	0							1.56579	2.306646
1.564237	3.737104	3.131272	19.808826	15.673192	0							1.567035	2.306646
1.565482	3.740643	3.133761	19.808969	15.685643	0							1.56828	2.306646
1.566727	3.743849	3.136251	19.809168	15.698094	0							1.569524	2.306646
1.567971	3.747199	3.13874	19.809271	15.710546	0							1.570769	2.306646
1.569216	3.750114	3.141229	19.809359	15.722997	0							1.572013	2.306646
1.570461	3.752463	3.143719	19.809378	15.735448	0							1.573258	2.306646
1.571705	3.75531	3.146208	19.809439	15.747899	0							1.574503	2.306646
1.57295	3.758358	3.148697	19.80941	15.76035	0							1.575747	2.306646
1.574195	3.761488	3.151187	19.809364	15.772801	0							1.576992	2.306646
1.575439	3.764393	3.153676	19.809399	15.785253	0							1.578237	2.306646
1.576684	3.767124	3.156165	19.809414	15.797704	0							1.579481	2.306646
1.577929	3.770033	3.158655	19.809395	15.810155	0							1.580726	2.306646
1.579173	3.773041	3.161144	19.809406	15.822606	0							1.581971	2.306646
1.580418	3.77598	3.163633	19.809374	15.835056	0							1.583215	2.306646
1.581663	3.779266	3.166123	19.809275	15.847507	0							1.58446	2.306646
1.582907	3.782807	3.168612	19.809246	15.859959	0							1.585705	2.306646
1.584152	3.785985	3.171101	19.8092	15.87241	0							1.586949	2.306646
1.585397	3.789243	3.173591	19.809198	15.884861	0							1.588194	2.306646
1.586641	3.792237	3.17608	19.809032	15.897312	0							1.589439	2.306646
1.587886	3.795273	3.178569	19.808872	15.909763	0							1.590683	2.306646
1.589131	3.798547	3.181059	19.808786	15.922215	0							1.591928	2.306646
1.590375	3.801599	3.183548	19.808596	15.934666	0							1.593173	2.306646
1.59162	3.80409	3.186038	19.808615	15.947117	0							1.594417	2.306646
1.592865	3.806047	3.188527	19.808596	15.959568	0							1.595662	2.306646
1.594109	3.807637	3.191016	19.808483	15.972019	0							1.596907	2.306646
1.595354	3.809816	3.193506	19.808411	15.98447	0							1.598151	2.306646
1.596599	3.812732	3.195995	19.808311	15.996922	0							1.599396	2.306646
1.597843	3.815819	3.198484	19.808147	16.009373	0							1.600641	2.306646
1.599088	3.819348	3.200974	19.808004	16.021824	0							1.601885	2.306646
1.600333	3.822567	3.203463	19.807909	16.034275	0							1.60313	2.306646
1.601577	3.825311	3.205952	19.807877	16.046724	0							1.604375	2.306646
1.602822	3.829427	3.208441	19.807766	16.059175	0							1.60562	2.306646
1.604067	3.833658	3.210931	19.807621	16.071627	0							1.606864	2.306646
1.605311	3.836893	3.21342	19.80756	16.084078	0							1.608109	2.306646
1.606556	3.839615	3.215909	19.807531	16.096529	0							1.609354	2.306646
1.607801	3.842782	3.218399	19.807415	16.10898	0							1.610598	2.306646
1.609045	3.845977	3.220888	19.807247	16.121431	0							1.611843	2.306646
1.61029	3.848855	3.223377	19.807108	16.133883	0							1.613088	2.306646
1.611535	3.851278	3.225867	19.806982	16.146334	0							1.614332	2.306646
1.612779	3.854148	3.228356	19.80685	16.158785	0							1.615577	2.306646
1.614024	3.857293	3.230845	19.806805	16.171236	0							1.616822	2.306646
1.615269	3.860325	3.233335	19.806707	16.183687	0							1.618066	2.306646
1.616513	3.86366	3.235824	19.806665	16.196138	0							1.619311	2.306646
1.617758	3.8663	3.238313	19.806622	16.20859	0							1.620556	2.306646
1.619003	3.868445	3.240803	19.806576	16.221041	0							1.6218	2.306646
1.620247	3.871476	3.243292	19.806519	16.233492	0							1.623045	2.306646
1.621492	3.875223	3.245781	19.806377	16.245943	0							1.62429	2.306646
1.622737	3.877884	3.248271	19.806341	16.258394	0							1.625534	2.306646
1.623981	3.880038	3.25076	19.806297	16.270845	0							1.626779	2.306646
1.625226	3.882993	3.253249	19.806307	16.283297	0							1.628024	2.306646
1.626471	3.885874	3.255739	19.806261	16.295748	0							1.629268	2.306646
1.627715	3.888215	3.258228	19.80625	16.308199	0							1.630513	2.306646
1.62896	3.890407	3.260717	19.806244	16.32065	0							1.631757	2.306646
1.630205	3.893097	3.263207	19.806223	16.333101	0							1.633002	2.306646
1.631449	3.895263	3.265696	19.806208	16.345552	0							1.634247	2.306646
1.632694	3.899322	3.268185	19.806129	16.358004	0							1.635491	2.306646
1.633939	3.902152	3.270675	19.806122	16.370455	0							1.636736	2.306645
1.635183	3.903784	3.273164	19.806185	16.382906	0							1.637981	2.306645
1.636428	3.906072	3.275653	19.806255	16.395357	0							1.639225	2.306645
1.637673	3.909292	3.278143	19.8062	16.407808	0							1.64047	2.306645
1.638917	3.912995	3.280632	19.806185	16.420259	0							1.641715	2.306645
1.640162	3.91573	3.283121	19.806143	16.432711	0							1.642959	2.306645
1.641407	3.91927	3.285611	19.80624	16.445162	0							1.644204	2.306645
1.642651	3.921921	3.2881	19.80624	16.457613	0							1.645449	2.306645
1.643896	3.923816	3.290589	19.806187	16.470064	0							1.646693	2.306645
1.645141	3.92587	3.293079	19.80633	16.482515	0							1.647938	2.306645
1.646385	3.92744	3.295568	19.806406	16.494967	0							1.649183	2.306645
1.64763	3.930251	3.298057	19.806526	16.507418	0							1.650427	2.306645
1.648875	3.933628	3.300547	19.806648	16.519869	0							1.651672	2.306645
1.650119	3.936385	3.303036	19.806746	16.53232	0							1.652917	2.306645
1.651364	3.939178	3.305525	19.806852	16.544771	0							1.654161	2.306645
1.652609	3.941875	3.308015	19.807022	16.557222	0							1.655406	2.306645
1.653853	3.944789	3.310504	19.80702	16.569674	0							1.656651	2.306645
1.655098	3.948363	3.312993	19.807098	16.582125	0							1.657895	2.306645
1.656343	3.951929	3.315483	19.807222	16.594576	0							1.65914	2.306645
1.657587	3.955634	3.317972	19.807257	16.607027	0							1.660385	2.306645
1.658832	3.958427	3.320461	19.807268	16.619478	0							1.661629	2.306645
1.660076	3.961237	3.322951	19.807251	16.631929	0							1.662874	2.306645
1.661321	3.964416	3.32544	19.807232	16.644381	0							1.664119	2.306645
1.662566	3.967514	3.327929	19.807365	16.656832	0							1.665363	2.306645
1.663811	3.970958	3.330419	19.807404	16.669283	0							1.666608	2.306645
1.665055	3.972738	3.332908	19.807463	16.681734	0							1.667853	2.306645
1.6663	3.97527	3.335397	19.807381	16.694185	0							1.669097	2.306645
1.667545	3.97793	3.337887	19.807302	16.706636	0							1.670342	2.306645
1.668789	3.980787	3.340376	19.807365	16.719088	0							1.671587	2.306645
1.670034	3.98358	3.342865	19.807442	16.731539	0							1.672831	2.306645
1.671279	3.985813	3.345355	19.807478	16.74399	0							1.674076	2.306645
1.672523	3.98801	3.347844	19.807617	16.756441	0							1.675321	2.306645
1.673768	3.990757	3.350333	19.807707	16.768892	0							1.676566	2.306645
1.675013	3.99323	3.352823	19.807741	16.781343	0							1.67781	2.306645
1.676257	3.995355	3.355312	19.807768	16.793795	0							1.679055	2.306645
1.677502	3.99797	3.357801	19.807823	16.806246	0							1.6803	2.306645
1.678747	4.001072	3.360291	19.807789	16.818697	0							1.681544	2.306645
1.679991	4.00259	3.36278	19.807714	16.831148	0							1.682789	2.306645
1.681236	4.004575	3.365269	19.807724	16.843599	0							1.684034	2.306645
1.682481	4.006486	3.367759	19.807716	16.85605	0							1.685278	2.306645
1.683725	4.008117	3.370248	19.80776	16.8685	0							1.686523	2.306645
1.68497	4.011792	3.372737	19.807772	16.880951	0							1.687768	2.306645
1.686215	4.014548	3.375227	19.807772	16.893402	0							1.689012	2.306645
1.687459	4.017549	3.377716	19.807882	16.905853	0							1.690257	2.306645
1.688704	4.020665	3.380205	19.807901	16.918304	0							1.691501	2.306645
1.689949	4.023205	3.382695	19.807928	16.930756	0							1.692746	2.306645
1.691193	4.025806	3.385184	19.807928	16.943207	0							1.693991	2.306645
1.692438	4.02752	3.387673	19.807985	16.955658	0							1.695235	2.306645
1.693683	4.031375	3.390163	19.80801	16.968109	0							1.69648	2.306645
1.694927	4.033714	3.392652	19.808022	16.98056	0							1.697725	2.306645
1.696172	4.036482	3.395141	19.808075	16.993011	0							1.698969	2.306645
1.697417	4.040915	3.397631	19.808117	17.005463	0							1.700214	2.306645
1.698661	4.043977	3.40012	19.80821	17.017914	0							1.701459	2.306645
1.699906	4.046049	3.402609	19.80834	17.030365	0							1.702703	2.306645
1.701151	4.047145	3.405099	19.808395	17.042816	0							1.703948	2.306645
1.702395	4.05004	3.407588	19.808458	17.055267	0							1.705193	2.306645
1.70364	4.052258	3.410077	19.808496	17.067719	0							1.706437	2.306645
1.704885	4.054265	3.412567	19.808609	17.08017	0							1.707682	2.306645
1.706129	4.057685	3.415056	19.808722	17.092621	0							1.708927	2.306645
1.707374	4.060612	3.417545	19.808765	17.105072	0							1.710171	2.306645
1.708619	4.064559	3.420035	19.808815	17.117523	0							1.711416	2.306645
1.709863	4.067154	3.422524	19.808861	17.129974	0							1.712661	2.306645
1.711108	4.068772	3.425013	19.808889	17.142426	0							1.713905	2.306645
1.712353	4.071358	3.427503	19.808912	17.154877	0							1.71515	2.306645
1.713597	4.073759	3.429992	19.80884	17.167328	0							1.716395	2.306645
1.714842	4.076091	3.432481	19.808815	17.179779	0							1.717639	2.306645
1.716087	4.078817	3.434971	19.808882	17.19223	0							1.718884	2.306645
1.717331	4.081312	3.43746	19.808897	17.204681	0							1.720129	2.306645
1.718576	4.083693	3.439949	19.808876	17.217133	0							1.721373	2.306645
1.71982	4.085353	3.442439	19.80888	17.229584	0							1.722618	2.306645
1.721065	4.0878	3.444928	19.808939	17.242035	0							1.723863	2.306644
1.72231	4.090992	3.447417	19.808971	17.254486	0							1.725107	2.306644
1.723554	4.09332	3.449907	19.809015	17.266937	0							1.726352	2.306644
1.724799	4.094472	3.452396	19.809078	17.279388	0							1.727597	2.306644
1.726044	4.09594	3.454885	19.809183	17.29184	0							1.728841	2.306644
1.727288	4.099066	3.457375	19.809284	17.304291	0							1.730086	2.306644
1.728533	4.101196	3.459864	19.809319	17.316742	0							1.731331	2.306644
1.729778	4.103562	3.462353	19.80934	17.329193	0							1.732575	2.306644
1.731022	4.105922	3.464843	19.80938	17.341644	0							1.73382	2.306644
1.732267	4.108068	3.467332	19.809425	17.354095	0							1.735065	2.306644
1.733512	4.111297	3.469821	19.809488	17.366547	0							1.736309	2.306644
1.734757	4.113644	3.472311	19.809553	17.378998	0							1.737554	2.306644
1.736001	4.11557	3.4748	19.809612	17.391449	0							1.738799	2.306644
1.737246	4.118236	3.477289	19.809689	17.4039	0							1.740043	2.306644
1.738491	4.120834	3.479779	19.809759	17.416351	0							1.741288	2.306644
1.739735	4.123339	3.482268	19.80986	17.428802	0							1.742533	2.306644
1.74098	4.125226	3.484757	19.809927	17.441254	0							1.743777	2.306644
1.742225	4.126906	3.487247	19.809961	17.453705	0							1.745022	2.306644
1.743469	4.130217	3.489736	19.810032	17.466156	0							1.746267	2.306644
1.744714	4.133261	3.492225	19.810072	17.478607	0							1.747512	2.306644
1.745959	4.136001	3.494715	19.810144	17.491058	0							1.748756	2.306644
1.747203	4.137286	3.497204	19.810205	17.50351	0							1.750001	2.306644
1.748448	4.139617	3.499693	19.810133	17.515961	0							1.751245	2.306644
1.749693	4.142094	3.502183	19.810101	17.528412	0							1.75249	2.306644
1.750937	4.143846	3.504672	19.810137	17.540863	0							1.753735	2.306644
1.752182	4.14574	3.507161	19.810198	17.553314	0							1.754979	2.306644
1.753427	4.14796	3.509651	19.810257	17.565765	0							1.756224	2.306644
1.754671	4.151111	3.51214	19.810301	17.578217	0							1.757469	2.306644
1.755916	4.153839	3.514629	19.810312	17.590668	0							1.758713	2.306644
1.757161	4.155558	3.517119	19.810341	17.603119	0							1.759958	2.306644
1.758405	4.15799	3.519608	19.81035	17.61557	0							1.761203	2.306644
1.75965	4.159047	3.522097	19.81031	17.628021	0							1.762447	2.306644
1.760895	4.161992	3.524587	19.810257	17.640472	0							1.763692	2.306644
1.762139	4.164262	3.527076	19.81015	17.652924	0							1.764937	2.306643
1.763384	4.166886	3.529565	19.810043	17.665375	0							1.766181	2.306643
1.764629	4.169106	3.532055	19.809946	17.677826	0							1.767426	2.306643
1.765873	4.170666	3.534544	19.809832	17.690275	0							1.768671	2.306643
1.767118	4.173472	3.537033	19.809727	17.702726	0							1.769915	2.306643
1.768363	4.176341	3.539523	19.809696	17.715178	0							1.77116	2.306643
1.769607	4.178754	3.542012	19.809669	17.727629	0							1.772405	2.306643
1.770852	4.179699	3.544501	19.809591	17.74008	0							1.773649	2.306643
1.772097	4.181014	3.546991	19.809519	17.752531	0							1.774894	2.306643
1.773341	4.183213	3.54948	19.809414	17.764982	0							1.776139	2.306643
1.774586	4.186058	3.551969	19.809334	17.777433	0							1.777383	2.306643
1.775831	4.188034	3.554459	19.809309	17.789885	0							1.778628	2.306643
1.777075	4.190794	3.556948	19.809223	17.802336	0							1.779873	2.306643
1.77832	4.192894	3.559437	19.809149	17.814787	0							1.781117	2.306643
1.779564	4.194251	3.561927	19.809135	17.827238	0							1.782362	2.306643
1.780809	4.196295	3.564416	19.80909	17.839689	0							1.783607	2.306643
1.782054	4.198363	3.566905	19.809006	17.85214	0							1.784851	2.306643
1.783298	4.200755	3.569395	19.808968	17.864592	0							1.786096	2.306643
1.784543	4.202658	3.571884	19.808949	17.877043	0							1.787341	2.306643
1.785788	4.204816	3.574373	19.808952	17.889494	0							1.788585	2.306643
1.787032	4.207438	3.576863	19.809013	17.901945	0							1.78983	2.306643
1.788277	4.209124	3.579352	19.809036	17.914396	0							1.791075	2.306643
1.789522	4.211172	3.581841	19.808985	17.926847	0							1.792319	2.306643
1.790766	4.213102	3.584331	19.808958	17.939299	0							1.793564	2.306643
1.792011	4.215099	3.58682	19.808891	17.95175	0							1.794809	2.306643
1.793256	4.21744	3.589309	19.808884	17.964201	0							1.796053	2.306643
1.7945	4.220055	3.591799	19.808884	17.976652	0							1.797298	2.306643
1.795745	4.222265	3.594288	19.808886	17.989103	0							1.798543	2.306643
1.79699	4.224478	3.596777	19.808922	18.001554	0							1.799787	2.306643
1.798234	4.226227	3.599267	19.808922	18.014006	0							1.801032	2.306643
1.799479	4.227465	3.601756	19.808916	18.026457	0							1.802277	2.306643
1.800724	4.228806	3.604245	19.808981	18.038908	0							1.803521	2.306643
1.801968	4.230912	3.606735	19.808998	18.051359	0							1.804766	2.306643
1.803213	4.232458	3.609224	19.808935	18.06381	0							1.806011	2.306643
1.804458	4.234946	3.611713	19.808907	18.076262	0							1.807255	2.306643
1.805703	4.236628	3.614203	19.808857	18.088713	0							1.8085	2.306643
1.806947	4.238118	3.616692	19.808819	18.101164	0							1.809745	2.306643
1.808192	4.239921	3.619181	19.808882	18.113615	0							1.810989	2.306643
1.809437	4.242815	3.621671	19.808929	18.126066	0							1.812234	2.306643
1.810681	4.24594	3.62416	19.80896	18.138517	0							1.813479	2.306643
1.811926	4.247632	3.626649	19.809027	18.150969	0							1.814723	2.306643
1.813171	4.24834	3.629139	19.809111	18.16342	0							1.815968	2.306643
1.814415	4.250594	3.631628	19.809139	18.175871	0							1.817213	2.306643
1.81566	4.252123	3.634117	19.809183	18.188322	0							1.818457	2.306643
1.816905	4.253458	3.636607	19.809259	18.200773	0							1.819702	2.306643
1.818149	4.254654	3.639096	19.809332	18.213224	0							1.820947	2.306643
1.819394	4.256353	3.641585	19.809372	18.225676	0							1.822191	2.306643
1.820639	4.257697	3.644075	19.809389	18.238127	0							1.823436	2.306643
1.821883	4.259645	3.646564	19.809364	18.250578	0							1.824681	2.306642
1.823128	4.260227	3.649053	19.80933	18.263029	0							1.825925	2.306642
1.824373	4.26121	3.651543	19.809254	18.27548	0							1.82717	2.306642
1.825617	4.263006	3.654032	19.809227	18.287931	0							1.828415	2.306642
1.826862	4.265203	3.656521	19.809145	18.300383	0							1.829659	2.306642
1.828107	4.266705	3.659011	19.809158	18.312834	0							1.830904	2.306642
1.829351	4.267714	3.6615	19.809097	18.325285	0							1.832149	2.306642
1.830596	4.269063	3.663989	19.808998	18.337736	0							1.833393	2.306642
1.831841	4.269776	3.666479	19.808802	18.350187	0							1.834638	2.306642
1.833085	4.271556	3.668968	19.808588	18.362638	0							1.835883	2.306642
1.83433	4.27365	3.671457	19.808271	18.37509	0							1.837127	2.306642
1.835575	4.27533	3.673947	19.807974	18.387541	0							1.838372	2.306642
1.836819	4.276655	3.676436	19.807684	18.399992	0							1.839617	2.306642
1.838064	4.277817	3.678925	19.807415	18.412443	0							1.840861	2.306642
1.839309	4.278666	3.681415	19.807137	18.424894	0							1.842106	2.306642
1.840553	4.280116	3.683904	19.806765	18.437346	0							1.843351	2.306642
1.841798	4.281991	3.686393	19.806406	18.449797	0							1.844595	2.306642
1.843042	4.283592	3.688883	19.806032	18.462248	0							1.84584	2.306642
1.844287	4.285072	3.691372	19.805603	18.474699	0							1.847085	2.306642
1.845532	4.286331	3.693861	19.805222	18.48715	0							1.848329	2.306642
1.846776	4.287427	3.696351	19.804811	18.499601	0							1.849574	2.306642
1.848021	4.288418	3.69884	19.804386	18.512051	0							1.850819	2.306642
1.849266	4.289558	3.701329	19.804068	18.524502	0							1.852063	2.306642
1.85051	4.291224	3.703819	19.803764	18.536953	0							1.853308	2.306642
1.851755	4.292367	3.706308	19.80331	18.549404	0							1.854553	2.306642
1.853	4.292909	3.708797	19.802839	18.561855	0							1.855797	2.306642
1.854244	4.294079	3.711287	19.802448	18.574306	0							1.857042	2.306642
1.855489	4.295416	3.713776	19.80197	18.586758	0							1.858287	2.306642
1.856734	4.296371	3.716265	19.801601	18.599209	0							1.859531	2.306642
1.857978	4.297584	3.718755	19.801214	18.61166	0							1.860776	2.306642
1.859223	4.299538	3.721244	19.800909	18.624111	0							1.862021	2.306642
1.860468	4.302036	3.723733	19.800615	18.636562	0							1.863265	2.306642
1.861712	4.304772	3.726223	19.800299	18.649014	0							1.86451	2.306642
1.862957	4.307376	3.728712	19.800074	18.661465	0							1.865755	2.306642
1.864202	4.309083	3.731201	19.799969	18.673916	0							1.866999	2.306642
1.865446	4.31108	3.733691	19.799749	18.686367	0							1.868244	2.306642
1.866691	4.313291	3.73618	19.799582	18.698818	0							1.869489	2.306642
1.867936	4.314872	3.738669	19.799534	18.711269	0							1.870733	2.306641
1.86918	4.315935	3.741158	19.799564	18.723721	0							1.871978	2.306641
1.870425	4.316868	3.743648	19.799572	18.736172	0							1.873223	2.306641
1.87167	4.317337	3.746137	19.799414	18.748623	0							1.874467	2.306641
1.872914	4.317783	3.748626	19.799339	18.761074	0							1.875712	2.306641
1.874159	4.319689	3.751116	19.799303	18.773525	0							1.876957	2.306641
1.875404	4.322251	3.753605	19.799339	18.785976	0							1.878201	2.306641
1.876649	4.323598	3.756095	19.799339	18.798428	0							1.879446	2.306641
1.877893	4.325289	3.758584	19.799335	18.810879	0							1.880691	2.306641
1.879138	4.326952	3.761073	19.799437	18.82333	0							1.881935	2.306641
1.880383	4.328367	3.763563	19.79948	18.835781	0							1.88318	2.306641
1.881627	4.330523	3.766052	19.799595	18.848232	0							1.884425	2.306641
1.882872	4.332393	3.768541	19.799742	18.860683	0							1.885669	2.306641
1.884117	4.33382	3.771031	19.799957	18.873135	0							1.886914	2.306641
1.885361	4.335647	3.77352	19.800032	18.885586	0							1.888159	2.306641
1.886606	4.337832	3.776009	19.800007	18.898037	0							1.889403	2.306641
1.887851	4.339609	3.778499	19.800011	18.910488	0							1.890648	2.306641
1.889095	4.340578	3.780988	19.799976	18.922939	0							1.891893	2.306641
1.89034	4.342289	3.783477	19.799959	18.93539	0							1.893137	2.306641
1.891585	4.344884	3.785967	19.799953	18.947842	0							1.894382	2.306641
1.892829	4.346666	3.788456	19.7999	18.960293	0							1.895627	2.306641
1.894074	4.348629	3.790945	19.799875	18.972744	0							1.896871	2.306641
1.895319	4.350317	3.793435	19.799866	18.985195	0							1.898116	2.306641
1.896563	4.351413	3.795924	19.799803	18.997646	0							1.899361	2.306641
1.897808	4.352542	3.798413	19.799829	19.010098	0							1.900605	2.306641
1.899053	4.353595	3.800903	19.799868	19.022549	0							1.90185	2.306641
1.900297	4.355134	3.803392	19.799917	19.035	0							1.903095	2.306641
1.901542	4.357036	3.805881	19.799934	19.047451	0							1.904339	2.306641
1.902786	4.358372	3.808371	19.799887	19.059902	0							1.905584	2.306641
1.904031	4.358882	3.81086	19.799858	19.072353	0							1.906829	2.306641
1.905276	4.359334	3.813349	19.79982	19.084805	0							1.908073	2.30664
1.90652	4.360209	3.815839	19.799711	19.097256	0							1.909318	2.30664
1.907765	4.361639	3.818328	19.799717	19.109707	0							1.910563	2.30664
1.90901	4.362864	3.820817	19.799604	19.122158	0							1.911807	2.30664
1.910254	4.363927	3.823307	19.799591	19.134609	0							1.913052	2.30664
1.911499	4.364819	3.825796	19.799488	19.14706	0							1.914297	2.30664
1.912744	4.366338	3.828285	19.799358	19.159512	0							1.915541	2.30664
1.913988	4.368056	3.830775	19.79924	19.171963	0							1.916786	2.30664
1.915233	4.36956	3.833264	19.799128	19.184414	0							1.918031	2.30664
1.916478	4.370942	3.835753	19.799078	19.196865	0							1.919275	2.30664
1.917722	4.371748	3.838243	19.799078	19.209316	0							1.92052	2.30664
1.918967	4.373281	3.840732	19.799139	19.221767	0							1.921765	2.30664
1.920212	4.374797	3.843221	19.799089	19.234219	0							1.923009	2.30664
1.921456	4.375848	3.845711	19.799034	19.24667	0							1.924254	2.30664
1.922701	4.376395	3.8482	19.798939	19.259121	0							1.925499	2.30664
1.923946	4.376736	3.850689	19.798946	19.271572	0							1.926743	2.30664
1.92519	4.377143	3.853179	19.798962	19.284023	0							1.927988	2.30664
1.926435	4.378021	3.855668	19.799023	19.296474	0							1.929233	2.30664
1.92768	4.379101	3.858157	19.799032	19.308926	0							1.930477	2.30664
1.928924	4.379601	3.860646	19.799004	19.321377	0							1.931722	2.30664
1.930169	4.380528	3.863136	19.798969	19.333826	0							1.932967	2.30664
1.931414	4.382088	3.865625	19.798969	19.346277	0							1.934211	2.30664
1.932658	4.384238	3.868114	19.798948	19.358728	0							1.935456	2.30664
1.933903	4.385581	3.870604	19.798962	19.37118	0							1.936701	2.30664
1.935148	4.386799	3.873093	19.799055	19.383631	0							1.937945	2.30664
1.936392	4.387161	3.875582	19.799143	19.396082	0							1.93919	2.306639
1.937637	4.387209	3.878072	19.799261	19.408533	0							1.940435	2.306639
1.938882	4.388237	3.880561	19.799463	19.420984	0							1.941679	2.306639
1.940126	4.389153	3.88305	19.799644	19.433435	0							1.942924	2.306639
1.941371	4.389842	3.88554	19.799719	19.445887	0							1.944169	2.306639
1.942616	4.391423	3.888029	19.799871	19.458338	0							1.945413	2.306639
1.94386	4.391513	3.890518	19.800077	19.470789	0							1.946658	2.306639
1.945105	4.390778	3.893008	19.800274	19.48324	0							1.947903	2.306639
1.94635	4.392163	3.895497	19.800301	19.495691	0							1.949147	2.306639
1.947595	4.392065	3.897987	19.800468	19.508142	0							1.950392	2.306639
1.948839	4.391857	3.900476	19.800568	19.520594	0							1.951637	2.306639
1.950084	4.392729	3.902965	19.800592	19.533045	0							1.952881	2.306639
1.951329	4.394068	3.905455	19.80064	19.545496	0							1.954126	2.306639
1.952573	4.394019	3.907944	19.800692	19.557947	0							1.955371	2.306639
1.953818	4.393584	3.910433	19.800718	19.570398	0							1.956615	2.306639
1.955063	4.393547	3.912923	19.800795	19.58285	0							1.95786	2.306639
1.956307	4.393459	3.915412	19.800837	19.595301	0							1.959105	2.306639
1.957552	4.394164	3.917901	19.80085	19.607752	0							1.960349	2.306639
1.958797	4.395662	3.920391	19.800846	19.620203	0							1.961594	2.306639
1.960041	4.396771	3.92288	19.800751	19.632654	0							1.962839	2.306639
1.961286	4.3978	3.925369	19.800667	19.645105	0							1.964083	2.306639
1.96253	4.398164	3.927859	19.800714	19.657557	0							1.965328	2.306639
1.963775	4.397464	3.930348	19.800646	19.670008	0							1.966573	2.306639
1.96502	4.398576	3.932837	19.800566	19.682459	0							1.967817	2.306639
1.966264	4.399592	3.935327	19.800529	19.69491	0							1.969062	2.306639
1.967509	4.401812	3.937816	19.800467	19.707361	0							1.970307	2.306639
1.968754	4.402498	3.940305	19.800459	19.719812	0							1.971551	2.306639
1.969998	4.402524	3.942795	19.800478	19.732264	0							1.972796	2.306639
1.971243	4.403068	3.945284	19.800446	19.744715	0							1.974041	2.306638
1.972488	4.403337	3.947773	19.800482	19.757166	0							1.975285	2.306638
1.973732	4.403921	3.950263	19.800528	19.769617	0							1.97653	2.306638
1.974977	4.403513	3.952752	19.80065	19.782068	0							1.977775	2.306638
1.976222	4.403421	3.955241	19.800735	19.794519	0							1.979019	2.306638
1.977466	4.404489	3.957731	19.800812	19.806971	0							1.980264	2.306638
1.978711	4.405232	3.96022	19.800751	19.819422	0							1.981509	2.306638
1.979956	4.405617	3.962709	19.800777	19.831873	0							1.982753	2.306638
1.9812	4.405666	3.965199	19.800842	19.844324	0							1.983998	2.306638
1.982445	4.405374	3.967688	19.800859	19.856775	0							1.985243	2.306638
1.98369	4.404634	3.970177	19.800911	19.869226	0							1.986487	2.306638
1.984934	4.405197	3.972667	19.800943	19.881678	0							1.987732	2.306638
1.986179	4.40531	3.975156	19.801025	19.894129	0							1.988977	2.306638
1.987424	4.404794	3.977645	19.801146	19.90658	0							1.990221	2.306638
1.988668	4.404988	3.980134	19.801296	19.919031	0							1.991466	2.306638
1.989913	4.404863	3.982624	19.801571	19.931482	0							1.992711	2.306638
1.991158	4.405748	3.985113	19.801815	19.943933	0							1.993955	2.306638
1.992402	4.4056	3.987602	19.802032	19.956385	0							1.9952	2.306638
1.993647	4.405863	3.990092	19.802225	19.968836	0							1.996445	2.306638
1.994892	4.405076	3.992581	19.802441	19.981287	0							1.997689	2.306638
1.996136	4.405095	3.99507	19.802675	19.993738	0							1.998934	2.306638
1.997381	4.405416	3.99756	19.802927	20.006189	0							2.000179	2.306638
1.998626	4.405897	4.000049	19.803141	20.018641	0							2.001423	2.306637
1.999871	4.406332	4.002539	19.80335	20.031092	0							2.002668	2.306637
2.001115	4.406428	4.005028	19.803524	20.043543	0							2.003913	2.306637
2.00236	4.406774	4.007517	19.803732	20.055994	0							2.005157	2.306637
2.003604	4.407628	4.010006	19.803885	20.068445	0							2.006402	2.306637
2.004849	4.408018	4.012496	19.804026	20.080896	0							2.007647	2.306637
2.006094	4.407893	4.014985	19.804115	20.093348	0							2.008891	2.306637
2.007339	4.409161	4.017475	19.804255	20.105799	0							2.010136	2.306637
2.008583	4.408506	4.019964	19.804333	20.11825	0							2.011381	2.306637
2.009828	4.408772	4.022453	19.804438	20.130701	0							2.012625	2.306637
2.011072	4.4106	4.024942	19.804541	20.143152	0							2.01387	2.306637
2.012317	4.411005	4.027432	19.80463	20.155602	0							2.015115	2.306637
2.013562	4.411187	4.029921	19.804754	20.168053	0							2.016359	2.306637
2.014807	4.411125	4.032411	19.804928	20.180504	0							2.017604	2.306637
2.016051	4.41165	4.0349	19.805058	20.192955	0							2.018849	2.306637
2.017296	4.411996	4.037389	19.80518	20.205406	0							2.020093	2.306637
2.01854	4.41163	4.039878	19.805285	20.217857	0							2.021338	2.306637
2.019785	4.412767	4.042368	19.805449	20.230309	0							2.022583	2.306637
2.02103	4.412763	4.044857	19.805696	20.24276	0							2.023827	2.306637
2.022274	4.412188	4.047347	19.805883	20.255211	0							2.025072	2.306637
2.023519	4.412115	4.049836	19.805981	20.267662	0							2.026317	2.306637
2.024764	4.411721	4.052325	19.806129	20.280113	0							2.027561	2.306637
2.026008	4.413458	4.054814	19.806307	20.292564	0							2.028806	2.306637
2.027253	4.41181	4.057304	19.806435	20.305016	0							2.030051	2.306637
2.028498	4.411878	4.059793	19.806557	20.317467	0							2.031295	2.306637
2.029742	4.411287	4.062283	19.806749	20.329918	0							2.03254	2.306637
2.030987	4.41125	4.064772	19.80687	20.342369	0							2.033785	2.306637
2.032232	4.411265	4.067261	19.806971	20.35482	0							2.035029	2.306636
2.033476	4.411891	4.06975	19.8071	20.367271	0							2.036274	2.306636
2.034721	4.411903	4.07224	19.807217	20.379723	0							2.037519	2.306636
2.035966	4.411777	4.074729	19.807287	20.392174	0							2.038763	2.306636
2.03721	4.412292	4.077219	19.807346	20.404625	0							2.040008	2.306636
2.038455	4.413236	4.079708	19.807468	20.417076	0							2.041253	2.306636
2.0397	4.412209	4.082197	19.807636	20.429527	0							2.042497	2.306636
2.040944	4.412464	4.084686	19.807737	20.441978	0							2.043742	2.306636
2.042189	4.413266	4.087176	19.807846	20.45443	0							2.044987	2.306636
2.043434	4.413716	4.089665	19.807983	20.466881	0							2.046231	2.306636
2.044678	4.413721	4.092155	19.808105	20.479332	0							2.047476	2.306636
2.045923	4.414867	4.094644	19.808216	20.491783	0							2.048721	2.306636
2.047168	4.414627	4.097133	19.808273	20.504234	0							2.049965	2.306636
2.048412	4.414643	4.099622	19.808374	20.516685	0							2.05121	2.306636
2.049657	4.414768	4.102112	19.808516	20.529137	0							2.052455	2.306636
2.050902	4.414577	4.104601	19.808578	20.541588	0							2.053699	2.306636
2.052146	4.414323	4.10709	19.80859	20.554039	0							2.054944	2.306636
2.053391	4.413914	4.10958	19.808588	20.56649	0							2.056189	2.306635
2.054636	4.413479	4.112069	19.808592	20.578941	0							2.057433	2.306635
2.055881	4.413249	4.114559	19.808649	20.591393	0							2.058678	2.306635
2.057125	4.412807	4.117048	19.808678	20.603844	0							2.059923	2.306635
2.05837	4.412857	4.119537	19.808743	20.616295	0							2.061167	2.306635
2.059614	4.412183	4.122026	19.808924	20.628746	0							2.062412	2.306635
2.060859	4.412122	4.124516	19.809093	20.641197	0							2.063657	2.306635
2.062104	4.412318	4.127005	19.809164	20.653648	0							2.064901	2.306635
2.063349	4.412222	4.129495	19.809139	20.6661	0							2.066146	2.306635
2.064593	4.411959	4.131984	19.809105	20.678551	0							2.067391	2.306635
2.065838	4.411116	4.134473	19.809076	20.691002	0							2.068635	2.306635
2.067082	4.410357	4.136962	19.809034	20.703453	0							2.06988	2.306635
2.068327	4.410268	4.139452	19.809074	20.715904	0							2.071125	2.306635
2.069572	4.409378	4.141941	19.809177	20.728355	0							2.072369	2.306635
2.070817	4.408834	4.144431	19.809271	20.740807	0							2.073614	2.306635
2.072061	4.407804	4.14692	19.809317	20.753258	0							2.074859	2.306635
2.073306	4.406719	4.149409	19.809362	20.765709	0							2.076103	2.306635
2.07455	4.405499	4.151898	19.809389	20.77816	0							2.077348	2.306635
2.075795	4.404697	4.154388	19.809357	20.790611	0							2.078593	2.306635
2.07704	4.404882	4.156877	19.809345	20.803062	0							2.079837	2.306635
2.078285	4.403488	4.159367	19.809298	20.815514	0							2.081082	2.306635
2.079529	4.403324	4.161856	19.809212	20.827965	0							2.082327	2.306635
2.080774	4.403295	4.164345	19.809145	20.840416	0							2.083571	2.306635
2.082018	4.402967	4.166834	19.809046	20.852867	0							2.084816	2.306635
2.083263	4.40243	4.169324	19.808977	20.865318	0							2.086061	2.306635
2.084508	4.402077	4.171813	19.808825	20.877769	0							2.087305	2.306635
2.085752	4.401646	4.174303	19.80868	20.890221	0							2.08855	2.306634
2.086997	4.401927	4.176792	19.808552	20.902672	0							2.089795	2.306634
2.088242	4.401526	4.179281	19.808355	20.915123	0							2.091039	2.306634
2.089486	4.401933	4.18177	19.808109	20.927574	0							2.092284	2.306634
2.090731	4.402045	4.18426	19.807955	20.940025	0							2.093529	2.306634
2.091976	4.401687	4.186749	19.807842	20.952477	0							2.094773	2.306634
2.09322	4.40188	4.189239	19.807755	20.964928	0							2.096018	2.306634
2.094465	4.401273	4.191728	19.807737	20.977377	0							2.097263	2.306634
2.09571	4.400671	4.194217	19.807652	20.989828	0							2.098507	2.306634
2.096954	4.400234	4.196706	19.807535	21.002279	0							2.099752	2.306634
2.098199	4.400442	4.199196	19.807428	21.01473	0							2.100997	2.306634
2.099444	4.400857	4.201685	19.807339	21.027182	0							2.102241	2.306634
2.100688	4.400595	4.204175	19.80728	21.039633	0							2.103486	2.306634
2.101933	4.400193	4.206664	19.807217	21.052084	0							2.104731	2.306634
2.103178	4.399116	4.209153	19.807194	21.064535	0							2.105975	2.306633
2.104422	4.397983	4.211642	19.807076	21.076986	0							2.10722	2.306633
2.105667	4.397347	4.214132	19.807001	21.089437	0							2.108465	2.306633
2.106912	4.397216	4.216621	19.806898	21.101889	0							2.109709	2.306633
2.108156	4.397065	4.21911	19.806684	21.11434	0							2.110954	2.306633
2.109401	4.396527	4.2216	19.806423	21.126791	0							2.112199	2.306633
2.110646	4.396055	4.224089	19.806076	21.139242	0							2.113443	2.306633
2.11189	4.396129	4.226578	19.805828	21.151693	0							2.114688	2.306633
2.113135	4.395441	4.229068	19.805643	21.164145	0							2.115933	2.306633
2.11438	4.394617	4.231557	19.805382	21.176596	0							2.117177	2.306633
2.115624	4.393697	4.234046	19.805182	21.189047	0							2.118422	2.306633
2.116869	4.393896	4.236536	19.804941	21.201498	0							2.119667	2.306633
2.118114	4.393549	4.239025	19.804707	21.213949	0							2.120911	2.306633
2.119358	4.393371	4.241514	19.804462	21.2264	0							2.122156	2.306633
2.120603	4.392642	4.244004	19.804188	21.238852	0							2.123401	2.306633
2.121848	4.392375	4.246493	19.803961	21.251303	0							2.124645	2.306633
2.123092	4.391892	4.248982	19.803488	21.263754	0							2.12589	2.306633
2.124337	4.39127	4.251472	19.803041	21.276205	0							2.127135	2.306633
2.125582	4.390258	4.253961	19.802732	21.288656	0							2.128379	2.306633
2.126827	4.388763	4.256451	19.802399	21.301107	0							2.129624	2.306633
2.128071	4.387618	4.25894	19.802042	21.313559	0							2.130869	2.306633
2.129316	4.386578	4.261429	19.801649	21.32601	0							2.132113	2.306633
2.13056	4.385235	4.263918	19.801205	21.338461	0							2.133358	2.306633
2.131805	4.384765	4.266408	19.800846	21.350912	0							2.134603	2.306633
2.13305	4.38479	4.268897	19.800512	21.363363	0							2.135847	2.306633
2.134295	4.385464	4.271387	19.800293	21.375814	0							2.137092	2.306633
2.135539	4.384943	4.273876	19.800016	21.388266	0							2.138337	2.306633
2.136784	4.384153	4.276365	19.799845	21.400717	0							2.139581	2.306632
2.138028	4.383162	4.278854	19.799635	21.413168	0							2.140826	2.306632
2.139273	4.381876	4.281344	19.799459	21.425619	0							2.142071	2.306632
2.140518	4.382082	4.283833	19.799274	21.43807	0							2.143315	2.306632
2.141762	4.381323	4.286323	19.799082	21.450521	0							2.14456	2.306632
2.143007	4.380339	4.288812	19.798916	21.462973	0							2.145805	2.306632
2.144252	4.379167	4.291301	19.798801	21.475424	0							2.147049	2.306632
2.145496	4.378138	4.29379	19.798679	21.487875	0							2.148294	2.306632
2.146741	4.377742	4.29628	19.798779	21.500326	0							2.149539	2.306632
2.147986	4.377575	4.298769	19.798918	21.512777	0							2.150783	2.306632
2.14923	4.377223	4.301259	19.799059	21.525229	0							2.152028	2.306632
2.150475	4.376031	4.303748	19.799206	21.53768	0							2.153273	2.306632
2.15172	4.374484	4.306237	19.799511	21.550131	0							2.154517	2.306632
2.152964	4.373119	4.308726	19.799803	21.562582	0							2.155762	2.306632
2.154209	4.371816	4.311216	19.800131	21.575033	0							2.157007	2.306632
2.155454	4.370545	4.313705	19.800407	21.587484	0							2.158251	2.306632
2.156698	4.370029	4.316195	19.800703	21.599936	0							2.159496	2.306632
2.157943	4.369344	4.318684	19.800955	21.612387	0							2.160741	2.306631
2.159188	4.367794	4.321173	19.801212	21.624838	0							2.161985	2.306631
2.160432	4.366683	4.323662	19.801626	21.637289	0							2.16323	2.306631
2.161677	4.365371	4.326152	19.801989	21.64974	0							2.164475	2.306631
2.162922	4.363709	4.328641	19.802256	21.662191	0							2.165719	2.306631
2.164166	4.362504	4.331131	19.802584	21.674643	0							2.166964	2.306631
2.165411	4.362116	4.33362	19.802914	21.687094	0							2.168209	2.306631
2.166656	4.361631	4.336109	19.803135	21.699545	0							2.169453	2.306631
2.1679	4.360659	4.338598	19.803366	21.711996	0							2.170698	2.306631
2.169145	4.359909	4.341088	19.803679	21.724447	0							2.171943	2.306631
2.17039	4.358984	4.343577	19.80397	21.736898	0							2.173187	2.306631
2.171634	4.358328	4.346066	19.804314	21.74935	0							2.174432	2.30663
2.172879	4.35795	4.348556	19.804625	21.761801	0							2.175677	2.30663
2.174124	4.357201	4.351045	19.804892	21.774252	0							2.176921	2.30663
2.175368	4.356506	4.353534	19.805145	21.786703	0							2.178166	2.30663
2.176613	4.355629	4.356024	19.80549	21.799152	0							2.179411	2.30663
2.177858	4.354278	4.358513	19.80579	21.811604	0							2.180655	2.30663
2.179102	4.352565	4.361002	19.806076	21.824055	0							2.1819	2.30663
2.180347	4.351218	4.363492	19.806337	21.836506	0							2.183145	2.30663
2.181592	4.350095	4.365981	19.806505	21.848957	0							2.184389	2.30663
2.182836	4.34853	4.36847	19.806835	21.861408	0							2.185634	2.30663
2.184081	4.347139	4.37096	19.807068	21.873859	0							2.186879	2.30663
2.185326	4.345476	4.373449	19.807158	21.886311	0							2.188123	2.30663
2.18657	4.343906	4.375938	19.807323	21.898762	0							2.189368	2.30663
2.187815	4.342453	4.378428	19.807426	21.911213	0							2.190613	2.30663
2.18906	4.341236	4.380917	19.807602	21.923664	0							2.191857	2.30663
2.190304	4.340582	4.383406	19.807751	21.936115	0							2.193102	2.30663
2.191549	4.34	4.385896	19.807915	21.948566	0							2.194347	2.30663
2.192794	4.3389	4.388385	19.808006	21.961018	0							2.195591	2.30663
2.194038	4.337727	4.390874	19.808126	21.973469	0							2.196836	2.30663
2.195283	4.336834	4.393364	19.808205	21.98592	0							2.198081	2.30663
2.196528	4.335412	4.395853	19.808138	21.998371	0							2.199325	2.30663
2.197773	4.333748	4.398343	19.808167	22.010822	0							2.20057	2.30663
2.199017	4.332737	4.400832	19.808191	22.023273	0							2.201815	2.306629
2.200262	4.331333	4.403321	19.808163	22.035725	0							2.203059	2.306629
2.201506	4.329964	4.40581	19.808088	22.048176	0							2.204304	2.306629
2.202751	4.328984	4.4083	19.8081	22.060627	0							2.205549	2.306629
2.203996	4.327861	4.410789	19.808079	22.073078	0							2.206793	2.306629
2.20524	4.326609	4.413279	19.808125	22.085529	0							2.208038	2.306629
2.206485	4.325315	4.415768	19.807959	22.09798	0							2.209283	2.306629
2.20773	4.324074	4.418257	19.807955	22.110432	0							2.210527	2.306629
2.208974	4.322601	4.420746	19.80794	22.122883	0							2.211772	2.306629
2.210219	4.320976	4.423236	19.807894	22.135334	0							2.213017	2.306629
2.211464	4.319212	4.425725	19.807825	22.147785	0							2.214261	2.306629
2.212708	4.317347	4.428215	19.807802	22.160236	0							2.215506	2.306629
2.213953	4.316774	4.430704	19.807758	22.172688	0							2.216751	2.306629
2.215198	4.315544	4.433193	19.807901	22.185139	0							2.217995	2.306628
2.216442	4.313901	4.435682	19.807848	22.19759	0							2.21924	2.306628
2.217687	4.312427	4.438172	19.807901	22.210041	0							2.220485	2.306628
2.218932	4.310546	4.440661	19.807936	22.222492	0							2.221729	2.306628
2.220176	4.308362	4.443151	19.807919	22.234943	0							2.222974	2.306628
2.221421	4.30679	4.44564	19.807919	22.247395	0							2.224219	2.306628
2.222666	4.305221	4.448129	19.807932	22.259846	0							2.225463	2.306628
2.22391	4.303033	4.450618	19.807898	22.272297	0							2.226708	2.306628
2.225155	4.301275	4.453108	19.807817	22.284748	0							2.227953	2.306628
2.2264	4.300205	4.455597	19.80769	22.297199	0							2.229197	2.306628
2.227644	4.298172	4.458086	19.807621	22.30965	0							2.230442	2.306628
2.228889	4.295939	4.460576	19.807558	22.322102	0							2.231687	2.306628
2.230134	4.294746	4.463065	19.807474	22.334553	0							2.232931	2.306628
2.231378	4.293262	4.465554	19.80736	22.347004	0							2.234176	2.306628
2.232623	4.290172	4.468044	19.807291	22.359455	0							2.235421	2.306628
2.233868	4.287769	4.470533	19.807182	22.371906	0							2.236665	2.306627
2.235112	4.285534	4.473022	19.807051	22.384357	0							2.23791	2.306627
2.236357	4.2828	4.475512	19.806959	22.396809	0							2.239155	2.306627
2.237602	4.280646	4.478001	19.806959	22.40926	0							2.240399	2.306627
2.238846	4.279203	4.48049	19.806971	22.421711	0							2.241644	2.306627
2.240091	4.278216	4.48298	19.80695	22.434162	0							2.242889	2.306627
2.241336	4.276843	4.485469	19.806843	22.446613	0							2.244133	2.306627
2.24258	4.275174	4.487958	19.80698	22.459064	0							2.245378	2.306627
2.243825	4.273362	4.490448	19.80707	22.471516	0							2.246623	2.306627
2.24507	4.27221	4.492937	19.806995	22.483967	0							2.247867	2.306627
2.246314	4.271112	4.495426	19.806993	22.496418	0							2.249112	2.306627
2.247559	4.269921	4.497916	19.806908	22.508869	0							2.250357	2.306627
2.248804	4.267911	4.500405	19.807047	22.52132	0							2.251601	2.306627
2.250048	4.266354	4.502894	19.807154	22.533772	0							2.252846	2.306627
2.251293	4.265857	4.505383	19.807251	22.546223	0							2.254091	2.306627
2.252538	4.264607	4.507873	19.807253	22.558674	0							2.255335	2.306627
2.253782	4.262427	4.510362	19.807213	22.571125	0							2.25658	2.306627
2.255027	4.26071	4.512852	19.807278	22.583576	0							2.257825	2.306627
2.256272	4.259221	4.515341	19.807323	22.596027	0							2.259069	2.306627
2.257516	4.257164	4.51783	19.807478	22.608479	0							2.260314	2.306627
2.258761	4.254975	4.520319	19.807718	22.620928	0							2.261559	2.306627
2.260006	4.252866	4.522809	19.807909	22.633379	0							2.262803	2.306627
2.26125	4.250651	4.525298	19.807938	22.64583	0							2.264048	2.306626
2.262495	4.248523	4.527788	19.808029	22.658281	0							2.265293	2.306626
2.26374	4.247251	4.530277	19.808096	22.670732	0							2.266537	2.306626
2.264984	4.244002	4.532766	19.808105	22.683184	0							2.267782	2.306626
2.266229	4.241043	4.535256	19.808111	22.695635	0							2.269027	2.306626
2.267474	4.23939	4.537745	19.808161	22.708086	0							2.270271	2.306626
2.268718	4.237645	4.540235	19.808189	22.720537	0							2.271516	2.306626
2.269963	4.235986	4.542724	19.808178	22.732988	0							2.272761	2.306626
2.271208	4.234054	4.545213	19.808174	22.74544	0							2.274005	2.306626
2.272452	4.232807	4.547702	19.808184	22.757891	0							2.27525	2.306626
2.273697	4.230858	4.550192	19.808168	22.770342	0							2.276495	2.306625
2.274942	4.228381	4.552681	19.808229	22.782793	0							2.277739	2.306625
2.276186	4.225533	4.555171	19.808289	22.795244	0							2.278984	2.306625
2.277431	4.223526	4.55766	19.808355	22.807695	0							2.280229	2.306625
2.278676	4.221423	4.560149	19.808382	22.820147	0							2.281473	2.306625
2.27992	4.218968	4.562638	19.808409	22.832598	0							2.282718	2.306625
2.281165	4.21672	4.565128	19.808447	22.845049	0							2.283963	2.306625
2.28241	4.214926	4.567617	19.808477	22.8575	0							2.285207	2.306625
2.283654	4.213243	4.570107	19.80847	22.869951	0							2.286452	2.306625
2.284899	4.211429	4.572596	19.808462	22.882402	0							2.287697	2.306625
2.286144	4.209604	4.575085	19.808493	22.894854	0							2.288941	2.306625
2.287388	4.207927	4.577574	19.808529	22.907305	0							2.290186	2.306625
2.288633	4.204829	4.580064	19.808565	22.919756	0							2.291431	2.306625
2.289878	4.203196	4.582553	19.808559	22.932207	0							2.292675	2.306624
2.291122	4.202291	4.585042	19.808588	22.944658	0							2.29392	2.306624
2.292367	4.20048	4.587532	19.808802	22.957109	0							2.295165	2.306624
2.293612	4.197515	4.590021	19.808954	22.969561	0							2.296409	2.306624
2.294856	4.195889	4.59251	19.809092	22.982012	0							2.297654	2.306624
2.296101	4.193201	4.595	19.809265	22.994463	0							2.298899	2.306624
2.297346	4.19084	4.597489	19.809416	23.006914	0							2.300143	2.306624
2.29859	4.189148	4.599978	19.809492	23.019365	0							2.301388	2.306624
2.299835	4.187901	4.602468	19.809574	23.031816	0							2.302633	2.306624
2.30108	4.185385	4.604957	19.809654	23.044268	0							2.303877	2.306624
2.302324	4.183671	4.607446	19.809629	23.056719	0							2.305122	2.306624
2.303569	4.181355	4.609936	19.809643	23.06917	0							2.306367	2.306624
2.304814	4.178506	4.612425	19.809813	23.081621	0							2.307611	2.306624
2.306058	4.176748	4.614914	19.80991	23.094072	0							2.308856	2.306624
2.307303	4.174108	4.617404	19.809958	23.106524	0							2.310101	2.306624
2.308548	4.171445	4.619893	19.809978	23.118975	0							2.311345	2.306624
2.309792	4.168705	4.622382	19.810087	23.131426	0							2.31259	2.306624
2.311037	4.166622	4.624872	19.8102	23.143877	0							2.313835	2.306624
2.312282	4.164765	4.627361	19.810226	23.156328	0							2.315079	2.306624
2.313526	4.16256	4.62985	19.810266	23.168779	0							2.316324	2.306624
2.314771	4.160329	4.632339	19.810335	23.181231	0							2.317569	2.306623
2.316016	4.158499	4.634829	19.810394	23.193682	0							2.318813	2.306623
2.31726	4.156743	4.637318	19.810322	23.206133	0							2.320058	2.306623
2.318505	4.155359	4.639808	19.810215	23.218584	0							2.321303	2.306623
2.31975	4.15412	4.642297	19.81007	23.231035	0							2.322547	2.306623
2.320994	4.15224	4.644786	19.809963	23.243486	0							2.323792	2.306623
2.322239	4.150098	4.647275	19.809835	23.255938	0							2.325037	2.306623
2.323484	4.149505	4.649765	19.809652	23.268389	0							2.326281	2.306623
2.324728	4.148129	4.652254	19.80949	23.28084	0							2.327526	2.306623
2.325973	4.146144	4.654744	19.809343	23.293291	0							2.328771	2.306623
2.327218	4.144707	4.657233	19.809128	23.305742	0							2.330015	2.306623
2.328462	4.142628	4.659722	19.808828	23.318193	0							2.33126	2.306623
2.329707	4.14096	4.662211	19.808569	23.330645	0							2.332505	2.306622
2.330952	4.138474	4.664701	19.808313	23.343096	0							2.333749	2.306622
2.332196	4.136022	4.66719	19.808048	23.355547	0							2.334994	2.306622
2.333441	4.133368	4.66968	19.807814	23.367998	0							2.336239	2.306622
2.334686	4.130846	4.672169	19.807579	23.380449	0							2.337483	2.306622
2.33593	4.128414	4.674658	19.807394	23.3929	0							2.338728	2.306622
2.337175	4.125973	4.677148	19.807287	23.405352	0							2.339972	2.306622
2.33842	4.123845	4.679637	19.807188	23.417803	0							2.341217	2.306622
2.339664	4.122482	4.682127	19.807096	23.430254	0							2.342462	2.306622
2.340909	4.120836	4.684616	19.807028	23.442703	0							2.343707	2.306622
2.342154	4.118731	4.687105	19.806969	23.455154	0							2.344951	2.306621
2.343398	4.11663	4.689594	19.806988	23.467606	0							2.346196	2.306621
2.344643	4.114866	4.692084	19.807055	23.480057	0							2.347441	2.306621
2.345888	4.112758	4.694573	19.807125	23.492508	0							2.348685	2.306621
2.347132	4.110906	4.697062	19.807144	23.504959	0							2.34993	2.306621
2.348377	4.108666	4.699552	19.807152	23.51741	0							2.351175	2.306621
2.349622	4.105672	4.702041	19.807236	23.529861	0							2.352419	2.306621
2.350866	4.103305	4.70453	19.807331	23.542313	0							2.353664	2.306621
2.352111	4.101485	4.70702	19.807405	23.554764	0							2.354909	2.306621
2.353356	4.097688	4.709509	19.807434	23.567215	0							2.356153	2.306621
2.3546	4.095012	4.711998	19.807442	23.579666	0							2.357398	2.30662
2.355845	4.091724	4.714488	19.807453	23.592117	0							2.358643	2.30662
2.35709	4.089445	4.716977	19.807455	23.604568	0							2.359887	2.30662
2.358334	4.087303	4.719466	19.807438	23.61702	0							2.361132	2.30662
2.359579	4.084766	4.721956	19.807428	23.629471	0							2.362377	2.30662
2.360824	4.082558	4.724445	19.807442	23.641922	0							2.363621	2.30662
2.362068	4.079312	4.726934	19.807461	23.654373	0							2.364866	2.30662
2.363313	4.076804	4.729424	19.807508	23.666824	0							2.366111	2.30662
2.364558	4.073689	4.731913	19.807573	23.679276	0							2.367355	2.30662
2.365802	4.071993	4.734402	19.807648	23.691727	0							2.3686	2.30662
2.367047	4.070237	4.736892	19.807695	23.704178	0							2.369845	2.30662
2.368292	4.067585	4.739381	19.807703	23.716629	0							2.371089	2.30662
2.369536	4.064752	4.74187	19.807766	23.72908	0							2.372334	2.30662
2.370781	4.062188	4.744359	19.807825	23.741531	0							2.373579	2.30662
2.372026	4.059976	4.746849	19.807869	23.753983	0							2.374823	2.30662
2.37327	4.057895	4.749338	19.807919	23.766434	0							2.376068	2.30662
2.374515	4.055171	4.751828	19.807951	23.778885	0							2.377313	2.30662
2.37576	4.052131	4.754317	19.807976	23.791336	0							2.378557	2.30662
2.377004	4.04946	4.756806	19.80802	23.803787	0							2.379802	2.30662
2.378249	4.045539	4.759295	19.808044	23.816238	0							2.381047	2.30662
2.379494	4.042199	4.761785	19.808092	23.82869	0							2.382291	2.306619
2.380738	4.039501	4.764274	19.808155	23.841141	0							2.383536	2.306619
2.381983	4.035636	4.766764	19.808231	23.853592	0							2.384781	2.306619
2.383228	4.032241	4.769253	19.808281	23.866043	0							2.386025	2.306619
2.384472	4.030196	4.771742	19.80825	23.878494	0							2.38727	2.306619
2.385717	4.027477	4.774231	19.808212	23.890945	0							2.388515	2.306619
2.386962	4.023694	4.776721	19.808218	23.903397	0							2.389759	2.306619
2.388206	4.020714	4.77921	19.808237	23.915848	0							2.391004	2.306619
2.389451	4.018981	4.7817	19.808247	23.928299	0							2.392249	2.306619
2.390696	4.016629	4.784189	19.808222	23.94075	0							2.393493	2.306619
2.39194	4.012932	4.786678	19.808218	23.953201	0							2.394738	2.306618
2.393185	4.009723	4.789167	19.808186	23.965652	0							2.395983	2.306618
2.39443	4.006606	4.791657	19.808142	23.978104	0							2.397227	2.306618
2.395674	4.004247	4.794146	19.808065	23.990555	0							2.398472	2.306618
2.396919	4.001048	4.796636	19.808077	24.003006	0							2.399717	2.306618
2.398164	3.997714	4.799125	19.808098	24.015457	0							2.400961	2.306618
2.399408	3.995551	4.801614	19.808088	24.027908	0							2.402206	2.306618
2.400653	3.993774	4.804103	19.808088	24.040359	0							2.40345	2.306618
2.401898	3.990268	4.806593	19.808037	24.052811	0							2.404695	2.306618
2.403142	3.986797	4.809082	19.80798	24.065262	0							2.40594	2.306618
2.404387	3.983991	4.811572	19.807934	24.077713	0							2.407185	2.306617
2.405632	3.981602	4.814061	19.807886	24.090164	0							2.408429	2.306617
2.406876	3.979452	4.81655	19.807806	24.102615	0							2.409674	2.306617
2.408121	3.977069	4.81904	19.807737	24.115067	0							2.410918	2.306617
2.409366	3.97428	4.821529	19.807676	24.127518	0							2.412163	2.306617
2.41061	3.971475	4.824018	19.807598	24.139969	0							2.413408	2.306617
2.411855	3.969578	4.826508	19.807415	24.15242	0							2.414653	2.306617
2.4131	3.966897	4.828997	19.807306	24.164871	0							2.415897	2.306617
2.414344	3.963891	4.831486	19.807228	24.177322	0							2.417142	2.306617
2.415589	3.962367	4.833976	19.807171	24.189774	0							2.418387	2.306617
2.416834	3.959897	4.836465	19.807159	24.202225	0							2.419631	2.306617
2.418078	3.957411	4.838954	19.807165									2.420876	2.306616
2.419323	3.954449	4.841444	19.807201									2.422121	2.306616
2.420568	3.952697	4.843933	19.807171									2.423365	2.306616
2.421812	3.950583	4.846422	19.807133									2.42461	2.306616
2.423057	3.947899	4.848912	19.807058									2.425855	2.306616
2.424302	3.945016	4.851401	19.807062									2.427099	2.306616
2.425546	3.942038	4.85389	19.807011									2.428344	2.306616
2.426791	3.938991	4.85638	19.80689									2.429589	2.306616
2.428036	3.935765	4.858869	19.806732									2.430833	2.306616
2.42928	3.932853	4.861358	19.806662									2.432078	2.306616
2.430525	3.930246	4.863848	19.806658									2.433323	2.306616
2.43177	3.92813	4.866337	19.806601									2.434567	2.306616
2.433014	3.926383	4.868826	19.806517									2.435812	2.306616
2.434259	3.924311	4.871315	19.806437									2.437057	2.306616
2.435504	3.921788	4.873805	19.806507									2.438301	2.306616
2.436748	3.919071	4.876294	19.806543									2.439546	2.306616
2.437993	3.916794	4.878784	19.806543									2.440791	2.306616
2.439238	3.914329	4.881273	19.806461									2.442035	2.306616
2.440482	3.912385	4.883762	19.806448									2.44328	2.306616
2.441727	3.909851	4.886251	19.806438									2.444525	2.306615
2.442972	3.906303	4.888741	19.806446									2.445769	2.306615
2.444216	3.903641	4.89123	19.806532									2.447014	2.306615
2.445461	3.901263	4.89372	19.806608									2.448259	2.306615
2.446706	3.898761	4.896209	19.806612									2.449503	2.306615
2.44795	3.89553	4.898698	19.806673									2.450748	2.306615
2.449195	3.892813	4.901187	19.806616									2.451993	2.306615
2.45044	3.889942	4.903677	19.806677									2.453237	2.306615
2.451684	3.886536	4.906166	19.806641									2.454482	2.306615
2.452929	3.883447	4.908656	19.806568									2.455727	2.306614
2.454174	3.881608	4.911145	19.806562									2.456971	2.306614
2.455418	3.880496	4.913634	19.806498									2.458216	2.306614
2.456663	3.878178	4.916123	19.806452									2.45946	2.306614
2.457908	3.874387	4.918613	19.806349									2.460705	2.306614
2.459152	3.871475	4.921102	19.806227									2.46195	2.306614
2.460397	3.868706	4.923592	19.806225									2.463195	2.306614
2.461642	3.865274	4.926081	19.806236									2.464439	2.306614
2.462886	3.861784	4.92857	19.8062									2.465684	2.306614
2.464131	3.858438	4.931059	19.80608									2.466928	2.306613
2.465376	3.855608	4.933549	19.806049									2.468173	2.306613
2.46662	3.852747	4.936038	19.806166									2.469418	2.306613
2.467865	3.84988	4.938528	19.806196									2.470663	2.306613
2.46911	3.846531	4.941017	19.806208									2.471907	2.306613
2.470354	3.84241	4.943506	19.806149									2.473152	2.306613
2.471599	3.839041	4.945995	19.806276									2.474396	2.306613
2.472844	3.836176	4.948485	19.806339									2.475641	2.306613
2.474088	3.833279	4.950974	19.806406									2.476886	2.306613
2.475333	3.830696	4.953464	19.806498									2.478131	2.306612
2.476578	3.828161	4.955953	19.806551									2.479375	2.306612
2.477822	3.82503	4.958442	19.806675									2.48062	2.306612
2.479067	3.82184	4.960932	19.806671									2.481864	2.306612
2.480312	3.819165	4.963421	19.806728									2.483109	2.306612
2.481556	3.81676	4.96591	19.806679									2.484354	2.306612
[truncated: 17,458 more rows]
