# Supplementary material for: CEP signaling coordinates plant immunity with nitrogen status
Source: Nat Commun. 2024 Dec 16;15:10686. doi: 10.1038/s41467-024-55194-x (PMC11649690; doi:10.1038/s41467-024-55194-x)
Supplement: Supplementary file 4 — Source Data [file 41467_2024_55194_MOESM4_ESM.zip › !Source_data/Source_data_ITC_SEC/Source_data_SEC_Supplementary_Fig_6A/Supplementary_Fig_6A_20221012_CEPR2_citrate pH5_analytical_150ug_S200 100 ull loop.csv]

Chrom.1		Chrom.1		Chrom.1		Chrom.1		Chrom.1		Chrom.1		Chrom.1
UV		Cond		Conc B		Injection		Run Log		Fraction		UV_CUT_TEMP@100,BASEM
ml	mAU	ml	mS/cm	ml	%	ml	Injection	ml	Logbook	ml	Fraction	ml	mAU
-0.002802	0	-0.002802	19.847729	-0.002802	0	-0.000313		-0.002802	Method Settings	5.229084	2	0	2.138687
-0.001557	2.226784	-0.000313	19.837662	0.009649	0			-0.002719	Sample Application	6.228853	3	0.001245	2.138687
-0.000313	2.226499	0.002177	19.836481	0.022099	0					7.228821	4	0.00249	2.138687
0.000932	2.223686	0.004666	19.836714	0.03455	0					8.22883	5	0.003734	2.138687
0.002177	2.223753	0.007156	19.83704	0.047001	0					9.229792	6	0.004979	2.138687
0.003422	2.223881	0.009646	19.837204	0.059451	0					10.229767	7	0.006224	2.138687
0.004666	2.224193	0.012135	19.83744	0.071902	0					11.229771	8	0.007469	2.138687
0.005911	2.223493	0.014625	19.837532	0.084353	0					12.229731	9	0.008713	2.138687
0.007156	2.223139	0.017114	19.837601	0.096804	0					13.230708	10	0.009958	2.138687
0.008401	2.222399	0.019604	19.837528	0.109254	0					14.230708	11	0.011203	2.138687
0.009646	2.222115	0.022093	19.837507	0.121705	0					15.23068	12	0.012448	2.138687
0.01089	2.221817	0.024583	19.837307	0.134156	0					16.230413	13	0.013692	2.138687
0.012135	2.222411	0.027072	19.837177	0.146606	0					17.231642	14	0.014937	2.138687
0.01338	2.222373	0.029562	19.837101	0.159057	0					18.231628	15	0.016182	2.138687
0.014625	2.222132	0.032051	19.837164	0.171508	0					19.231583	16	0.017427	2.138687
0.015869	2.221202	0.034541	19.837463	0.183958	0					20.231346	17	0.018671	2.138687
0.017114	2.221894	0.03703	19.83806	0.196409	0					21.231331	18	0.019916	2.138687
0.018359	2.222577	0.03952	19.838566	0.20886	0					22.232529	19	0.021161	2.138687
0.019604	2.222848	0.042009	19.839153	0.22131	0					23.232523	20	0.022406	2.138687
0.020848	2.222502	0.044499	19.839428	0.233761	0					24.232269	21	0.02365	2.138687
0.022093	2.223706	0.046988	19.8391	0.246212	0					24.598547	Waste	0.024895	2.138687
0.023338	2.224406	0.049478	19.837477	0.258663	0							0.02614	2.138687
0.024583	2.224137	0.051967	19.83444	0.271113	0							0.027385	2.138687
0.025827	2.224774	0.054457	19.830183	0.283564	0							0.028629	2.138687
0.027072	2.224897	0.056946	19.824711	0.296015	0							0.029874	2.138687
0.028317	2.225226	0.059436	19.818415	0.308465	0							0.031119	2.138687
0.029562	2.227077	0.061925	19.811573	0.320916	0							0.032364	2.138687
0.030806	2.225952	0.064415	19.80447	0.333367	0							0.033608	2.138687
0.032051	2.226936	0.066904	19.797289	0.345817	0							0.034853	2.138687
0.033296	2.225856	0.069394	19.790129	0.358268	0							0.036098	2.138687
0.034541	2.225094	0.071883	19.782944	0.370719	0							0.037343	2.138687
0.035785	2.224684	0.074373	19.775999	0.38317	0							0.038587	2.138687
0.03703	2.225057	0.076862	19.769278	0.39562	0							0.039832	2.138687
0.038275	2.224659	0.079352	19.762707	0.408071	0							0.041077	2.138687
0.03952	2.224906	0.081841	19.756516	0.420522	0							0.042322	2.138687
0.040764	2.224474	0.084331	19.75083	0.432972	0							0.043566	2.138687
0.042009	2.225585	0.08682	19.745766	0.445423	0							0.044811	2.138687
0.043254	2.22521	0.08931	19.741106	0.457874	0							0.046056	2.138687
0.044499	2.22461	0.091799	19.737032	0.470324	0							0.047301	2.138687
0.045743	2.223094	0.094289	19.73349	0.482775	0							0.048545	2.138687
0.046988	2.2236	0.096778	19.730505	0.495226	0							0.04979	2.138687
0.048233	2.223748	0.099268	19.728073	0.507676	0							0.051035	2.138687
0.049478	2.223505	0.101757	19.726065	0.520127	0							0.05228	2.138687
0.050722	2.22242	0.104247	19.724754	0.532578	0							0.053524	2.138687
0.051967	2.221637	0.106736	19.723906	0.545029	0							0.054769	2.138687
0.053212	2.221175	0.109226	19.723541	0.557479	0							0.056014	2.138687
0.054457	2.220202	0.111715	19.723534	0.56993	0							0.057259	2.138687
0.055701	2.221203	0.114205	19.724121	0.582381	0							0.058504	2.138687
0.056946	2.226457	0.116695	19.725048	0.594831	0							0.059748	2.138687
0.058191	2.241919	0.119184	19.726254	0.607282	0							0.060993	2.138687
0.059436	2.26389	0.121674	19.727732	0.619733	0							0.062238	2.138687
0.060681	2.282922	0.124163	19.729317	0.632183	0							0.063483	2.138687
0.061925	2.296613	0.126653	19.731049	0.644634	0							0.064727	2.138687
0.06317	2.306564	0.129142	19.732971	0.657085	0							0.065972	2.138687
0.064415	2.315047	0.131632	19.735106	0.669536	0							0.067217	2.138687
0.06566	2.323369	0.134121	19.737331	0.681986	0							0.068462	2.138687
0.066904	2.330284	0.136611	19.739546	0.694437	0							0.069706	2.138687
0.068149	2.335801	0.1391	19.741898	0.706888	0							0.070951	2.138687
0.069394	2.34024	0.14159	19.744368	0.719338	0							0.072196	2.138687
0.070639	2.343119	0.144079	19.746784	0.731789	0							0.073441	2.138687
0.071883	2.345863	0.146569	19.749166	0.74424	0							0.074685	2.138687
0.073128	2.348909	0.149058	19.751404	0.75669	0							0.07593	2.138687
0.074373	2.349842	0.151548	19.753664	0.769141	0							0.077175	2.138687
0.075618	2.350618	0.154037	19.755877	0.781592	0							0.07842	2.138687
0.076862	2.351899	0.156527	19.757984	0.794042	0							0.079664	2.138687
0.078107	2.352673	0.159016	19.760096	0.806493	0							0.080909	2.138687
0.079352	2.354029	0.161506	19.762276	0.818944	0							0.082154	2.138687
0.080597	2.360042	0.163995	19.764477	0.831395	0							0.083399	2.138687
0.081841	2.363903	0.166485	19.766619	0.843845	0							0.084643	2.138687
0.083086	2.364689	0.168974	19.768675	0.856296	0							0.085888	2.138687
0.084331	2.363447	0.171464	19.77058	0.868747	0							0.087133	2.138687
0.085576	2.363203	0.173953	19.772425	0.881197	0							0.088378	2.138687
0.08682	2.362944	0.176443	19.774235	0.893648	0							0.089622	2.138687
0.088065	2.361287	0.178932	19.775906	0.906099	0							0.090867	2.138687
0.08931	2.360351	0.181422	19.777544	0.918549	0							0.092112	2.138687
0.090555	2.358289	0.183911	19.779142	0.931	0							0.093357	2.138687
0.091799	2.355454	0.186401	19.78071	0.943451	0							0.094601	2.138687
0.093044	2.354363	0.18889	19.782139	0.955902	0							0.095846	2.138687
0.094289	2.352519	0.19138	19.783457	0.968352	0							0.097091	2.138687
0.095534	2.35165	0.193869	19.784678	0.980803	0							0.098336	2.138687
0.096778	2.351019	0.196359	19.785948	0.993254	0							0.09958	2.138687
0.098023	2.350517	0.198848	19.787144	1.005704	0							0.100825	2.138687
0.099268	2.349643	0.201338	19.78821	1.018155	0							0.10207	2.138687
0.100513	2.349069	0.203827	19.789257	1.030606	0							0.103315	2.138687
0.101757	2.348291	0.206317	19.790298	1.043056	0							0.104559	2.138687
0.103002	2.348077	0.208806	19.791159	1.055507	0							0.105804	2.138687
0.104247	2.34704	0.211296	19.792072	1.067958	0							0.107049	2.138687
0.105492	2.34652	0.213785	19.792847	1.080408	0							0.108294	2.138687
0.106736	2.346723	0.216275	19.793631	1.092859	0							0.109538	2.138687
0.107981	2.34657	0.218764	19.794386	1.10531	0							0.110783	2.138687
0.109226	2.346144	0.221254	19.795107	1.117761	0							0.112028	2.138687
0.110471	2.346285	0.223743	19.795876	1.130211	0							0.113273	2.138687
0.111715	2.346676	0.226233	19.796583	1.142662	0							0.114518	2.138687
0.11296	2.347245	0.228723	19.79723	1.155113	0							0.115762	2.138687
0.114205	2.347697	0.231212	19.797812	1.167563	0							0.117007	2.138687
0.11545	2.347743	0.233702	19.798439	1.180014	0							0.118252	2.138687
0.116695	2.347955	0.236191	19.799002	1.192465	0							0.119497	2.138687
0.117939	2.347443	0.238681	19.799494	1.204915	0							0.120741	2.138687
0.119184	2.342822	0.24117	19.800041	1.217366	0							0.121986	2.138687
0.120429	2.328597	0.24366	19.800484	1.229817	0							0.123231	2.138687
0.121674	2.306154	0.246149	19.800821	1.242267	0							0.124476	2.138687
0.122918	2.285463	0.248639	19.801138	1.254718	0							0.12572	2.138687
0.124163	2.270949	0.251128	19.801388	1.267169	0							0.126965	2.138687
0.125408	2.259764	0.253618	19.801697	1.27962	0							0.12821	2.138687
0.126653	2.249835	0.256107	19.801983	1.29207	0							0.129455	2.138687
0.127897	2.241656	0.258597	19.802231	1.304521	0							0.130699	2.138687
0.129142	2.23601	0.261086	19.802441	1.316972	0							0.131944	2.138687
0.130387	2.231777	0.263576	19.802652	1.329422	0							0.133189	2.138687
0.131632	2.230055	0.266065	19.802874	1.341873	0							0.134434	2.138687
0.132876	2.230063	0.268555	19.803028	1.354324	0							0.135678	2.138687
0.134121	2.229914	0.271044	19.803232	1.366774	0							0.136923	2.138687
0.135366	2.22838	0.273534	19.80353	1.379225	0							0.138168	2.138687
0.136611	2.227199	0.276023	19.803808	1.391676	0							0.139413	2.138687
0.137855	2.226228	0.278513	19.803986	1.404127	0							0.140657	2.138687
0.1391	2.225717	0.281002	19.804136	1.416577	0							0.141902	2.138687
0.140345	2.225025	0.283492	19.804358	1.429028	0							0.143147	2.138687
0.14159	2.223324	0.285981	19.804535	1.441479	0							0.144392	2.138687
0.142834	2.217044	0.288471	19.804581	1.453929	0							0.145636	2.138687
0.144079	2.212036	0.29096	19.804688	1.46638	0							0.146881	2.138687
0.145324	2.211271	0.29345	19.804819	1.478831	0							0.148126	2.138687
0.146569	2.211872	0.295939	19.804911	1.491281	0							0.149371	2.138687
0.147813	2.211885	0.298429	19.804964	1.503732	0							0.150615	2.138687
0.149058	2.212413	0.300918	19.804964	1.516183	0							0.15186	2.138687
0.150303	2.213623	0.303408	19.804974	1.528633	0							0.153105	2.138687
0.151548	2.214779	0.305897	19.804951	1.541084	0							0.15435	2.138687
0.152792	2.216022	0.308387	19.804913	1.553535	0							0.155594	2.138687
0.154037	2.21738	0.310876	19.80492	1.565986	0							0.156839	2.138687
0.155282	2.21821	0.313366	19.805021	1.578436	0							0.158084	2.138687
0.156527	2.218925	0.315855	19.805132	1.590887	0							0.159329	2.138687
0.157771	2.219709	0.318345	19.80517	1.603338	0							0.160573	2.138687
0.159016	2.220628	0.320834	19.805126	1.615788	0							0.161818	2.138687
0.160261	2.221811	0.323324	19.805065	1.628239	0							0.163063	2.138687
0.161506	2.222769	0.325813	19.805029	1.64069	0							0.164308	2.138687
0.16275	2.223875	0.328303	19.805027	1.65314	0							0.165552	2.138687
0.163995	2.225229	0.330792	19.805061	1.665591	0							0.166797	2.138687
0.16524	2.225815	0.333282	19.805075	1.678042	0							0.168042	2.138687
0.166485	2.226124	0.335771	19.80501	1.690493	0							0.169287	2.138687
0.167729	2.226257	0.338261	19.804905	1.702943	0							0.170532	2.138687
0.168974	2.225846	0.34075	19.804857	1.715394	0							0.171776	2.138687
0.170219	2.226111	0.34324	19.80484	1.727845	0							0.173021	2.138687
0.171464	2.226453	0.34573	19.804878	1.740295	0							0.174266	2.138687
0.172709	2.226007	0.348219	19.804934	1.752746	0							0.175511	2.138687
0.173953	2.225106	0.350709	19.804955	1.765197	0							0.176755	2.138687
0.175198	2.223955	0.353198	19.804953	1.777647	0							0.178	2.138687
0.176443	2.223831	0.355688	19.804949	1.790098	0							0.179245	2.138687
0.177688	2.22455	0.358177	19.804996	1.802549	0							0.18049	2.138687
0.178932	2.225697	0.360667	19.805016	1.814999	0							0.181734	2.138687
0.180177	2.227054	0.363156	19.804996	1.82745	0							0.182979	2.138687
0.181422	2.228314	0.365646	19.805023	1.839901	0							0.184224	2.138687
0.182667	2.229136	0.368135	19.805073	1.852352	0							0.185469	2.138687
0.183911	2.230895	0.370625	19.805075	1.864802	0							0.186713	2.138687
0.185156	2.232489	0.373114	19.805044	1.877253	0							0.187958	2.138687
0.186401	2.233244	0.375604	19.805037	1.889704	0							0.189203	2.138687
0.187646	2.234332	0.378093	19.805069	1.902154	0							0.190448	2.138687
0.18889	2.23499	0.380583	19.805187	1.914605	0							0.191692	2.138687
0.190135	2.234803	0.383072	19.805346	1.927056	0							0.192937	2.138687
0.19138	2.233697	0.385562	19.805466	1.939506	0							0.194182	2.138687
0.192625	2.232877	0.388051	19.805574	1.951957	0							0.195427	2.138687
0.193869	2.231519	0.390541	19.805733	1.964408	0							0.196671	2.138687
0.195114	2.22916	0.39303	19.805874	1.976858	0							0.197916	2.138687
0.196359	2.227019	0.39552	19.806026	1.989309	0							0.199161	2.138687
0.197604	2.226211	0.398009	19.806173	2.00176	0							0.200406	2.138687
0.198848	2.226665	0.400499	19.806372	2.01421	0							0.20165	2.138687
0.200093	2.227026	0.402988	19.806456	2.026661	0							0.202895	2.138687
0.201338	2.227147	0.405478	19.806498	2.039112	0							0.20414	2.138687
0.202583	2.22718	0.407967	19.806547	2.051563	0							0.205385	2.138687
0.203827	2.228252	0.410457	19.806583	2.064013	0							0.206629	2.138687
0.205072	2.229685	0.412946	19.806576	2.076464	0							0.207874	2.138687
0.206317	2.231094	0.415436	19.806545	2.088915	0							0.209119	2.138687
0.207562	2.231706	0.417925	19.806601	2.101365	0							0.210364	2.138687
0.208806	2.231971	0.420415	19.806688	2.113816	0							0.211608	2.138687
0.210051	2.233042	0.422904	19.806812	2.126267	0							0.212853	2.138687
0.211296	2.234872	0.425394	19.806971	2.138717	0							0.214098	2.138687
0.212541	2.23645	0.427883	19.807104	2.151168	0							0.215343	2.138687
0.213785	2.238662	0.430373	19.807238	2.163619	0							0.216587	2.138687
0.21503	2.240746	0.432862	19.807386	2.176069	0							0.217832	2.138687
0.216275	2.242022	0.435352	19.807592	2.18852	0							0.219077	2.138687
0.21752	2.24258	0.437841	19.807768	2.200971	0							0.220322	2.138687
0.218764	2.243651	0.440331	19.807852	2.213422	0							0.221566	2.138687
0.220009	2.245672	0.44282	19.808039	2.225872	0							0.222811	2.138687
0.221254	2.247552	0.44531	19.808279	2.238323	0							0.224056	2.138687
0.222499	2.249213	0.447799	19.808508	2.250774	0							0.225301	2.138687
0.223743	2.249972	0.450289	19.808664	2.263224	0							0.226546	2.138687
0.224988	2.250836	0.452778	19.808838	2.275675	0							0.22779	2.138687
0.226233	2.252124	0.455268	19.808977	2.288126	0							0.229035	2.138687
0.227478	2.254225	0.457758	19.808977	2.300576	0							0.23028	2.138687
0.228723	2.256402	0.460247	19.808868	2.313027	0							0.231525	2.138687
0.229967	2.259329	0.462737	19.808823	2.325478	0							0.232769	2.138687
0.231212	2.262634	0.465226	19.80879	2.337929	0							0.234014	2.138687
0.232457	2.265166	0.467716	19.808687	2.350379	0							0.235259	2.138687
0.233702	2.26793	0.470205	19.808567	2.36283	0							0.236504	2.138687
0.234946	2.270999	0.472695	19.808472	2.375281	0							0.237748	2.138687
0.236191	2.273551	0.475184	19.80838	2.387731	0							0.238993	2.138687
0.237436	2.276946	0.477674	19.808327	2.400182	0							0.240238	2.138687
0.238681	2.278397	0.480163	19.808237	2.412633	0							0.241483	2.138687
0.239925	2.279765	0.482653	19.808163	2.425083	0							0.242727	2.138687
0.24117	2.281634	0.485142	19.808044	2.437534	0							0.243972	2.138687
0.242415	2.283708	0.487632	19.807934	2.449985	0							0.245217	2.138687
0.24366	2.286132	0.490121	19.807919	2.462435	0							0.246462	2.138687
0.244904	2.288562	0.492611	19.807878	2.474886	0							0.247706	2.138687
0.246149	2.290711	0.4951	19.807871	2.487337	0							0.248951	2.138687
0.247394	2.292329	0.49759	19.807907	2.499788	0							0.250196	2.138687
0.248639	2.29346	0.500079	19.807999	2.512238	0							0.251441	2.138687
0.249883	2.294137	0.502569	19.811153	2.524689	0							0.252685	2.138687
0.251128	2.295604	0.505058	19.817368	2.53714	0							0.25393	2.138687
0.252373	2.297377	0.507548	19.821634	2.54959	0							0.255175	2.138687
0.253618	2.299399	0.510037	19.82485	2.562041	0							0.25642	2.138687
0.254862	2.301392	0.512527	19.827312	2.574492	0							0.257664	2.138687
0.256107	2.303284	0.515016	19.82926	2.586942	0							0.258909	2.138687
0.257352	2.305488	0.517506	19.831024	2.599393	0							0.260154	2.138687
0.258597	2.308009	0.519995	19.832487	2.611844	0							0.261399	2.138687
0.259841	2.309852	0.522485	19.833523	2.624295	0							0.262643	2.138687
0.261086	2.310634	0.524974	19.834053	2.636745	0							0.263888	2.138687
0.262331	2.312114	0.527464	19.834044	2.649196	0							0.265133	2.138687
0.263576	2.313241	0.529953	19.833578	2.661647	0							0.266378	2.138687
0.26482	2.314456	0.532443	19.832605	2.674097	0							0.267622	2.138687
0.266065	2.315216	0.534932	19.831089	2.686548	0							0.268867	2.138687
0.26731	2.316833	0.537422	19.82939	2.698999	0							0.270112	2.138687
0.268555	2.318443	0.539911	19.827671	2.711449	0							0.271357	2.138687
0.269799	2.318484	0.542401	19.825916	2.7239	0							0.272601	2.138687
0.271044	2.31934	0.54489	19.824194	2.736351	0							0.273846	2.138687
0.272289	2.319928	0.54738	19.822502	2.748801	0							0.275091	2.138687
0.273534	2.319343	0.549869	19.820883	2.761252	0							0.276336	2.138687
0.274778	2.318022	0.552359	19.819323	2.773703	0							0.27758	2.138687
0.276023	2.316987	0.554848	19.817856	2.786154	0							0.278825	2.138687
0.277268	2.316204	0.557338	19.816463	2.798604	0							0.28007	2.138687
0.278513	2.316905	0.559828	19.815075	2.811055	0							0.281315	2.138687
0.279757	2.318249	0.562317	19.813753	2.823506	0							0.28256	2.138687
0.281002	2.318943	0.564807	19.812584	2.835956	0							0.283804	2.138687
0.282247	2.318764	0.567296	19.811495	2.848407	0							0.285049	2.138687
0.283492	2.317977	0.569786	19.810505	2.860858	0							0.286294	2.138687
0.284736	2.317114	0.572275	19.809649	2.873308	0							0.287539	2.138687
0.285981	2.316849	0.574765	19.808823	2.885759	0							0.288783	2.138687
0.287226	2.316314	0.577254	19.808077	2.89821	0							0.290028	2.138687
0.288471	2.31564	0.579744	19.807407	2.910661	0							0.291273	2.138687
0.289716	2.3145	0.582233	19.806833	2.923111	0							0.292518	2.138687
0.29096	2.312798	0.584723	19.806406	2.935562	0							0.293762	2.138687
0.292205	2.311582	0.587212	19.806068	2.948013	0							0.295007	2.138687
0.29345	2.31018	0.589702	19.805796	2.960463	0							0.296252	2.138687
0.294695	2.308109	0.592191	19.805647	2.972914	0							0.297497	2.138687
0.295939	2.305949	0.594681	19.805487	2.985365	0							0.298741	2.138687
0.297184	2.304089	0.59717	19.805361	2.997815	0							0.299986	2.138687
0.298429	2.302615	0.59966	19.805262	3.010266	0							0.301231	2.138687
0.299674	2.301019	0.602149	19.805178	3.022717	0							0.302476	2.138687
0.300918	2.300901	0.604639	19.805248	3.035167	0							0.30372	2.138687
0.302163	2.300537	0.607128	19.80537	3.047618	0							0.304965	2.138687
0.303408	2.29845	0.609618	19.805405	3.060069	0							0.30621	2.138687
0.304653	2.296317	0.612107	19.805437	3.07252	0							0.307455	2.138687
0.305897	2.293307	0.614597	19.805519	3.08497	0							0.308699	2.138687
0.307142	2.290954	0.617086	19.805614	3.097421	0							0.309944	2.138687
0.308387	2.288074	0.619576	19.805712	3.109872	0							0.311189	2.138687
0.309632	2.286458	0.622065	19.805861	3.122322	0							0.312434	2.138687
0.310876	2.285203	0.624555	19.806108	3.134773	0							0.313678	2.138687
0.312121	2.283889	0.627044	19.806376	3.147224	0							0.314923	2.138687
0.313366	2.282805	0.629534	19.806622	3.159674	0							0.316168	2.138687
0.314611	2.281902	0.632023	19.806791	3.172125	0							0.317413	2.138687
0.315855	2.280652	0.634513	19.806917	3.184576	0							0.318657	2.138687
0.3171	2.278181	0.637002	19.80703	3.197026	0							0.319902	2.138687
0.318345	2.275688	0.639492	19.807198	3.209477	0							0.321147	2.138687
0.31959	2.274288	0.641981	19.807426	3.221928	0							0.322392	2.138687
0.320834	2.272331	0.644471	19.807665	3.234379	0							0.323636	2.138687
0.322079	2.269868	0.64696	19.807858	3.246829	0							0.324881	2.138687
0.323324	2.268438	0.64945	19.808084	3.25928	0							0.326126	2.138687
0.324569	2.266856	0.651939	19.808258	3.271731	0							0.327371	2.138687
0.325813	2.266167	0.654429	19.808414	3.284181	0							0.328615	2.138687
0.327058	2.264788	0.656918	19.808603	3.296632	0							0.32986	2.138687
0.328303	2.264406	0.659408	19.808752	3.309083	0							0.331105	2.138687
0.329548	2.263141	0.661897	19.808914	3.321533	0							0.33235	2.138687
0.330792	2.261062	0.664387	19.809118	3.333984	0							0.333594	2.138687
0.332037	2.260391	0.666876	19.809393	3.346435	0							0.334839	2.138687
0.333282	2.259551	0.669366	19.809614	3.358886	0							0.336084	2.138687
0.334527	2.258432	0.671856	19.80975	3.371336	0							0.337329	2.138687
0.335771	2.256815	0.674345	19.809851	3.383787	0							0.338574	2.138687
0.337016	2.256384	0.676835	19.809982	3.396238	0							0.339818	2.138687
0.338261	2.256422	0.679324	19.810162	3.408688	0							0.341063	2.138687
0.339506	2.255635	0.681814	19.810293	3.421139	0							0.342308	2.138687
0.34075	2.255084	0.684303	19.810413	3.43359	0							0.343553	2.138687
0.341995	2.252928	0.686793	19.810478	3.44604	0							0.344797	2.138687
0.34324	2.251738	0.689282	19.810558	3.458491	0							0.346042	2.138687
0.344485	2.251066	0.691772	19.810709	3.470942	0							0.347287	2.138687
0.34573	2.251397	0.694261	19.810799	3.483392	0							0.348532	2.138687
0.346974	2.25081	0.696751	19.810858	3.495843	0							0.349776	2.138687
0.348219	2.249471	0.69924	19.810921	3.508294	0							0.351021	2.138687
0.349464	2.249977	0.70173	19.811045	3.520745	0							0.352266	2.138687
0.350709	2.24838	0.704219	19.81106	3.533195	0							0.353511	2.138687
0.351953	2.248003	0.706709	19.811083	3.545646	0							0.354755	2.138687
0.353198	2.247511	0.709198	19.811195	3.558097	0							0.356	2.138687
0.354443	2.246617	0.711688	19.811237	3.570547	0							0.357245	2.138687
0.355688	2.245305	0.714177	19.811325	3.582998	0							0.35849	2.138687
0.356932	2.245291	0.716667	19.811377	3.595449	0							0.359734	2.138687
0.358177	2.245249	0.719156	19.811348	3.607899	0							0.360979	2.138687
0.359422	2.244212	0.721646	19.811321	3.62035	0							0.362224	2.138687
0.360667	2.244503	0.724135	19.811312	3.632801	0							0.363469	2.138687
0.361911	2.244503	0.726625	19.811203	3.645252	0							0.364713	2.138687
0.363156	2.244789	0.729114	19.811167	3.657702	0							0.365958	2.138687
0.364401	2.244736	0.731604	19.81098	3.670153	0							0.367203	2.138687
0.365646	2.244447	0.734093	19.810801	3.682604	0							0.368448	2.138687
0.36689	2.24422	0.736583	19.8106	3.695054	0							0.369692	2.138687
0.368135	2.245233	0.739072	19.810411	3.707505	0							0.370937	2.138687
0.36938	2.244927	0.741562	19.81027	3.719956	0							0.372182	2.138687
0.370625	2.244979	0.744051	19.810163	3.732406	0							0.373427	2.138687
0.371869	2.24374	0.746541	19.810129	3.744857	0							0.374671	2.138687
0.373114	2.243073	0.74903	19.810076	3.757308	0							0.375916	2.138687
0.374359	2.242838	0.75152	19.809917	3.769758	0							0.377161	2.138687
0.375604	2.242384	0.754009	19.809824	3.782209	0							0.378406	2.138687
0.376848	2.241562	0.756499	19.809601	3.79466	0							0.37965	2.138687
0.378093	2.240798	0.758988	19.809383	3.807111	0							0.380895	2.138687
0.379338	2.240699	0.761478	19.809259	3.819561	0							0.38214	2.138687
0.380583	2.240336	0.763967	19.809183	3.832012	0							0.383385	2.138687
0.381827	2.239221	0.766457	19.809134	3.844463	0							0.384629	2.138687
0.383072	2.238022	0.768946	19.809015	3.856913	0							0.385874	2.138687
0.384317	2.2375	0.771436	19.809053	3.869364	0							0.387119	2.138687
0.385562	2.236507	0.773925	19.808916	3.881815	0							0.388364	2.138687
0.386806	2.235332	0.776415	19.808767	3.894265	0							0.389608	2.138687
0.388051	2.234431	0.778904	19.808607	3.906716	0							0.390853	2.138687
0.389296	2.233635	0.781394	19.808542	3.919167	0							0.392098	2.138687
0.390541	2.232825	0.783884	19.808462	3.931617	0							0.393343	2.138687
0.391785	2.232473	0.786373	19.808342	3.944068	0							0.394588	2.138687
0.39303	2.232408	0.788863	19.808222	3.956519	0							0.395832	2.138687
0.394275	2.231253	0.791352	19.808226	3.96897	0							0.397077	2.138687
0.39552	2.23018	0.793842	19.80809	3.98142	0							0.398322	2.138687
0.396764	2.229412	0.796331	19.808052	3.993871	0							0.399567	2.138687
0.398009	2.229662	0.798821	19.80797	4.006322	0							0.400811	2.138687
0.399254	2.229415	0.80131	19.807808	4.018773	0							0.402056	2.138687
0.400499	2.228499	0.8038	19.807837	4.031223	0							0.403301	2.138687
0.401744	2.226854	0.806289	19.80777	4.043674	0							0.404546	2.138687
0.402988	2.225175	0.808779	19.80773	4.056125	0							0.40579	2.138687
0.404233	2.224822	0.811268	19.80781	4.068575	0							0.407035	2.138687
0.405478	2.224797	0.813758	19.807959	4.081026	0							0.40828	2.138687
0.406723	2.223891	0.816247	19.808016	4.093477	0							0.409525	2.138687
0.407967	2.222039	0.818737	19.808123	4.105927	0							0.410769	2.138687
0.409212	2.220341	0.821226	19.808048	4.118378	0							0.412014	2.138687
0.410457	2.219844	0.823716	19.808023	4.130829	0							0.413259	2.138687
0.411702	2.21806	0.826205	19.807993	4.14328	0							0.414504	2.138687
0.412946	2.217324	0.828695	19.807985	4.15573	0							0.415748	2.138687
0.414191	2.216533	0.831184	19.808033	4.168181	0							0.416993	2.138687
0.415436	2.216343	0.833674	19.808018	4.180632	0							0.418238	2.138687
0.416681	2.216451	0.836163	19.807962	4.193082	0							0.419483	2.138687
0.417925	2.216963	0.838653	19.808029	4.205533	0							0.420727	2.138687
0.41917	2.216214	0.841142	19.80798	4.217984	0							0.421972	2.138687
0.420415	2.215239	0.843632	19.807926	4.230434	0							0.423217	2.138687
0.42166	2.214907	0.846121	19.807898	4.242885	0							0.424462	2.138687
0.422904	2.214571	0.848611	19.807848	4.255336	0							0.425706	2.138687
0.424149	2.213799	0.8511	19.807919	4.267787	0							0.426951	2.138687
0.425394	2.21255	0.85359	19.807823	4.280237	0							0.428196	2.138687
0.426639	2.211087	0.856079	19.807745	4.292688	0							0.429441	2.138687
0.427883	2.210195	0.858569	19.8076	4.305139	0							0.430685	2.138687
0.429128	2.209879	0.861058	19.807577	4.317589	0							0.43193	2.138687
0.430373	2.208733	0.863548	19.807516	4.33004	0							0.433175	2.138687
0.431618	2.207763	0.866037	19.807451	4.342491	0							0.43442	2.138687
0.432862	2.207669	0.868527	19.807491	4.354941	0							0.435664	2.138687
0.434107	2.207845	0.871016	19.807459	4.367392	0							0.436909	2.138687
0.435352	2.207612	0.873506	19.807419	4.379843	0							0.438154	2.138687
0.436597	2.207532	0.875995	19.807344	4.392293	0							0.439399	2.138687
0.437841	2.207515	0.878485	19.807276	4.404744	0							0.440643	2.138687
0.439086	2.207127	0.880974	19.807209	4.417195	0							0.441888	2.138687
0.440331	2.206698	0.883464	19.807224	4.429646	0							0.443133	2.138687
0.441576	2.206439	0.885953	19.807158	4.442096	0							0.444378	2.138687
0.44282	2.20556	0.888443	19.807102	4.454547	0							0.445622	2.138687
0.444065	2.204571	0.890933	19.807032	4.466998	0							0.446867	2.138687
0.44531	2.20393	0.893422	19.807022	4.479448	0							0.448112	2.138687
0.446555	2.203638	0.895912	19.806967	4.491899	0							0.449357	2.138687
0.447799	2.203411	0.898401	19.806852	4.50435	0							0.450602	2.138687
0.449044	2.203153	0.900891	19.806793	4.5168	0							0.451846	2.138687
0.450289	2.202249	0.90338	19.806608	4.529251	0							0.453091	2.138687
0.451534	2.202181	0.90587	19.806576	4.541702	0							0.454336	2.138687
0.452778	2.201945	0.908359	19.806509	4.554152	0							0.455581	2.138687
0.454023	2.201235	0.910849	19.806446	4.566603	0							0.456825	2.138687
0.455268	2.199972	0.913338	19.806387	4.579054	0							0.45807	2.138687
0.456513	2.199746	0.915828	19.806355	4.591505	0							0.459315	2.138687
0.457758	2.200135	0.918317	19.806269	4.603955	0							0.46056	2.138687
0.459002	2.200692	0.920807	19.806168	4.616406	0							0.461804	2.138687
0.460247	2.200327	0.923296	19.80599	4.628857	0							0.463049	2.138687
0.461492	2.199957	0.925786	19.805832	4.641307	0							0.464294	2.138687
0.462737	2.199382	0.928275	19.805685	4.653758	0							0.465539	2.138687
0.463981	2.199208	0.930765	19.805481	4.666209	0							0.466783	2.138687
0.465226	2.198231	0.933254	19.805262	4.678659	0							0.468028	2.138687
0.466471	2.197437	0.935744	19.805035	4.69111	0							0.469273	2.138687
0.467716	2.196993	0.938233	19.804865	4.703561	0							0.470518	2.138687
0.46896	2.197188	0.940723	19.804705	4.716012	0							0.471762	2.138687
0.470205	2.197432	0.943212	19.80448	4.728462	0							0.473007	2.138687
0.47145	2.197912	0.945702	19.804331	4.740913	0							0.474252	2.138687
0.472695	2.198076	0.948191	19.804148	4.753364	0							0.475497	2.138687
0.473939	2.198204	0.950681	19.803986	4.765814	0							0.476741	2.138687
0.475184	2.1984	0.95317	19.803865	4.778265	0							0.477986	2.138687
0.476429	2.198588	0.95566	19.803694	4.790716	0							0.479231	2.138687
0.477674	2.198225	0.958149	19.803604	4.803166	0							0.480476	2.138687
0.478918	2.197287	0.960639	19.803421	4.815617	0							0.48172	2.138687
0.480163	2.196145	0.963128	19.803238	4.828068	0							0.482965	2.138687
0.481408	2.195468	0.965618	19.803246	4.840518	0							0.48421	2.138687
0.482653	2.195539	0.968107	19.80331	4.852969	0							0.485455	2.138687
0.483897	2.19556	0.970597	19.8034	4.86542	0							0.486699	2.138687
0.485142	2.195534	0.973086	19.803431	4.877871	0							0.487944	2.138687
0.486387	2.195632	0.975576	19.803535	4.890321	0							0.489189	2.138687
0.487632	2.195904	0.978065	19.80372	4.902772	0							0.490434	2.138687
0.488876	2.196455	0.980555	19.803886	4.915223	0							0.491678	2.138687
0.490121	2.196253	0.983044	19.804071	4.927673	0							0.492923	2.138687
0.491366	2.195192	0.985534	19.804245	4.940124	0							0.494168	2.138687
0.492611	2.195092	0.988023	19.804337	4.952575	0							0.495413	2.138687
0.493855	2.194942	0.990513	19.804399	4.965025	0							0.496657	2.138687
0.4951	2.193767	0.993002	19.804501	4.977476	0							0.497902	2.138687
0.496345	2.192746	0.995492	19.804571	4.989927	0							0.499147	2.138687
0.49759	2.191775	0.997981	19.804525	5.002378	0							0.500392	2.138687
0.498834	2.190646	1.000471	19.804363	5.014828	0							0.501637	2.138687
0.500079	2.190189	1.00296	19.804111	5.027279	0							0.502881	2.138687
0.501324	2.189981	1.00545	19.803749	5.03973	0							0.504126	2.138687
0.502569	2.191768	1.007939	19.803352	5.05218	0							0.505371	2.138687
0.503814	2.193439	1.010429	19.803038	5.064631	0							0.506616	2.138687
0.505058	2.194188	1.012919	19.802723	5.077082	0							0.50786	2.138687
0.506303	2.195654	1.015408	19.802296	5.089532	0							0.509105	2.138687
0.507548	2.198097	1.017898	19.801863	5.101983	0							0.51035	2.138687
0.508793	2.199771	1.020387	19.801514	5.114434	0							0.511595	2.138687
0.510037	2.200428	1.022877	19.801109	5.126884	0							0.512839	2.138687
0.511282	2.200247	1.025366	19.800646	5.139335	0							0.514084	2.138687
0.512527	2.200475	1.027856	19.800318	5.151786	0							0.515329	2.138687
0.513772	2.201197	1.030345	19.8001	5.164237	0							0.516574	2.138687
0.515016	2.201354	1.032835	19.799841	5.176687	0							0.517818	2.138687
0.516261	2.201055	1.035324	19.799515	5.189138	0							0.519063	2.138687
0.517506	2.200447	1.037814	19.799152	5.201589	0							0.520308	2.138687
0.518751	2.200255	1.040303	19.798832	5.214039	0							0.521553	2.138687
0.519995	2.201164	1.042793	19.798481	5.22649	0							0.522797	2.138687
0.52124	2.202721	1.045282	19.798174	5.238941	0							0.524042	2.138687
0.522485	2.203497	1.047772	19.797966	5.251391	0							0.525287	2.138687
0.52373	2.204219	1.050261	19.797693	5.263842	0							0.526532	2.138687
0.524974	2.204207	1.052751	19.797489	5.276293	0							0.527776	2.138687
0.526219	2.204507	1.05524	19.79731	5.288743	0							0.529021	2.138687
0.527464	2.204454	1.05773	19.797157	5.301194	0							0.530266	2.138687
0.528709	2.204523	1.060219	19.79715	5.313645	0							0.531511	2.138687
0.529953	2.204057	1.062709	19.797186	5.326096	0							0.532755	2.138687
0.531198	2.203905	1.065198	19.797237	5.338546	0							0.534	2.138687
0.532443	2.204786	1.067688	19.797277	5.350997	0							0.535245	2.138687
0.533688	2.206204	1.070177	19.797329	5.363448	0							0.53649	2.138687
0.534932	2.205782	1.072667	19.797384	5.375898	0							0.537734	2.138687
0.536177	2.206491	1.075156	19.797491	5.388349	0							0.538979	2.138687
0.537422	2.207215	1.077646	19.797596	5.4008	0							0.540224	2.138687
0.538667	2.207052	1.080135	19.797705	5.41325	0							0.541469	2.138687
0.539911	2.208612	1.082625	19.797859	5.425701	0							0.542713	2.138687
0.541156	2.208526	1.085114	19.797985	5.438152	0							0.543958	2.138687
0.542401	2.208185	1.087604	19.798172	5.450603	0							0.545203	2.138687
0.543646	2.20842	1.090093	19.798477	5.463053	0							0.546448	2.138687
0.54489	2.208669	1.092583	19.798782	5.475504	0							0.547692	2.138687
0.546135	2.209231	1.095072	19.799068	5.487955	0							0.548937	2.138687
0.54738	2.210155	1.097562	19.799414	5.500405	0							0.550182	2.138687
0.548625	2.210567	1.100051	19.799707	5.512856	0							0.551427	2.138687
0.549869	2.209299	1.102541	19.799973	5.525307	0							0.552671	2.138687
0.551114	2.209118	1.10503	19.80032	5.537757	0							0.553916	2.138687
0.552359	2.209401	1.10752	19.800606	5.550208	0							0.555161	2.138687
0.553604	2.209832	1.110009	19.8008	5.562659	0							0.556406	2.138687
0.554848	2.210016	1.112499	19.801023	5.575109	0							0.557651	2.138687
0.556093	2.20934	1.114988	19.801262	5.58756	0							0.558895	2.138687
0.557338	2.20848	1.117478	19.801472	5.600011	0							0.56014	2.138687
0.558583	2.208067	1.119967	19.801674	5.612462	0							0.561385	2.138687
0.559828	2.206758	1.122457	19.80196	5.624912	0							0.56263	2.138687
0.561072	2.205761	1.124947	19.802271	5.637363	0							0.563874	2.138687
0.562317	2.204983	1.127436	19.802528	5.649814	0							0.565119	2.138687
0.563562	2.204121	1.129926	19.802826	5.662264	0							0.566364	2.138687
0.564807	2.203876	1.132415	19.803152	5.674715	0							0.567609	2.138687
0.566051	2.20274	1.134905	19.803354	5.687166	0							0.568853	2.138687
0.567296	2.201806	1.137394	19.803526	5.699616	0							0.570098	2.138687
0.568541	2.200548	1.139884	19.803778	5.712067	0							0.571343	2.138687
0.569786	2.199404	1.142373	19.803947	5.724518	0							0.572588	2.138687
0.57103	2.197362	1.144863	19.804049	5.736969	0							0.573832	2.138687
0.572275	2.196227	1.147352	19.804174	5.749419	0							0.575077	2.138687
0.57352	2.195349	1.149842	19.804262	5.76187	0							0.576322	2.138687
0.574765	2.194793	1.152331	19.804346	5.774321	0							0.577567	2.138687
0.576009	2.193531	1.154821	19.804447	5.786771	0							0.578811	2.138687
0.577254	2.193319	1.15731	19.804523	5.799222	0							0.580056	2.138687
0.578499	2.193193	1.1598	19.804625	5.811673	0							0.581301	2.138687
0.579744	2.193374	1.162289	19.804701	5.824123	0							0.582546	2.138687
0.580988	2.193419	1.164779	19.804705	5.836574	0							0.58379	2.138687
0.582233	2.192137	1.167268	19.804674	5.849025	0							0.585035	2.138687
0.583478	2.190054	1.169758	19.804697	5.861475	0							0.58628	2.138687
0.584723	2.1888	1.172247	19.804726	5.873926	0							0.587525	2.138687
0.585967	2.187146	1.174737	19.804733	5.886377	0							0.588769	2.138687
0.587212	2.186507	1.177226	19.804764	5.898828	0							0.590014	2.138687
0.588457	2.185844	1.179716	19.804752	5.911278	0							0.591259	2.138687
0.589702	2.18525	1.182205	19.804741	5.923729	0							0.592504	2.138687
0.590946	2.185256	1.184695	19.804886	5.93618	0							0.593748	2.138687
0.592191	2.18516	1.187184	19.804981	5.94863	0							0.594993	2.138687
0.593436	2.184529	1.189674	19.804964	5.961081	0							0.596238	2.138687
0.594681	2.183951	1.192163	19.804977	5.973532	0							0.597483	2.138687
0.595925	2.182635	1.194653	19.805054	5.985982	0							0.598727	2.138687
0.59717	2.181792	1.197142	19.805143	5.998433	0							0.599972	2.138687
0.598415	2.181653	1.199632	19.805235	6.010884	0							0.601217	2.138687
0.59966	2.181166	1.202121	19.805336	6.023335	0							0.602462	2.138687
0.600904	2.180937	1.204611	19.805359	6.035785	0							0.603706	2.138687
0.602149	2.180464	1.2071	19.805286	6.048236	0							0.604951	2.138687
0.603394	2.179585	1.20959	19.805193	6.060687	0							0.606196	2.138687
0.604639	2.179248	1.212079	19.805113	6.073137	0							0.607441	2.138687
0.605883	2.178439	1.214569	19.805052	6.085588	0							0.608685	2.138687
0.607128	2.177817	1.217058	19.805038	6.098039	0							0.60993	2.138687
0.608373	2.17659	1.219548	19.804937	6.110489	0							0.611175	2.138687
0.609618	2.176041	1.222037	19.804754	6.12294	0							0.61242	2.138687
0.610862	2.17548	1.224527	19.804628	6.135391	0							0.613665	2.138687
0.612107	2.176475	1.227016	19.804497	6.147841	0							0.614909	2.138687
0.613352	2.176848	1.229506	19.804399	6.160292	0							0.616154	2.138687
0.614597	2.176271	1.231995	19.804344	6.172743	0							0.617399	2.138687
0.615842	2.174777	1.234485	19.80435	6.185194	0							0.618644	2.138687
0.617086	2.173687	1.236975	19.804346	6.197644	0							0.619888	2.138687
0.618331	2.173887	1.239464	19.804373	6.210095	0							0.621133	2.138687
0.619576	2.174015	1.241954	19.80447	6.222546	0							0.622378	2.138687
0.620821	2.173709	1.244443	19.804565	6.234996	0							0.623623	2.138687
0.622065	2.174165	1.246933	19.804691	6.247447	0							0.624867	2.138687
0.62331	2.174507	1.249422	19.804785	6.259898	0							0.626112	2.138687
0.624555	2.173824	1.251912	19.804741	6.272348	0							0.627357	2.138687
0.6258	2.173854	1.254401	19.80476	6.284799	0							0.628602	2.138687
0.627044	2.173697	1.256891	19.80488	6.29725	0							0.629846	2.138687
0.628289	2.173619	1.25938	19.804956	6.3097	0							0.631091	2.138687
0.629534	2.173257	1.26187	19.805019	6.322151	0							0.632336	2.138687
0.630779	2.172735	1.264359	19.805037	6.334602	0							0.633581	2.138687
0.632023	2.172811	1.266849	19.805014	6.347053	0							0.634825	2.138687
0.633268	2.174053	1.269338	19.805012	6.359503	0							0.63607	2.138687
0.634513	2.174671	1.271828	19.80508	6.371954	0							0.637315	2.138687
0.635758	2.175118	1.274317	19.805193	6.384405	0							0.63856	2.138687
0.637002	2.175594	1.276807	19.8053	6.396855	0							0.639804	2.138687
0.638247	2.176177	1.279296	19.805397	6.409306	0							0.641049	2.138687
0.639492	2.17623	1.281786	19.805511	6.421757	0							0.642294	2.138687
0.640737	2.1762	1.284275	19.805462	6.434207	0							0.643539	2.138687
0.641981	2.176372	1.286765	19.805479	6.446658	0							0.644783	2.138687
0.643226	2.17678	1.289254	19.805439	6.459109	0							0.646028	2.138687
0.644471	2.177681	1.291744	19.805382	6.47156	0							0.647273	2.138687
0.645716	2.178325	1.294233	19.805433	6.48401	0							0.648518	2.138687
0.64696	2.178327	1.296723	19.805414	6.496461	0							0.649762	2.138687
0.648205	2.179048	1.299212	19.805429	6.508912	0							0.651007	2.138687
0.64945	2.179435	1.301702	19.805454	6.521362	0							0.652252	2.138687
0.650695	2.179227	1.304191	19.805357	6.533813	0							0.653497	2.138687
0.651939	2.178677	1.306681	19.805283	6.546264	0							0.654741	2.138687
0.653184	2.177842	1.30917	19.805273	6.558714	0							0.655986	2.138687
0.654429	2.177388	1.31166	19.805244	6.571165	0							0.657231	2.138687
0.655674	2.177333	1.314149	19.80534	6.583616	0							0.658476	2.138687
0.656918	2.177698	1.316639	19.80546	6.596066	0							0.65972	2.138687
0.658163	2.178075	1.319128	19.805532	6.608517	0							0.660965	2.138687
0.659408	2.177681	1.321618	19.805683	6.620968	0							0.66221	2.138687
0.660653	2.176881	1.324107	19.805779	6.633419	0							0.663455	2.138687
0.661897	2.176744	1.326597	19.805822	6.645869	0							0.664699	2.138687
0.663142	2.177125	1.329086	19.805843	6.65832	0							0.665944	2.138687
0.664387	2.177243	1.331576	19.805853	6.670771	0							0.667189	2.138687
0.665632	2.177252	1.334065	19.805956	6.683221	0							0.668434	2.138687
0.666876	2.177401	1.336555	19.806097	6.695672	0							0.669679	2.138687
0.668121	2.177963	1.339044	19.806202	6.708123	0							0.670923	2.138687
0.669366	2.178516	1.341534	19.806297	6.720573	0							0.672168	2.138687
0.670611	2.178712	1.344023	19.806421	6.733024	0							0.673413	2.138687
0.671856	2.178737	1.346513	19.806559	6.745475	0							0.674658	2.138687
0.6731	2.178578	1.349003	19.8067	6.757926	0							0.675902	2.138687
0.674345	2.177825	1.351492	19.806828	6.770376	0							0.677147	2.138687
0.67559	2.177582	1.353982	19.806978	6.782827	0							0.678392	2.138687
0.676835	2.178118	1.356471	19.807104	6.795278	0							0.679637	2.138687
0.678079	2.178498	1.358961	19.807098	6.807728	0							0.680881	2.138687
0.679324	2.179087	1.36145	19.807093	6.820179	0							0.682126	2.138687
0.680569	2.178843	1.36394	19.806995	6.83263	0							0.683371	2.138687
0.681814	2.178553	1.366429	19.806883	6.84508	0							0.684616	2.138687
0.683058	2.17893	1.368919	19.806873	6.857531	0							0.68586	2.138687
0.684303	2.178617	1.371408	19.806906	6.869982	0							0.687105	2.138687
0.685548	2.17796	1.373898	19.807001	6.882432	0							0.68835	2.138687
0.686793	2.178309	1.376387	19.807066	6.894883	0							0.689595	2.138687
0.688037	2.178406	1.378877	19.807192	6.907334	0							0.690839	2.138687
0.689282	2.177975	1.381366	19.807289	6.919785	0							0.692084	2.138687
0.690527	2.177704	1.383856	19.807329	6.932235	0							0.693329	2.138687
0.691772	2.177885	1.386345	19.807343	6.944686	0							0.694574	2.138687
0.693016	2.178338	1.388835	19.807365	6.957137	0							0.695818	2.138687
0.694261	2.178129	1.391324	19.807362	6.969587	0							0.697063	2.138687
0.695506	2.17779	1.393814	19.807402	6.982038	0							0.698308	2.138687
0.696751	2.177398	1.396303	19.807369	6.994489	0							0.699553	2.138687
0.697995	2.176993	1.398793	19.807428	7.006939	0							0.700797	2.138687
0.69924	2.176003	1.401282	19.807489	7.01939	0							0.702042	2.138687
0.700485	2.17534	1.403772	19.807499	7.031841	0							0.703287	2.138687
0.70173	2.175104	1.406261	19.80764	7.044291	0							0.704532	2.138687
0.702974	2.175239	1.408751	19.807671	7.056742	0							0.705776	2.138687
0.704219	2.175477	1.41124	19.807753	7.069193	0							0.707021	2.138687
0.705464	2.175328	1.41373	19.80785	7.081644	0							0.708266	2.138687
0.706709	2.174764	1.416219	19.807833	7.094094	0							0.709511	2.138687
0.707953	2.175183	1.418709	19.807943	7.106545	0							0.710755	2.138687
0.709198	2.176039	1.421198	19.808012	7.118996	0							0.712	2.138687
0.710443	2.176773	1.423688	19.808126	7.131446	0							0.713245	2.138687
0.711688	2.17652	1.426177	19.808096	7.143897	0							0.71449	2.138687
0.712932	2.17669	1.428667	19.808165	7.156348	0							0.715734	2.138687
0.714177	2.176475	1.431156	19.808231	7.168798	0							0.716979	2.138687
0.715422	2.176682	1.433646	19.80829	7.181249	0							0.718224	2.138687
0.716667	2.176644	1.436135	19.808304	7.1937	0							0.719469	2.138687
0.717911	2.176468	1.438625	19.808432	7.206151	0							0.720713	2.138687
0.719156	2.176913	1.441114	19.808418	7.218601	0							0.721958	2.138687
0.720401	2.177341	1.443604	19.808474	7.231052	0							0.723203	2.138687
0.721646	2.177927	1.446093	19.808506	7.243503	0							0.724448	2.138687
0.72289	2.178649	1.448583	19.80846	7.255953	0							0.725693	2.138687
0.724135	2.178924	1.451072	19.808519	7.268404	0							0.726937	2.138687
0.72538	2.178535	1.453562	19.808481	7.280855	0							0.728182	2.138687
0.726625	2.178235	1.456051	19.808401	7.293305	0							0.729427	2.138687
0.72787	2.178403	1.458541	19.808374	7.305756	0							0.730672	2.138687
0.729114	2.178824	1.461031	19.808264	7.318207	0							0.731916	2.138687
0.730359	2.178618	1.46352	19.808256	7.330657	0							0.733161	2.138687
0.731604	2.178981	1.46601	19.80827	7.343108	0							0.734406	2.138687
0.732849	2.179644	1.468499	19.80827	7.355559	0							0.735651	2.138687
0.734093	2.180524	1.470989	19.808147	7.36801	0							0.736895	2.138687
0.735338	2.180809	1.473478	19.808151	7.38046	0							0.73814	2.138687
0.736583	2.180879	1.475968	19.808144	7.392911	0							0.739385	2.138687
0.737828	2.181147	1.478457	19.808052	7.405362	0							0.74063	2.138687
0.739072	2.180603	1.480947	19.807949	7.417812	0							0.741874	2.138687
0.740317	2.180462	1.483436	19.807951	7.430263	0							0.743119	2.138687
0.741562	2.180606	1.485926	19.807863	7.442714	0							0.744364	2.138687
0.742807	2.180798	1.488415	19.807898	7.455164	0							0.745609	2.138687
0.744051	2.181092	1.490905	19.807846	7.467615	0							0.746853	2.138687
0.745296	2.181094	1.493394	19.807869	7.480066	0							0.748098	2.138687
0.746541	2.181612	1.495884	19.807787	7.492517	0							0.749343	2.138687
0.747786	2.182431	1.498373	19.80759	7.504967	0							0.750588	2.138687
0.74903	2.18219	1.500863	19.807461	7.517418	0							0.751832	2.138687
0.750275	2.181047	1.503352	19.807373	7.529869	0							0.753077	2.138687
0.75152	2.181561	1.505842	19.807268	7.542319	0							0.754322	2.138687
0.752765	2.182109	1.508331	19.80728	7.55477	0							0.755567	2.138687
0.754009	2.183158	1.510821	19.80723	7.567221	0							0.756811	2.138687
0.755254	2.183721	1.51331	19.807165	7.579671	0							0.758056	2.138687
0.756499	2.184386	1.5158	19.80719	7.592122	0							0.759301	2.138687
0.757744	2.184666	1.518289	19.807142	7.604573	0							0.760546	2.138687
0.758988	2.184746	1.520779	19.80718	7.617023	0							0.76179	2.138687
0.760233	2.184857	1.523268	19.807255	7.629474	0							0.763035	2.138687
0.761478	2.186347	1.525758	19.807198	7.641925	0							0.76428	2.138687
0.762723	2.187886	1.528247	19.807194	7.654376	0							0.765525	2.138687
0.763967	2.187759	1.530737	19.807201	7.666826	0							0.766769	2.138687
0.765212	2.187988	1.533226	19.807144	7.679277	0							0.768014	2.138687
0.766457	2.188028	1.535716	19.807089	7.691728	0							0.769259	2.138687
0.767702	2.188102	1.538205	19.807098	7.704178	0							0.770504	2.138687
0.768946	2.188561	1.540695	19.806963	7.716629	0							0.771748	2.138687
0.770191	2.188291	1.543184	19.806923	7.72908	0							0.772993	2.138687
0.771436	2.187913	1.545674	19.806936	7.74153	0							0.774238	2.138687
0.772681	2.187173	1.548163	19.806911	7.753981	0							0.775483	2.138687
0.773925	2.18703	1.550653	19.806883	7.766432	0							0.776727	2.138687
0.77517	2.18679	1.553142	19.806971	7.778883	0							0.777972	2.138687
0.776415	2.18749	1.555632	19.807081	7.791333	0							0.779217	2.138687
0.77766	2.188095	1.558121	19.807241	7.803784	0							0.780462	2.138687
0.778904	2.188104	1.560611	19.807343	7.816235	0							0.781707	2.138687
0.780149	2.188361	1.5631	19.807495	7.828685	0							0.782951	2.138687
0.781394	2.188293	1.56559	19.807583	7.841136	0							0.784196	2.138687
0.782639	2.187772	1.568079	19.807669	7.853587	0							0.785441	2.138687
0.783884	2.187983	1.570569	19.807646	7.866037	0							0.786686	2.138687
0.785128	2.187958	1.573059	19.807728	7.878488	0							0.78793	2.138687
0.786373	2.187706	1.575548	19.807739	7.890939	0							0.789175	2.138687
0.787618	2.188398	1.578038	19.807814	7.903389	0							0.79042	2.138687
0.788863	2.188673	1.580527	19.807804	7.91584	0							0.791665	2.138687
0.790107	2.189235	1.583017	19.807747	7.928291	0							0.792909	2.138687
0.791352	2.189048	1.585506	19.807695	7.940742	0							0.794154	2.138687
0.792597	2.189206	1.587996	19.80765	7.953192	0							0.795399	2.138687
0.793842	2.18892	1.590485	19.807684	7.965643	0							0.796644	2.138687
0.795086	2.18865	1.592975	19.807673	7.978094	0							0.797888	2.138687
0.796331	2.188144	1.595464	19.807533	7.990544	0							0.799133	2.138687
0.797576	2.187716	1.597954	19.807394	8.002995	0							0.800378	2.138687
0.798821	2.188614	1.600443	19.807293	8.015446	0							0.801623	2.138687
0.800065	2.188302	1.602933	19.807114	8.027897	0							0.802867	2.138687
0.80131	2.187742	1.605422	19.806976	8.040347	0							0.804112	2.138687
0.802555	2.188224	1.607912	19.806864	8.052797	0							0.805357	2.138687
0.8038	2.188555	1.610401	19.806822	8.065248	0							0.806602	2.138687
0.805044	2.187744	1.612891	19.806705	8.0777	0							0.807846	2.138687
0.806289	2.188951	1.61538	19.806545	8.09015	0							0.809091	2.138687
0.807534	2.188948	1.61787	19.806402	8.1026	0							0.810336	2.138687
0.808779	2.189138	1.620359	19.806259	8.115051	0							0.811581	2.138687
0.810023	2.189163	1.622849	19.8062	8.127502	0							0.812825	2.138687
0.811268	2.18936	1.625338	19.806133	8.139953	0							0.81407	2.138687
0.812513	2.190202	1.627828	19.806087	8.152403	0							0.815315	2.138687
0.813758	2.190702	1.630317	19.806124	8.164854	0							0.81656	2.138687
0.815002	2.190716	1.632807	19.806217	8.177305	0							0.817804	2.138687
0.816247	2.190095	1.635296	19.806301	8.189755	0							0.819049	2.138687
0.817492	2.189451	1.637786	19.806313	8.202206	0							0.820294	2.138687
0.818737	2.188967	1.640275	19.806353	8.214657	0							0.821539	2.138687
0.819981	2.189313	1.642765	19.806404	8.227108	0							0.822783	2.138687
0.821226	2.188965	1.645254	19.806355	8.239558	0							0.824028	2.138687
0.822471	2.189729	1.647744	19.806311	8.252008	0							0.825273	2.138687
0.823716	2.189827	1.650233	19.80633	8.26446	0							0.826518	2.138687
0.82496	2.187821	1.652723	19.806391	8.276911	0							0.827762	2.138687
0.826205	2.187923	1.655212	19.806454	8.289361	0							0.829007	2.138687
0.82745	2.187949	1.657702	19.806465	8.301811	0							0.830252	2.138687
0.828695	2.188408	1.660191	19.806452	8.314262	0							0.831497	2.138687
0.829939	2.188202	1.662681	19.80645	8.326714	0							0.832741	2.138687
0.831184	2.187851	1.66517	19.806396	8.339164	0							0.833986	2.138687
0.832429	2.18741	1.66766	19.806376	8.351614	0							0.835231	2.138687
0.833674	2.186985	1.670149	19.806374	8.364065	0							0.836476	2.138687
0.834918	2.187587	1.672639	19.806374	8.376516	0							0.837721	2.138687
0.836163	2.187844	1.675128	19.80636	8.388967	0							0.838965	2.138687
0.837408	2.188169	1.677618	19.80632	8.401417	0							0.84021	2.138687
0.838653	2.187744	1.680107	19.806238	8.413868	0							0.841455	2.138687
0.839898	2.18691	1.682597	19.806129	8.426319	0							0.8427	2.138687
0.841142	2.186651	1.685087	19.806009	8.438769	0							0.843944	2.138687
0.842387	2.185705	1.687576	19.805876	8.45122	0							0.845189	2.138687
0.843632	2.185178	1.690066	19.805794	8.463671	0							0.846434	2.138687
0.844877	2.185909	1.692555	19.805811	8.476122	0							0.847679	2.138687
0.846121	2.184733	1.695045	19.805811	8.488572	0							0.848923	2.138687
0.847366	2.184929	1.697534	19.805693	8.501022	0							0.850168	2.138687
0.848611	2.184747	1.700024	19.805626	8.513474	0							0.851413	2.138687
0.849856	2.185073	1.702513	19.805624	8.525925	0							0.852658	2.138687
0.8511	2.184972	1.705003	19.805567	8.538375	0							0.853902	2.138687
0.852345	2.184207	1.707492	19.805502	8.550825	0							0.855147	2.138687
0.85359	2.18425	1.709982	19.805447	8.563276	0							0.856392	2.138687
0.854835	2.183872	1.712471	19.805384	8.575727	0							0.857637	2.138687
0.856079	2.183847	1.714961	19.805367	8.588178	0							0.858881	2.138687
0.857324	2.183588	1.71745	19.805367	8.600628	0							0.860126	2.138687
0.858569	2.183548	1.71994	19.805355	8.613079	0							0.861371	2.138687
0.859814	2.183301	1.722429	19.805336	8.62553	0							0.862616	2.138687
0.861058	2.18294	1.724919	19.805368	8.63798	0							0.86386	2.138687
0.862303	2.182841	1.727408	19.805447	8.650431	0							0.865105	2.138687
0.863548	2.183325	1.729898	19.805511	8.662882	0							0.86635	2.138687
0.864793	2.182781	1.732387	19.805635	8.675333	0							0.867595	2.138687
0.866037	2.181647	1.734877	19.805756	8.687783	0							0.868839	2.138687
0.867282	2.18295	1.737366	19.805834	8.700233	0							0.870084	2.138687
0.868527	2.182076	1.739856	19.805929	8.712685	0							0.871329	2.138687
0.869772	2.180844	1.742345	19.806097	8.725136	0							0.872574	2.138687
0.871016	2.179766	1.744835	19.80628	8.737586	0							0.873818	2.138687
0.872261	2.17843	1.747324	19.806398	8.750036	0							0.875063	2.138687
0.873506	2.178541	1.749814	19.806473	8.762487	0							0.876308	2.138687
0.874751	2.178244	1.752303	19.806545	8.774939	0							0.877553	2.138687
0.875995	2.177114	1.754793	19.80661	8.787389	0							0.878797	2.138687
0.87724	2.176806	1.757282	19.806652	8.799839	0							0.880042	2.138687
0.878485	2.176217	1.759772	19.806633	8.81229	0							0.881287	2.138687
0.87973	2.176318	1.762261	19.806606	8.824741	0							0.882532	2.138687
0.880974	2.176434	1.764751	19.806623	8.837192	0							0.883776	2.138687
0.882219	2.17619	1.76724	19.806679	8.849642	0							0.885021	2.138687
0.883464	2.17516	1.76973	19.806749	8.862093	0							0.886266	2.138687
0.884709	2.174751	1.772219	19.806826	8.874544	0							0.887511	2.138687
0.885953	2.174218	1.774709	19.806944	8.886994	0							0.888756	2.138687
0.887198	2.174601	1.777198	19.807041	8.899445	0							0.89	2.138687
0.888443	2.175351	1.779688	19.807186	8.911896	0							0.891245	2.138687
0.889688	2.175119	1.782177	19.80723	8.924347	0							0.89249	2.138687
0.890933	2.174449	1.784667	19.807255	8.936797	0							0.893735	2.138687
0.892177	2.174561	1.787156	19.807325	8.949247	0							0.894979	2.138687
0.893422	2.174208	1.789646	19.807396	8.961699	0							0.896224	2.138687
0.894667	2.174263	1.792135	19.807491	8.97415	0							0.897469	2.138687
0.895912	2.17488	1.794625	19.807487	8.9866	0							0.898714	2.138687
0.897156	2.174767	1.797115	19.807364	8.99905	0							0.899958	2.138687
0.898401	2.174554	1.799604	19.807222	9.011501	0							0.901203	2.138687
0.899646	2.174708	1.802094	19.807159	9.023952	0							0.902448	2.138687
0.900891	2.175396	1.804583	19.8071	9.036403	0							0.903693	2.138687
0.902135	2.175844	1.807073	19.807096	9.048853	0							0.904937	2.138687
0.90338	2.17555	1.809562	19.807085	9.061304	0							0.906182	2.138687
0.904625	2.175996	1.812052	19.807062	9.073755	0							0.907427	2.138687
0.90587	2.17611	1.814541	19.807058	9.086205	0							0.908672	2.138687
0.907114	2.175379	1.817031	19.807026	9.098656	0							0.909916	2.138687
0.908359	2.175262	1.81952	19.807055	9.111107	0							0.911161	2.138687
0.909604	2.175317	1.82201	19.807127	9.123558	0							0.912406	2.138687
0.910849	2.175129	1.824499	19.807152	9.136008	0							0.913651	2.138687
0.912093	2.174597	1.826989	19.807074	9.148458	0							0.914895	2.138687
0.913338	2.174577	1.829478	19.80702	9.16091	0							0.91614	2.138687
0.914583	2.174819	1.831968	19.807076	9.173361	0							0.917385	2.138687
0.915828	2.174999	1.834457	19.806973	9.185811	0							0.91863	2.138687
0.917072	2.17491	1.836947	19.806772	9.198261	0							0.919874	2.138687
0.918317	2.174092	1.839436	19.80665	9.210712	0							0.921119	2.138687
0.919562	2.174239	1.841926	19.806662	9.223164	0							0.922364	2.138687
0.920807	2.174152	1.844415	19.806671	9.235614	0							0.923609	2.138687
0.922051	2.173983	1.846905	19.806644	9.248064	0							0.924853	2.138687
0.923296	2.173557	1.849394	19.806648	9.260515	0							0.926098	2.138687
0.924541	2.173537	1.851884	19.806665	9.272966	0							0.927343	2.138687
0.925786	2.173468	1.854373	19.806614	9.285417	0							0.928588	2.138687
0.92703	2.173455	1.856863	19.806526	9.297867	0							0.929832	2.138687
0.928275	2.17426	1.859352	19.806463	9.310318	0							0.931077	2.138687
0.92952	2.174186	1.861842	19.806427	9.322769	0							0.932322	2.138687
0.930765	2.17403	1.864331	19.806444	9.335219	0							0.933567	2.138687
0.932009	2.174838	1.866821	19.80644	9.34767	0							0.934811	2.138687
0.933254	2.175451	1.86931	19.806416	9.360121	0							0.936056	2.138687
0.934499	2.176475	1.8718	19.806351	9.372572	0							0.937301	2.138687
0.935744	2.177134	1.874289	19.806305	9.385022	0							0.938546	2.138687
0.936988	2.17736	1.876779	19.806271	9.397472	0							0.93979	2.138687
0.938233	2.177915	1.879268	19.80629	9.409924	0							0.941035	2.138687
0.939478	2.178455	1.881758	19.806383	9.422375	0							0.94228	2.138687
0.940723	2.178955	1.884247	19.80645	9.434825	0							0.943525	2.138687
0.941967	2.179215	1.886737	19.806494	9.447275	0							0.94477	2.138687
0.943212	2.178786	1.889226	19.806602	9.459726	0							0.946014	2.138687
0.944457	2.178795	1.891716	19.806587	9.472178	0							0.947259	2.138687
0.945702	2.179813	1.894205	19.806534	9.484628	0							0.948504	2.138687
0.946947	2.180234	1.896695	19.806496	9.497078	0							0.949749	2.138687
0.948191	2.180495	1.899184	19.806505	9.509529	0							0.950993	2.138687
0.949436	2.180656	1.901674	19.806463	9.52198	0							0.952238	2.138687
0.950681	2.180532	1.904163	19.806368	9.534431	0							0.953483	2.138687
0.951926	2.180317	1.906653	19.806293	9.546881	0							0.954728	2.138687
0.95317	2.179976	1.909143	19.806282	9.559332	0							0.955972	2.138687
0.954415	2.179574	1.911632	19.806175	9.571783	0							0.957217	2.138687
0.95566	2.179776	1.914122	19.806139	9.584233	0							0.958462	2.138687
0.956905	2.18045	1.916611	19.806124	9.596684	0							0.959707	2.138687
0.958149	2.181089	1.919101	19.806072	9.609135	0							0.960951	2.138687
0.959394	2.181	1.92159	19.805998	9.621586	0							0.962196	2.138687
0.960639	2.180738	1.92408	19.805805	9.634036	0							0.963441	2.138687
0.961884	2.180554	1.926569	19.805651	9.646486	0							0.964686	2.138687
0.963128	2.179678	1.929059	19.805607	9.658937	0							0.96593	2.138687
0.964373	2.179445	1.931548	19.80558	9.671389	0							0.967175	2.138687
0.965618	2.180118	1.934038	19.805536	9.683839	0							0.96842	2.138687
0.966863	2.180449	1.936527	19.805574	9.696289	0							0.969665	2.138687
0.968107	2.180022	1.939017	19.805569	9.70874	0							0.970909	2.138687
0.969352	2.179543	1.941506	19.805618	9.721191	0							0.972154	2.138687
0.970597	2.179235	1.943996	19.805696	9.733642	0							0.973399	2.138687
0.971842	2.17955	1.946485	19.805786	9.746092	0							0.974644	2.138687
0.973086	2.180364	1.948975	19.805994	9.758543	0							0.975888	2.138687
0.974331	2.180457	1.951464	19.806189	9.770994	0							0.977133	2.138687
0.975576	2.179984	1.953954	19.806351	9.783444	0							0.978378	2.138687
0.976821	2.179731	1.956443	19.806416	9.795895	0							0.979623	2.138687
0.978065	2.179682	1.958933	19.806589	9.808346	0							0.980867	2.138687
0.97931	2.179767	1.961422	19.806677	9.820797	0							0.982112	2.138687
0.980555	2.1802	1.963912	19.806795	9.833247	0							0.983357	2.138687
0.9818	2.180078	1.966401	19.806915	9.845697	0							0.984602	2.138687
0.983044	2.179875	1.968891	19.807098	9.858149	0							0.985846	2.138687
0.984289	2.180269	1.97138	19.807322	9.8706	0							0.987091	2.138687
0.985534	2.180619	1.97387	19.807497	9.88305	0							0.988336	2.138687
0.986779	2.180815	1.976359	19.807543	9.8955	0							0.989581	2.138687
0.988023	2.18086	1.978849	19.80756	9.907951	0							0.990825	2.138687
0.989268	2.18105	1.981338	19.807579	9.920403	0							0.99207	2.138687
0.990513	2.181043	1.983828	19.807795	9.932853	0							0.993315	2.138687
0.991758	2.181065	1.986317	19.807932	9.945303	0							0.99456	2.138687
0.993002	2.181165	1.988807	19.80814	9.957754	0							0.995804	2.138687
0.994247	2.181084	1.991296	19.808346	9.970205	0							0.997049	2.138687
0.995492	2.180205	1.993786	19.808502	9.982656	0							0.998294	2.138687
0.996737	2.17933	1.996275	19.808643	9.995106	0							0.999539	2.138687
0.997981	2.178741	1.998765	19.808796	10.007557	0							1.000784	2.138687
0.999226	2.17848	2.001254	19.80891	10.020008	0							1.002028	2.138687
1.000471	2.178531	2.003744	19.809023	10.032458	0							1.003273	2.138687
1.001716	2.177985	2.006233	19.80908	10.044909	0							1.004518	2.138687
1.00296	2.177357	2.008723	19.809084	10.05736	0							1.005763	2.138687
1.004205	2.176696	2.011212	19.808952	10.069811	0							1.007007	2.138687
1.00545	2.176513	2.013702	19.808926	10.082261	0							1.008252	2.138687
1.006695	2.176235	2.016191	19.80899	10.094711	0							1.009497	2.138687
1.007939	2.175811	2.018681	19.808908	10.107162	0							1.010742	2.138687
1.009184	2.175771	2.02117	19.808693	10.119614	0							1.011986	2.138687
1.010429	2.17521	2.02366	19.808538	10.132064	0							1.013231	2.138687
1.011674	2.174438	2.02615	19.808296	10.144514	0							1.014476	2.138687
1.012919	2.173601	2.028639	19.808107	10.156965	0							1.015721	2.138687
1.014163	2.173483	2.031128	19.807978	10.169416	0							1.016965	2.138687
1.015408	2.174278	2.033618	19.807865	10.181867	0							1.01821	2.138687
1.016653	2.174106	2.036108	19.807652	10.194317	0							1.019455	2.138687
1.017898	2.173182	2.038597	19.807528	10.206768	0							1.0207	2.138687
1.019142	2.172642	2.041086	19.807419	10.219219	0							1.021944	2.138687
1.020387	2.172493	2.043576	19.807222	10.231669	0							1.023189	2.138687
1.021632	2.171818	2.046066	19.80707	10.24412	0							1.024434	2.138687
1.022877	2.171554	2.048555	19.807034	10.256571	0							1.025679	2.138687
1.024121	2.171692	2.051044	19.806993	10.269022	0							1.026923	2.138687
1.025366	2.171859	2.053534	19.806894	10.281472	0							1.028168	2.138687
1.026611	2.171587	2.056024	19.806873	10.293922	0							1.029413	2.138687
1.027856	2.170182	2.058513	19.806753	10.306374	0							1.030658	2.138687
1.0291	2.169928	2.061003	19.806742	10.318825	0							1.031902	2.138687
1.030345	2.1701	2.063492	19.8067	10.331275	0							1.033147	2.138687
1.03159	2.169903	2.065982	19.806629	10.343725	0							1.034392	2.138687
1.032835	2.169997	2.068471	19.806604	10.356176	0							1.035637	2.138687
1.034079	2.169537	2.070961	19.806635	10.368628	0							1.036881	2.138687
1.035324	2.169394	2.07345	19.806664	10.381078	0							1.038126	2.138687
1.036569	2.170143	2.07594	19.806618	10.393528	0							1.039371	2.138687
1.037814	2.170407	2.078429	19.806585	10.405979	0							1.040616	2.138687
1.039058	2.170227	2.080919	19.80654	10.41843	0							1.04186	2.138687
1.040303	2.169969	2.083408	19.806574	10.430881	0							1.043105	2.138687
1.041548	2.169694	2.085898	19.806477	10.443331	0							1.04435	2.138687
1.042793	2.169214	2.088387	19.806273	10.455782	0							1.045595	2.138687
1.044037	2.169272	2.090877	19.806145	10.468233	0							1.046839	2.138687
1.045282	2.169003	2.093366	19.80596	10.480683	0							1.048084	2.138687
1.046527	2.16886	2.095856	19.805815	10.493134	0							1.049329	2.138687
1.047772	2.168468	2.098345	19.805672	10.505585	0							1.050574	2.138687
1.049016	2.168197	2.100835	19.805426	10.518036	0							1.051818	2.138687
1.050261	2.168167	2.103324	19.80522	10.530486	0							1.053063	2.138687
1.051506	2.168358	2.105814	19.804976	10.542936	0							1.054308	2.138687
1.052751	2.168265	2.108303	19.804693	10.555387	0							1.055553	2.138687
1.053995	2.16768	2.110793	19.804323	10.567839	0							1.056798	2.138687
1.05524	2.167243	2.113282	19.804047	10.580289	0							1.058042	2.138687
1.056485	2.16737	2.115772	19.803778	10.592739	0							1.059287	2.138687
1.05773	2.168405	2.118261	19.803534	10.60519	0							1.060532	2.138687
1.058975	2.169491	2.120751	19.80337	10.617641	0							1.061777	2.138687
1.060219	2.169569	2.12324	19.803373	10.630092	0							1.063021	2.138687
1.061464	2.170203	2.12573	19.803276	10.642542	0							1.064266	2.138687
1.062709	2.170352	2.128219	19.803183	10.654993	0							1.065511	2.138687
1.063954	2.170192	2.130709	19.803011	10.667444	0							1.066756	2.138687
1.065198	2.170643	2.133198	19.802977	10.679894	0							1.068	2.138687
1.066443	2.170487	2.135688	19.802814	10.692345	0							1.069245	2.138687
1.067688	2.171111	2.138177	19.80262	10.704796	0							1.07049	2.138687
1.068933	2.171686	2.140667	19.802509	10.717247	0							1.071735	2.138687
1.070177	2.172676	2.143157	19.802433	10.729697	0							1.072979	2.138687
1.071422	2.172821	2.145646	19.802429	10.742147	0							1.074224	2.138687
1.072667	2.172361	2.148135	19.802444	10.754599	0							1.075469	2.138687
1.073912	2.171813	2.150625	19.802441	10.76705	0							1.076714	2.138687
1.075156	2.172535	2.153115	19.802401	10.7795	0							1.077958	2.138687
1.076401	2.172732	2.155604	19.802416	10.79195	0							1.079203	2.138687
1.077646	2.171991	2.158093	19.802441	10.804401	0							1.080448	2.138687
1.078891	2.172219	2.160583	19.802513	10.816853	0							1.081693	2.138687
1.080135	2.173443	2.163073	19.802507	10.829303	0							1.082937	2.138687
1.08138	2.173971	2.165562	19.802528	10.841753	0							1.084182	2.138687
1.082625	2.173786	2.168051	19.802649	10.854204	0							1.085427	2.138687
1.08387	2.174089	2.170541	19.802723	10.866655	0							1.086672	2.138687
1.085114	2.174228	2.173031	19.802877	10.879106	0							1.087916	2.138687
1.086359	2.174241	2.17552	19.803013	10.891556	0							1.089161	2.138687
1.087604	2.174372	2.17801	19.803095	10.904007	0							1.090406	2.138687
1.088849	2.174834	2.180499	19.803251	10.916458	0							1.091651	2.138687
1.090093	2.175444	2.182989	19.803417	10.928908	0							1.092895	2.138687
1.091338	2.175186	2.185478	19.80357	10.941359	0							1.09414	2.138687
1.092583	2.175229	2.187968	19.803673	10.95381	0							1.095385	2.138687
1.093828	2.175853	2.190457	19.803759	10.966261	0							1.09663	2.138687
1.095072	2.176027	2.192947	19.803896	10.978711	0							1.097874	2.138687
1.096317	2.176377	2.195436	19.804102	10.991161	0							1.099119	2.138687
1.097562	2.176686	2.197926	19.804337	11.003613	0							1.100364	2.138687
1.098807	2.176184	2.200415	19.804651	11.016064	0							1.101609	2.138687
1.100051	2.175823	2.202905	19.804914	11.028514	0							1.102853	2.138687
1.101296	2.176545	2.205394	19.805195	11.040964	0							1.104098	2.138687
1.102541	2.176775	2.207884	19.80547	11.053415	0							1.105343	2.138687
1.103786	2.176329	2.210373	19.805735	11.065866	0							1.106588	2.138687
1.10503	2.176693	2.212863	19.805964	11.078317	0							1.107832	2.138687
1.106275	2.17639	2.215352	19.806225	11.090767	0							1.109077	2.138687
1.10752	2.17592	2.217842	19.806389	11.103218	0							1.110322	2.138687
1.108765	2.175667	2.220331	19.806608	11.115669	0							1.111567	2.138687
1.110009	2.176519	2.222821	19.806812	11.128119	0							1.112812	2.138687
1.111254	2.176416	2.22531	19.806942	11.14057	0							1.114056	2.138687
1.112499	2.176099	2.2278	19.807037	11.153021	0							1.115301	2.138687
1.113744	2.175414	2.230289	19.807165	11.165472	0							1.116546	2.138687
1.114988	2.17544	2.232779	19.807339	11.177922	0							1.117791	2.138687
1.116233	2.17521	2.235268	19.807516	11.190372	0							1.119035	2.138687
1.117478	2.176229	2.237758	19.80768	11.202824	0							1.12028	2.138687
1.118723	2.174844	2.240247	19.807827	11.215275	0							1.121525	2.138687
1.119967	2.175181	2.242737	19.808016	11.227725	0							1.12277	2.138687
1.121212	2.175118	2.245226	19.808138	11.240175	0							1.124014	2.138687
1.122457	2.17585	2.247716	19.808277	11.252626	0							1.125259	2.138687
1.123702	2.175868	2.250206	19.808424	11.265078	0							1.126504	2.138687
1.124947	2.175454	2.252695	19.80854	11.277528	0							1.127749	2.138687
1.126191	2.176249	2.255184	19.808651	11.289978	0							1.128993	2.138687
1.127436	2.176028	2.257674	19.8088	11.302429	0							1.130238	2.138687
1.128681	2.176052	2.260164	19.808857	11.31488	0							1.131483	2.138687
1.129926	2.17594	2.262653	19.808914	11.327331	0							1.132728	2.138687
1.13117	2.176356	2.265142	19.80892	11.339781	0							1.133972	2.138687
1.132415	2.176082	2.267632	19.808886	11.352232	0							1.135217	2.138687
1.13366	2.175855	2.270122	19.808943	11.364683	0							1.136462	2.138687
1.134905	2.177185	2.272611	19.809109	11.377133	0							1.137707	2.138687
1.136149	2.177869	2.2751	19.809217	11.389584	0							1.138951	2.138687
1.137394	2.178301	2.27759	19.809145	11.402035	0							1.140196	2.138687
1.138639	2.177671	2.28008	19.809055	11.414486	0							1.141441	2.138687
1.139884	2.177676	2.282569	19.808973	11.426936	0							1.142686	2.138687
1.141128	2.177642	2.285059	19.808884	11.439386	0							1.14393	2.138687
1.142373	2.177126	2.287548	19.808882	11.451838	0							1.145175	2.138687
1.143618	2.176378	2.290038	19.808867	11.464289	0							1.14642	2.138687
1.144863	2.175431	2.292527	19.808739	11.476739	0							1.147665	2.138687
1.146107	2.174386	2.295017	19.808641	11.489189	0							1.148909	2.138687
1.147352	2.174768	2.297506	19.80862	11.50164	0							1.150154	2.138687
1.148597	2.174338	2.299996	19.808609	11.514091	0							1.151399	2.138687
1.149842	2.175538	2.302485	19.808628	11.526542	0							1.152644	2.138687
1.151086	2.175699	2.304975	19.808643	11.538992	0							1.153888	2.138687
1.152331	2.175188	2.307464	19.80859	11.551443	0							1.155133	2.138687
1.153576	2.175217	2.309954	19.808569	11.563894	0							1.156378	2.138687
1.154821	2.175162	2.312443	19.808558	11.576344	0							1.157623	2.138687
1.156065	2.175411	2.314933	19.808455	11.588795	0							1.158867	2.138687
1.15731	2.175277	2.317422	19.808302	11.601246	0							1.160112	2.138687
1.158555	2.174641	2.319912	19.808178	11.613697	0							1.161357	2.138687
1.1598	2.173249	2.322401	19.808111	11.626147	0							1.162602	2.138687
1.161044	2.173092	2.324891	19.808033	11.638597	0							1.163846	2.138687
1.162289	2.173713	2.32738	19.80789	11.651049	0							1.165091	2.138687
1.163534	2.173866	2.32987	19.807785	11.6635	0							1.166336	2.138687
1.164779	2.173542	2.332359	19.807735	11.67595	0							1.167581	2.138687
1.166023	2.173844	2.334849	19.807707	11.6884	0							1.168826	2.138687
1.167268	2.174165	2.337338	19.807657	11.700851	0							1.17007	2.138687
1.168513	2.17427	2.339828	19.807537	11.713303	0							1.171315	2.138687
1.169758	2.174956	2.342317	19.807474	11.725753	0							1.17256	2.138687
1.171003	2.175932	2.344807	19.807463	11.738203	0							1.173805	2.138687
1.172247	2.175031	2.347296	19.807411	11.750654	0							1.175049	2.138687
1.173492	2.175009	2.349786	19.807329	11.763105	0							1.176294	2.138687
1.174737	2.175716	2.352275	19.807261	11.775556	0							1.177539	2.138687
1.175982	2.175926	2.354765	19.807199	11.788006	0							1.178784	2.138687
1.177226	2.175841	2.357255	19.80711	11.800457	0							1.180028	2.138687
1.178471	2.176394	2.359744	19.806965	11.812908	0							1.181273	2.138687
1.179716	2.175439	2.362233	19.80678	11.825358	0							1.182518	2.138687
1.180961	2.176078	2.364723	19.806679	11.837809	0							1.183763	2.138687
1.182205	2.175492	2.367213	19.806574	11.85026	0							1.185007	2.138687
1.18345	2.174789	2.369702	19.806437	11.862711	0							1.186252	2.138687
1.184695	2.173758	2.372191	19.806303	11.875161	0							1.187497	2.138687
1.18594	2.173419	2.374681	19.806145	11.887611	0							1.188742	2.138687
1.187184	2.173382	2.377171	19.806021	11.900063	0							1.189986	2.138687
1.188429	2.173279	2.37966	19.805939	11.912514	0							1.191231	2.138687
1.189674	2.17293	2.382149	19.805866	11.924964	0							1.192476	2.138687
1.190919	2.172345	2.384639	19.805777	11.937414	0							1.193721	2.138687
1.192163	2.172649	2.387129	19.80574	11.949865	0							1.194965	2.138687
1.193408	2.17175	2.389618	19.805677	11.962317	0							1.19621	2.138687
1.194653	2.171554	2.392107	19.805656	11.974767	0							1.197455	2.138687
1.195898	2.171394	2.394597	19.80571	11.987217	0							1.1987	2.138687
1.197142	2.171263	2.397087	19.805704	11.999668	0							1.199944	2.138687
1.198387	2.171744	2.399576	19.805679	12.012119	0							1.201189	2.138687
1.199632	2.171934	2.402066	19.805632	12.02457	0							1.202434	2.138687
1.200877	2.172495	2.404555	19.805559	12.03702	0							1.203679	2.138687
1.202121	2.173122	2.407045	19.805483	12.049471	0							1.204923	2.138687
1.203366	2.173437	2.409534	19.805319	12.061922	0							1.206168	2.138687
1.204611	2.173399	2.412024	19.805122	12.074372	0							1.207413	2.138687
1.205856	2.173138	2.414513	19.805008	12.086823	0							1.208658	2.138687
1.2071	2.173376	2.417003	19.804903	12.099274	0							1.209902	2.138687
1.208345	2.173952	2.419492	19.804783	12.111725	0							1.211147	2.138687
1.20959	2.174903	2.421982	19.804716	12.124175	0							1.212392	2.138687
1.210835	2.174594	2.424471	19.804586	12.136625	0							1.213637	2.138687
1.212079	2.173532	2.426961	19.804461	12.149076	0							1.214881	2.138687
1.213324	2.17301	2.42945	19.804451	12.161528	0							1.216126	2.138687
1.214569	2.174547	2.43194	19.804443	12.173978	0							1.217371	2.138687
1.215814	2.175634	2.434429	19.804346	12.186428	0							1.218616	2.138687
1.217058	2.175885	2.436919	19.804281	12.198879	0							1.21986	2.138687
1.218303	2.17585	2.439408	19.80419	12.21133	0							1.221105	2.138687
1.219548	2.175886	2.441898	19.804041	12.223781	0							1.22235	2.138687
1.220793	2.176987	2.444387	19.803955	12.236231	0							1.223595	2.138687
1.222037	2.17722	2.446877	19.803947	12.248682	0							1.22484	2.138687
1.223282	2.177198	2.449366	19.803938	12.261133	0							1.226084	2.138687
1.224527	2.177016	2.451856	19.803885	12.273583	0							1.227329	2.138687
1.225772	2.177088	2.454345	19.803898	12.286034	0							1.228574	2.138687
1.227016	2.177501	2.456835	19.803837	12.298485	0							1.229819	2.138687
1.228261	2.177885	2.459324	19.803793	12.310936	0							1.231063	2.138687
1.229506	2.177598	2.461814	19.803764	12.323386	0							1.232308	2.138687
1.230751	2.17737	2.464303	19.803715	12.335836	0							1.233553	2.138687
1.231995	2.177508	2.466793	19.80377	12.348288	0							1.234798	2.138687
1.23324	2.176968	2.469282	19.803802	12.360739	0							1.236042	2.138687
1.234485	2.176448	2.471772	19.803867	12.373189	0							1.237287	2.138687
1.23573	2.175804	2.474262	19.803936	12.385639	0							1.238532	2.138687
1.236975	2.175086	2.476751	19.80407	12.39809	0							1.239777	2.138687
1.238219	2.174473	2.47924	19.804228	12.410542	0							1.241021	2.138687
1.239464	2.17422	2.48173	19.804283	12.422992	0							1.242266	2.138687
1.240709	2.173969	2.48422	19.804422	12.435442	0							1.243511	2.138687
1.241954	2.174227	2.486709	19.804543	12.447893	0							1.244756	2.138687
1.243198	2.174467	2.489198	19.804626	12.460344	0							1.246	2.138687
1.244443	2.174769	2.491688	19.804688	12.472795	0							1.247245	2.138687
1.245688	2.174863	2.494178	19.80476	12.485245	0							1.24849	2.138687
1.246933	2.175271	2.496667	19.804884	12.497696	0							1.249735	2.138687
1.248177	2.175556	2.499156	19.804945	12.510147	0							1.250979	2.138687
1.249422	2.17587	2.501646	19.805029	12.522597	0							1.252224	2.138687
1.250667	2.175434	2.504136	19.805147	12.535048	0							1.253469	2.138687
1.251912	2.175435	2.506625	19.805288	12.547499	0							1.254714	2.138687
1.253156	2.176181	2.509115	19.805445	12.55995	0							1.255958	2.138687
1.254401	2.176386	2.511604	19.805546	12.5724	0							1.257203	2.138687
1.255646	2.176956	2.514094	19.805716	12.58485	0							1.258448	2.138687
1.256891	2.176691	2.516583	19.805922	12.597301	0							1.259693	2.138687
1.258135	2.175977	2.519073	19.806118	12.609753	0							1.260937	2.138687
1.25938	2.175689	2.521562	19.806452	12.622203	0							1.262182	2.138687
1.260625	2.175228	2.524052	19.806635	12.634653	0							1.263427	2.138687
1.26187	2.174566	2.526541	19.806709	12.647104	0							1.264672	2.138687
1.263114	2.174398	2.529031	19.80677	12.659555	0							1.265916	2.138687
1.264359	2.173795	2.53152	19.806831	12.672006	0							1.267161	2.138687
1.265604	2.172761	2.53401	19.806829	12.684456	0							1.268406	2.138687
1.266849	2.172031	2.536499	19.806795	12.696907	0							1.269651	2.138687
1.268093	2.172636	2.538989	19.806725	12.709358	0							1.270895	2.138687
1.269338	2.172661	2.541478	19.806593	12.721808	0							1.27214	2.138687
1.270583	2.172499	2.543968	19.806551	12.734259	0							1.273385	2.138687
1.271828	2.172137	2.546457	19.806425	12.74671	0							1.27463	2.138687
1.273072	2.172638	2.548947	19.806314	12.759161	0							1.275874	2.138687
1.274317	2.173206	2.551436	19.806286	12.771611	0							1.277119	2.138687
1.275562	2.172493	2.553926	19.806213	12.784061	0							1.278364	2.138687
1.276807	2.170803	2.556415	19.806198	12.796513	0							1.279609	2.138687
1.278051	2.169662	2.558905	19.806095	12.808964	0							1.280854	2.138687
1.279296	2.169273	2.561394	19.805986	12.821414	0							1.282098	2.138687
1.280541	2.169069	2.563884	19.805822	12.833864	0							1.283343	2.138687
1.281786	2.169002	2.566373	19.805563	12.846315	0							1.284588	2.138687
1.283031	2.168862	2.568863	19.805283	12.858767	0							1.285833	2.138687
1.284275	2.168983	2.571352	19.805023	12.871217	0							1.287077	2.138687
1.28552	2.169242	2.573842	19.804644	12.883667	0							1.288322	2.138687
1.286765	2.168818	2.576331	19.804396	12.896118	0							1.289567	2.138687
1.28801	2.168324	2.578821	19.804121	12.908569	0							1.290812	2.138687
1.289254	2.167707	2.581311	19.803827	12.92102	0							1.292056	2.138687
1.290499	2.16688	2.5838	19.803623	12.93347	0							1.293301	2.138687
1.291744	2.166476	2.586289	19.803448	12.945921	0							1.294546	2.138687
1.292989	2.167039	2.588779	19.803255	12.958372	0							1.295791	2.138687
1.294233	2.1672	2.591269	19.803045	12.970822	0							1.297035	2.138687
1.295478	2.166823	2.593758	19.80291	12.983273	0							1.29828	2.138687
1.296723	2.166738	2.596247	19.802786	12.995724	0							1.299525	2.138687
1.297968	2.167133	2.598737	19.802658	13.008175	0							1.30077	2.138687
1.299212	2.167522	2.601227	19.802593	13.020625	0							1.302014	2.138687
1.300457	2.168546	2.603716	19.802578	13.033075	0							1.303259	2.138687
1.301702	2.168766	2.606205	19.802504	13.045527	0							1.304504	2.138687
1.302947	2.168537	2.608695	19.802448	13.057978	0							1.305749	2.138687
1.304191	2.168829	2.611185	19.802418	13.070428	0							1.306993	2.138687
1.305436	2.168899	2.613674	19.802338	13.082878	0							1.308238	2.138687
1.306681	2.169099	2.616163	19.802275	13.095329	0							1.309483	2.138687
1.307926	2.169157	2.618653	19.802332	13.10778	0							1.310728	2.138687
1.30917	2.168961	2.621143	19.802473	13.120231	0							1.311972	2.138687
1.310415	2.168965	2.623632	19.802601	13.132681	0							1.313217	2.138687
1.31166	2.168912	2.626122	19.802702	13.145132	0							1.314462	2.138687
1.312905	2.168692	2.628611	19.802765	13.157583	0							1.315707	2.138687
1.314149	2.168862	2.631101	19.802887	13.170033	0							1.316951	2.138687
1.315394	2.168306	2.63359	19.802961	13.182484	0							1.318196	2.138687
1.316639	2.167247	2.63608	19.803024	13.194935	0							1.319441	2.138687
1.317884	2.166076	2.638569	19.802994	13.207386	0							1.320686	2.138687
1.319128	2.165492	2.641059	19.802853	13.219836	0							1.32193	2.138687
1.320373	2.165414	2.643548	19.802855	13.232286	0							1.323175	2.138687
1.321618	2.164874	2.646038	19.802851	13.244738	0							1.32442	2.138687
1.322863	2.164356	2.648527	19.802807	13.257189	0							1.325665	2.138687
1.324107	2.165032	2.651017	19.802813	13.269639	0							1.326909	2.138687
1.325352	2.165183	2.653506	19.802898	13.282089	0							1.328154	2.138687
1.326597	2.164804	2.655996	19.802969	13.29454	0							1.329399	2.138687
1.327842	2.165361	2.658485	19.803022	13.306992	0							1.330644	2.138687
1.329086	2.166489	2.660975	19.80286	13.319442	0							1.331888	2.138687
1.330331	2.166889	2.663464	19.802876	13.331892	0							1.333133	2.138687
1.331576	2.166913	2.665954	19.802906	13.344343	0							1.334378	2.138687
1.332821	2.167615	2.668443	19.802942	13.356794	0							1.335623	2.138687
1.334065	2.167374	2.670933	19.802864	13.369245	0							1.336867	2.138687
1.33531	2.166755	2.673422	19.80279	13.381695	0							1.338112	2.138687
1.336555	2.166254	2.675912	19.802637	13.394146	0							1.339357	2.138687
1.3378	2.16682	2.678401	19.802555	13.406597	0							1.340602	2.138687
1.339044	2.167203	2.680891	19.802494	13.419047	0							1.341847	2.138687
1.340289	2.167458	2.68338	19.802418	13.431498	0							1.343091	2.138687
1.341534	2.167771	2.68587	19.802389	13.443949	0							1.344336	2.138687
1.342779	2.167924	2.688359	19.802261	13.4564	0							1.345581	2.138687
1.344023	2.168042	2.690849	19.802275	13.46885	0							1.346826	2.138687
1.345268	2.168547	2.693338	19.802353	13.4813	0							1.34807	2.138687
1.346513	2.168522	2.695828	19.802404	13.493752	0							1.349315	2.138687
1.347758	2.168806	2.698318	19.802507	13.506203	0							1.35056	2.138687
1.349003	2.169831	2.700807	19.802515	13.518653	0							1.351805	2.138687
1.350247	2.17038	2.703296	19.802691	13.531103	0							1.353049	2.138687
1.351492	2.169672	2.705786	19.802837	13.543554	0							1.354294	2.138687
1.352737	2.170239	2.708276	19.802967	13.556005	0							1.355539	2.138687
1.353982	2.17103	2.710765	19.803019	13.568456	0							1.356784	2.138687
1.355226	2.17076	2.713254	19.80316	13.580906	0							1.358028	2.138687
1.356471	2.170707	2.715744	19.803389	13.593357	0							1.359273	2.138687
1.357716	2.171714	2.718234	19.803623	13.605808	0							1.360518	2.138687
1.358961	2.172335	2.720723	19.803696	13.618258	0							1.361763	2.138687
1.360205	2.17227	2.723212	19.803896	13.630709	0							1.363007	2.138687
1.36145	2.172408	2.725702	19.80406	13.64316	0							1.364252	2.138687
1.362695	2.171999	2.728192	19.804205	13.655611	0							1.365497	2.138687
1.36394	2.172374	2.730681	19.804371	13.668061	0							1.366742	2.138687
1.365184	2.172969	2.733171	19.804546	13.680511	0							1.367986	2.138687
1.366429	2.17242	2.73566	19.804731	13.692963	0							1.369231	2.138687
1.367674	2.172004	2.73815	19.804941	13.705414	0							1.370476	2.138687
1.368919	2.171393	2.740639	19.805122	13.717864	0							1.371721	2.138687
1.370163	2.171021	2.743129	19.805368	13.730314	0							1.372965	2.138687
1.371408	2.170527	2.745618	19.805727	13.742765	0							1.37421	2.138687
1.372653	2.170386	2.748108	19.805843	13.755217	0							1.375455	2.138687
1.373898	2.169897	2.750597	19.805969	13.767667	0							1.3767	2.138687
1.375142	2.170861	2.753087	19.806068	13.780117	0							1.377944	2.138687
1.376387	2.171688	2.755576	19.80624	13.792568	0							1.379189	2.138687
1.377632	2.17184	2.758066	19.806507	13.805019	0							1.380434	2.138687
1.378877	2.172569	2.760555	19.806707	13.81747	0							1.381679	2.138687
1.380121	2.173512	2.763045	19.806786	13.82992	0							1.382923	2.138687
1.381366	2.17366	2.765534	19.806898	13.842371	0							1.384168	2.138687
1.382611	2.174436	2.768024	19.806982	13.854822	0							1.385413	2.138687
1.383856	2.174146	2.770513	19.807055	13.867272	0							1.386658	2.138687
1.3851	2.17425	2.773003	19.807152	13.879723	0							1.387902	2.138687
1.386345	2.174299	2.775492	19.807199	13.892174	0							1.389147	2.138687
1.38759	2.174004	2.777982	19.807287	13.904625	0							1.390392	2.138687
1.388835	2.174877	2.780471	19.807344	13.917075	0							1.391637	2.138687
1.390079	2.175584	2.782961	19.807423	13.929525	0							1.392882	2.138687
1.391324	2.17542	2.78545	19.80744	13.941977	0							1.394126	2.138687
1.392569	2.174558	2.78794	19.807489	13.954428	0							1.395371	2.138687
1.393814	2.174356	2.790429	19.807587	13.966878	0							1.396616	2.138687
1.395059	2.17379	2.792919	19.807657	13.979328	0							1.397861	2.138687
1.396303	2.174767	2.795408	19.807716	13.991779	0							1.399105	2.138687
1.397548	2.175665	2.797898	19.807734	14.00423	0							1.40035	2.138687
1.398793	2.176193	2.800387	19.807758	14.016681	0							1.401595	2.138687
1.400038	2.174869	2.802877	19.807812	14.029131	0							1.40284	2.138687
1.401282	2.175363	2.805367	19.807859	14.041582	0							1.404084	2.138687
1.402527	2.175905	2.807856	19.807871	14.054033	0							1.405329	2.138687
1.403772	2.175794	2.810345	19.807867	14.066483	0							1.406574	2.138687
1.405017	2.175399	2.812835	19.807875	14.078934	0							1.407819	2.138687
1.406261	2.174977	2.815325	19.807882	14.091385	0							1.409063	2.138687
1.407506	2.173558	2.817814	19.80789	14.103836	0							1.410308	2.138687
1.408751	2.173137	2.820303	19.807859	14.116286	0							1.411553	2.138687
1.409996	2.172491	2.822793	19.807726	14.128736	0							1.412798	2.138687
1.41124	2.171558	2.825283	19.807655	14.141188	0							1.414042	2.138687
1.412485	2.171167	2.827772	19.807596	14.153639	0							1.415287	2.138687
1.41373	2.172009	2.830261	19.807613	14.166089	0							1.416532	2.138687
1.414975	2.172382	2.832751	19.807653	14.178539	0							1.417777	2.138687
1.416219	2.172445	2.835241	19.807646	14.19099	0							1.419021	2.138687
1.417464	2.172203	2.83773	19.807678	14.203442	0							1.420266	2.138687
1.418709	2.172641	2.840219	19.807693	14.215892	0							1.421511	2.138687
1.419954	2.171644	2.842709	19.807713	14.228342	0							1.422756	2.138687
1.421198	2.171461	2.845199	19.807713	14.240793	0							1.424	2.138687
1.422443	2.171371	2.847688	19.807829	14.253244	0							1.425245	2.138687
1.423688	2.172012	2.850178	19.807863	14.265695	0							1.42649	2.138687
1.424933	2.172217	2.852667	19.807848	14.278145	0							1.427735	2.138687
1.426177	2.171659	2.855157	19.80784	14.290596	0							1.428979	2.138687
1.427422	2.170337	2.857646	19.80784	14.303047	0							1.430224	2.138687
1.428667	2.170161	2.860136	19.807886	14.315497	0							1.431469	2.138687
1.429912	2.170742	2.862625	19.807964	14.327948	0							1.432714	2.138687
1.431156	2.170945	2.865115	19.80792	14.340399	0							1.433958	2.138687
1.432401	2.171116	2.867604	19.807856	14.35285	0							1.435203	2.138687
1.433646	2.171848	2.870094	19.807892	14.3653	0							1.436448	2.138687
1.434891	2.172726	2.872583	19.807798	14.37775	0							1.437693	2.138687
1.436135	2.17291	2.875073	19.807693	14.390202	0							1.438937	2.138687
1.43738	2.173553	2.877562	19.807638	14.402653	0							1.440182	2.138687
1.438625	2.172468	2.880052	19.80764	14.415103	0							1.441427	2.138687
1.43987	2.172653	2.882541	19.807667	14.427553	0							1.442672	2.138687
1.441114	2.172805	2.885031	19.807646	14.440004	0							1.443916	2.138687
1.442359	2.173053	2.88752	19.807667	14.452456	0							1.445161	2.138687
1.443604	2.173711	2.89001	19.807735	14.464906	0							1.446406	2.138687
1.444849	2.173423	2.892499	19.807785	14.477356	0							1.447651	2.138687
1.446093	2.174021	2.894989	19.807819	14.489807	0							1.448895	2.138687
1.447338	2.174427	2.897478	19.807888	14.502258	0							1.45014	2.138687
1.448583	2.174262	2.899968	19.807961	14.514709	0							1.451385	2.138687
1.449828	2.174097	2.902457	19.80789	14.527159	0							1.45263	2.138687
1.451072	2.17322	2.904947	19.807804	14.53961	0							1.453875	2.138687
1.452317	2.172424	2.907436	19.807814	14.552061	0							1.455119	2.138687
1.453562	2.172131	2.909926	19.807903	14.564511	0							1.456364	2.138687
1.454807	2.172708	2.912416	19.807949	14.576962	0							1.457609	2.138687
1.456051	2.173042	2.914905	19.807999	14.589413	0							1.458854	2.138687
1.457296	2.172656	2.917394	19.808016	14.601864	0							1.460098	2.138687
1.458541	2.172505	2.919884	19.807985	14.614314	0							1.461343	2.138687
1.459786	2.172532	2.922374	19.808046	14.626764	0							1.462588	2.138687
1.461031	2.172669	2.924863	19.808088	14.639215	0							1.463833	2.138687
1.462275	2.173216	2.927352	19.808073	14.651667	0							1.465077	2.138687
1.46352	2.172863	2.929842	19.808029	14.664117	0							1.466322	2.138687
1.464765	2.172303	2.932332	19.807987	14.676567	0							1.467567	2.138687
1.46601	2.171809	2.934821	19.807962	14.689018	0							1.468812	2.138687
1.467254	2.171973	2.93731	19.807957	14.701469	0							1.470056	2.138687
1.468499	2.173359	2.9398	19.807943	14.71392	0							1.471301	2.138687
1.469744	2.173972	2.94229	19.808023	14.72637	0							1.472546	2.138687
1.470989	2.174312	2.944779	19.80818	14.738821	0							1.473791	2.138687
1.472233	2.175123	2.947268	19.808315	14.751272	0							1.475035	2.138687
1.473478	2.175925	2.949758	19.808451	14.763722	0							1.47628	2.138687
1.474723	2.175291	2.952248	19.808514	14.776173	0							1.477525	2.138687
1.475968	2.175803	2.954737	19.808594	14.788624	0							1.47877	2.138687
1.477212	2.175003	2.957227	19.808678	14.801075	0							1.480014	2.138687
1.478457	2.175304	2.959716	19.808722	14.813525	0							1.481259	2.138687
1.479702	2.176403	2.962206	19.808798	14.825975	0							1.482504	2.138687
1.480947	2.176183	2.964695	19.808815	14.838427	0							1.483749	2.138687
1.482191	2.177036	2.967185	19.808765	14.850878	0							1.484993	2.138687
1.483436	2.177661	2.969674	19.808729	14.863328	0							1.486238	2.138687
1.484681	2.177982	2.972164	19.808687	14.875778	0							1.487483	2.138687
1.485926	2.177927	2.974653	19.808624	14.888229	0							1.488728	2.138687
1.48717	2.177303	2.977143	19.808514	14.900681	0							1.489972	2.138687
1.488415	2.177197	2.979632	19.80843	14.913131	0							1.491217	2.138687
1.48966	2.179044	2.982122	19.808352	14.925581	0							1.492462	2.138687
1.490905	2.180323	2.984611	19.808256	14.938032	0							1.493707	2.138687
1.492149	2.180336	2.987101	19.808146	14.950483	0							1.494951	2.138687
1.493394	2.180723	2.98959	19.808016	14.962934	0							1.496196	2.138687
1.494639	2.181175	2.99208	19.807886	14.975384	0							1.497441	2.138687
1.495884	2.181015	2.994569	19.807697	14.987835	0							1.498686	2.138687
1.497128	2.180115	2.997059	19.807497	15.000286	0							1.499931	2.138687
1.498373	2.179673	2.999548	19.807318	15.012736	0							1.501175	2.138687
1.499618	2.178442	3.002038	19.807167	15.025187	0							1.50242	2.138687
1.500863	2.177618	3.004527	19.806988	15.037638	0							1.503665	2.138687
1.502108	2.177274	3.007017	19.806826	15.050089	0							1.50491	2.138687
1.503352	2.177467	3.009506	19.806627	15.062539	0							1.506154	2.138687
1.504597	2.176788	3.011996	19.806507	15.074989	0							1.507399	2.138687
1.505842	2.176232	3.014485	19.806496	15.08744	0							1.508644	2.138687
1.507087	2.176088	3.016975	19.806465	15.099892	0							1.509889	2.138687
1.508331	2.176106	3.019464	19.806463	15.112342	0							1.511133	2.138687
1.509576	2.17634	3.021954	19.806532	15.124792	0							1.512378	2.138687
1.510821	2.176742	3.024443	19.806581	15.137243	0							1.513623	2.138687
1.512066	2.176807	3.026933	19.806597	15.149694	0							1.514868	2.138687
1.51331	2.177397	3.029423	19.806599	15.162145	0							1.516112	2.138687
1.514555	2.178182	3.031912	19.806589	15.174595	0							1.517357	2.138687
1.5158	2.178794	3.034401	19.806631	15.187046	0							1.518602	2.138687
1.517045	2.178519	3.036891	19.806646	15.199497	0							1.519847	2.138687
1.518289	2.178268	3.039381	19.806671	15.211947	0							1.521091	2.138687
1.519534	2.178466	3.04187	19.806679	15.224398	0							1.522336	2.138687
1.520779	2.177426	3.044359	19.806643	15.236849	0							1.523581	2.138687
1.522024	2.176751	3.046849	19.806635	15.2493	0							1.524826	2.138687
1.523268	2.176243	3.049339	19.806705	15.26175	0							1.52607	2.138687
1.524513	2.175782	3.051828	19.806795	15.2742	0							1.527315	2.138687
1.525758	2.176546	3.054317	19.806904	15.286652	0							1.52856	2.138687
1.527003	2.176956	3.056807	19.807056	15.299103	0							1.529805	2.138687
1.528247	2.177098	3.059297	19.807177	15.311553	0							1.531049	2.138687
1.529492	2.177212	3.061786	19.807302	15.324003	0							1.532294	2.138687
1.530737	2.176775	3.064276	19.807436	15.336454	0							1.533539	2.138687
1.531982	2.177222	3.066765	19.80751	15.348906	0							1.534784	2.138687
1.533226	2.177184	3.069255	19.807514	15.361356	0							1.536028	2.138687
1.534471	2.176048	3.071744	19.807508	15.373806	0							1.537273	2.138687
1.535716	2.176135	3.074234	19.807568	15.386257	0							1.538518	2.138687
1.536961	2.176403	3.076723	19.807594	15.398708	0							1.539763	2.138687
1.538205	2.175926	3.079213	19.80768	15.411159	0							1.541007	2.138687
1.53945	2.176242	3.081702	19.807783	15.423609	0							1.542252	2.138687
1.540695	2.176467	3.084192	19.807892	15.43606	0							1.543497	2.138687
1.54194	2.175754	3.086681	19.807896	15.448511	0							1.544742	2.138687
1.543184	2.175646	3.089171	19.80792	15.460961	0							1.545986	2.138687
1.544429	2.175285	3.09166	19.807997	15.473412	0							1.547231	2.138687
1.545674	2.174713	3.09415	19.807997	15.485863	0							1.548476	2.138687
1.546919	2.174699	3.096639	19.808079	15.498314	0							1.549721	2.138687
1.548163	2.174652	3.099129	19.808134	15.510764	0							1.550965	2.138687
1.549408	2.174628	3.101618	19.808157	15.523214	0							1.55221	2.138687
1.550653	2.175054	3.104108	19.808302	15.535666	0							1.553455	2.138687
1.551898	2.17458	3.106597	19.808506	15.548117	0							1.5547	2.138687
1.553142	2.173763	3.109087	19.808617	15.560567	0							1.555944	2.138687
1.554387	2.173694	3.111576	19.808626	15.573017	0							1.557189	2.138687
1.555632	2.173385	3.114066	19.80864	15.585468	0							1.558434	2.138687
1.556877	2.173304	3.116555	19.80872	15.597919	0							1.559679	2.138687
1.558121	2.17383	3.119045	19.808903	15.61037	0							1.560923	2.138687
1.559366	2.174567	3.121534	19.80899	15.62282	0							1.562168	2.138687
1.560611	2.175184	3.124024	19.809084	15.635271	0							1.563413	2.138687
1.561856	2.175173	3.126513	19.80905	15.647722	0							1.564658	2.138687
1.5631	2.17548	3.129003	19.809139	15.660172	0							1.565903	2.138687
1.564345	2.176015	3.131492	19.809227	15.672623	0							1.567147	2.138687
1.56559	2.17641	3.133982	19.809212	15.685074	0							1.568392	2.138687
1.566835	2.177311	3.136472	19.809185	15.697525	0							1.569637	2.138687
1.568079	2.177985	3.138961	19.809282	15.709975	0							1.570882	2.138687
1.569324	2.17815	3.14145	19.809364	15.722425	0							1.572126	2.138687
1.570569	2.17825	3.14394	19.809298	15.734877	0							1.573371	2.138687
1.571814	2.178364	3.14643	19.809324	15.747328	0							1.574616	2.138687
1.573059	2.177966	3.148919	19.80942	15.759778	0							1.575861	2.138687
1.574303	2.177766	3.151408	19.809378	15.772228	0							1.577105	2.138687
1.575548	2.177645	3.153898	19.809347	15.784679	0							1.57835	2.138687
1.576793	2.176934	3.156388	19.809364	15.797131	0							1.579595	2.138687
1.578038	2.176682	3.158877	19.809431	15.809581	0							1.58084	2.138687
1.579282	2.176927	3.161366	19.809572	15.822031	0							1.582084	2.138687
1.580527	2.177256	3.163856	19.809584	15.834482	0							1.583329	2.138687
1.581772	2.177114	3.166346	19.809649	15.846933	0							1.584574	2.138687
1.583017	2.177239	3.168835	19.809729	15.859384	0							1.585819	2.138687
1.584261	2.177069	3.171324	19.809778	15.871834	0							1.587063	2.138687
1.585506	2.176451	3.173814	19.809715	15.884285	0							1.588308	2.138687
1.586751	2.176554	3.176304	19.809752	15.896736	0							1.589553	2.138687
1.587996	2.176444	3.178793	19.809675	15.909186	0							1.590798	2.138687
1.58924	2.176222	3.181283	19.809582	15.921637	0							1.592042	2.138687
1.590485	2.176309	3.183772	19.809568	15.934088	0							1.593287	2.138687
1.59173	2.176234	3.186262	19.809433	15.946539	0							1.594532	2.138687
1.592975	2.176236	3.188751	19.809359	15.958989	0							1.595777	2.138687
1.594219	2.17568	3.191241	19.809191	15.971439	0							1.597021	2.138687
1.595464	2.175332	3.19373	19.80909	15.983891	0							1.598266	2.138687
1.596709	2.175875	3.19622	19.80895	15.996342	0							1.599511	2.138687
1.597954	2.175361	3.198709	19.808926	16.008791	0							1.600756	2.138687
1.599198	2.174469	3.201199	19.808775	16.021242	0							1.602	2.138687
1.600443	2.174183	3.203688	19.808708	16.033693	0							1.603245	2.138687
1.601688	2.173862	3.206178	19.808523	16.046144	0							1.60449	2.138687
1.602933	2.173462	3.208667	19.80854	16.058596	0							1.605735	2.138687
1.604177	2.173339	3.211157	19.808479	16.071045	0							1.606979	2.138687
1.605422	2.173536	3.213646	19.808495	16.083496	0							1.608224	2.138687
1.606667	2.173118	3.216136	19.808434	16.095947	0							1.609469	2.138687
1.607912	2.172593	3.218625	19.808424	16.108397	0							1.610714	2.138687
1.609156	2.172623	3.221115	19.808393	16.120848	0							1.611959	2.138687
1.610401	2.172915	3.223604	19.808487	16.133299	0							1.613203	2.138687
1.611646	2.173565	3.226094	19.808418	16.14575	0							1.614448	2.138687
1.612891	2.173773	3.228583	19.808395	16.158201	0							1.615693	2.138687
1.614136	2.173535	3.231073	19.808306	16.17065	0							1.616938	2.138687
1.61538	2.17318	3.233562	19.80834	16.183102	0							1.618182	2.138687
1.616625	2.172648	3.236052	19.808279	16.195553	0							1.619427	2.138687
1.61787	2.173033	3.238541	19.808187	16.208002	0							1.620672	2.138687
1.619115	2.173486	3.241031	19.808233	16.220453	0							1.621917	2.138687
1.620359	2.172904	3.24352	19.808208	16.232904	0							1.623161	2.138687
1.621604	2.172018	3.24601	19.808134	16.245356	0							1.624406	2.138687
1.622849	2.171074	3.248499	19.80806	16.257807	0							1.625651	2.138687
1.624094	2.171327	3.250989	19.807962	16.270256	0							1.626896	2.138687
1.625338	2.171723	3.253479	19.807877	16.282707	0							1.62814	2.138687
1.626583	2.171381	3.255968	19.807888	16.295158	0							1.629385	2.138687
1.627828	2.17146	3.258457	19.807711	16.307608	0							1.63063	2.138687
1.629073	2.170369	3.260947	19.807674	16.320059	0							1.631875	2.138687
1.630317	2.169443	3.263437	19.807613	16.33251	0							1.633119	2.138687
1.631562	2.169262	3.265926	19.807549	16.344961	0							1.634364	2.138687
1.632807	2.169138	3.268415	19.807552	16.357412	0							1.635609	2.138687
1.634052	2.168727	3.270905	19.807682	16.369862	0							1.636854	2.138687
1.635296	2.169276	3.273395	19.807756	16.382313	0							1.638098	2.138687
1.636541	2.169818	3.275884	19.807739	16.394764	0							1.639343	2.138687
1.637786	2.169831	3.278373	19.807682	16.407213	0							1.640588	2.138687
1.639031	2.169899	3.280863	19.807665	16.419664	0							1.641833	2.138687
1.640275	2.169367	3.283353	19.807583	16.432116	0							1.643077	2.138687
1.64152	2.168017	3.285842	19.807436	16.444567	0							1.644322	2.138687
1.642765	2.167434	3.288332	19.807373	16.457018	0							1.645567	2.138687
1.64401	2.167599	3.290821	19.807211	16.469467	0							1.646812	2.138687
1.645254	2.168578	3.293311	19.80707	16.481918	0							1.648056	2.138687
1.646499	2.168525	3.2958	19.806982	16.49437	0							1.649301	2.138687
1.647744	2.169052	3.29829	19.806778	16.506819	0							1.650546	2.138687
1.648989	2.169613	3.300779	19.806608	16.51927	0							1.651791	2.138687
1.650233	2.169468	3.303269	19.806469	16.531721	0							1.653035	2.138687
1.651478	2.169033	3.305758	19.806324	16.544172	0							1.65428	2.138687
1.652723	2.169358	3.308248	19.806177	16.556623	0							1.655525	2.138687
1.653968	2.16945	3.310737	19.806021	16.569073	0							1.65677	2.138687
1.655212	2.169617	3.313227	19.805763	16.581524	0							1.658014	2.138687
1.656457	2.169178	3.315716	19.805693	16.593975	0							1.659259	2.138687
1.657702	2.170103	3.318206	19.805746	16.606424	0							1.660504	2.138687
1.658947	2.169203	3.320695	19.805782	16.618876	0							1.661749	2.138687
1.660191	2.168859	3.323185	19.805761	16.631327	0							1.662993	2.138687
1.661436	2.170445	3.325674	19.805721	16.643778	0							1.664238	2.138687
1.662681	2.171225	3.328164	19.805752	16.656229	0							1.665483	2.138687
1.663926	2.170579	3.330653	19.805922	16.668678	0							1.666728	2.138687
1.66517	2.171013	3.333143	19.806028	16.681129	0							1.667972	2.138687
1.666415	2.170869	3.335632	19.806259	16.693581	0							1.669217	2.138687
1.66766	2.170861	3.338122	19.806438	16.70603	0							1.670462	2.138687
1.668905	2.17104	3.340611	19.806608	16.718481	0							1.671707	2.138687
1.670149	2.171438	3.343101	19.806805	16.730932	0							1.672951	2.138687
1.671394	2.171719	3.34559	19.806938	16.743383	0							1.674196	2.138687
1.672639	2.170784	3.34808	19.807014	16.755835	0							1.675441	2.138687
1.673884	2.170071	3.350569	19.806967	16.768284	0							1.676686	2.138687
1.675128	2.169336	3.353059	19.806839	16.780735	0							1.677931	2.138687
1.676373	2.168849	3.355548	19.806763	16.793186	0							1.679175	2.138687
1.677618	2.168914	3.358038	19.806658	16.805635	0							1.68042	2.138687
1.678863	2.169185	3.360528	19.806484	16.818087	0							1.681665	2.138687
1.680107	2.1688	3.363017	19.806358	16.830538	0							1.68291	2.138687
1.681352	2.168449	3.365506	19.806263	16.842989	0							1.684154	2.138687
1.682597	2.168999	3.367996	19.806145	16.85544	0							1.685399	2.138687
1.683842	2.169619	3.370486	19.806042	16.867889	0							1.686644	2.138687
1.685087	2.170723	3.372975	19.805958	16.880341	0							1.687889	2.138687
1.686331	2.170972	3.375464	19.805918	16.892792	0							1.689133	2.138687
1.687576	2.169631	3.377954	19.805977	16.905241	0							1.690378	2.138687
1.688821	2.169775	3.380444	19.806019	16.917692	0							1.691623	2.138687
1.690066	2.169958	3.382933	19.805914	16.930143	0							1.692868	2.138687
1.69131	2.169291	3.385422	19.805851	16.942595	0							1.694112	2.138687
1.692555	2.170046	3.387912	19.805845	16.955046	0							1.695357	2.138687
1.6938	2.170823	3.390402	19.805826	16.967495	0							1.696602	2.138687
1.695045	2.17102	3.392891	19.805857	16.979946	0							1.697847	2.138687
1.696289	2.171593	3.39538	19.805948	16.992397	0							1.699091	2.138687
1.697534	2.171506	3.39787	19.806141	17.004847	0							1.700336	2.138687
1.698779	2.171691	3.40036	19.806358	17.017298	0							1.701581	2.138687
1.700024	2.171318	3.402849	19.806578	17.029749	0							1.702826	2.138687
1.701268	2.170969	3.405339	19.806793	17.0422	0							1.70407	2.138687
1.702513	2.171851	3.407828	19.806925	17.054651	0							1.705315	2.138687
1.703758	2.173169	3.410318	19.806982	17.067101	0							1.70656	2.138687
1.705003	2.173391	3.412807	19.807035	17.079552	0							1.707805	2.138687
1.706247	2.174104	3.415297	19.807085	17.092003	0							1.709049	2.138687
1.707492	2.172833	3.417786	19.807219	17.104452	0							1.710294	2.138687
1.708737	2.173529	3.420276	19.807352	17.116903	0							1.711539	2.138687
1.709982	2.172517	3.422765	19.807524	17.129354	0							1.712784	2.138687
1.711226	2.172839	3.425255	19.807726	17.141806	0							1.714028	2.138687
1.712471	2.172924	3.427744	19.807875	17.154257	0							1.715273	2.138687
1.713716	2.173249	3.430234	19.808002	17.166706	0							1.716518	2.138687
1.714961	2.173215	3.432723	19.808159	17.179157	0							1.717763	2.138687
1.716205	2.174	3.435213	19.808403	17.191608	0							1.719007	2.138687
1.71745	2.173502	3.437702	19.808699	17.204058	0							1.720252	2.138687
1.718695	2.174061	3.440192	19.808977	17.216509	0							1.721497	2.138687
1.71994	2.172843	3.442681	19.809223	17.22896	0							1.722742	2.138687
1.721184	2.173315	3.445171	19.809456	17.241411	0							1.723987	2.138687
1.722429	2.173727	3.44766	19.809673	17.253862	0							1.725231	2.138687
1.723674	2.172106	3.45015	19.809874	17.266312	0							1.726476	2.138687
1.724919	2.171493	3.452639	19.810083	17.278763	0							1.727721	2.138687
1.726164	2.172233	3.455129	19.810272	17.291214	0							1.728966	2.138687
1.727408	2.171543	3.457618	19.810257	17.303663	0							1.73021	2.138687
1.728653	2.171051	3.460108	19.810272	17.316114	0							1.731455	2.138687
1.729898	2.170869	3.462597	19.810291	17.328566	0							1.7327	2.138687
1.731143	2.171713	3.465087	19.810278	17.341017	0							1.733945	2.138687
1.732387	2.172036	3.467577	19.810286	17.353468	0							1.735189	2.138687
1.733632	2.171728	3.470066	19.810268	17.365917	0							1.736434	2.138687
1.734877	2.171592	3.472555	19.810194	17.378368	0							1.737679	2.138687
1.736122	2.171287	3.475045	19.810106	17.39082	0							1.738924	2.138687
1.737366	2.172289	3.477535	19.810003	17.403269	0							1.740168	2.138687
1.738611	2.172101	3.480024	19.809917	17.41572	0							1.741413	2.138687
1.739856	2.172292	3.482513	19.809814	17.428171	0							1.742658	2.138687
1.741101	2.171261	3.485003	19.809698	17.440622	0							1.743903	2.138687
1.742345	2.171812	3.487493	19.809589	17.453074	0							1.745147	2.138687
1.74359	2.170889	3.489982	19.809439	17.465523	0							1.746392	2.138687
1.744835	2.169661	3.492471	19.809242	17.477974	0							1.747637	2.138687
1.74608	2.170053	3.494961	19.808992	17.490425	0							1.748882	2.138687
1.747324	2.169756	3.497451	19.808693	17.502874	0							1.750126	2.138687
1.748569	2.169538	3.49994	19.808426	17.515326	0							1.751371	2.138687
1.749814	2.170236	3.502429	19.808155	17.527777	0							1.752616	2.138687
1.751059	2.170559	3.504919	19.807795	17.540228	0							1.753861	2.138687
1.752303	2.16894	3.507409	19.807415	17.552679	0							1.755105	2.138687
1.753548	2.17007	3.509898	19.80698	17.565128	0							1.75635	2.138687
1.754793	2.168732	3.512388	19.806623	17.577579	0							1.757595	2.138687
1.756038	2.168229	3.514877	19.806389	17.590031	0							1.75884	2.138687
1.757282	2.16764	3.517367	19.806145	17.60248	0							1.760084	2.138687
1.758527	2.167013	3.519856	19.805933	17.614931	0							1.761329	2.138687
1.759772	2.166667	3.522346	19.805801	17.627382	0							1.762574	2.138687
1.761017	2.16617	3.524835	19.805683	17.639833	0							1.763819	2.138687
1.762261	2.165895	3.527325	19.805531	17.652285	0							1.765063	2.138687
1.763506	2.166849	3.529814	19.805365	17.664734	0							1.766308	2.138687
1.764751	2.166723	3.532304	19.805197	17.677185	0							1.767553	2.138687
1.765996	2.166058	3.534793	19.805016	17.689636	0							1.768798	2.138687
1.76724	2.165982	3.537283	19.804844	17.702085	0							1.770042	2.138687
1.768485	2.165741	3.539772	19.80468	17.714537	0							1.771287	2.138687
1.76973	2.16508	3.542262	19.804539	17.726988	0							1.772532	2.138687
1.770975	2.16488	3.544751	19.804411	17.739439	0							1.773777	2.138687
1.772219	2.165714	3.547241	19.804348	17.75189	0							1.775021	2.138687
1.773464	2.166039	3.54973	19.804331	17.764339	0							1.776266	2.138687
1.774709	2.16581	3.55222	19.804239	17.776791	0							1.777511	2.138687
1.775954	2.16607	3.554709	19.804081	17.789242	0							1.778756	2.138687
1.777198	2.1655	3.557199	19.803923	17.801691	0							1.78	2.138687
1.778443	2.163971	3.559688	19.803644	17.814142	0							1.781245	2.138687
1.779688	2.163386	3.562178	19.803234	17.826593	0							1.78249	2.138687
1.780933	2.162864	3.564667	19.802856	17.839045	0							1.783735	2.138687
1.782177	2.162333	3.567157	19.80254	17.851496	0							1.784979	2.138687
1.783422	2.162426	3.569646	19.802124	17.863945	0							1.786224	2.138687
1.784667	2.162539	3.572136	19.801645	17.876396	0							1.787469	2.138687
1.785912	2.163281	3.574625	19.801212	17.888847	0							1.788714	2.138687
1.787156	2.164358	3.577115	19.800777	17.901297	0							1.789959	2.138687
1.788401	2.164508	3.579604	19.800371	17.913748	0							1.791203	2.138687
1.789646	2.165466	3.582094	19.800007	17.926199	0							1.792448	2.138687
1.790891	2.166414	3.584584	19.799679	17.93865	0							1.793693	2.138687
1.792135	2.166343	3.587073	19.799429	17.951101	0							1.794938	2.138687
1.79338	2.165402	3.589562	19.799255	17.963551	0							1.796182	2.138687
1.794625	2.165735	3.592052	19.799103	17.976002	0							1.797427	2.138687
1.79587	2.165746	3.594542	19.798985	17.988453	0							1.798672	2.138687
1.797115	2.167149	3.597031	19.798883	18.000902	0							1.799917	2.138687
1.798359	2.168013	3.59952	19.798773	18.013353	0							1.801161	2.138687
1.799604	2.167705	3.60201	19.798645	18.025805	0							1.802406	2.138687
1.800849	2.167743	3.6045	19.798487	18.038256	0							1.803651	2.138687
1.802094	2.167978	3.606989	19.798344	18.050707	0							1.804896	2.138687
1.803338	2.169057	3.609478	19.798138	18.063156	0							1.80614	2.138687
1.804583	2.168468	3.611968	19.797834	18.075607	0							1.807385	2.138687
1.805828	2.169431	3.614458	19.797571	18.088058	0							1.80863	2.138687
1.807073	2.169775	3.616947	19.797224	18.100508	0							1.809875	2.138687
1.808317	2.169335	3.619437	19.796812	18.112959	0							1.811119	2.138687
1.809562	2.169259	3.621926	19.796434	18.12541	0							1.812364	2.138687
1.810807	2.168664	3.624416	19.796061	18.137861	0							1.813609	2.138687
1.812052	2.168913	3.626905	19.79571	18.150312	0							1.814854	2.138687
1.813296	2.168325	3.629395	19.79545	18.162762	0							1.816098	2.138687
1.814541	2.168067	3.631884	19.795231	18.175213	0							1.817343	2.138687
1.815786	2.167963	3.634374	19.795002	18.187664	0							1.818588	2.138687
1.817031	2.16888	3.636863	19.794777	18.200113	0							1.819833	2.138687
1.818275	2.169053	3.639353	19.794575	18.212564	0							1.821077	2.138687
1.81952	2.169503	3.641842	19.794407	18.225016	0							1.822322	2.138687
1.820765	2.17041	3.644332	19.794359	18.237467	0							1.823567	2.138687
1.82201	2.170842	3.646821	19.794428	18.249918	0							1.824812	2.138687
1.823254	2.171073	3.649311	19.79447	18.262367	0							1.826056	2.138687
1.824499	2.170898	3.6518	19.794497	18.274818	0							1.827301	2.138687
1.825744	2.170382	3.65429	19.794537	18.28727	0							1.828546	2.138687
1.826989	2.170142	3.656779	19.794512	18.299719	0							1.829791	2.138687
1.828233	2.170583	3.659269	19.794506	18.31217	0							1.831035	2.138687
1.829478	2.170435	3.661758	19.794651	18.324621	0							1.83228	2.138687
1.830723	2.169702	3.664248	19.794792	18.337072	0							1.833525	2.138687
1.831968	2.170189	3.666737	19.794897	18.349524	0							1.83477	2.138687
1.833212	2.17012	3.669227	19.795057	18.361973	0							1.836015	2.138687
1.834457	2.169932	3.671716	19.795256	18.374424	0							1.837259	2.138687
1.835702	2.169648	3.674206	19.795549	18.386875	0							1.838504	2.138687
1.836947	2.169599	3.676695	19.795877	18.399324	0							1.839749	2.138687
1.838192	2.169993	3.679185	19.796249	18.411776	0							1.840994	2.138687
1.839436	2.17072	3.681674	19.796516	18.424227	0							1.842238	2.138687
1.840681	2.172119	3.684164	19.796825	18.436678	0							1.843483	2.138687
1.841926	2.172955	3.686653	19.797253	18.449129	0							1.844728	2.138687
1.843171	2.172854	3.689143	19.79764	18.461578	0							1.845973	2.138687
1.844415	2.173948	3.691633	19.798027	18.47403	0							1.847217	2.138687
1.84566	2.174783	3.694122	19.798405	18.486481	0							1.848462	2.138687
1.846905	2.175029	3.696611	19.798714	18.49893	0							1.849707	2.138687
1.84815	2.174641	3.699101	19.799156	18.511381	0							1.850952	2.138687
1.849394	2.173589	3.701591	19.799633	18.523832	0							1.852196	2.138687
1.850639	2.17344	3.70408	19.800032	18.536283	0							1.853441	2.138687
1.851884	2.17324	3.706569	19.800396	18.548735	0							1.854686	2.138687
1.853129	2.173086	3.709059	19.800722	18.561184	0							1.855931	2.138687
1.854373	2.173199	3.711549	19.801094	18.573635	0							1.857175	2.138687
1.855618	2.173303	3.714038	19.801468	18.586086	0							1.85842	2.138687
1.856863	2.173001	3.716527	19.801825	18.598536	0							1.859665	2.138687
1.858108	2.172908	3.719017	19.802177	18.610987	0							1.86091	2.138687
1.859352	2.172345	3.721507	19.802576	18.623438	0							1.862154	2.138687
1.860597	2.172081	3.723996	19.802952	18.635889	0							1.863399	2.138687
1.861842	2.171535	3.726485	19.803352	18.64834	0							1.864644	2.138687
1.863087	2.171881	3.728975	19.803591	18.660789	0							1.865889	2.138687
1.864331	2.171977	3.731465	19.803898	18.673241	0							1.867133	2.138687
1.865576	2.1723	3.733954	19.804218	18.685692	0							1.868378	2.138687
1.866821	2.172826	3.736444	19.804495	18.698141	0							1.869623	2.138687
1.868066	2.172935	3.738933	19.804716	18.710592	0							1.870868	2.138687
1.86931	2.173039	3.741423	19.805038	18.723043	0							1.872112	2.138687
1.870555	2.173315	3.743912	19.805321	18.735495	0							1.873357	2.138687
1.8718	2.173188	3.746402	19.805658	18.747946	0							1.874602	2.138687
1.873045	2.173117	3.748891	19.805861	18.760395	0							1.875847	2.138687
1.874289	2.173157	3.751381	19.806061	18.772846	0							1.877091	2.138687
1.875534	2.173555	3.75387	19.806274	18.785297	0							1.878336	2.138687
1.876779	2.174108	3.75636	19.806484	18.797747	0							1.879581	2.138687
1.878024	2.174289	3.758849	19.806728	18.810198	0							1.880826	2.138687
1.879268	2.174105	3.761339	19.807009	18.822649	0							1.88207	2.138687
1.880513	2.173862	3.763828	19.807203	18.8351	0							1.883315	2.138687
1.881758	2.173524	3.766318	19.807434	18.847551	0							1.88456	2.138687
1.883003	2.172686	3.768807	19.807713	18.860001	0							1.885805	2.138687
1.884247	2.172458	3.771297	19.807961	18.872452	0							1.887049	2.138687
1.885492	2.172988	3.773786	19.808178	18.884903	0							1.888294	2.138687
1.886737	2.173687	3.776276	19.808353	18.897352	0							1.889539	2.138687
1.887982	2.174156	3.778765	19.808554	18.909803	0							1.890784	2.138687
1.889226	2.174028	3.781255	19.808733	18.922255	0							1.892028	2.138687
1.890471	2.17365	3.783744	19.808949	18.934706	0							1.893273	2.138687
1.891716	2.173728	3.786234	19.809134	18.947157	0							1.894518	2.138687
1.892961	2.174314	3.788723	19.809387	18.959606	0							1.895763	2.138687
1.894205	2.174829	3.791213	19.809559	18.972057	0							1.897007	2.138687
1.89545	2.17489	3.793702	19.809788	18.984509	0							1.898252	2.138687
1.896695	2.174648	3.796192	19.809992	18.996958	0							1.899497	2.138687
1.89794	2.174596	3.798681	19.810219	19.009409	0							1.900742	2.138687
1.899184	2.1749	3.801171	19.810381	19.02186	0							1.901987	2.138687
1.900429	2.174964	3.80366	19.810509	19.034311	0							1.903231	2.138687
1.901674	2.174288	3.80615	19.810589	19.046762	0							1.904476	2.138687
1.902919	2.173357	3.80864	19.810598	19.059212	0							1.905721	2.138687
1.904163	2.173157	3.811129	19.810591	19.071663	0							1.906966	2.138687
1.905408	2.173792	3.813618	19.810654	19.084114	0							1.90821	2.138687
1.906653	2.17384	3.816108	19.810801	19.096563	0							1.909455	2.138687
1.907898	2.173033	3.818598	19.810881	19.109015	0							1.9107	2.138687
1.909143	2.172575	3.821087	19.810925	19.121466	0							1.911945	2.138687
1.910387	2.172567	3.823576	19.810875	19.133917	0							1.913189	2.138687
1.911632	2.172446	3.826066	19.810825	19.146368	0							1.914434	2.138687
1.912877	2.172465	3.828556	19.810736	19.158817	0							1.915679	2.138687
1.914122	2.172456	3.831045	19.810747	19.171268	0							1.916924	2.138687
1.915366	2.172042	3.833534	19.810734	19.18372	0							1.918168	2.138687
1.916611	2.171374	3.836024	19.810709	19.196169	0							1.919413	2.138687
1.917856	2.17034	3.838514	19.810637	19.20862	0							1.920658	2.138687
1.919101	2.169498	3.841003	19.810616	19.221071	0							1.921903	2.138687
1.920345	2.168908	3.843493	19.810539	19.233522	0							1.923147	2.138687
1.92159	2.168537	3.845982	19.810438	19.245974	0							1.924392	2.138687
1.922835	2.168822	3.848472	19.810411	19.258423	0							1.925637	2.138687
1.92408	2.168894	3.850961	19.810312	19.270874	0							1.926882	2.138687
1.925324	2.169363	3.853451	19.810316	19.283325	0							1.928126	2.138687
1.926569	2.168729	3.85594	19.81036	19.295774	0							1.929371	2.138687
1.927814	2.168552	3.85843	19.810354	19.308226	0							1.930616	2.138687
1.929059	2.167407	3.860919	19.810337	19.320677	0							1.931861	2.138687
1.930303	2.166808	3.863409	19.810297	19.333128	0							1.933105	2.138687
1.931548	2.166811	3.865898	19.81027	19.345579	0							1.93435	2.138687
1.932793	2.167025	3.868388	19.810339	19.358028	0							1.935595	2.138687
1.934038	2.166765	3.870877	19.810278	19.37048	0							1.93684	2.138687
1.935282	2.166589	3.873367	19.810295	19.382931	0							1.938084	2.138687
1.936527	2.16643	3.875856	19.810236	19.39538	0							1.939329	2.138687
1.937772	2.166594	3.878346	19.810238	19.407831	0							1.940574	2.138687
1.939017	2.167093	3.880835	19.81011	19.420282	0							1.941819	2.138687
1.940261	2.16682	3.883325	19.810064	19.432734	0							1.943063	2.138687
1.941506	2.166401	3.885814	19.810001	19.445185	0							1.944308	2.138687
1.942751	2.166259	3.888304	19.810045	19.457634	0							1.945553	2.138687
1.943996	2.166287	3.890793	19.809925	19.470085	0							1.946798	2.138687
1.94524	2.166326	3.893283	19.809694	19.482536	0							1.948043	2.138687
1.946485	2.166006	3.895772	19.809612	19.494986	0							1.949287	2.138687
1.94773	2.164992	3.898262	19.809488	19.507437	0							1.950532	2.138687
1.948975	2.163733	3.900751	19.809381	19.519888	0							1.951777	2.138687
1.95022	2.163586	3.903241	19.809254	19.532339	0							1.953022	2.138687
1.951464	2.163827	3.90573	19.809191	19.54479	0							1.954266	2.138687
1.952709	2.16348	3.90822	19.809053	19.55724	0							1.955511	2.138687
1.953954	2.162962	3.910709	19.808983	19.569691	0							1.956756	2.138687
1.955199	2.163371	3.913199	19.808844	19.582142	0							1.958001	2.138687
1.956443	2.164087	3.915689	19.80871	19.594591	0							1.959245	2.138687
1.957688	2.164473	3.918178	19.808613	19.607042	0							1.96049	2.138687
1.958933	2.164552	3.920667	19.808605	19.619493	0							1.961735	2.138687
1.960178	2.164711	3.923157	19.808578	19.631945	0							1.96298	2.138687
1.961422	2.16465	3.925647	19.808558	19.644396	0							1.964224	2.138687
1.962667	2.164443	3.928136	19.80854	19.656845	0							1.965469	2.138687
1.963912	2.164252	3.930625	19.808428	19.669296	0							1.966714	2.138687
1.965157	2.16436	3.933115	19.808332	19.681747	0							1.967959	2.138687
1.966401	2.164527	3.935605	19.808249	19.694197	0							1.969203	2.138687
1.967646	2.164356	3.938094	19.808138	19.706648	0							1.970448	2.138687
1.968891	2.164345	3.940583	19.808004	19.719099	0							1.971693	2.138687
1.970136	2.164831	3.943073	19.807882	19.73155	0							1.972938	2.138687
1.97138	2.165201	3.945563	19.807791	19.744001	0							1.974182	2.138687
1.972625	2.165545	3.948052	19.807768	19.756451	0							1.975427	2.138687
1.97387	2.166131	3.950541	19.807701	19.768902	0							1.976672	2.138687
1.975115	2.166423	3.953031	19.807665	19.781353	0							1.977917	2.138687
1.976359	2.166331	3.955521	19.807524	19.793802	0							1.979161	2.138687
1.977604	2.166045	3.95801	19.807339	19.806253	0							1.980406	2.138687
1.978849	2.165383	3.9605	19.807173	19.818705	0							1.981651	2.138687
1.980094	2.165592	3.962989	19.807064	19.831156	0							1.982896	2.138687
1.981338	2.166222	3.965479	19.806953	19.843607	0							1.98414	2.138687
1.982583	2.166898	3.967968	19.806934	19.856056	0							1.985385	2.138687
1.983828	2.167769	3.970458	19.806904	19.868507	0							1.98663	2.138687
1.985073	2.166669	3.972947	19.806837	19.880959	0							1.987875	2.138687
1.986317	2.165866	3.975437	19.806833	19.893408	0							1.989119	2.138687
1.987562	2.165831	3.977926	19.80689	19.905859	0							1.990364	2.138687
1.988807	2.166105	3.980416	19.806892	19.91831	0							1.991609	2.138687
1.990052	2.165983	3.982905	19.806759	19.930761	0							1.992854	2.138687
1.991296	2.166283	3.985395	19.8067	19.943213	0							1.994098	2.138687
1.992541	2.166541	3.987884	19.806599	19.955662	0							1.995343	2.138687
1.993786	2.16622	3.990374	19.806513	19.968113	0							1.996588	2.138687
1.995031	2.165744	3.992863	19.80649	19.980564	0							1.997833	2.138687
1.996275	2.165751	3.995353	19.806385	19.993013	0							1.999077	2.138687
1.99752	2.165953	3.997842	19.806316	20.005465	0							2.000322	2.138687
1.998765	2.165945	4.000332	19.80629	20.017916	0							2.001567	2.138687
2.00001	2.165711	4.002821	19.806326	20.030367	0							2.002812	2.138687
2.001254	2.165126	4.005311	19.80637	20.042818	0							2.004056	2.138687
2.002499	2.165515	4.007801	19.806383	20.055267	0							2.005301	2.138687
2.003744	2.166104	4.01029	19.806396	20.067719	0							2.006546	2.138687
2.004989	2.166367	4.01278	19.806419	20.08017	0							2.007791	2.138687
2.006233	2.167048	4.015269	19.80637	20.092619	0							2.009035	2.138687
2.007478	2.167277	4.017759	19.806442	20.10507	0							2.01028	2.138687
2.008723	2.16759	4.020248	19.806597	20.117521	0							2.011525	2.138687
2.009968	2.167639	4.022738	19.806692	20.129972	0							2.01277	2.138687
2.011212	2.167907	4.025227	19.806799	20.142424	0							2.014014	2.138687
2.012457	2.167915	4.027717	19.806915	20.154873	0							2.015259	2.138687
2.013702	2.167734	4.030206	19.806988	20.167324	0							2.016504	2.138687
2.014947	2.168328	4.032696	19.807083	20.179775	0							2.017749	2.138687
2.016191	2.168497	4.035185	19.807163	20.192225	0							2.018993	2.138687
2.017436	2.168127	4.037675	19.807175	20.204676	0							2.020238	2.138687
2.018681	2.166641	4.040164	19.807289	20.217127	0							2.021483	2.138687
2.019926	2.165728	4.042654	19.807383	20.229578	0							2.022728	2.138687
2.02117	2.166607	4.045143	19.807398	20.242029	0							2.023973	2.138687
2.022415	2.166185	4.047633	19.807398	20.254478	0							2.025217	2.138687
2.02366	2.165082	4.050122	19.807344	20.26693	0							2.026462	2.138687
2.024905	2.16458	4.052612	19.807211	20.279381	0							2.027707	2.138687
2.02615	2.1647	4.055101	19.807146	20.29183	0							2.028951	2.138687
2.027394	2.165162	4.057591	19.807159	20.304281	0							2.030196	2.138687
2.028639	2.164506	4.060081	19.80714	20.316732	0							2.031441	2.138687
2.029884	2.164432	4.06257	19.807104	20.329184	0							2.032686	2.138687
2.031128	2.164519	4.065059	19.807066	20.341635	0							2.033931	2.138687
2.032373	2.163684	4.067549	19.807024	20.354084	0							2.035175	2.138687
2.033618	2.163942	4.070038	19.80699	20.366535	0							2.03642	2.138687
2.034863	2.163895	4.072528	19.806963	20.378986	0							2.037665	2.138687
2.036108	2.163054	4.075017	19.80698	20.391436	0							2.038909	2.138687
2.037352	2.163281	4.077507	19.806944	20.403887	0							2.040154	2.138687
2.038597	2.162813	4.079997	19.806913	20.416338	0							2.041399	2.138687
2.039842	2.162925	4.082486	19.80691	20.428789	0							2.042644	2.138687
2.041086	2.1641	4.084975	19.806858	20.44124	0							2.043889	2.138687
2.042331	2.165293	4.087465	19.806822	20.45369	0							2.045133	2.138687
2.043576	2.166294	4.089954	19.806856	20.466141	0							2.046378	2.138687
2.044821	2.166742	4.092444	19.806845	20.478592	0							2.047623	2.138687
2.046066	2.165814	4.094934	19.806763	20.491041	0							2.048867	2.138687
2.04731	2.166907	4.097423	19.806725	20.503492	0							2.050112	2.138687
2.048555	2.167965	4.099913	19.80669	20.515944	0							2.051357	2.138687
2.0498	2.167611	4.102402	19.806688	20.528395	0							2.052602	2.138687
2.051044	2.167052	4.104891	19.806793	20.540846	0							2.053847	2.138687
2.052289	2.167553	4.107381	19.806835	20.553295	0							2.055091	2.138687
2.053534	2.167435	4.10987	19.806723	20.565746	0							2.056336	2.138687
2.054779	2.168037	4.11236	19.806665	20.578197	0							2.057581	2.138687
2.056024	2.167673	4.11485	19.806673	20.590647	0							2.058826	2.138687
2.057268	2.167723	4.117339	19.806734	20.603098	0							2.06007	2.138687
2.058513	2.167965	4.119829	19.806786	20.615549	0							2.061315	2.138687
2.059758	2.166821	4.122318	19.80681	20.628	0							2.06256	2.138687
2.061003	2.166858	4.124808	19.806873	20.640451	0							2.063805	2.138687
2.062247	2.167107	4.127297	19.806948	20.652901	0							2.065049	2.138687
2.063492	2.167142	4.129786	19.807041	20.665352	0							2.066294	2.138687
2.064737	2.16699	4.132276	19.807135	20.677803	0							2.067539	2.138687
2.065982	2.166073	4.134766	19.80719	20.690252	0							2.068784	2.138687
2.067226	2.165734	4.137255	19.807241	20.702703	0							2.070029	2.138687
2.068471	2.165025	4.139745	19.807346	20.715155	0							2.071273	2.138687
2.069716	2.164202	4.142234	19.807463	20.727606	0							2.072518	2.138687
2.070961	2.164967	4.144724	19.807533	20.740057	0							2.073763	2.138687
2.072205	2.165231	4.147213	19.807581	20.752506	0							2.075007	2.138687
2.07345	2.165236	4.149703	19.807617	20.764957	0							2.076252	2.138687
2.074695	2.166053	4.152192	19.807659	20.777409	0							2.077497	2.138687
2.07594	2.166209	4.154682	19.807699	20.789858	0							2.078742	2.138687
2.077184	2.165429	4.157171	19.807667	20.802309	0							2.079987	2.138687
2.078429	2.166838	4.159661	19.807606	20.81476	0							2.081231	2.138687
2.079674	2.16685	4.16215	19.8076	20.827211	0							2.082476	2.138687
2.080919	2.166366	4.16464	19.807644	20.839663	0							2.083721	2.138687
2.082164	2.166373	4.16713	19.80768	20.852112	0							2.084965	2.138687
2.083408	2.166127	4.169619	19.80768	20.864563	0							2.08621	2.138687
2.084653	2.166643	4.172108	19.807734	20.877014	0							2.087455	2.138687
2.085898	2.166953	4.174598	19.807842	20.889463	0							2.0887	2.138687
2.087142	2.168278	4.177087	19.807947	20.901915	0							2.089945	2.138687
2.088387	2.168268	4.179577	19.808031	20.914366	0							2.091189	2.138687
2.089632	2.167836	4.182066	19.808067	20.926817	0							2.092434	2.138687
2.090877	2.167546	4.184556	19.808149	20.939268	0							2.093679	2.138687
2.092122	2.167044	4.187046	19.808273	20.951717	0							2.094923	2.138687
2.093366	2.166856	4.189535	19.808323	20.964169	0							2.096168	2.138687
2.094611	2.166719	4.192024	19.808306	20.97662	0							2.097413	2.138687
2.095856	2.166214	4.194514	19.808317	20.989069	0							2.098658	2.138687
2.0971	2.166039	4.197003	19.808441	21.00152	0							2.099903	2.138687
2.098345	2.166486	4.199493	19.808586	21.013971	0							2.101147	2.138687
2.09959	2.166223	4.201982	19.808651	21.026423	0							2.102392	2.138687
2.100835	2.16653	4.204472	19.808756	21.038874	0							2.103637	2.138687
2.10208	2.167038	4.206962	19.808872	21.051323	0							2.104882	2.138687
2.103324	2.167143	4.209451	19.808962	21.063774	0							2.106126	2.138687
2.104569	2.167019	4.21194	19.809011	21.076225	0							2.107371	2.138687
2.105814	2.165982	4.21443	19.809099	21.088675	0							2.108616	2.138687
2.107059	2.165501	4.216919	19.80924	21.101126	0							2.109861	2.138687
2.108303	2.16577	4.219409	19.809364	21.113577	0							2.111105	2.138687
2.109548	2.166181	4.221899	19.80942	21.126028	0							2.11235	2.138687
2.110793	2.166323	4.224388	19.809532	21.138479	0							2.113595	2.138687
2.112038	2.166237	4.226878	19.809563	21.150928	0							2.11484	2.138687
2.113282	2.166861	4.229367	19.809578	21.16338	0							2.116084	2.138687
2.114527	2.166779	4.231856	19.809658	21.175831	0							2.117329	2.138687
2.115772	2.167345	4.234346	19.809746	21.18828	0							2.118574	2.138687
2.117017	2.167393	4.236835	19.809843	21.200731	0							2.119819	2.138687
2.118261	2.167551	4.239325	19.80994	21.213182	0							2.121063	2.138687
2.119506	2.167704	4.241815	19.810015	21.225634	0							2.122308	2.138687
2.120751	2.168368	4.244304	19.810049	21.238085	0							2.123553	2.138687
2.121996	2.169658	4.246794	19.810047	21.250534	0							2.124798	2.138687
2.12324	2.170964	4.249283	19.810085	21.262985	0							2.126042	2.138687
2.124485	2.170784	4.251773	19.810131	21.275436	0							2.127287	2.138687
2.12573	2.169989	4.254262	19.810146	21.287886	0							2.128532	2.138687
2.126975	2.170491	4.256752	19.81019	21.300337	0							2.129777	2.138687
2.128219	2.17107	4.259241	19.810259	21.312788	0							2.131021	2.138687
2.129464	2.171096	4.261731	19.810305	21.325239	0							2.132266	2.138687
2.130709	2.171428	4.26422	19.810345	21.33769	0							2.133511	2.138687
2.131954	2.17168	4.26671	19.810453	21.35014	0							2.134756	2.138687
2.133198	2.170736	4.269199	19.810541	21.362591	0							2.136	2.138687
2.134443	2.1704	4.271689	19.810564	21.375042	0							2.137245	2.138687
2.135688	2.170378	4.274179	19.810579	21.387491	0							2.13849	2.138687
2.136933	2.169628	4.276668	19.810568	21.399942	0							2.139735	2.138687
2.138177	2.168562	4.279157	19.810499	21.412394	0							2.14098	2.138687
2.139422	2.168708	4.281647	19.810553	21.424845	0							2.142224	2.138687
2.140667	2.168804	4.284136	19.810606	21.437296	0							2.143469	2.138687
2.141912	2.168746	4.286626	19.810673	21.449745	0							2.144714	2.138687
2.143157	2.169025	4.289115	19.81064	21.462196	0							2.145958	2.138687
2.144401	2.169213	4.291605	19.810581	21.474648	0							2.147203	2.138687
2.145646	2.169346	4.294095	19.810637	21.487097	0							2.148448	2.138687
2.146891	2.169697	4.296584	19.81065	21.499548	0							2.149693	2.138687
2.148135	2.170414	4.299073	19.810671	21.511999	0							2.150938	2.138687
2.14938	2.169569	4.301563	19.810644	21.52445	0							2.152182	2.138687
2.150625	2.168794	4.304052	19.810663	21.536901	0							2.153427	2.138687
2.15187	2.168492	4.306542	19.810661	21.549351	0							2.154672	2.138687
2.153115	2.168852	4.309031	19.810658	21.561802	0							2.155916	2.138687
2.154359	2.169269	4.311521	19.810637	21.574253	0							2.157161	2.138687
2.155604	2.169245	4.314011	19.810617	21.586702	0							2.158406	2.138687
2.156849	2.169345	4.3165	19.810522	21.599154	0							2.159651	2.138687
2.158093	2.169312	4.318989	19.810488	21.611605	0							2.160896	2.138687
2.159338	2.169464	4.321479	19.81044	21.624056	0							2.16214	2.138687
2.160583	2.169026	4.323968	19.810463	21.636507	0							2.163385	2.138687
2.161828	2.16837	4.326458	19.810425	21.648956	0							2.16463	2.138687
2.163073	2.168209	4.328948	19.810396	21.661407	0							2.165875	2.138687
2.164317	2.167711	4.331437	19.810396	21.673859	0							2.167119	2.138687
2.165562	2.167219	4.333927	19.810425	21.686308	0							2.168364	2.138687
2.166807	2.166852	4.336416	19.810427	21.698759	0							2.169609	2.138687
2.168051	2.167036	4.338905	19.810572	21.71121	0							2.170854	2.138687
2.169296	2.167058	4.341395	19.810619	21.723661	0							2.172098	2.138687
2.170541	2.166802	4.343884	19.810665	21.736113	0							2.173343	2.138687
2.171786	2.166095	4.346374	19.810644	21.748562	0							2.174588	2.138687
2.173031	2.165606	4.348864	19.8106	21.761013	0							2.175833	2.138687
2.174275	2.165439	4.351353	19.810556	21.773464	0							2.177077	2.138687
2.17552	2.16498	4.353843	19.810553	21.785913	0							2.178322	2.138687
2.176765	2.164408	4.356332	19.810518	21.798365	0							2.179567	2.138687
2.17801	2.163685	4.358822	19.810556	21.810816	0							2.180812	2.138687
2.179254	2.162975	4.361311	19.810493	21.823267	0							2.182056	2.138687
2.180499	2.162873	4.363801	19.810452	21.835718	0							2.183301	2.138687
2.181744	2.162868	4.36629	19.810387	21.848167	0							2.184546	2.138687
2.182989	2.162371	4.36878	19.810287	21.860619	0							2.185791	2.138687
2.184233	2.16192	4.371269	19.810213	21.87307	0							2.187036	2.138687
2.185478	2.1609	4.373759	19.810183	21.885519	0							2.18828	2.138687
2.186723	2.160076	4.376248	19.810122	21.89797	0							2.189525	2.138687
2.187968	2.160416	4.378738	19.810144	21.910421	0							2.19077	2.138687
2.189212	2.160562	4.381227	19.810114	21.922873	0							2.192014	2.138687
2.190457	2.159738	4.383717	19.81003	21.935324	0							2.193259	2.138687
2.191702	2.159468	4.386206	19.809893	21.947773	0							2.194504	2.138687
2.192947	2.159259	4.388696	19.809763	21.960224	0							2.195749	2.138687
2.194191	2.158748	4.391185	19.80962	21.972675	0							2.196994	2.138687
2.195436	2.158476	4.393675	19.809464	21.985125	0							2.198238	2.138687
2.196681	2.158487	4.396164	19.809315	21.997576	0							2.199483	2.138687
2.197926	2.158195	4.398654	19.809208	22.010027	0							2.200728	2.138687
2.199171	2.15842	4.401144	19.809134	22.022478	0							2.201972	2.138687
2.200415	2.158641	4.403633	19.809124	22.034929	0							2.203217	2.138687
2.20166	2.158813	4.406122	19.80905	22.047379	0							2.204462	2.138687
2.202905	2.15819	4.408612	19.809053	22.05983	0							2.205707	2.138687
2.204149	2.158211	4.411101	19.808952	22.072281	0							2.206952	2.138687
2.205394	2.158731	4.413591	19.808928	22.08473	0							2.208196	2.138687
2.206639	2.158978	4.41608	19.808783	22.097181	0							2.209441	2.138687
2.207884	2.158718	4.41857	19.808636	22.109632	0							2.210686	2.138687
2.209129	2.157494	4.42106	19.808548	22.122084	0							2.211931	2.138687
2.210373	2.156567	4.423549	19.808386	22.134535	0							2.213175	2.138687
2.211618	2.156899	4.426038	19.808294	22.146984	0							2.21442	2.138687
2.212863	2.157626	4.428528	19.808327	22.159435	0							2.215665	2.138687
2.214108	2.15824	4.431017	19.808315	22.171886	0							2.21691	2.138687
2.215352	2.158726	4.433507	19.80817	22.184336	0							2.218154	2.138687
2.216597	2.158523	4.435997	19.808083	22.196787	0							2.219399	2.138687
2.217842	2.158603	4.438486	19.808073	22.209238	0							2.220644	2.138687
2.219087	2.158966	4.440976	19.807976	22.221689	0							2.221889	2.138687
2.220331	2.15966	4.443465	19.807961	22.23414	0							2.223133	2.138687
2.221576	2.160037	4.445954	19.807945	22.24659	0							2.224378	2.138687
2.222821	2.160012	4.448444	19.807856	22.259041	0							2.225623	2.138687
2.224066	2.160707	4.450933	19.807823	22.271492	0							2.226868	2.138687
2.22531	2.16096	4.453423	19.807796	22.283941	0							2.228112	2.138687
2.226555	2.160484	4.455913	19.807915	22.296392	0							2.229357	2.138687
2.2278	2.160452	4.458402	19.807909	22.308844	0							2.230602	2.138687
2.229045	2.16031	4.460892	19.807978	22.321295	0							2.231847	2.138687
2.230289	2.159716	4.463381	19.807964	22.333746	0							2.233091	2.138687
2.231534	2.159262	4.465871	19.808075	22.346195	0							2.234336	2.138687
2.232779	2.159214	4.46836	19.808136	22.358646	0							2.235581	2.138687
2.234024	2.158985	4.47085	19.808208	22.371098	0							2.236826	2.138687
2.235268	2.158617	4.473339	19.808226	22.383547	0							2.23807	2.138687
2.236513	2.158397	4.475829	19.808338	22.395998	0							2.239315	2.138687
2.237758	2.158141	4.478318	19.808527	22.408449	0							2.24056	2.138687
2.239003	2.158248	4.480808	19.808525	22.4209	0							2.241805	2.138687
2.240247	2.15815	4.483297	19.808647	22.433352	0							2.243049	2.138687
2.241492	2.158031	4.485787	19.808737	22.445801	0							2.244294	2.138687
2.242737	2.158097	4.488276	19.808779	22.458252	0							2.245539	2.138687
2.243982	2.158139	4.490766	19.808826	22.470703	0							2.246784	2.138687
2.245226	2.1578	4.493255	19.808872	22.483152	0							2.248029	2.138687
2.246471	2.158327	4.495745	19.808882	22.495604	0							2.249273	2.138687
2.247716	2.15869	4.498234	19.808935	22.508055	0							2.250518	2.138687
2.248961	2.159286	4.500724	19.808956	22.520506	0							2.251763	2.138687
2.250206	2.159666	4.503213	19.808895	22.532957	0							2.253007	2.138687
2.25145	2.159387	4.505703	19.808929	22.545406	0							2.254252	2.138687
2.252695	2.159342	4.508193	19.808956	22.557858	0							2.255497	2.138687
2.25394	2.159283	4.510682	19.808868	22.570309	0							2.256742	2.138687
2.255184	2.159739	4.513171	19.80879	22.582758	0							2.257987	2.138687
2.256429	2.159171	4.515661	19.808779	22.595209	0							2.259231	2.138687
2.257674	2.16072	4.51815	19.808714	22.60766	0							2.260476	2.138687
2.258919	2.160519	4.52064	19.808573	22.620111	0							2.261721	2.138687
2.260164	2.160381	4.523129	19.808552	22.632563	0							2.262965	2.138687
2.261408	2.160092	4.525619	19.808414	22.645012	0							2.26421	2.138687
2.262653	2.160403	4.528109	19.808182	22.657463	0							2.265455	2.138687
2.263898	2.160341	4.530598	19.808025	22.669914	0							2.2667	2.138687
2.265142	2.160916	4.533087	19.80792	22.682364	0							2.267945	2.138687
2.266387	2.160477	4.535577	19.807795	22.694815	0							2.269189	2.138687
2.267632	2.15923	4.538066	19.807625	22.707266	0							2.270434	2.138687
2.268877	2.159201	4.540556	19.807571	22.719717	0							2.271679	2.138687
2.270122	2.158973	4.543046	19.807457	22.732168	0							2.272923	2.138687
2.271366	2.158999	4.545535	19.80736	22.744617	0							2.274168	2.138687
2.272611	2.159226	4.548025	19.807344	22.757069	0							2.275413	2.138687
2.273856	2.159279	4.550514	19.807259	22.76952	0							2.276658	2.138687
2.2751	2.158963	4.553003	19.807186	22.781969	0							2.277903	2.138687
2.276345	2.158824	4.555493	19.807077	22.79442	0							2.279147	2.138687
2.27759	2.158472	4.557982	19.806858	22.806871	0							2.280392	2.138687
2.278835	2.158529	4.560472	19.806805	22.819323	0							2.281637	2.138687
2.28008	2.158994	4.562962	19.806593	22.831774	0							2.282882	2.138687
2.281324	2.159445	4.565451	19.806492	22.844223	0							2.284126	2.138687
2.282569	2.15969	4.567941	19.806398	22.856674	0							2.285371	2.138687
2.283814	2.159164	4.57043	19.806273	22.869125	0							2.286616	2.138687
2.285059	2.158944	4.57292	19.806236	22.881575	0							2.287861	2.138687
2.286303	2.159498	4.575409	19.806198	22.894026	0							2.289105	2.138687
2.287548	2.159925	4.577899	19.806173	22.906477	0							2.29035	2.138687
2.288793	2.16062	4.580388	19.806145	22.918928	0							2.291595	2.138687
2.290038	2.161473	4.582878	19.806065	22.931379	0							2.29284	2.138687
2.291282	2.161653	4.585367	19.806005	22.943829	0							2.294085	2.138687
2.292527	2.162398	4.587857	19.80599	22.95628	0							2.295329	2.138687
2.293772	2.162561	4.590346	19.805813	22.968731	0							2.296574	2.138687
2.295017	2.163417	4.592836	19.805727	22.98118	0							2.297819	2.138687
2.296261	2.162843	4.595325	19.8057	22.993631	0							2.299063	2.138687
2.297506	2.163446	4.597815	19.805672	23.006083	0							2.300308	2.138687
2.298751	2.163548	4.600304	19.805672	23.018534	0							2.301553	2.138687
2.299996	2.163907	4.602794	19.805737	23.030985	0							2.302798	2.138687
2.30124	2.163431	4.605283	19.80574	23.043434	0							2.304043	2.138687
2.302485	2.164228	4.607773	19.80575	23.055885	0							2.305287	2.138687
2.30373	2.164181	4.610262	19.805765	23.068336	0							2.306532	2.138687
2.304975	2.163795	4.612752	19.805822	23.080786	0							2.307777	2.138687
2.30622	2.163503	4.615242	19.805889	23.093237	0							2.309021	2.138687
2.307464	2.163716	4.617731	19.806061	23.105688	0							2.310266	2.138687
2.308709	2.162345	4.62022	19.806099	23.118139	0							2.311511	2.138687
2.309954	2.161755	4.62271	19.806135	23.13059	0							2.312756	2.138687
2.311198	2.162591	4.625199	19.806238	23.14304	0							2.314001	2.138687
2.312443	2.161767	4.627689	19.806282	23.155491	0							2.315245	2.138687
2.313688	2.161657	4.630178	19.806362	23.167942	0							2.31649	2.138687
2.314933	2.161031	4.632668	19.806423	23.180391	0							2.317735	2.138687
2.316178	2.160852	4.635158	19.806566	23.192842	0							2.31898	2.138687
2.317422	2.160943	4.637647	19.806641	23.205294	0							2.320224	2.138687
2.318667	2.161992	4.640136	19.806784	23.217745	0							2.321469	2.138687
2.319912	2.160922	4.642626	19.806841	23.230196	0							2.322714	2.138687
2.321157	2.160338	4.645115	19.806969	23.242645	0							2.323959	2.138687
2.322401	2.161353	4.647605	19.807064	23.255096	0							2.325203	2.138687
2.323646	2.161935	4.650095	19.807177	23.267548	0							2.326448	2.138687
2.324891	2.162827	4.652584	19.80728	23.279997	0							2.327693	2.138687
2.326136	2.163025	4.655074	19.807394	23.292448	0							2.328938	2.138687
2.32738	2.162281	4.657563	19.807501	23.304899	0							2.330182	2.138687
2.328625	2.161273	4.660052	19.807522	23.31735	0							2.331427	2.138687
2.32987	2.162039	4.662542	19.807562	23.329802	0							2.332672	2.138687
2.331115	2.162913	4.665031	19.807692	23.342251	0							2.333917	2.138687
2.332359	2.16248	4.667521	19.80773	23.354702	0							2.335161	2.138687
2.333604	2.163079	4.670011	19.807775	23.367153	0							2.336406	2.138687
2.334849	2.163063	4.6725	19.80789	23.379602	0							2.337651	2.138687
2.336094	2.162533	4.67499	19.807951	23.392054	0							2.338896	2.138687
2.337338	2.16191	4.677479	19.807875	23.404505	0							2.34014	2.138687
2.338583	2.161317	4.679968	19.80785	23.416956	0							2.341385	2.138687
2.339828	2.161461	4.682458	19.80785	23.429407	0							2.34263	2.138687
2.341073	2.161483	4.684947	19.80785	23.441856	0							2.343875	2.138687
2.342317	2.16196	4.687437	19.807861	23.454308	0							2.345119	2.138687
2.343562	2.161053	4.689927	19.807802	23.466759	0							2.346364	2.138687
2.344807	2.160128	4.692416	19.80768	23.479208	0							2.347609	2.138687
2.346052	2.159965	4.694906	19.807613	23.491659	0							2.348854	2.138687
2.347296	2.160038	4.697395	19.807432	23.50411	0							2.350098	2.138687
2.348541	2.159652	4.699885	19.807184	23.516562	0							2.351343	2.138687
2.349786	2.15914	4.702374	19.806993	23.529013	0							2.352588	2.138687
2.351031	2.158407	4.704864	19.80681	23.541462	0							2.353833	2.138687
2.352275	2.157717	4.707353	19.806593	23.553913	0							2.355078	2.138687
2.35352	2.156819	4.709843	19.806381	23.566364	0							2.356322	2.138687
2.354765	2.156954	4.712332	19.806202	23.578814	0							2.357567	2.138687
2.35601	2.157411	4.714822	19.806124	23.591265	0							2.358812	2.138687
2.357255	2.156716	4.717311	19.806107	23.603716	0							2.360056	2.138687
2.358499	2.157817	4.719801	19.805984	23.616167	0							2.361301	2.138687
2.359744	2.157611	4.722291	19.805773	23.628618	0							2.362546	2.138687
2.360989	2.156988	4.72478	19.805593	23.641068	0							2.363791	2.138687
2.362233	2.156902	4.727269	19.80549	23.653519	0							2.365036	2.138687
2.363478	2.157782	4.729759	19.805428	23.66597	0							2.36628	2.138687
2.364723	2.157263	4.732248	19.80537	23.678419	0							2.367525	2.138687
2.365968	2.157328	4.734738	19.805235	23.69087	0							2.36877	2.138687
2.367213	2.157852	4.737227	19.805027	23.703321	0							2.370014	2.138687
2.368457	2.158668	4.739717	19.804878	23.715773	0							2.371259	2.138687
2.369702	2.15893	4.742207	19.8048	23.728224	0							2.372504	2.138687
2.370947	2.15942	4.744696	19.804737	23.740673	0							2.373749	2.138687
2.372191	2.16084	4.747185	19.804729	23.753124	0							2.374994	2.138687
2.373436	2.159926	4.749675	19.804695	23.765575	0							2.376238	2.138687
2.374681	2.159964	4.752164	19.804586	23.778025	0							2.377483	2.138687
2.375926	2.160435	4.754654	19.804541	23.790476	0							2.378728	2.138687
2.377171	2.161309	4.757143	19.804512	23.802927	0							2.379972	2.138687
2.378415	2.161129	4.759633	19.804445	23.815378	0							2.381217	2.138687
2.37966	2.160861	4.762123	19.80444	23.827829	0							2.382462	2.138687
2.380905	2.160271	4.764612	19.804461	23.840279	0							2.383707	2.138687
2.382149	2.160566	4.767101	19.804499	23.85273	0							2.384952	2.138687
2.383394	2.162176	4.769591	19.804497	23.865181	0							2.386196	2.138687
2.384639	2.161579	4.77208	19.804445	23.87763	0							2.387441	2.138687
2.385884	2.161446	4.77457	19.804424	23.890081	0							2.388686	2.138687
2.387129	2.160826	4.77706	19.804426	23.902533	0							2.389931	2.138687
2.388373	2.160297	4.779549	19.804434	23.914984	0							2.391175	2.138687
2.389618	2.160262	4.782039	19.804501	23.927435	0							2.39242	2.138687
2.390863	2.161287	4.784528	19.804605	23.939884	0							2.393665	2.138687
2.392107	2.162562	4.787017	19.804649	23.952335	0							2.39491	2.138687
2.393352	2.161551	4.789507	19.804699	23.964787	0							2.396154	2.138687
2.394597	2.161588	4.791996	19.804796	23.977236	0							2.397399	2.138687
2.395842	2.161838	4.794486	19.804842	23.989687	0							2.398644	2.138687
2.397087	2.161736	4.796976	19.804939	24.002138	0							2.399889	2.138687
2.398331	2.161456	4.799465	19.805006	24.014589	0							2.401133	2.138687
2.399576	2.161708	4.801955	19.805054	24.02704	0							2.402378	2.138687
2.400821	2.162421	4.804444	19.805143	24.03949	0							2.403623	2.138687
2.402066	2.16267	4.806934	19.805168	24.051941	0							2.404868	2.138687
2.40331	2.162869	4.809423	19.805147	24.064392	0							2.406112	2.138687
2.404555	2.162675	4.811913	19.805119	24.076841	0							2.407357	2.138687
2.4058	2.163048	4.814402	19.805092	24.089293	0							2.408602	2.138687
2.407045	2.164385	4.816892	19.805111	24.101744	0							2.409847	2.138687
2.408289	2.165167	4.819381	19.805113	24.114195	0							2.411092	2.138687
2.409534	2.16605	4.821871	19.80508	24.126646	0							2.412336	2.138687
2.410779	2.165715	4.82436	19.805088	24.139095	0							2.413581	2.138687
2.412024	2.165163	4.82685	19.805109	24.151546	0							2.414826	2.138687
2.413268	2.165194	4.829339	19.805143	24.163998	0							2.41607	2.138687
2.414513	2.164809	4.831829	19.805231	24.176447	0							2.417315	2.138687
2.415758	2.164785	4.834318	19.805376	24.188898	0							2.41856	2.138687
2.417003	2.164522	4.836808	19.805525	24.201349	0							2.419805	2.138687
2.418247	2.164128	4.839297	19.805552	24.2138	0							2.42105	2.138687
2.419492	2.164187	4.841787	19.805637	24.226252	0							2.422294	2.138687
2.420737	2.164503	4.844276	19.805737	24.238701	0							2.423539	2.138687
2.421982	2.16449	4.846766	19.805784	24.251152	0							2.424784	2.138687
2.423227	2.164954	4.849256	19.805811	24.263603	0							2.426028	2.138687
2.424471	2.165415	4.851745	19.80591	24.276052	0							2.427273	2.138687
2.425716	2.165384	4.854234	19.806068	24.288504	0							2.428518	2.138687
2.426961	2.165216	4.856724	19.806242	24.300955	0							2.429763	2.138687
2.428205	2.164987	4.859213	19.806366	24.313406	0							2.431008	2.138687
2.42945	2.164954	4.861703	19.806427	24.325857	0							2.432252	2.138687
2.430695	2.164766	4.864192	19.806538	24.338306	0							2.433497	2.138687
2.43194	2.164474	4.866682	19.806652	24.350758	0							2.434742	2.138687
2.433185	2.164792	4.869172	19.806768	24.363209	0							2.435987	2.138687
2.434429	2.16408	4.871661	19.806866	24.375658	0							2.437231	2.138687
2.435674	2.163646	4.87415	19.806906	24.388109	0							2.438476	2.138687
2.436919	2.163887	4.87664	19.806946	24.40056	0							2.439721	2.138687
2.438164	2.164795	4.879129	19.807043	24.413012	0							2.440966	2.138687
2.439408	2.165243	4.881619	19.807127	24.425463	0							2.44221	2.138687
2.440653	2.166395	4.884109	19.807148	24.437912	0							2.443455	2.138687
2.441898	2.166692	4.886598	19.807091	24.450363	0							2.4447	2.138687
2.443143	2.166275	4.889088	19.807163	24.462814	0							2.445945	2.138687
2.444387	2.166244	4.891577	19.807268	24.475264	0							2.447189	2.138687
2.445632	2.165584	4.894066	19.807322	24.487715	0							2.448434	2.138687
2.446877	2.165061	4.896556	19.807335	24.500166	0							2.449679	2.138687
2.448122	2.164262	4.899045	19.807341	24.512617	0							2.450924	2.138687
2.449366	2.164196	4.901535	19.807365	24.525068	0							2.452168	2.138687
2.450611	2.164681	4.904025	19.807343	24.537518	0							2.453413	2.138687
2.451856	2.164987	4.906514	19.807346	24.549969	0							2.454658	2.138687
2.453101	2.164106	4.909004	19.807384	24.56242	0							2.455903	2.138687
2.454345	2.162907	4.911493	19.807312	24.574869	0							2.457147	2.138687
2.45559	2.162815	4.913983	19.807289	24.58732	0							2.458392	2.138687
2.456835	2.163919	4.916472	19.807283									2.459637	2.138686
2.45808	2.164669	4.918962	19.807312									2.460882	2.138686
2.459324	2.165311	4.921451	19.807371									2.462126	2.138686
2.460569	2.165572	4.923941	19.807457									2.463371	2.138686
2.461814	2.166515	4.92643	19.807493									2.464616	2.138686
2.463059	2.168179	4.92892	19.807516									2.465861	2.138686
2.464303	2.169226	4.931409	19.807432									2.467105	2.138686
2.465548	2.1695	4.933899	19.807373									2.46835	2.138686
2.466793	2.169302	4.936388	19.807304									2.469595	2.138686
2.468038	2.169219	4.938878	19.807302									2.47084	2.138686
2.469282	2.168212	4.941367	19.807327									2.472085	2.138686
2.470527	2.166868	4.943857	19.807423									2.473329	2.138686
2.471772	2.165815	4.946346	19.807451									2.474574	2.138686
2.473017	2.166077	4.948836	19.807518									2.475819	2.138686
2.474262	2.167348	4.951325	19.807497									2.477063	2.138686
2.475506	2.168484	4.953815	19.807419									2.478308	2.138686
2.476751	2.169438	4.956305	19.807417									2.479553	2.138686
2.477996	2.169977	4.958794	19.807436									2.480798	2.138686
2.47924	2.170579	4.961283	19.807474									2.482043	2.138686
2.480485	2.170614	4.963773	19.807457									2.483287	2.138686
2.48173	2.170214	4.966262	19.807528									2.484532	2.138686
[truncated: 17,768 more rows]
